# Supplementary material for: Mapping functional non-coding variation in individual human genomes through haplotyping, multiomics, and deep learning
Source: Nat Commun. 2026 Apr 29;17:5856. doi: 10.1038/s41467-026-72392-x (PMC13333882; doi:10.1038/s41467-026-72392-x)
Supplement: Supplementary file 3 — Supplementary Data 1 [file 41467_2026_72392_MOESM3_ESM.xlsx]

## Sheet: Publicly available datasets
Supplementary Data 1. Previously published datasets used in this study.
Sample	Target	Data type	Source	Accession number or link
		Variants	1000 Genomes Project (1kG)	http://ftp.1000genomes.ebi.ac.uk/vol1/ftp/data_collections/1000G_2504_high_coverage/working/20220422_3202_phased_SNV_INDEL_SV/
NA12878		10X Linked-Reads	Genome in a Bottle Consortium (GIAB)	ftp://ftp-trace.ncbi.nlm.nih.gov/ReferenceSamples/giab/data/NA12878/10Xgenomics_ChromiumGenome_LongRanger2.1_09302016/NA12878_hg19/NA12878_hg19_phased_possorted_bam.bam
NA20509		10X Linked-Reads	Illumina Polaris PGx 10X Cohort	ERR2595683
HG03486		10X Linked-Reads	Human Pangenome Reference Consortium (HPRC)	SRR10392753, SRR10392754
NA19238		10X Linked-Reads	Human Genome Structural Variation Consortium (HGSVC)	ERR1868756
NA19239		10X Linked-Reads	Human Genome Structural Variation Consortium (HGSVC)	ERR1868757
NA19240		10X Linked-Reads	Human Genome Structural Variation Consortium (HGSVC)	ERR1868758
HG00512		10X Linked-Reads	Human Genome Structural Variation Consortium (HGSVC)	ERR1868750
HG00513		10X Linked-Reads	Human Genome Structural Variation Consortium (HGSVC)	ERR1868751
HG00514		10X Linked-Reads	Human Genome Structural Variation Consortium (HGSVC)	ERR1868752
HG00731		10X Linked-Reads	Human Genome Structural Variation Consortium (HGSVC)	ERR1868753
HG00732		10X Linked-Reads	Human Genome Structural Variation Consortium (HGSVC)	ERR1868754
HG00733		10X Linked-Reads	Human Genome Structural Variation Consortium (HGSVC)	ERR1868755
NA12878		Hi-C	Rao et al.	SRR1658644, SRR1658645, SRR1658646, SRR1658647, SRR1658648
NA20509		Hi-C	Human Genome Structural Variation Consortium (HGSVC)	ERR4501132, ERR4471592
HG03486		Hi-C	Human Pangenome Reference Consortium (HPRC)	SRR11777628, SRR11777629
NA19238		Hi-C	Gorkin et al.	SRR11935529, SRR11935531, SRR11935532, SRR11935534
NA19239		Hi-C	Gorkin et al.	SRR11935535, SRR11935536, SRR11935537, SRR11935538, SRR11935540
NA19240		Hi-C	Gorkin et al.	SRR11935542, SRR11935543, SRR11935544, SRR11935546, SRR11935547, SRR11935548
HG00512		Hi-C	Gorkin et al.	SRR8768099, SRR8768100, SRR8768101, SRR8768102, SRR8768103, SRR8768104
HG00513		Hi-C	Gorkin et al.	SRR8768105, SRR8768106, SRR8768107, SRR8768108, SRR8768109, SRR8768110
HG00514		Hi-C	Gorkin et al.	SRR8768111, SRR8768112, SRR8768113, SRR8768114, SRR8768115, SRR8768116
HG00731		Hi-C	Gorkin et al.	SRR8768117, SRR8768118, SRR8768119, SRR8768120, SRR8768121, SRR8768122
HG00732		Hi-C	Gorkin et al.	SRR8768123, SRR8768124, SRR8768125, SRR8768126, SRR8768127, SRR8768128
HG00733		Hi-C	Gorkin et al.	SRR8768129, SRR8768130, SRR8768131, SRR8768132, SRR8768133, SRR8768134
		eQTL	Genotype-Tissue Expression (GTEx) project	https://storage.googleapis.com/adult-gtex/bulk-qtl/v8/single-tissue-cis-qtl/GTEx_Analysis_v8_eQTL.tar, https://console.cloud.google.com/storage/browser/gtex-resources
NA12878	H3K27ac	ChIP-seq	Kasowski et al.	SRR998177-SRR998183, SRR998196
NA12878	H3K4me3	ChIP-seq	Kasowski et al.	SRR998193, SRR998194, SRR998195, SRR998196
NA12878	H3K4me1	ChIP-seq	Kasowski et al.	SRR998190, SRR998191, SRR998192, SRR998196
NA12878	H3K27me3	ChIP-seq	Kasowski et al.	SRR998184-SRR998187, SRR998196
NA12878	CTCF	ChIP-seq	Kasowski et al.	SRR998175, SRR998176, SRR998196
NA12878	RELA	ChIP-seq	Zhao et al.	SRR5579179
NA12878	RELB	ChIP-seq	Zhao et al.	SRR5579180, SRR5579181
NA12878	BATF	ChIP-seq	ENCODE Consortium	ENCSR000BGT, ENCSR000BGH
NA12878	JUNB	ChIP-seq	ENCODE Consortium	ENCSR897MMC, ENCSR136WQZ, ENCSR890ZMI
NA12878	SPI1	ChIP-seq	ENCODE Consortium	ENCSR000BGQ, ENCSR000BGH
NA12878	IRF4	ChIP-seq	ENCODE Consortium	ENCSR000BGY, ENCSR000BGH
NA12878	RUNX3	ChIP-seq	ENCODE Consortium	ENCSR000BRI, ENCSR000BVP
NA12878	ELF1	ChIP-seq	ENCODE Consortium	ENCSR841NDX, ENCSR956WYO
NA12878	POU2F2	ChIP-seq	ENCODE Consortium	ENCSR000BGP, ENCSR000BGH
MM1S	IRF4	ChIP-seq	Loven et al.	SRR942953
NA12878		Micro-C	Hong et al.	https://zenodo.org/records/15303879
