# Supplementary material for: Mapping functional non-coding variation in individual human genomes through haplotyping, multiomics, and deep learning
Source: Nat Commun. 2026 Apr 29;17:5856. doi: 10.1038/s41467-026-72392-x (PMC13333882; doi:10.1038/s41467-026-72392-x)
Supplement: Supplementary file 4 — Supplementary Data 2 [file 41467_2026_72392_MOESM4_ESM.xlsx]

## Sheet: Summary
Supplementary Data 2. Whole-chromosome haplotype phasing statistics for individual human genomes.
Sample	Total Het	Phased Total Het	% Total	SNP Het	Phased SNP Het	% SNP	Insertion Het	Phased Insertion Het	% Insertion	Deletion Het	Phased Deletion Het	% Deletion
NA12878	2662453	2654412	99.698	2218868	2212690	99.7216	216374	215534	99.6118	227211	226188	99.5498
HG03486	3618769	3609940	99.756	3031262	3024493	99.7767	283093	282248	99.7015	304414	303199	99.6009
NA20509	2597203	2585551	99.5514	2162841	2156202	99.693	212267	209611	98.7487	222095	219738	98.9387
NA19238	3583426	3565630	99.5034	2993598	2981511	99.5962	285077	282287	99.0213	304751	301832	99.0422
NA19239	3446003	3430102	99.5386	2883574	2872812	99.6268	271911	269443	99.0923	290518	287847	99.0806
NA19240	3574899	3566243	99.7579	2989648	2983160	99.783	283070	282123	99.6655	302181	300960	99.5959
HG00512	2425395	2413146	99.495	2019011	2011142	99.6103	198064	195895	98.9049	208320	206109	98.9387
HG00513	2495527	2480863	99.4124	2071868	2063013	99.5726	208004	204946	98.5298	215655	212904	98.7244
HG00514	2469907	2461499	99.6596	2055467	2049207	99.6954	202881	201874	99.5036	211559	210418	99.4607
HG00731	2681644	2667512	99.473	2235787	2226484	99.5839	217653	215231	98.8872	228204	225797	98.9452
HG00732	2789328	2775730	99.5125	2321201	2312295	99.6163	227997	225685	98.986	240130	237750	99.0089
HG00733	2726671	2718362	99.6953	2271222	2264931	99.723	222056	221170	99.601	233393	232261	99.515
NA18983	2412391	2396584	99.3448	2011849	2002726	99.5465	195690	192153	98.1925	204852	201705	98.4638
HG01241	3421113	3403414	99.4827	2859461	2849138	99.639	272187	268419	98.6157	289465	285857	98.7536
HG02601	2792563	2775867	99.4021	2326130	2316149	99.5709	227958	224473	98.4712	238475	235245	98.6456
HG03464	3645636	3628318	99.525	3051035	3040529	99.6557	288129	284726	98.8189	306472	303063	98.8877

## Sheet: Per chromosome
Supplementary Data 2. Whole-chromosome haplotype phasing statistics for individual human genomes.
	Fraction of heterozygous variants phased
	NA12878	HG03486	NA20509	NA19238	NA19239	NA19240	HG00512	HG00513	HG00514	HG00731	HG00732	HG00733	NA18983	HG01241	HG02601	HG03464
chr1	0.994561	0.995452	0.989845	0.988662	0.990941	0.995843	0.989408	0.986407	0.993442	0.988539	0.989139	0.994232	0.986367	0.990874	0.988921	0.99099
chr2	0.998322	0.998153	0.996527	0.996695	0.996874	0.998332	0.995703	0.995066	0.997801	0.995689	0.994437	0.997396	0.993257	0.995885	0.995582	0.995746
chr3	0.997262	0.997848	0.997023	0.995764	0.996123	0.997788	0.996636	0.996023	0.998182	0.995881	0.995271	0.997447	0.99514	0.995596	0.996291	0.995096
chr4	0.997345	0.999124	0.998344	0.996388	0.99854	0.999343	0.997901	0.995716	0.997082	0.996829	0.998558	0.999403	0.996109	0.99662	0.994759	0.997757
chr5	0.998395	0.998942	0.995893	0.996012	0.995577	0.99728	0.996145	0.994951	0.997483	0.995868	0.996231	0.997588	0.995236	0.995734	0.995463	0.996078
chr6	0.999429	0.999277	0.998086	0.998382	0.998314	0.99937	0.99839	0.997695	0.999333	0.998139	0.998403	0.999486	0.99651	0.997868	0.997609	0.99804
chr7	0.998818	0.998629	0.997339	0.99752	0.997131	0.999039	0.997686	0.996552	0.998666	0.997366	0.998012	0.999095	0.995754	0.997034	0.996761	0.997013
chr8	0.999352	0.999478	0.997884	0.9983	0.998208	0.999314	0.99815	0.996704	0.998986	0.997899	0.998124	0.998682	0.997002	0.997822	0.997519	0.998112
chr9	0.997302	0.996683	0.996118	0.991519	0.994062	0.998234	0.992574	0.99113	0.994296	0.995282	0.994132	0.992613	0.99403	0.995158	0.99463	0.996569
chr10	0.998764	0.998591	0.99722	0.997576	0.996955	0.998675	0.996877	0.996232	0.998318	0.997018	0.997547	0.999043	0.994561	0.995445	0.995545	0.996944
chr11	0.998906	0.998894	0.997862	0.997468	0.99762	0.998961	0.997661	0.996491	0.998513	0.997524	0.997362	0.998779	0.996415	0.997356	0.996622	0.997493
chr12	0.998955	0.997778	0.996911	0.996503	0.996722	0.998694	0.99756	0.996433	0.998481	0.996387	0.997243	0.998439	0.995175	0.995832	0.996228	0.99651
chr13	0.994496	0.995341	0.990072	0.989588	0.992032	0.995263	0.990117	0.987466	0.994031	0.992605	0.993317	0.995271	0.988157	0.991161	0.986806	0.993059
chr14	0.99872	0.999029	0.997526	0.997646	0.997791	0.998369	0.997843	0.996798	0.998778	0.996038	0.99814	0.997472	0.995939	0.996387	0.995588	0.997584
chr15	0.991244	0.994052	0.995944	0.995998	0.995196	0.999025	0.99416	0.992492	0.995231	0.99103	0.994979	0.995593	0.995436	0.994519	0.994409	0.992655
chr16	0.998745	0.998919	0.996926	0.997137	0.997349	0.998811	0.996923	0.996154	0.998363	0.996385	0.996905	0.998742	0.992922	0.995667	0.994158	0.996275
chr17	0.993181	0.99835	0.992719	0.992485	0.993926	0.995112	0.989609	0.990281	0.992929	0.990702	0.99631	0.993482	0.988702	0.99382	0.989873	0.992302
chr18	0.997496	0.997396	0.996828	0.992786	0.992646	0.996023	0.994779	0.995098	0.996769	0.996451	0.992571	0.99763	0.994728	0.990197	0.99475	0.99525
chr19	0.998854	0.999158	0.996682	0.99662	0.996287	0.998839	0.996978	0.99537	0.998235	0.996841	0.996341	0.998774	0.995563	0.996535	0.994985	0.997016
chr20	0.975775	0.978843	0.982835	0.97519	0.977874	0.982267	0.974049	0.985863	0.976609	0.97203	0.976235	0.977833	0.985558	0.977717	0.984158	0.972981
chr21	0.989502	0.996225	0.985903	0.993054	0.98998	0.994355	0.986654	0.987728	0.989261	0.98491	0.982686	0.991385	0.990285	0.989375	0.988258	0.992523
chr22	0.994512	0.994425	0.983741	0.990131	0.986149	0.987834	0.986995	0.990422	0.990412	0.99198	0.98858	0.991456	0.970388	0.99137	0.974342	0.986609
chrX	0.998806	0.999215	NaN	0.997513	NaN	0.999092	NaN	0.994012	0.99864	NaN	0.994528	0.998897	NaN	NaN	0.99104	0.996962
	Fraction of chromosome length phased
	NA12878	HG03486	NA20509	NA19238	NA19239	NA19240	HG00512	HG00513	HG00514	HG00731	HG00732	HG00733	NA18983	HG01241	HG02601	HG03464
chr1	0.997704	0.997699	0.997692	0.997703	0.9977	0.997708	0.997621	0.99768	0.997622	0.99765	0.997646	0.997684	0.997187	0.997691	0.997684	0.997691
chr2	0.999992	1	1	1	1	1	1	1	0.999919	1	0.999835	1	0.999987	1	1	1
chr3	1	1	1	1	1	1	0.999907	0.999732	1	0.999846	1	1	0.999909	1	0.999678	0.999871
chr4	0.999996	0.999417	0.999681	0.999293	0.999575	0.999417	0.999583	0.999377	0.999314	0.999594	0.999588	0.999594	0.998476	0.999679	0.999977	0.999879
chr5	1	0.999365	0.998919	0.999998	0.999203	1	0.999957	0.999323	0.999958	0.999102	0.999055	1	0.998954	0.999037	0.999125	0.999346
chr6	0.999774	1	0.999374	1	0.999746	0.999799	0.999526	0.99959	0.999784	0.999868	1	0.999774	0.999557	0.99986	1	0.99924
chr7	0.999984	1	0.99993	0.999998	1	0.999493	1	0.999905	1	0.99985	1	0.999953	0.999905	0.999996	1	1
chr8	0.999878	1	0.99987	1	0.999854	0.999956	0.999901	0.999004	0.999923	0.999902	0.999859	1	0.999856	0.999372	0.999368	0.999359
chr9	1	1	0.999999	0.999997	0.999698	0.999997	1	1	1	1	1	1	1	0.999984	0.999743	0.999945
chr10	0.999084	0.999084	0.999047	1	0.999995	0.999084	0.999087	0.999081	0.999043	0.99908	0.999081	0.999083	1	0.999142	0.999162	0.999079
chr11	1	1	1	0.999769	0.999852	1	1	0.999884	1	1	0.999971	1	1	0.999844	1	0.999208
chr12	1	1	1	1	1	1	1	0.999988	1	0.999963	0.99928	0.999949	1	0.999962	1	1
chr13	0.977919	0.982606	0.998578	0.999953	0.999972	0.997478	0.984332	0.984355	0.99855	0.999953	0.998552	0.998836	0.977929	0.984331	0.991284	0.980301
chr14	0.998935	0.995815	0.999009	0.999007	0.998855	0.998993	0.998998	0.998988	0.998964	0.999006	0.975786	0.972455	0.975799	0.975771	0.975545	0.998817
chr15	0.999797	0.999804	0.967319	0.999947	0.998814	0.967445	0.96734	1	0.999993	0.999492	0.999976	0.999988	0.967317	0.967246	0.999652	0.999822
chr16	1	1	1	0.999951	0.999939	1	1	1	1	0.999978	1	0.999978	0.999931	0.998771	1	0.999747
chr17	0.999949	1	0.999974	0.999996	0.999975	0.999711	0.999876	0.999897	1	1	0.999831	0.999978	1	0.999991	0.999708	0.999897
chr18	1	0.999942	1	1	1	1	1	1	1	0.999956	0.999772	0.99992	1	1	1	0.999985
chr19	1	1	1	0.999927	1	0.999947	1	0.997385	0.997511	1	1	1	1	1	1	1
chr20	1	0.999653	1	0.999944	0.999736	1	0.999634	0.999976	0.999727	1	1	1	1	1	1	1
chr21	0.996677	0.995571	0.948438	0.995474	0.995363	0.995358	0.997073	0.997073	0.997073	0.947871	0.9478	0.995484	0.995491	0.995311	0.996655	0.996374
chr22	0.990046	1	0.990036	0.989884	0.99007	0.990075	0.99009	1	1	0.999984	0.990932	0.983832	0.975433	0.990851	0.982959	0.990044
chrX	0.999011	0.998469	NaN	0.998521	NaN	0.998533	NaN	0.998477	1	NaN	0.999001	0.999195	NaN	NaN	0.998462	0.998522
	Switch error rates
	NA12878	HG03486	NA20509	NA19238	NA19239	NA19240	HG00512	HG00513	HG00514	HG00731	HG00732	HG00733
chr1	0.000275	0.000246	0.000325	0.000204	0.000249	0.000176	0.000417	0.000367	0.000346	0.000309	0.000304	0.000358
chr2	0.000198	0.000148	0.000209	0.000268	0.000249	0.000234	0.000235	0.000343	0.000182	0.000274	0.000325	0.000208
chr3	0.00012	9.1e-05	0.000117	0.000209	0.00015	0.000128	0.00019	0.000149	0.000162	0.00021	0.000193	0.000212
chr4	0.000176	0.000126	0.000191	0.000136	0.000203	0.000123	0.0002	0.00017	0.00021	0.00022	0.00017	6.4e-05
chr5	0.000201	0.000127	0.000159	0.000232	0.000203	0.000188	0.000171	0.000226	0.000208	0.00018	0.00015	0.000156
chr6	0.000255	0.000107	0.000655	0.000564	0.00037	0.000314	9.4e-05	0.000193	0.000195	0.000235	7.3e-05	0.000181
chr7	0.000209	0.000155	0.000222	0.000466	0.000381	0.000285	0.000417	0.000342	0.000335	0.000351	0.000203	0.000401
chr8	0.000201	6.7e-05	0.000159	0.00023	7.2e-05	9e-05	0.000168	0.000211	0.000163	0.000195	0.000164	8.2e-05
chr9	0.000206	0.000229	9.1e-05	0.000293	0.00021	0.000188	0.000251	0.000185	0.000249	0.00034	0.000218	0.000234
chr10	0.000174	0.000194	0.000197	0.000143	0.000229	0.000192	0.00019	0.000267	0.000183	0.000359	0.000227	0.000265
chr11	0.000306	0.000157	0.000277	0.000232	0.000315	0.000179	0.000323	0.00028	0.000263	0.00025	0.000168	0.000147
chr12	0.000193	0.000178	0.000131	0.000122	0.00013	0.000105	0.0002	0.000261	0.000174	0.000347	0.000236	0.000274
chr13	9.1e-05	9.9e-05	8.6e-05	0.000137	8.4e-05	0.000143	0.000142	0.00019	0.00021	0.000186	0.000224	0.00012
chr14	0.000233	8.9e-05	0.000182	0.000319	0.000203	0.000222	0.000248	0.000154	0.000237	0.000259	0.000204	0.000282
chr15	0.000312	0.000174	0.000275	0.00024	0.000265	0.000134	0.000431	0.000222	0.000277	0.000219	0.000283	0.000395
chr16	0.000356	0.000211	0.000495	0.000431	0.000272	0.000227	0.000327	0.000571	0.000409	0.000345	0.000397	0.000291
chr17	0.000235	0.00035	0.000593	0.000265	0.000255	0.00033	0.000564	0.000703	0.000454	0.000502	0.000299	0.000416
chr18	0.000219	0.000132	0.000237	0.000136	0.000229	0.000178	0.000239	0.000279	0.000267	0.000358	0.000192	0.000234
chr19	0.000224	0.000191	0.00029	0.000221	0.000159	0.000166	0.000348	7.5e-05	0.000229	0.00044	0.000167	0.000238
chr20	0.00015	0.000125	3.9e-05	0.000122	0.000201	9.6e-05	0.000128	0.000252	4e-05	0.000128	0.000144	0.000122
chr21	0	0.000163	0.000742	2.2e-05	0.000234	0.000157	0.000226	0.000232	0.000128	0.000363	0.000238	0.00031
chr22	0.0004	0.000284	0.000314	0.000312	0.000298	0.000326	0.000456	0.000564	0.000456	0.000695	0.00025	0.000254
chrX	0.000286	0.00025	NaN	0.000232	NaN	0.000202	NaN	0.000462	0.000357	NaN	0.000321	0.00029
	Mismatch error rates
	NA12878	HG03486	NA20509	NA19238	NA19239	NA19240	HG00512	HG00513	HG00514	HG00731	HG00732	HG00733
chr1	0.000433	0.000447	0.001203	0.000787	0.000752	0.000488	0.000881	0.000908	0.000655	0.000843	0.000736	0.000529
chr2	0.000375	0.000263	0.001081	0.000708	0.00063	0.000387	0.000716	0.000898	0.000596	0.000883	0.000697	0.000394
chr3	0.000518	0.000281	0.001101	0.000605	0.000627	0.000381	0.000834	0.000648	0.000468	0.000721	0.000708	0.000435
chr4	0.000499	0.000369	0.000925	0.000617	0.000508	0.000245	0.000676	0.000805	0.000426	0.000655	0.000564	0.00034
chr5	0.000371	0.000254	0.000971	0.000617	0.000585	0.000332	0.000791	0.000643	0.000537	0.000768	0.000617	0.000384
chr6	0.000401	0.000276	0.001205	0.000714	0.000697	0.000439	0.000547	0.000704	0.000425	0.000742	0.000632	0.000398
chr7	0.000417	0.000348	0.001241	0.000743	0.000658	0.00051	0.000764	0.000918	0.000653	0.000892	0.000773	0.000468
chr8	0.00051	0.000351	0.000821	0.000794	0.000628	0.000344	0.000505	0.000943	0.000334	0.000638	0.000529	0.000322
chr9	0.000471	0.000358	0.000919	0.000961	0.000779	0.000489	0.000701	0.00075	0.000435	0.000945	0.000549	0.000351
chr10	0.000521	0.000325	0.001138	0.000744	0.000726	0.000537	0.000811	0.000949	0.000586	0.000937	0.000761	0.000414
chr11	0.000517	0.000288	0.001272	0.000651	0.000773	0.000417	0.000672	0.001034	0.000544	0.0008	0.000745	0.000441
chr12	0.000446	0.000362	0.001395	0.000748	0.000632	0.00032	0.000627	0.000821	0.000474	0.000983	0.000734	0.000437
chr13	0.000399	0.000322	0.000906	0.000591	0.000454	0.000378	0.000651	0.000949	0.000581	0.000755	0.000741	0.000381
chr14	0.000337	0.000446	0.001159	0.000658	0.000638	0.000434	0.00088	0.000686	0.000613	0.000938	0.000743	0.000405
chr15	0.0005	0.000502	0.001283	0.000709	0.000772	0.000493	0.001031	0.000953	0.000555	0.000903	0.000728	0.000437
chr16	0.000342	0.000285	0.001527	0.000884	0.000722	0.000444	0.000817	0.001127	0.000701	0.00105	0.000993	0.000609
chr17	0.00079	0.000583	0.002019	0.001232	0.001196	0.000693	0.001128	0.001491	0.000794	0.00137	0.00144	0.000638
chr18	0.00035	0.00034	0.001024	0.000532	0.000619	0.000401	0.000796	0.000713	0.000418	0.000588	0.000506	0.000337
chr19	0.000639	0.000628	0.002578	0.00134	0.001222	0.000627	0.001217	0.001632	0.000859	0.001456	0.001118	0.000986
chr20	0.000374	0.000418	0.001317	0.000746	0.000745	0.000386	0.000426	0.000923	0.000707	0.000732	0.000881	0.000366
chr21	0.000273	0.000513	0.001838	0.000595	0.000703	0.000515	0.000613	0.00073	0.000288	0.000922	0.000802	0.000762
chr22	0.000572	0.000497	0.001631	0.001069	0.000918	0.000535	0.00101	0.00126	0.000717	0.001187	0.001223	0.000338
chrX	0.000793	0.000414	NaN	0.000894	NaN	0.000529	NaN	0.0014	0.000729	NaN	0.001139	0.000713
