# Supplementary material for: Mapping functional non-coding variation in individual human genomes through haplotyping, multiomics, and deep learning
Source: Nat Commun. 2026 Apr 29;17:5856. doi: 10.1038/s41467-026-72392-x (PMC13333882; doi:10.1038/s41467-026-72392-x)
Supplement: Supplementary file 5 — Supplementary Data 3 [file 41467_2026_72392_MOESM5_ESM.xlsx]

## Sheet: peaks_NA12878
Supplementary Data 3. Allele-specific and balanced open chromatin peaks and genes identified for ATAC-seq and TT-seq data of each individual using the Wald test implemented in DESeq2.
seqname	start	end	peak_id	baseMean	log2FoldChange	padj	event
chrX	54639177	54640276	NA12878_peak_79501	246.393	-4.99698	1.13903e-29	allele-specific
chr7	116498299	116500931	NA12878_peak_70100	170.332	-2.3562	2.87831e-16	allele-specific
chrX	41442027	41443134	NA12878_peak_79223	121.705	-4.23786	4.87691e-16	allele-specific
chrX	15334868	15336184	NA12878_peak_78698	192.381	-5.96751	7.92003e-16	allele-specific
chr4	10095595	10096798	NA12878_peak_52350	150.444	2.58823	7.92003e-16	allele-specific
chrX	9941368	9942675	NA12878_peak_78502	244.743	-2.80571	1.33206e-15	allele-specific
chr10	50659598	50660742	NA12878_peak_9087	127.746	-2.67041	1.51616e-14	allele-specific
chr19	53537239	53538688	NA12878_peak_35441	85.8689	4.90087	3.63512e-14	allele-specific
chr7	142770882	142771946	NA12878_peak_70927	117.143	2.67814	8.52489e-14	allele-specific
chr1	166489625	166490688	NA12878_peak_4658	114.288	3.42433	1.86871e-13	allele-specific
chr18	12307522	12309921	NA12878_peak_31823	89.0786	3.70201	1.83439e-12	allele-specific
chr16	12613126	12613982	NA12878_peak_26668	76.1888	-2.80505	2.51807e-12	allele-specific
chr10	107913385	107915625	NA12878_peak_10880	109.939	3.3058	2.51807e-12	allele-specific
chr18	47679725	47681165	NA12878_peak_32521	99.4124	-4.04741	6.40057e-12	allele-specific
chrX	53686124	53686856	NA12878_peak_79488	132.657	-3.32959	7.2226e-12	allele-specific
chrX	96684046	96686159	NA12878_peak_79916	205.004	-4.73454	1.27409e-11	allele-specific
chrX	131792193	131793630	NA12878_peak_80502	191.904	5.01829	4.43521e-11	allele-specific
chr4	164956724	164957456	NA12878_peak_56118	97.3982	-2.69276	4.94237e-11	allele-specific
chrX	23742190	23743634	NA12878_peak_78922	118.957	-3.63873	1.36248e-10	allele-specific
chr15	65300303	65300735	NA12878_peak_24982	62.3104	-3.19895	2.73957e-10	allele-specific
chr2	13474494	13475229	NA12878_peak_36039	69.9366	-2.67049	3.05516e-10	allele-specific
chrX	78103664	78105068	NA12878_peak_79797	197.192	-4.41593	4.86392e-10	allele-specific
chr1	222814387	222815482	NA12878_peak_6754	169.833	-2.95962	6.44567e-10	allele-specific
chr21	14095034	14096730	NA12878_peak_44421	72.2426	-2.7176	7.14787e-10	allele-specific
chr9	2601679	2603303	NA12878_peak_75251	79.7062	2.47694	8.36565e-10	allele-specific
chrX	23667233	23668785	NA12878_peak_78919	130.662	-5.26027	1.08528e-09	allele-specific
chrX	85003129	85004367	NA12878_peak_79871	111.433	-3.655	1.44485e-09	allele-specific
chr3	55160040	55160986	NA12878_peak_48029	107.747	2.70036	1.46839e-09	allele-specific
chrX	120485456	120486480	NA12878_peak_80340	85.6171	-4.37349	1.46839e-09	allele-specific
chr10	31090611	31091484	NA12878_peak_8652	84.8832	-4.36711	1.47094e-09	allele-specific
chrX	131752330	131753753	NA12878_peak_80497	143.261	5.91106	1.843e-09	allele-specific
chr2	241110495	241111668	NA12878_peak_42549	64.3339	2.48291	2.24501e-09	allele-specific
chr9	39808843	39810182	NA12878_peak_76172	309.802	-1.20847	2.3917e-09	allele-specific
chr15	24954877	24956965	NA12878_peak_24003	115.243	-4.64192	2.60707e-09	allele-specific
chr6	27864716	27867669	NA12878_peak_62654	263.585	-1.49682	2.95028e-09	allele-specific
chr13	60590660	60591786	NA12878_peak_20495	72.2468	-2.73271	2.95028e-09	allele-specific
chr7	25856589	25857473	NA12878_peak_67716	188.536	-5.8105	3.52299e-09	allele-specific
chr7	24718832	24719513	NA12878_peak_67669	54.1422	-3.20388	4.14017e-09	allele-specific
chr11	7671363	7674056	NA12878_peak_11807	151.682	2.83385	4.74751e-09	allele-specific
chr20	11890382	11892487	NA12878_peak_42993	137.28	-2.2236	5.02065e-09	allele-specific
chr5	179559112	179560014	NA12878_peak_61558	77.7288	-5.03165	9.1866e-09	allele-specific
chr6	2940182	2940874	NA12878_peak_61719	179.588	1.30646	1.1473e-08	allele-specific
chrX	14872819	14873864	NA12878_peak_78683	220.087	-5.64473	1.20185e-08	allele-specific
chrX	149539180	149541360	NA12878_peak_80741	517.798	-6.80612	1.40257e-08	allele-specific
chr15	36757129	36757989	NA12878_peak_24167	50.132	3.61395	1.50055e-08	allele-specific
chrX	10110683	10112166	NA12878_peak_78519	209.414	-4.41998	1.59417e-08	allele-specific
chrX	119852363	119853437	NA12878_peak_80313	130.862	-7.83969	1.78101e-08	allele-specific
chrX	119791004	119792563	NA12878_peak_80310	127.899	-6.76981	2.0247e-08	allele-specific
chr11	44065753	44066982	NA12878_peak_12822	146.199	1.70234	2.33335e-08	allele-specific
chrX	47482093	47483334	NA12878_peak_79363	103.644	-7.75433	2.8539e-08	allele-specific
chr8	127996603	127997243	NA12878_peak_74635	73.8665	-3.61641	2.86513e-08	allele-specific
chr8	143951814	143953486	NA12878_peak_75096	175.928	5.49462	3.4391e-08	allele-specific
chrX	131740995	131742263	NA12878_peak_80495	151.55	2.24222	3.58153e-08	allele-specific
chr2	155634004	155634666	NA12878_peak_39786	72.4013	-3.21804	3.68672e-08	allele-specific
chr12	130713846	130716088	NA12878_peak_19344	104.007	-2.5592	3.68672e-08	allele-specific
chr10	80234492	80235227	NA12878_peak_9950	100.478	-2.09138	3.78939e-08	allele-specific
chr4	3372598	3373608	NA12878_peak_52145	62.7847	-3.17687	3.81906e-08	allele-specific
chr12	83005423	83006219	NA12878_peak_17878	43.6675	-3.217	4.63466e-08	allele-specific
chr2	127829655	127831377	NA12878_peak_39061	136.167	-1.68842	5.33592e-08	allele-specific
chr17	15699155	15700158	NA12878_peak_29232	249.899	1.27112	6.11615e-08	allele-specific
chr2	113235175	113235962	NA12878_peak_38777	81.4	4.78402	6.13432e-08	allele-specific
chr8	92965149	92966409	NA12878_peak_73551	242.893	-3.92438	6.35724e-08	allele-specific
chrX	153598349	153600006	NA12878_peak_80817	94.0164	-5.40816	7.94773e-08	allele-specific
chr16	89319830	89320833	NA12878_peak_28711	66.6371	-3.26608	8.49571e-08	allele-specific
chr1	66300812	66301485	NA12878_peak_2279	65.7446	2.1434	1.02375e-07	allele-specific
chr1	21439799	21440931	NA12878_peak_714	53.659	-2.49837	1.11046e-07	allele-specific
chr6	1554056	1555341	NA12878_peak_61666	79.3984	3.17329	1.11639e-07	allele-specific
chr8	141403765	141404559	NA12878_peak_75010	90.4901	2.77365	1.11639e-07	allele-specific
chrX	45710079	45710794	NA12878_peak_79296	124.938	-3.90039	1.15275e-07	allele-specific
chr11	65574063	65574927	NA12878_peak_13430	135.001	7.41048	1.3075e-07	allele-specific
chr1	248481583	248482636	NA12878_peak_7687	180.12	1.14081	1.3075e-07	allele-specific
chrX	71253941	71255487	NA12878_peak_79682	126.011	-7.40096	1.4112e-07	allele-specific
chrX	73850515	73851850	NA12878_peak_79732	241.503	7.34969	1.41251e-07	allele-specific
chr9	31210861	31211679	NA12878_peak_75859	52.6645	4.72679	1.46691e-07	allele-specific
chrX	15492694	15493796	NA12878_peak_78705	84.2525	-4.64232	1.59686e-07	allele-specific
chr14	22448175	22449325	NA12878_peak_21728	71.833	7.40764	1.60669e-07	allele-specific
chrX	103918129	103919836	NA12878_peak_80020	168.129	-7.34678	1.66033e-07	allele-specific
chrX	123764905	123765949	NA12878_peak_80380	78.6559	-3.42032	1.81016e-07	allele-specific
chr10	132335276	132335728	NA12878_peak_11464	58.1839	-3.68206	1.89446e-07	allele-specific
chrX	119870719	119872388	NA12878_peak_80314	136.933	-7.30581	2.12218e-07	allele-specific
chr13	101257926	101258720	NA12878_peak_21321	144.959	-1.5517	2.12923e-07	allele-specific
chrX	24464715	24465819	NA12878_peak_78947	113.143	-6.32738	2.12923e-07	allele-specific
chr4	104719446	104720218	NA12878_peak_54505	48.2878	2.96746	2.28417e-07	allele-specific
chr6	63419939	63420716	NA12878_peak_63812	46.465	-3.94479	2.59108e-07	allele-specific
chr1	187072293	187073776	NA12878_peak_5449	125.331	-5.19063	2.64034e-07	allele-specific
chr4	75099209	75100705	NA12878_peak_53683	69.7402	2.13692	2.77268e-07	allele-specific
chr1	111215867	111216504	NA12878_peak_3466	190.14	1.48641	3.55482e-07	allele-specific
chr2	234289965	234291155	NA12878_peak_42356	68.1136	-4.10135	4.53781e-07	allele-specific
chr5	110716407	110717139	NA12878_peak_59189	46.8861	2.5816	4.78509e-07	allele-specific
chr4	166481100	166482304	NA12878_peak_56164	86.7597	-3.03114	5.24587e-07	allele-specific
chr22	39205352	39206036	NA12878_peak_45800	34.9696	-3.22195	5.53967e-07	allele-specific
chr9	6630690	6631474	NA12878_peak_75407	81.3173	-5.10303	5.64541e-07	allele-specific
chr5	151238339	151239698	NA12878_peak_60648	86.1095	4.04866	5.91964e-07	allele-specific
chr11	61041754	61043441	NA12878_peak_13178	98.1894	2.53793	6.70239e-07	allele-specific
chr2	85392192	85393078	NA12878_peak_38112	46.3686	4.09771	7.12403e-07	allele-specific
chrX	65697906	65698905	NA12878_peak_79589	149.551	-2.42516	7.52165e-07	allele-specific
chr20	58888760	58889359	NA12878_peak_44263	77.3139	-6.09538	8.5821e-07	allele-specific
chr19	632476	633924	NA12878_peak_33367	99.7529	-1.95309	9.89321e-07	allele-specific
chr18	77067434	77067970	NA12878_peak_33290	74.3157	-1.81784	1.0309e-06	allele-specific
chr8	22108805	22110136	NA12878_peak_71715	185.664	1.45119	1.06142e-06	allele-specific
chr1	84998443	84999185	NA12878_peak_2739	54.6165	2.75847	1.12469e-06	allele-specific
chr2	31031052	31031824	NA12878_peak_36537	53.3084	4.42824	1.23709e-06	allele-specific
chr15	67100825	67102726	NA12878_peak_25054	192.806	2.91091	1.28869e-06	allele-specific
chrX	57120972	57121963	NA12878_peak_79541	122.787	-6.88886	1.28869e-06	allele-specific
chrX	76148351	76149421	NA12878_peak_79774	65.6836	-2.47963	1.52854e-06	allele-specific
chr11	2699259	2701203	NA12878_peak_11618	141.574	-6.83787	1.56583e-06	allele-specific
chr7	75156417	75157921	NA12878_peak_68890	237.567	1.17475	1.78318e-06	allele-specific
chr17	79732363	79733620	NA12878_peak_31372	44.7579	-2.54874	1.85532e-06	allele-specific
chrX	76172581	76173874	NA12878_peak_79775	143.659	-6.81245	2.07114e-06	allele-specific
chrX	989836	990877	NA12878_peak_78338	164.947	-2.10853	2.07408e-06	allele-specific
chrX	15202641	15204624	NA12878_peak_78692	100.755	-2.22245	2.25254e-06	allele-specific
chrX	113472941	113473746	NA12878_peak_80218	52.7263	-3.65664	2.25254e-06	allele-specific
chr2	37832518	37833959	NA12878_peak_36725	48.8108	2.64754	2.40837e-06	allele-specific
chr7	151590110	151591396	NA12878_peak_71163	44.3362	-2.64081	2.44107e-06	allele-specific
chr6	32462590	32463200	NA12878_peak_62900	53.6982	2.12066	2.69612e-06	allele-specific
chrX	38803454	38806206	NA12878_peak_79130	211.471	-6.6953	2.76201e-06	allele-specific
chrX	136766972	136768794	NA12878_peak_80630	88.8199	-6.74807	2.95861e-06	allele-specific
chr6	27672039	27672927	NA12878_peak_62628	48.611	6.76409	3.19542e-06	allele-specific
chr1	88867821	88869067	NA12878_peak_2848	50.9613	-2.84257	3.19542e-06	allele-specific
chrX	149512065	149512891	NA12878_peak_80738	55.264	-2.39205	3.60889e-06	allele-specific
chr5	146173127	146174098	NA12878_peak_60433	76.4758	1.78984	3.71859e-06	allele-specific
chr17	20466757	20467710	NA12878_peak_29399	56.6439	6.65827	4.27948e-06	allele-specific
chr5	126792178	126793299	NA12878_peak_59707	66.7793	-1.90655	4.48936e-06	allele-specific
chr6	166307100	166308870	NA12878_peak_66795	97.9888	-1.83514	4.66672e-06	allele-specific
chrX	119692250	119693754	NA12878_peak_80301	144.78	-5.71419	4.94717e-06	allele-specific
chr20	54058520	54059099	NA12878_peak_44165	35.2687	3.21595	5.04413e-06	allele-specific
chr10	5852199	5853964	NA12878_peak_7874	210.056	0.977245	5.20199e-06	balanced
chr4	132123642	132124812	NA12878_peak_55187	107.54	-1.56841	5.35611e-06	allele-specific
chr4	9962750	9963898	NA12878_peak_52336	39.6049	2.61147	5.67315e-06	allele-specific
chr1	16534442	16535566	NA12878_peak_574	39.106	-6.64699	5.76286e-06	allele-specific
chr20	53906429	53907688	NA12878_peak_44152	52.122	-2.71721	5.7881e-06	allele-specific
chrX	131827811	131828513	NA12878_peak_80507	66.0193	-2.83924	6.16518e-06	allele-specific
chr1	241810706	241811720	NA12878_peak_7463	59.2925	3.81644	6.28346e-06	allele-specific
chr11	107864033	107864815	NA12878_peak_14624	79.4995	2.3901	6.28346e-06	allele-specific
chr2	31137054	31138974	NA12878_peak_36539	83.701	3.4728	6.34348e-06	allele-specific
chr8	118620718	118622793	NA12878_peak_74316	255.2	-1.46176	6.38745e-06	allele-specific
chr5	157499578	157500218	NA12878_peak_60860	64.1433	2.10197	6.91954e-06	allele-specific
chr3	16285954	16286909	NA12878_peak_46755	38.5271	-3.82648	6.9342e-06	allele-specific
chr14	42428757	42429499	NA12878_peak_22128	47.3636	2.90153	7.04268e-06	allele-specific
chr9	4559263	4560188	NA12878_peak_75304	53.699	-2.10768	7.0715e-06	allele-specific
chrX	48508235	48509973	NA12878_peak_79385	88.6013	-6.52931	7.21476e-06	allele-specific
chrX	12977834	12979179	NA12878_peak_78611	169.169	-2.25638	7.28217e-06	allele-specific
chr12	16636533	16637268	NA12878_peak_16092	40.8531	-3.03728	7.30137e-06	allele-specific
chr16	84175263	84176022	NA12878_peak_28441	39.3711	2.48816	7.55334e-06	allele-specific
chr7	23595006	23595941	NA12878_peak_67639	241.235	-1.13912	8.03902e-06	allele-specific
chr11	20079828	20080483	NA12878_peak_12252	32.1609	2.92323	8.19422e-06	allele-specific
chr19	4327783	4328944	NA12878_peak_33625	83.4763	-2.13981	8.39374e-06	allele-specific
chrX	69163953	69165821	NA12878_peak_79643	83.2404	-4.69141	8.39535e-06	allele-specific
chr21	36977086	36977828	NA12878_peak_44783	61.7966	-1.74794	8.41242e-06	allele-specific
chr6	45377146	45378545	NA12878_peak_63430	222.139	-1.38396	8.481e-06	allele-specific
chr12	39145002	39146012	NA12878_peak_16580	28.4436	-6.5591	8.72142e-06	allele-specific
chrX	74293407	74293834	NA12878_peak_79744	31.5052	-4.19586	9.06733e-06	allele-specific
chr2	64916604	64918391	NA12878_peak_37559	257.651	1.11652	9.15308e-06	allele-specific
chr4	8539634	8540599	NA12878_peak_52300	59.1474	-2.29197	9.18798e-06	allele-specific
chr15	66471951	66472709	NA12878_peak_25030	70.2202	-1.59577	9.19492e-06	allele-specific
chr9	104604612	104605414	NA12878_peak_77098	57.7039	2.11462	1.00253e-05	allele-specific
chrX	131821934	131822833	NA12878_peak_80506	93.4986	5.56149	1.01709e-05	allele-specific
chr12	89762540	89762920	NA12878_peak_18013	62.7572	-1.77101	1.01709e-05	allele-specific
chrX	70433692	70435100	NA12878_peak_79661	141.235	-5.53944	1.05573e-05	allele-specific
chr2	10432309	10433232	NA12878_peak_35935	36.3003	3.14132	1.07516e-05	allele-specific
chr17	80929311	80930448	NA12878_peak_31415	57.5303	-6.43928	1.11827e-05	allele-specific
chr2	68404892	68405321	NA12878_peak_37656	32.4506	-3.77209	1.11827e-05	allele-specific
chr20	63781975	63782486	NA12878_peak_44376	26.9343	4.17011	1.14878e-05	allele-specific
chr1	826832	828040	NA12878_peak_2	165.157	6.37967	1.19561e-05	allele-specific
chr16	3364769	3365966	NA12878_peak_26348	37.9999	-4.12926	1.28726e-05	allele-specific
chrX	108091015	108092248	NA12878_peak_80099	262.584	-5.47352	1.36225e-05	allele-specific
chrX	112678622	112680457	NA12878_peak_80207	117.941	-5.4603	1.58748e-05	allele-specific
chr4	10018695	10019620	NA12878_peak_52346	159.289	1.11972	1.60648e-05	allele-specific
chr5	54206265	54207468	NA12878_peak_57745	31.4091	-4.09943	1.61266e-05	allele-specific
chrX	75522566	75523843	NA12878_peak_79767	70.1181	-4.00471	1.64105e-05	allele-specific
chr1	247476132	247477207	NA12878_peak_7655	55.5415	-2.52976	1.64715e-05	allele-specific
chrX	22526248	22527016	NA12878_peak_78903	102.418	-1.9101	1.68212e-05	allele-specific
chr16	74892642	74893376	NA12878_peak_28145	32.543	3.08095	1.68436e-05	allele-specific
chr3	19102516	19103826	NA12878_peak_46860	41.0627	-3.25045	1.68436e-05	allele-specific
chrX	131746132	131747529	NA12878_peak_80496	137.259	4.49994	1.71078e-05	allele-specific
chrX	15158536	15159413	NA12878_peak_78689	78.4737	-1.83841	1.74894e-05	allele-specific
chr18	72985603	72986391	NA12878_peak_33194	38.5764	-6.30525	1.7561e-05	allele-specific
chr5	159453028	159453655	NA12878_peak_60970	73.8014	-1.69566	1.87606e-05	allele-specific
chr9	92098016	92099066	NA12878_peak_76773	46.3192	6.32493	1.87819e-05	allele-specific
chr10	43361691	43362787	NA12878_peak_8857	72.8869	-2.43355	1.90691e-05	allele-specific
chr4	25310204	25310696	NA12878_peak_52623	34.8284	2.5556	1.97101e-05	allele-specific
chrX	23782837	23783924	NA12878_peak_78926	154.03	-5.38018	2.13604e-05	allele-specific
chr6	149060276	149061164	NA12878_peak_66173	104.247	1.72083	2.17384e-05	allele-specific
chrX	14673489	14674278	NA12878_peak_78681	76.2537	-2.44433	2.18076e-05	allele-specific
chrX	64427451	64428277	NA12878_peak_79574	37.474	-6.29676	2.19578e-05	allele-specific
chr10	70169947	70171178	NA12878_peak_9580	187.612	-2.21112	2.20292e-05	allele-specific
chr10	12348644	12349932	NA12878_peak_8102	125.869	6.22258	2.24817e-05	allele-specific
chr13	75300026	75301094	NA12878_peak_20697	65.9757	2.68914	2.24817e-05	allele-specific
chr1	116738714	116739379	NA12878_peak_3645	72.5326	1.99279	2.27727e-05	allele-specific
chr3	69385163	69386948	NA12878_peak_48437	49.8121	-2.83811	2.32139e-05	allele-specific
chr11	66744281	66745752	NA12878_peak_13504	73.9896	6.23818	2.32139e-05	allele-specific
chr9	112076660	112077485	NA12878_peak_77357	34.5969	-3.20213	2.32139e-05	allele-specific
chr14	92704147	92704893	NA12878_peak_23461	81.1813	1.53998	2.50219e-05	allele-specific
chr4	38804029	38806543	NA12878_peak_52907	316.29	-0.776752	2.7811e-05	balanced
chrX	149525101	149526382	NA12878_peak_80739	124.111	-2.88261	2.8553e-05	allele-specific
chr16	78989524	78991049	NA12878_peak_28281	57.7739	-3.30613	2.86014e-05	allele-specific
chr13	102440007	102440923	NA12878_peak_21349	100.078	-1.57951	2.87341e-05	allele-specific
chr1	2189270	2190036	NA12878_peak_92	55.6461	-3.92977	2.92984e-05	allele-specific
chr1	93179400	93181547	NA12878_peak_3002	424.245	-5.28535	2.99024e-05	allele-specific
chr1	9863772	9864919	NA12878_peak_334	41.0313	-3.12341	3.14775e-05	allele-specific
chr20	52972052	52972654	NA12878_peak_44095	40.0457	2.57694	3.17358e-05	allele-specific
chr18	80147268	80148466	NA12878_peak_33346	100.041	-1.46886	3.25175e-05	allele-specific
chr7	38358168	38359625	NA12878_peak_68125	154.802	-1.03212	3.25175e-05	allele-specific
chrX	21839116	21840458	NA12878_peak_78877	82.561	-6.14365	3.25175e-05	allele-specific
chrX	79146601	79147861	NA12878_peak_79828	63.1454	-2.9057	3.25175e-05	allele-specific
chr10	11079588	11080997	NA12878_peak_8017	66.9831	2.33086	3.25175e-05	allele-specific
chrX	107672970	107674839	NA12878_peak_80079	240.86	-5.26774	3.25175e-05	allele-specific
chr13	75715266	75716539	NA12878_peak_20725	41.296	-2.30965	3.25175e-05	allele-specific
chr12	19482340	19483200	NA12878_peak_16126	110.487	-1.83919	3.28256e-05	allele-specific
chr20	30376610	30377743	NA12878_peak_43315	94.94	6.07366	3.31245e-05	allele-specific
chrX	48897192	48898608	NA12878_peak_79398	181.837	-6.04883	3.39864e-05	allele-specific
chr4	181018190	181019183	NA12878_peak_56555	43.0947	2.39289	3.39864e-05	allele-specific
chr8	2653770	2655291	NA12878_peak_71362	155.119	-1.83609	3.39864e-05	allele-specific
chrX	56782607	56784128	NA12878_peak_79532	74.6242	3.87248	3.42751e-05	allele-specific
chr19	2393981	2395052	NA12878_peak_33509	30.2146	-3.16251	3.53799e-05	allele-specific
chr2	173898107	173899504	NA12878_peak_40345	135.735	-2.12667	3.59575e-05	allele-specific
chrX	17736862	17739729	NA12878_peak_78771	178.974	-6.03094	3.59575e-05	allele-specific
chrX	136250387	136251899	NA12878_peak_80609	72.9984	-6.11275	3.62482e-05	allele-specific
chr3	138791021	138791687	NA12878_peak_50140	116.518	-1.75444	3.73591e-05	allele-specific
chr20	26009512	26010986	NA12878_peak_43311	71.1477	4.38929	3.75556e-05	allele-specific
chr14	39448548	39449266	NA12878_peak_22097	51.6295	-3.53671	3.75556e-05	allele-specific
chr9	21121028	21122360	NA12878_peak_75687	51.8816	-2.91139	3.83891e-05	allele-specific
chr1	84944793	84946133	NA12878_peak_2731	139.159	2.45674	4.11997e-05	allele-specific
chr2	191677429	191678960	NA12878_peak_40912	356.979	-2.07586	4.27518e-05	allele-specific
chrX	74291974	74293143	NA12878_peak_79743	129.861	-5.9945	4.35164e-05	allele-specific
chr12	5440686	5441945	NA12878_peak_15693	35.1393	2.95812	4.39805e-05	allele-specific
chr6	129606062	129607430	NA12878_peak_65542	75.385	-1.80718	4.42057e-05	allele-specific
chr5	139960993	139961969	NA12878_peak_60192	109.772	1.84911	4.53479e-05	allele-specific
chr6	32627727	32628126	NA12878_peak_62911	21.9352	3.98434	4.53479e-05	allele-specific
chrX	131728276	131729822	NA12878_peak_80493	134.182	4.30818	4.71003e-05	allele-specific
chr22	49925070	49926131	NA12878_peak_46151	36.7561	2.45303	4.71542e-05	allele-specific
chr2	131498073	131499103	NA12878_peak_39152	101.733	1.21896	4.71542e-05	allele-specific
chr9	1758874	1760388	NA12878_peak_75217	80.2762	-2.58103	4.71542e-05	allele-specific
chr1	248442501	248443053	NA12878_peak_7683	57.4838	-1.6277	4.76594e-05	allele-specific
chr22	49656941	49658128	NA12878_peak_46141	41.9116	-3.07741	4.79862e-05	allele-specific
chr10	14184831	14186206	NA12878_peak_8173	165.401	-1.13684	5.03881e-05	allele-specific
chr10	110441274	110442254	NA12878_peak_10960	58.066	-3.23003	5.0771e-05	allele-specific
chr4	152304017	152304942	NA12878_peak_55729	102.441	1.86094	5.0771e-05	allele-specific
chr2	37851427	37852775	NA12878_peak_36726	88.1298	1.5852	5.11206e-05	allele-specific
chr1	248434820	248435307	NA12878_peak_7681	62.9412	1.61817	5.252e-05	allele-specific
chr19	4456964	4458182	NA12878_peak_33634	70.2599	-1.89895	5.2571e-05	allele-specific
chr6	75830796	75831464	NA12878_peak_64103	88.1789	-1.7731	5.26975e-05	allele-specific
chr2	85405550	85405987	NA12878_peak_38113	25.5669	4.40363	5.37349e-05	allele-specific
chr8	102535741	102536471	NA12878_peak_73874	189.503	-1.11081	5.43938e-05	allele-specific
chrX	136584503	136585494	NA12878_peak_80614	37.3544	-4.3861	5.54943e-05	allele-specific
chr22	22357185	22357787	NA12878_peak_45235	22.9241	6.0766	5.61043e-05	allele-specific
chr11	6486872	6488799	NA12878_peak_11749	55.6178	-2.85545	5.66662e-05	allele-specific
chrX	48957550	48958870	NA12878_peak_79405	252.508	-5.12567	5.68918e-05	allele-specific
chrX	57286487	57287289	NA12878_peak_79544	46.2089	-5.99932	6.13066e-05	allele-specific
chrX	71118139	71119213	NA12878_peak_79676	63.3676	-5.91346	6.40083e-05	allele-specific
chr16	3443056	3444291	NA12878_peak_26350	72.6811	-4.26534	7.05838e-05	allele-specific
chr13	54029083	54029881	NA12878_peak_20450	33.698	-5.18482	7.05838e-05	allele-specific
chrX	155880750	155881893	NA12878_peak_80909	106.836	-5.09398	7.40462e-05	allele-specific
chr6	31185584	31186870	NA12878_peak_62823	52.2172	1.85492	7.48086e-05	allele-specific
chr18	2637966	2638561	NA12878_peak_31574	30.3963	2.58249	7.58077e-05	allele-specific
chr1	39798740	39800082	NA12878_peak_1472	94.8535	-1.25812	7.69188e-05	allele-specific
chr18	52409624	52410622	NA12878_peak_32680	48.626	-1.96903	7.69188e-05	allele-specific
chrX	132216718	132218668	NA12878_peak_80517	185.517	-4.19631	8.02033e-05	allele-specific
chr18	52394479	52395952	NA12878_peak_32679	124.449	-2.10972	8.39519e-05	allele-specific
chr10	27353900	27355226	NA12878_peak_8552	44.9522	-4.25558	8.44117e-05	allele-specific
chr2	171521885	171523818	NA12878_peak_40289	128.311	1.21617	8.50771e-05	allele-specific
chr1	181429567	181430913	NA12878_peak_5209	192.865	1.01223	8.50771e-05	allele-specific
chrX	120286591	120288099	NA12878_peak_80332	81.8064	-2.20897	8.80868e-05	allele-specific
chr7	32727777	32729278	NA12878_peak_67935	124.277	1.21272	8.80868e-05	allele-specific
chr1	180952848	180954592	NA12878_peak_5178	45.836	2.50545	9.32142e-05	allele-specific
chr6	31332715	31333336	NA12878_peak_62829	21.0295	-4.35896	9.32142e-05	allele-specific
chrX	134914489	134915718	NA12878_peak_80566	111.073	-5.83837	9.48075e-05	allele-specific
chr14	105086665	105088040	NA12878_peak_23894	103.696	1.63797	9.69614e-05	allele-specific
chr21	31326485	31327594	NA12878_peak_44608	149.365	-1.85161	0.000100973	allele-specific
chr12	130716357	130717238	NA12878_peak_19345	65.1317	-1.75069	0.000103871	allele-specific
chr1	247172083	247172467	NA12878_peak_7638	33.8705	5.81558	0.000108258	allele-specific
chr7	2157505	2158372	NA12878_peak_66987	30.7223	5.88838	0.000109428	allele-specific
chr14	106153511	106154250	NA12878_peak_23942	22.6349	-5.89672	0.000115821	allele-specific
chr6	13273654	13274676	NA12878_peak_62088	91.604	2.0501	0.000120607	allele-specific
chr10	45373259	45374908	NA12878_peak_8920	90.7948	1.38337	0.000127065	allele-specific
chr21	42107504	42108396	NA12878_peak_44891	37.8743	-2.79991	0.00013131	allele-specific
chr22	22720227	22721381	NA12878_peak_45247	49.1187	5.80951	0.000131812	allele-specific
chrX	35380941	35381650	NA12878_peak_79079	83.3282	-3.0512	0.000132471	allele-specific
chr9	121369762	121370726	NA12878_peak_77623	128.672	-4.09003	0.000153592	allele-specific
chr17	75588950	75589806	NA12878_peak_31161	97.4654	1.19286	0.000154631	allele-specific
chr18	37006646	37007388	NA12878_peak_32319	25.3051	-4.18771	0.000164132	allele-specific
chrX	74271882	74272716	NA12878_peak_79741	36.2014	-3.68055	0.000168464	allele-specific
chr6	32659725	32660509	NA12878_peak_62915	44.97	-1.71303	0.000169697	allele-specific
chrX	69027310	69029004	NA12878_peak_79639	64.799	-2.70408	0.000170368	allele-specific
chr7	138466047	138466734	NA12878_peak_70778	55.7625	2.48616	0.000170985	allele-specific
chr8	19637661	19638488	NA12878_peak_71659	76.2785	1.49268	0.000183109	allele-specific
chrX	119755386	119756845	NA12878_peak_80306	229.676	-0.884784	0.00018411	balanced
chrX	10097645	10098743	NA12878_peak_78518	88.7152	-4.05764	0.000193215	allele-specific
chr3	196462766	196463599	NA12878_peak_51947	76.0649	-5.61082	0.000200082	allele-specific
chr6	130270105	130270617	NA12878_peak_65576	22.9827	4.98941	0.000200368	allele-specific
chrX	1026199	1027497	NA12878_peak_78342	78.7545	-1.41107	0.000200368	allele-specific
chr1	235100197	235100581	NA12878_peak_7260	37.8342	4.11058	0.000202437	allele-specific
chr22	39040264	39041217	NA12878_peak_45785	62.6428	-2.0584	0.000206723	allele-specific
chr1	84969550	84970579	NA12878_peak_2733	199.198	0.862439	0.000213099	balanced
chr19	57708542	57709441	NA12878_peak_35592	24.0727	5.73608	0.000216359	allele-specific
chrX	150573805	150574313	NA12878_peak_80771	31.8341	-3.10839	0.000216533	allele-specific
chr5	151123748	151124756	NA12878_peak_60630	177.993	-0.964273	0.000217003	balanced
chr14	55348858	55349848	NA12878_peak_22387	26.7957	3.10833	0.000217886	allele-specific
chr6	27019494	27020744	NA12878_peak_62588	51.3117	-3.58676	0.000225621	allele-specific
chr12	3827260	3828248	NA12878_peak_15649	40.778	-2.23575	0.000225711	allele-specific
chr9	110807968	110809435	NA12878_peak_77296	247.142	-1.06507	0.000225728	allele-specific
chr18	79707190	79708812	NA12878_peak_33330	58.2945	-4.05	0.000233833	allele-specific
chrX	70132955	70134367	NA12878_peak_79655	177.991	-5.58463	0.000244319	allele-specific
chrX	53441322	53442437	NA12878_peak_79482	62.6437	-2.35259	0.000244319	allele-specific
chr22	29797304	29797975	NA12878_peak_45461	31.4402	2.52488	0.000244497	allele-specific
chrX	78957012	78958480	NA12878_peak_79819	143.93	-1.58253	0.0002508	allele-specific
chr3	32469440	32470442	NA12878_peak_47259	104.111	1.25748	0.000262803	allele-specific
chr2	42096771	42097376	NA12878_peak_36852	36.4758	2.27782	0.000267857	allele-specific
chrX	74923980	74925686	NA12878_peak_79761	157.011	-5.49153	0.000274005	allele-specific
chr4	5703901	5704621	NA12878_peak_52191	42.1119	3.58475	0.000275221	allele-specific
chr1	248438699	248439706	NA12878_peak_7682	107.152	1.95503	0.000282537	allele-specific
chr3	187773202	187774026	NA12878_peak_51650	60.9713	-1.957	0.000282537	allele-specific
chr9	94668739	94669952	NA12878_peak_76853	58.5649	1.91775	0.000283638	allele-specific
chr17	70298602	70299716	NA12878_peak_30958	35.4161	2.0318	0.000296105	allele-specific
chr12	630102	631509	NA12878_peak_15553	60.2098	-3.99851	0.000302596	allele-specific
chr7	130476355	130477009	NA12878_peak_70550	18.7661	5.62887	0.000337936	allele-specific
chr1	39525456	39526416	NA12878_peak_1453	104.303	-1.15501	0.000337936	allele-specific
chr4	11066174	11067425	NA12878_peak_52390	62.6005	-3.97668	0.000338592	allele-specific
chr1	111228681	111230319	NA12878_peak_3469	38.6131	-2.819	0.000338592	allele-specific
chr6	140897183	140898567	NA12878_peak_65958	42.5473	-2.58781	0.000349047	allele-specific
chr20	25987123	25987922	NA12878_peak_43310	37.4278	5.48626	0.000349047	allele-specific
chr12	21453307	21453812	NA12878_peak_16161	31.5756	5.49453	0.000352519	allele-specific
chr8	127566906	127568762	NA12878_peak_74608	173.049	1.96556	0.000362649	allele-specific
chr1	1038446	1039331	NA12878_peak_20	56.8531	1.47612	0.000368726	allele-specific
chr17	46192593	46194451	NA12878_peak_30194	367.036	1.19117	0.000368726	allele-specific
chr4	142405041	142406653	NA12878_peak_55436	133.938	-1.10537	0.000373914	allele-specific
chr20	53904969	53905470	NA12878_peak_44151	25.7976	-4.04068	0.000374563	allele-specific
chrX	12790978	12792529	NA12878_peak_78596	86.5074	-3.45234	0.000377294	allele-specific
chr6	71982302	71983124	NA12878_peak_63980	35.5122	-2.4654	0.000390796	allele-specific
chrX	135098332	135099330	NA12878_peak_80573	45.1586	-3.96761	0.000390796	allele-specific
chr10	71984549	71986121	NA12878_peak_9660	79.915	-1.38146	0.000394244	allele-specific
chr22	42889069	42890056	NA12878_peak_45989	65.5717	1.86891	0.000400893	allele-specific
chrX	9730380	9731136	NA12878_peak_78491	31.5356	-2.83797	0.00040093	allele-specific
chr3	6249388	6250662	NA12878_peak_46420	61.9226	-1.51669	0.000401811	allele-specific
chr6	10403787	10405028	NA12878_peak_61960	264.455	0.97046	0.000405518	balanced
chr10	14019717	14020544	NA12878_peak_8171	32.3395	-2.39473	0.00041133	allele-specific
chr6	30259032	30260407	NA12878_peak_62760	70.4136	-1.38145	0.000416205	allele-specific
chrX	20265190	20267522	NA12878_peak_78856	207.334	-3.87231	0.000416968	allele-specific
chr16	1469626	1471400	NA12878_peak_26224	70.944	-2.7283	0.000418407	allele-specific
chrX	72238524	72239393	NA12878_peak_79718	111.184	-5.37372	0.000420327	allele-specific
chrX	48550191	48550645	NA12878_peak_79388	14.5559	-5.59188	0.000424457	allele-specific
chr19	10639454	10640294	NA12878_peak_33929	38.7214	2.95946	0.000425086	allele-specific
chr17	80891360	80892628	NA12878_peak_31412	56.9295	1.51487	0.000425258	allele-specific
chr22	47918428	47919321	NA12878_peak_46132	24.4119	-5.45703	0.000426944	allele-specific
chr7	105593310	105594250	NA12878_peak_69786	31.6652	3.50508	0.000428791	allele-specific
chr8	120651054	120653262	NA12878_peak_74376	68.3168	1.70146	0.000432157	allele-specific
chrX	12949829	12951434	NA12878_peak_78607	214.784	-1.12343	0.000451514	allele-specific
chr2	199042	199892	NA12878_peak_35635	29.4571	-2.57878	0.000459492	allele-specific
chr9	36765235	36766449	NA12878_peak_76052	128.588	-1.42807	0.000461321	allele-specific
chr1	121016345	121017000	NA12878_peak_3747	31.9359	3.20266	0.000473446	allele-specific
chrX	149829505	149830843	NA12878_peak_80749	93.5285	-2.41949	0.000479826	allele-specific
chr19	52922613	52923764	NA12878_peak_35427	59.9666	2.19501	0.000483348	allele-specific
chr14	20780494	20781515	NA12878_peak_21671	63.9028	1.75386	0.000490512	allele-specific
chr1	245952571	245952919	NA12878_peak_7579	20.3614	3.2592	0.000492031	allele-specific
chr14	85154517	85155248	NA12878_peak_23261	20.7685	5.51582	0.000501364	allele-specific
chr10	46268282	46269043	NA12878_peak_8948	24.0637	4.73002	0.000511134	allele-specific
chr1	241988715	241989707	NA12878_peak_7469	85.706	1.27423	0.000521234	allele-specific
chr1	38815958	38816392	NA12878_peak_1424	35.848	2.93618	0.000529389	allele-specific
chr12	55717596	55718369	NA12878_peak_17169	58.3495	-2.13037	0.000531518	allele-specific
chr2	31241562	31242302	NA12878_peak_36546	40.7231	2.10627	0.000531518	allele-specific
chr8	130419923	130420664	NA12878_peak_74728	61.4298	5.31906	0.000539779	allele-specific
chrX	103585300	103586550	NA12878_peak_80010	54.0412	-3.87426	0.000544359	allele-specific
chrX	120309291	120310109	NA12878_peak_80334	60.5403	-3.86236	0.000563321	allele-specific
chr1	175252310	175253027	NA12878_peak_5003	28.1603	-2.36012	0.000566178	allele-specific
chr10	13987158	13987930	NA12878_peak_8168	20.1303	3.25804	0.000566448	allele-specific
chr7	2109986	2110611	NA12878_peak_66985	27.6085	-3.49156	0.00057026	allele-specific
chr3	122626239	122627150	NA12878_peak_49650	51.2995	-2.01185	0.000600906	allele-specific
chrX	77910104	77911006	NA12878_peak_79790	112.884	-4.57621	0.000606808	allele-specific
chr17	73152090	73152566	NA12878_peak_31027	20.9714	2.99514	0.000607429	allele-specific
chrX	134459709	134461146	NA12878_peak_80550	107.42	-5.25902	0.000608535	allele-specific
chr4	78361543	78362661	NA12878_peak_53803	26.1119	2.64969	0.000608887	allele-specific
chr15	84246405	84246802	NA12878_peak_25615	26.7279	3.47423	0.000617802	allele-specific
chrX	47556116	47556581	NA12878_peak_79367	73.2786	-5.25945	0.000638134	allele-specific
chr5	123834737	123835845	NA12878_peak_59601	32.9123	-2.07451	0.000645006	allele-specific
chr12	128782219	128783733	NA12878_peak_19306	69.752	-1.50854	0.000653998	allele-specific
chrX	129539814	129541279	NA12878_peak_80429	45.9161	-5.27847	0.000653998	allele-specific
chr7	43112102	43113878	NA12878_peak_68235	55.6918	-2.16553	0.000656005	allele-specific
chr1	121516264	121517072	NA12878_peak_3758	38.9339	5.28124	0.000661512	allele-specific
chrX	47232201	47233915	NA12878_peak_79359	159.582	-5.22024	0.000666897	allele-specific
chr1	149606234	149608787	NA12878_peak_3880	120.671	-2.49125	0.000679256	allele-specific
chr4	166493862	166494340	NA12878_peak_56165	17.0568	-5.35313	0.00068213	allele-specific
chr7	94657522	94658688	NA12878_peak_69415	332.296	4.53102	0.000685293	allele-specific
chrX	54807965	54809467	NA12878_peak_79505	160.864	-4.5277	0.000705435	allele-specific
chrX	48521011	48522289	NA12878_peak_79386	166.168	-4.52456	0.000709212	allele-specific
chr21	26169122	26171160	NA12878_peak_44552	147.05	4.52595	0.000710477	allele-specific
chr11	65457124	65457838	NA12878_peak_13415	27.9754	5.35377	0.000717245	allele-specific
chrX	1327278	1328778	NA12878_peak_78353	99.8058	-1.91462	0.000737564	allele-specific
chr7	54596535	54597156	NA12878_peak_68531	40.6128	-2.00121	0.00074499	allele-specific
chr5	152480445	152481256	NA12878_peak_60700	76.4347	1.24515	0.00074499	allele-specific
chr2	113979286	113979985	NA12878_peak_38794	87.2281	1.83064	0.0007501	allele-specific
chr1	34529430	34530883	NA12878_peak_1279	77.2607	1.54122	0.0007501	allele-specific
chr6	6655810	6656730	NA12878_peak_61859	31.1506	3.41688	0.000757534	allele-specific
chr12	70467918	70469687	NA12878_peak_17602	96.6311	-2.03768	0.000763214	allele-specific
chr4	39036651	39037766	NA12878_peak_52923	61.6943	1.60681	0.000765528	allele-specific
chr12	12999981	13000979	NA12878_peak_15980	69.5394	1.78533	0.000767076	allele-specific
chr5	103345432	103345736	NA12878_peak_59025	23.2934	-2.94261	0.000794243	allele-specific
chr10	129601482	129602029	NA12878_peak_11435	28.3754	-2.49755	0.000797669	allele-specific
chr9	6079984	6080782	NA12878_peak_75392	54.5858	3.77847	0.000802755	allele-specific
chr1	143728883	143729965	NA12878_peak_3761	67.2264	2.63095	0.000809326	allele-specific
chr8	30724175	30724600	NA12878_peak_72044	55.6696	-3.0549	0.000809326	allele-specific
chrX	154411155	154412941	NA12878_peak_80868	81.5548	-4.50861	0.000809326	allele-specific
chr7	118214090	118215022	NA12878_peak_70186	49.2759	-4.53517	0.000809326	allele-specific
chr1	92079956	92081035	NA12878_peak_2966	72.884	2.10851	0.000809326	allele-specific
chrX	12771243	12771911	NA12878_peak_78595	34.2087	-2.02764	0.000834414	allele-specific
chr21	13979596	13980831	NA12878_peak_44416	41.3513	-2.33834	0.000847641	allele-specific
chr19	34926791	34927393	NA12878_peak_34564	26.4439	-2.80752	0.000849253	allele-specific
chr13	91398315	91399531	NA12878_peak_21061	133.909	-1.15223	0.000879337	allele-specific
chr3	189715006	189716005	NA12878_peak_51710	53.2095	-1.74937	0.000884334	allele-specific
chr11	10526762	10527818	NA12878_peak_11923	49.6306	-2.29723	0.000884334	allele-specific
chrX	123959863	123962111	NA12878_peak_80392	198.291	-4.46054	0.000886428	allele-specific
chr2	234426008	234427490	NA12878_peak_42361	30.6525	-2.33524	0.00090844	allele-specific
chrX	15269525	15270419	NA12878_peak_78695	71.1223	-2.16184	0.000974616	allele-specific
chr19	52856890	52858161	NA12878_peak_35425	96.723	1.20633	0.000979629	allele-specific
chr2	127006926	127007395	NA12878_peak_39022	12.7788	-5.35807	0.000996007	allele-specific
chr2	133953515	133954061	NA12878_peak_39214	22.7795	3.09867	0.00100334	allele-specific
chrX	135003785	135004702	NA12878_peak_80568	86.8921	-4.44247	0.00102363	allele-specific
chr1	234326214	234327064	NA12878_peak_7205	50.7825	2.16223	0.00102564	allele-specific
chr6	166751149	166752424	NA12878_peak_66823	47.5793	1.8753	0.00102573	allele-specific
chr8	2699233	2700033	NA12878_peak_71363	81.1106	-1.50284	0.00102703	allele-specific
chr2	212990802	212991925	NA12878_peak_41557	24.523	-2.59212	0.00103117	allele-specific
chr9	121839608	121840681	NA12878_peak_77639	34.8001	1.93582	0.00106296	allele-specific
chr21	31298557	31299798	NA12878_peak_44606	76.9738	-3.70409	0.00106884	allele-specific
chr11	45140811	45141755	NA12878_peak_12866	28.6253	3.77749	0.00107585	allele-specific
chr1	202164457	202165946	NA12878_peak_5918	131.151	-1.6963	0.00110561	allele-specific
chr10	99850406	99851134	NA12878_peak_10573	18.3346	-5.20971	0.00111042	allele-specific
chr12	1592513	1595202	NA12878_peak_15593	204.744	-1.94224	0.00113064	allele-specific
chr12	131224363	131224902	NA12878_peak_19370	27.5443	2.4519	0.00113375	allele-specific
chr1	204410957	204412352	NA12878_peak_6009	188.34	1.73395	0.00114804	allele-specific
chr2	12176373	12178152	NA12878_peak_36010	71.0112	2.22628	0.00114804	allele-specific
chrX	118495167	118496950	NA12878_peak_80257	187.287	-4.38802	0.00115479	allele-specific
chr11	55866642	55868281	NA12878_peak_13014	37.7608	-2.11441	0.00116464	allele-specific
chr6	27823752	27825351	NA12878_peak_62649	171.692	1.02787	0.00117963	allele-specific
chrX	56569359	56570150	NA12878_peak_79529	25.3758	-4.50174	0.00118652	allele-specific
chr7	87445697	87446390	NA12878_peak_69184	85.1885	-1.44384	0.00119259	allele-specific
chr15	78987665	78989137	NA12878_peak_25473	67.829	-2.35702	0.00119462	allele-specific
chr22	41681894	41682973	NA12878_peak_45910	37.8682	4.45523	0.00119462	allele-specific
chrX	153399840	153400683	NA12878_peak_80808	22.1202	-5.22541	0.00119462	allele-specific
chr2	54574474	54574931	NA12878_peak_37209	81.0612	1.37816	0.00125801	allele-specific
chr5	10249197	10251110	NA12878_peak_56979	345.484	1.71894	0.00126664	allele-specific
chr13	50981894	50982620	NA12878_peak_20366	22.9763	5.11812	0.00128161	allele-specific
chr8	70682528	70683112	NA12878_peak_73003	21.5042	4.49287	0.00128161	allele-specific
chr2	136381891	136382804	NA12878_peak_39318	171.847	-1.24801	0.00128161	allele-specific
chr9	100449222	100450195	NA12878_peak_77054	43.7416	1.94605	0.00129484	allele-specific
chr6	130259899	130261595	NA12878_peak_65575	295.407	0.742776	0.00131593	balanced
chr12	11075458	11075973	NA12878_peak_15880	19.6067	3.77084	0.00133059	allele-specific
chrX	46683005	46683669	NA12878_peak_79332	24.048	-2.4489	0.00136691	allele-specific
chrX	29555318	29556515	NA12878_peak_79003	241.88	-1.86241	0.00140557	allele-specific
chr12	131783566	131784484	NA12878_peak_19386	34.9386	-2.80182	0.00150865	allele-specific
chr6	129630755	129631499	NA12878_peak_65545	17.2907	-3.36373	0.00153837	allele-specific
chr12	105764111	105765990	NA12878_peak_18584	35.3204	3.27599	0.00154397	allele-specific
chr16	76804265	76805863	NA12878_peak_28221	68.1473	1.58105	0.00159789	allele-specific
chr9	120842518	120843520	NA12878_peak_77592	104.526	-4.32248	0.00163249	allele-specific
chr1	207863785	207864367	NA12878_peak_6207	60.4906	1.38439	0.00163498	allele-specific
chr2	131577860	131578546	NA12878_peak_39156	30.9692	2.46754	0.00164061	allele-specific
chr4	9970254	9971184	NA12878_peak_52337	104.279	1.11952	0.00164654	allele-specific
chrX	119565066	119565717	NA12878_peak_80284	26.6511	-5.02361	0.001681	allele-specific
chrX	132480491	132481348	NA12878_peak_80522	63.849	-2.6093	0.00168136	allele-specific
chr18	50696360	50697761	NA12878_peak_32620	93.3686	-1.9376	0.00169526	allele-specific
chr13	20369886	20370726	NA12878_peak_19479	63.9546	-1.70372	0.00171292	allele-specific
chrX	96835550	96836541	NA12878_peak_79919	81.4158	-1.95503	0.00172185	allele-specific
chr8	12951107	12952460	NA12878_peak_71597	40.3324	-2.56322	0.00173805	allele-specific
chr2	237904733	237906279	NA12878_peak_42444	69.0867	-1.47197	0.00177091	allele-specific
chr19	13122050	13122855	NA12878_peak_34074	37.815	-2.49594	0.00177534	allele-specific
chr13	21476801	21477391	NA12878_peak_19513	29.0992	-5.00654	0.00182032	allele-specific
chr11	9628757	9629459	NA12878_peak_11890	28.2157	-2.76407	0.00182563	allele-specific
chr3	47009116	47010030	NA12878_peak_47740	54.515	-1.88477	0.00186112	allele-specific
chr17	55436497	55437781	NA12878_peak_30461	100.804	1.07892	0.00189093	allele-specific
chr15	68229055	68230753	NA12878_peak_25089	182.404	-0.930034	0.00196375	balanced
chr12	26058404	26059176	NA12878_peak_16313	21.9013	-5.07158	0.00200426	allele-specific
chrX	132237242	132237980	NA12878_peak_80519	21.9663	-2.78955	0.0020057	allele-specific
chr9	1050081	1050758	NA12878_peak_75193	44.8932	-2.69772	0.00203427	allele-specific
chrX	111868549	111870098	NA12878_peak_80188	89.5716	-1.977	0.00208477	allele-specific
chr3	69219236	69220188	NA12878_peak_48421	21.9292	2.51028	0.0020895	allele-specific
chr10	30751771	30752180	NA12878_peak_8642	23.0074	2.48717	0.00209275	allele-specific
chrX	40012401	40015008	NA12878_peak_79165	105.582	-2.45087	0.00217509	allele-specific
chr6	118709030	118710494	NA12878_peak_65232	113.282	2.02839	0.00217786	allele-specific
chr17	74274865	74275934	NA12878_peak_31067	29.9771	-2.33345	0.00220971	allele-specific
chr8	104686305	104686947	NA12878_peak_73977	32.6658	1.94545	0.00225006	allele-specific
chr9	113593237	113594325	NA12878_peak_77410	92.9011	-1.36686	0.00225006	allele-specific
chr7	135186671	135187380	NA12878_peak_70663	90.3472	1.11221	0.00225323	allele-specific
chrX	131710741	131711599	NA12878_peak_80492	28.3236	3.60821	0.00228698	allele-specific
chr2	196046107	196047093	NA12878_peak_41018	116.053	-1.39542	0.00230835	allele-specific
chr11	35390882	35391678	NA12878_peak_12684	91.1054	1.25926	0.00231386	allele-specific
chr14	42222794	42223511	NA12878_peak_22127	75.2875	1.65185	0.00232569	allele-specific
chr11	61061042	61061987	NA12878_peak_13179	301.272	0.691562	0.00233337	balanced
chr3	152519215	152519845	NA12878_peak_50568	26.1211	2.93778	0.00234983	allele-specific
chr18	75261425	75262257	NA12878_peak_33248	48.9282	1.89924	0.00234983	allele-specific
chr1	247126031	247126317	NA12878_peak_7635	18.4215	2.98069	0.00236938	allele-specific
chr21	31508692	31510012	NA12878_peak_44617	127.19	-2.1818	0.0023719	allele-specific
chrX	21373610	21375182	NA12878_peak_78872	31.7392	-4.90479	0.00238797	allele-specific
chr6	152565955	152567120	NA12878_peak_66323	37.9333	1.89034	0.00245001	allele-specific
chr2	181656405	181657204	NA12878_peak_40580	36.3316	-2.54596	0.00247948	allele-specific
chr13	77516237	77516669	NA12878_peak_20785	32.4474	-1.95805	0.00248358	allele-specific
chr1	243101312	243102124	NA12878_peak_7497	70.9594	1.68607	0.00260164	allele-specific
chr16	87316753	87317963	NA12878_peak_28604	207.982	1.85082	0.00261807	allele-specific
chr7	90211176	90212344	NA12878_peak_69257	74.4489	1.21624	0.0026246	allele-specific
chr18	14458153	14458955	NA12878_peak_31884	15.5723	5.01581	0.0026246	allele-specific
chr2	3667107	3667737	NA12878_peak_35711	32.8845	2.30327	0.00263018	allele-specific
chr12	131808600	131809436	NA12878_peak_19388	27.7718	-3.17554	0.00263809	allele-specific
chr15	64872606	64873431	NA12878_peak_24964	26.1179	3.58805	0.00266118	allele-specific
chrX	124232451	124233133	NA12878_peak_80399	25.1601	-2.90155	0.00266751	allele-specific
chr11	8862850	8863789	NA12878_peak_11854	25.0893	-3.60126	0.00267709	allele-specific
chr1	208603905	208604830	NA12878_peak_6233	36.1922	1.869	0.00268539	allele-specific
chr7	5897648	5898800	NA12878_peak_67139	46.4332	1.45669	0.00272464	allele-specific
chr11	94592915	94593449	NA12878_peak_14311	34.3505	2.06919	0.00276705	allele-specific
chr12	3727831	3728585	NA12878_peak_15646	31.086	-2.8653	0.00280085	allele-specific
chr4	69395638	69396413	NA12878_peak_53513	17.8454	3.21718	0.00285143	allele-specific
chr6	27720600	27721504	NA12878_peak_62634	24.0051	2.34076	0.00286606	allele-specific
chr8	130079660	130080618	NA12878_peak_74703	139.152	-1.21043	0.0029178	allele-specific
chr12	9364220	9365278	NA12878_peak_15829	235.3	-0.994384	0.00293037	balanced
chr9	81814581	81815609	NA12878_peak_76521	32.7645	-3.12914	0.00293224	allele-specific
chr9	42443150	42444107	NA12878_peak_76188	19.2682	2.4816	0.00296045	allele-specific
chr9	88007107	88007720	NA12878_peak_76654	18.3039	3.21964	0.00296687	allele-specific
chr3	138571608	138572345	NA12878_peak_50133	52.9104	1.38272	0.00297595	allele-specific
chrX	118727092	118727961	NA12878_peak_80263	33.0266	-4.81499	0.00301112	allele-specific
chr13	48591378	48592013	NA12878_peak_20297	47.6407	-1.68707	0.00305324	allele-specific
chr14	103806450	103807279	NA12878_peak_23842	22.1206	-3.57941	0.00307048	allele-specific
chr3	171801715	171802900	NA12878_peak_51124	78.9816	-1.74872	0.00310239	allele-specific
chr4	54232913	54234686	NA12878_peak_53278	93.1286	1.32215	0.00310391	allele-specific
chr3	32455708	32456361	NA12878_peak_47255	25.8347	-1.98373	0.00313007	allele-specific
chr9	29882507	29883139	NA12878_peak_75845	15.2923	4.89367	0.00314045	allele-specific
chr1	192544763	192545566	NA12878_peak_5569	127.631	-2.53628	0.00321474	allele-specific
chr14	29857423	29858895	NA12878_peak_21896	31.3696	4.79462	0.00322386	allele-specific
chr3	180188600	180189502	NA12878_peak_51384	28.2279	-2.66518	0.00323735	allele-specific
chr4	171644555	171645131	NA12878_peak_56314	78.2875	-1.48383	0.00324323	allele-specific
chr3	27632548	27633375	NA12878_peak_47077	19.7485	-3.55434	0.0032527	allele-specific
chr14	20652951	20653778	NA12878_peak_21660	26.6471	4.91977	0.00325938	allele-specific
chrX	124504086	124505371	NA12878_peak_80410	55.0018	-1.51569	0.00328497	allele-specific
chr12	24127827	24128856	NA12878_peak_16228	131.699	-1.22617	0.00328497	allele-specific
chr3	2343050	2343975	NA12878_peak_46261	30.9478	-2.64847	0.00328497	allele-specific
chr7	155763624	155764611	NA12878_peak_71257	38.1453	3.0746	0.00330119	allele-specific
chr2	223884387	223885000	NA12878_peak_41944	35.299	4.76962	0.0034112	allele-specific
chr10	6050459	6051566	NA12878_peak_7884	190.652	-1.8187	0.00341341	allele-specific
chr4	176011409	176012377	NA12878_peak_56425	40.4738	-2.1335	0.00342987	allele-specific
chr5	14250533	14252627	NA12878_peak_57076	103.434	1.07712	0.00342987	allele-specific
chr7	148553823	148554603	NA12878_peak_71018	39.9685	1.85207	0.00345012	allele-specific
chr7	6392930	6393959	NA12878_peak_67163	42.8759	-2.80047	0.00352027	allele-specific
chr9	41653330	41654580	NA12878_peak_76180	31.2496	4.14989	0.00364094	allele-specific
chr18	58212177	58212670	NA12878_peak_32829	32.4655	-1.69415	0.00364599	allele-specific
chr12	108562148	108563778	NA12878_peak_18659	173.029	0.952822	0.00372945	balanced
chr9	89498917	89499414	NA12878_peak_76696	33.624	-1.86514	0.0037376	allele-specific
chrX	134599142	134599698	NA12878_peak_80557	37.5321	-4.72997	0.0037376	allele-specific
chr15	25437905	25439846	NA12878_peak_24007	202.064	-1.27731	0.00374522	allele-specific
chr18	79404684	79406284	NA12878_peak_33319	78.9363	3.4074	0.00376115	allele-specific
chr10	14698216	14699038	NA12878_peak_8192	22.4806	4.76483	0.00376115	allele-specific
chr5	168291261	168292490	NA12878_peak_61170	104.236	-1.90969	0.00376115	allele-specific
chr1	16895610	16896909	NA12878_peak_590	276.687	-0.651373	0.00377022	balanced
chr2	106508492	106509254	NA12878_peak_38596	21.997	-4.17555	0.00377396	allele-specific
chr1	86865999	86866886	NA12878_peak_2787	27.8093	-2.27266	0.00380568	allele-specific
chr1	165686116	165687233	NA12878_peak_4620	58.8024	-1.34804	0.00382738	allele-specific
chr13	100505926	100506820	NA12878_peak_21303	32.1395	4.12527	0.00388303	allele-specific
chr14	70254547	70254923	NA12878_peak_22851	16.3608	2.71703	0.00388732	allele-specific
chr14	71289455	71290011	NA12878_peak_22886	24.5441	-3.09725	0.00393279	allele-specific
chr6	133966521	133967298	NA12878_peak_65678	37.5419	-2.24155	0.00395693	allele-specific
chr2	18117445	18118258	NA12878_peak_36154	26.1119	2.26531	0.00401002	allele-specific
chr14	92895315	92895925	NA12878_peak_23472	37.3414	-2.78012	0.00403921	allele-specific
chr14	77181154	77182345	NA12878_peak_23132	77.2114	-1.39965	0.00404428	allele-specific
chr10	46092377	46093391	NA12878_peak_8941	27.1651	2.31564	0.00404833	allele-specific
chr5	132369300	132370455	NA12878_peak_59877	85.7863	-1.14159	0.0040599	allele-specific
chrX	119467993	119469497	NA12878_peak_80279	173.27	-4.737	0.00411916	allele-specific
chr18	76951419	76952128	NA12878_peak_33282	25.3908	4.7258	0.0041639	allele-specific
chr1	161663648	161664136	NA12878_peak_4533	17.6668	-2.41799	0.00416612	allele-specific
chr15	63276787	63278135	NA12878_peak_24890	101.723	-2.50352	0.00420515	allele-specific
chr7	20193462	20194447	NA12878_peak_67503	45.3219	-1.84977	0.00426112	allele-specific
chr18	61951827	61952888	NA12878_peak_32962	212.711	0.755224	0.00428134	balanced
chr10	5384005	5384457	NA12878_peak_7850	17.679	-4.85198	0.00428134	allele-specific
chr12	52073971	52074425	NA12878_peak_17000	45.9929	-2.17371	0.00431038	allele-specific
chr5	116272352	116273968	NA12878_peak_59391	61.667	1.76478	0.00435395	allele-specific
chr9	763750	764593	NA12878_peak_75175	28.5168	-3.48066	0.00435395	allele-specific
chrX	13053216	13053777	NA12878_peak_78622	51.9304	-2.10274	0.00439194	allele-specific
chrX	135973089	135974821	NA12878_peak_80600	124.895	-4.61558	0.00447006	allele-specific
chr1	220717813	220719089	NA12878_peak_6665	49.036	4.04993	0.00453279	allele-specific
chr11	36069174	36070504	NA12878_peak_12709	41.8505	-3.4069	0.00455268	allele-specific
chr17	57045848	57046868	NA12878_peak_30503	34.4587	2.11337	0.00455268	allele-specific
chrX	9899426	9900201	NA12878_peak_78501	53.3976	-1.92169	0.00456321	allele-specific
chr17	16535346	16536350	NA12878_peak_29264	107.82	1.54291	0.00459004	allele-specific
chr20	62832363	62833258	NA12878_peak_44332	41.6037	2.09966	0.00462845	allele-specific
chr10	73857374	73858059	NA12878_peak_9720	37.7474	-2.58597	0.00471247	allele-specific
chr4	164977208	164978268	NA12878_peak_56121	73.8697	-4.01566	0.00474366	allele-specific
chr7	23443138	23444264	NA12878_peak_67627	39.3289	-2.44911	0.00474561	allele-specific
chr4	112273306	112274263	NA12878_peak_54714	83.2781	-1.26769	0.00475025	allele-specific
chr10	17989440	17990548	NA12878_peak_8298	62.357	1.2231	0.00476944	allele-specific
chr3	122365128	122366064	NA12878_peak_49635	60.9205	1.57221	0.0047811	allele-specific
chr10	95831846	95832890	NA12878_peak_10402	262.4	0.806663	0.00482679	balanced
chr17	37489082	37490487	NA12878_peak_29802	110.543	-1.15706	0.00482679	allele-specific
chr6	3848961	3849588	NA12878_peak_61760	47.656	-4.6241	0.00482853	allele-specific
chr7	7257880	7259457	NA12878_peak_67201	128.196	-2.32386	0.00486748	allele-specific
chr10	59708921	59710415	NA12878_peak_9258	78.0463	-1.39909	0.00487868	allele-specific
chr5	100789656	100790696	NA12878_peak_58967	53.1662	1.91276	0.00490156	allele-specific
chr8	81364366	81365039	NA12878_peak_73321	32.5087	-2.29583	0.00490156	allele-specific
chr2	9100317	9101245	NA12878_peak_35867	92.2375	1.06427	0.00498757	allele-specific
chrX	112458837	112460243	NA12878_peak_80199	21.9877	-2.60301	0.00507487	allele-specific
chr8	11860505	11861519	NA12878_peak_71570	91.2004	1.39171	0.00509442	allele-specific
chr7	2862975	2864382	NA12878_peak_67049	168.043	-0.851274	0.00514937	balanced
chr4	41216224	41216960	NA12878_peak_53029	54.3519	-1.27099	0.00516739	allele-specific
chrX	136587816	136588631	NA12878_peak_80615	29.0596	-4.62414	0.00523691	allele-specific
chr11	19938130	19939836	NA12878_peak_12245	86.4424	-1.37653	0.00527149	allele-specific
chr7	66635555	66636341	NA12878_peak_68654	27.9318	-4.05655	0.00529299	allele-specific
chr2	160112035	160112724	NA12878_peak_39948	77.2445	1.15585	0.00529299	allele-specific
chr1	38152298	38153253	NA12878_peak_1415	49.6671	-1.61915	0.00536417	allele-specific
chr3	122975110	122976606	NA12878_peak_49666	29.6138	3.00397	0.00536753	allele-specific
chr1	9275304	9276063	NA12878_peak_307	41.9552	-1.66402	0.00536753	allele-specific
chr2	178819623	178820377	NA12878_peak_40486	27.9447	2.56424	0.00550043	allele-specific
chr2	33729265	33730484	NA12878_peak_36615	33.532	-2.10049	0.00552609	allele-specific
chr12	133129811	133130995	NA12878_peak_19447	179.787	-0.758	0.00564724	balanced
chr16	8899792	8900370	NA12878_peak_26468	36.4604	1.99818	0.00566143	allele-specific
chr6	27871456	27873751	NA12878_peak_62655	143.689	-1.41947	0.00567101	allele-specific
chr6	88499790	88500765	NA12878_peak_64429	53.5979	1.45439	0.00569268	allele-specific
chr7	38344690	38346030	NA12878_peak_68122	61.0723	-1.43388	0.00591225	allele-specific
chr5	110832328	110833095	NA12878_peak_59193	19.4068	-3.40724	0.00593496	allele-specific
chr7	25093234	25094627	NA12878_peak_67699	86.2607	-1.42379	0.00605045	allele-specific
chr7	24755029	24758088	NA12878_peak_67673	183.406	-1.33544	0.00612081	allele-specific
chr7	101985151	101985912	NA12878_peak_69688	59.2395	-1.67963	0.00614697	allele-specific
chrX	56730072	56730701	NA12878_peak_79531	22.7949	-4.03315	0.00622768	allele-specific
chr19	46530708	46531223	NA12878_peak_35102	17.4169	-2.6704	0.00626075	allele-specific
chrX	40303716	40304175	NA12878_peak_79181	19.9056	-2.45618	0.00627183	allele-specific
chr3	152511849	152512397	NA12878_peak_50567	77.704	1.48683	0.00627183	allele-specific
chr3	104519088	104519474	NA12878_peak_49078	48.8675	-1.3217	0.00627183	allele-specific
chr10	14009292	14010434	NA12878_peak_8170	149.845	-0.852114	0.00627954	balanced
chr2	199850461	199851576	NA12878_peak_41166	108.089	-1.65743	0.00629504	allele-specific
chr2	173075550	173077173	NA12878_peak_40322	97.1525	1.23421	0.00631809	allele-specific
chr12	55666730	55667907	NA12878_peak_17162	49.4425	-2.14824	0.006412	allele-specific
chr11	55572273	55573264	NA12878_peak_13008	37.28	3.3219	0.0064929	allele-specific
chr1	228212798	228214125	NA12878_peak_7000	67.9171	2.00943	0.00653562	allele-specific
chr6	29734543	29734891	NA12878_peak_62732	15.0548	3.44698	0.00653562	allele-specific
chr20	11261375	11262217	NA12878_peak_42985	42.3273	-2.06053	0.00655164	allele-specific
chr4	42320646	42321608	NA12878_peak_53045	19.8996	2.21777	0.00657701	allele-specific
chrX	45850292	45852004	NA12878_peak_79309	29.5368	-4.54105	0.00659219	allele-specific
chrX	71617350	71619471	NA12878_peak_79692	222.098	-2.23887	0.00659219	allele-specific
chr10	101908337	101908870	NA12878_peak_10658	31.9387	-3.98464	0.00659219	allele-specific
chr2	46239304	46240242	NA12878_peak_37027	40.8066	-2.68958	0.00659219	allele-specific
chr2	38095969	38096887	NA12878_peak_36737	39.9217	2.98259	0.00664153	allele-specific
chr15	99104738	99105988	NA12878_peak_26059	51.5002	3.29031	0.0066594	allele-specific
chr6	119294815	119295370	NA12878_peak_65258	23.5066	-2.42684	0.00667127	allele-specific
chr2	45290075	45290697	NA12878_peak_36982	18.0421	4.58046	0.00675872	allele-specific
chr18	11972943	11973780	NA12878_peak_31812	22.1077	-2.55596	0.00684834	allele-specific
chr2	184425176	184425998	NA12878_peak_40658	27.4362	-2.38728	0.0068713	allele-specific
chr9	106816384	106817212	NA12878_peak_77168	26.8722	2.28609	0.00689848	allele-specific
chr5	129747476	129748361	NA12878_peak_59784	53.7669	-2.45095	0.00690124	allele-specific
chr22	39097062	39098349	NA12878_peak_45791	97.0583	0.997703	0.00693863	balanced
chr18	23922873	23923525	NA12878_peak_31983	16.5305	3.41395	0.00695073	allele-specific
chr11	24513995	24514947	NA12878_peak_12357	41.6717	1.45309	0.00697551	allele-specific
chr10	62527042	62528915	NA12878_peak_9359	254.454	0.607991	0.00697551	balanced
chr1	39977044	39977788	NA12878_peak_1484	19.4096	2.58076	0.00705124	allele-specific
chr17	51371662	51372951	NA12878_peak_30432	90.5351	-1.01854	0.00718827	allele-specific
chrX	18674485	18675682	NA12878_peak_78778	111.944	-2.58591	0.00722303	allele-specific
chr7	36272067	36273143	NA12878_peak_68030	28.2061	4.5059	0.00729469	allele-specific
chr17	57356266	57358309	NA12878_peak_30517	185.225	-3.85365	0.00737045	allele-specific
chr2	241732453	241732828	NA12878_peak_42576	62.1655	-1.08969	0.00759735	allele-specific
chr1	155858557	155860707	NA12878_peak_4186	174.471	1.53309	0.00761517	allele-specific
chrX	110670981	110672041	NA12878_peak_80169	36.6272	-2.66461	0.00761577	allele-specific
chr3	106998769	106999690	NA12878_peak_49138	21.806	-2.12002	0.00763683	allele-specific
chr7	76089827	76090397	NA12878_peak_68928	17.6357	2.42421	0.00763683	allele-specific
chr13	31437917	31438709	NA12878_peak_19809	21.1156	2.26246	0.00768827	allele-specific
chr7	44768278	44768820	NA12878_peak_68324	29.2349	-2.11682	0.0079349	allele-specific
chr5	56602953	56603753	NA12878_peak_57833	18.8275	-2.42378	0.00803488	allele-specific
chr16	75287675	75289380	NA12878_peak_28178	45.654	2.00553	0.00815105	allele-specific
chr1	177799912	177801116	NA12878_peak_5060	50.5821	-2.29808	0.00817044	allele-specific
chr2	33488154	33489440	NA12878_peak_36603	103.298	-1.36555	0.0082266	allele-specific
chr20	25984859	25985346	NA12878_peak_43309	16.6779	3.94632	0.00824264	allele-specific
chr6	6658775	6659118	NA12878_peak_61860	14.6945	2.754	0.00850725	allele-specific
chr11	77418013	77419533	NA12878_peak_13911	59.883	2.41716	0.00850725	allele-specific
chr17	27353465	27354705	NA12878_peak_29453	101.537	-1.42577	0.00865265	allele-specific
chr5	142108338	142109469	NA12878_peak_60291	60.6938	1.21196	0.00865265	allele-specific
chr11	83969612	83971355	NA12878_peak_14070	215.348	-1.04141	0.00865265	allele-specific
chr9	20996409	20997978	NA12878_peak_75682	57.3671	3.22103	0.00869578	allele-specific
chrX	109793910	109794867	NA12878_peak_80140	27.3007	-2.16648	0.00879484	allele-specific
chr10	112389229	112390425	NA12878_peak_11032	56.6407	-1.29153	0.00882323	allele-specific
chr13	75480804	75482761	NA12878_peak_20714	278.704	1.12575	0.00890952	allele-specific
chr8	121725749	121726253	NA12878_peak_74404	23.5927	2.24089	0.00893496	allele-specific
chr7	2511552	2512758	NA12878_peak_67016	44.4682	-1.72963	0.00895136	allele-specific
chr16	54930408	54931080	NA12878_peak_27528	36.1683	3.23084	0.00897367	allele-specific
chr3	150022283	150023419	NA12878_peak_50456	39.4417	2.85749	0.00897367	allele-specific
chr8	61122428	61122951	NA12878_peak_72724	51.0102	1.5205	0.00897367	allele-specific
chr5	160957091	160957723	NA12878_peak_61041	29.4624	2.06038	0.00902776	allele-specific
chr12	19972166	19973337	NA12878_peak_16144	83.5411	1.43524	0.0090584	allele-specific
chr4	184394946	184396644	NA12878_peak_56661	70.427	-1.87302	0.00906126	allele-specific
chr19	48891248	48892466	NA12878_peak_35239	66.1695	-1.49534	0.00907704	allele-specific
chr3	299686	300866	NA12878_peak_46219	71.7904	1.04042	0.00920019	allele-specific
chr2	131514147	131516081	NA12878_peak_39153	105.673	0.80072	0.00935151	balanced
chr11	16909359	16910059	NA12878_peak_12131	58.8056	1.33216	0.00935151	allele-specific
chr11	85947176	85948275	NA12878_peak_14102	33.6547	1.93658	0.00941257	allele-specific
chr2	42089380	42089798	NA12878_peak_36851	39.1864	-1.47526	0.00948257	allele-specific
chrX	149916804	149917338	NA12878_peak_80754	25.1108	-3.24502	0.00950651	allele-specific
chr16	21501310	21502813	NA12878_peak_26877	310.064	0.980645	0.00953668	balanced
chr15	70762959	70763958	NA12878_peak_25166	38.3118	1.67224	0.00960029	allele-specific
chr13	77528647	77529560	NA12878_peak_20786	162.916	-0.887346	0.00963106	balanced
chr21	31343206	31344505	NA12878_peak_44609	34.1598	-2.27852	0.00972735	allele-specific
chr9	12774926	12776739	NA12878_peak_75498	116.876	1.81321	0.00972735	allele-specific
chr9	42437051	42438024	NA12878_peak_76187	26.0997	1.91346	0.00975328	allele-specific
chr6	83511776	83512661	NA12878_peak_64261	19.5546	-4.42494	0.00982148	allele-specific
chr19	52335935	52337055	NA12878_peak_35411	18.606	-3.3011	0.00982148	allele-specific
chr13	32997390	32997790	NA12878_peak_19851	13.7673	-4.4699	0.00982148	allele-specific
chr4	141073996	141074884	NA12878_peak_55398	23.9898	1.97768	0.00982148	allele-specific
chr5	111236944	111237782	NA12878_peak_59217	44.9458	-1.34546	0.00982148	allele-specific
chr10	48907639	48908317	NA12878_peak_9011	24.6705	-3.85395	0.0098725	allele-specific
chr9	6931715	6932561	NA12878_peak_75431	21.1499	-1.89266	0.00994507	allele-specific
chr2	37365394	37366468	NA12878_peak_36695	20.3399	-2.91396	0.0099851	allele-specific
chr12	47190169	47191256	NA12878_peak_16784	28.8161	-1.73492	0.0101132	allele-specific
chr2	158848010	158849314	NA12878_peak_39899	27.7261	1.90269	0.0101162	allele-specific
chr12	56683610	56684397	NA12878_peak_17239	64.6051	-1.3086	0.0101786	allele-specific
chr11	20363318	20364665	NA12878_peak_12265	99.4612	1.26176	0.0101786	allele-specific
chr22	23145018	23145734	NA12878_peak_45262	75.6838	1.42359	0.0102249	allele-specific
chr11	123301638	123304169	NA12878_peak_15178	186.432	1.23682	0.0103313	allele-specific
chr14	24429580	24431167	NA12878_peak_21851	219.807	0.721676	0.0103357	balanced
chrX	109190643	109191452	NA12878_peak_80119	24.1962	-3.83242	0.0104789	allele-specific
chr18	59904576	59905320	NA12878_peak_32919	139.349	-1.07844	0.0104789	allele-specific
chr2	6362820	6363295	NA12878_peak_35736	16.0866	3.28652	0.0105768	allele-specific
chr20	13778629	13779173	NA12878_peak_43019	27.7722	-2.0834	0.0106094	allele-specific
chr5	42927689	42928084	NA12878_peak_57600	21.1778	-1.98695	0.0106161	allele-specific
chr10	31149888	31150344	NA12878_peak_8656	13.6534	-3.89717	0.0106161	allele-specific
chr12	68236549	68237213	NA12878_peak_17528	41.5734	1.95255	0.0106632	allele-specific
chr15	43798653	43799568	NA12878_peak_24423	56.2363	1.6116	0.0107439	allele-specific
chr2	159249439	159250592	NA12878_peak_39915	47.1946	1.27849	0.0107833	allele-specific
chr11	27700121	27701772	NA12878_peak_12427	72.9555	1.90072	0.0107833	allele-specific
chr16	5205412	5206895	NA12878_peak_26440	33.9227	-2.25653	0.0108165	allele-specific
chr2	189580316	189582061	NA12878_peak_40804	39.6917	1.68972	0.010928	allele-specific
chr9	469043	470730	NA12878_peak_75162	202.456	-0.637413	0.011117	balanced
chr13	51944896	51945876	NA12878_peak_20403	34.0983	2.06195	0.011117	allele-specific
chr1	220363947	220364661	NA12878_peak_6654	20.9128	-3.23293	0.011117	allele-specific
chr5	173822412	173823228	NA12878_peak_61393	200.333	0.645193	0.0111685	balanced
chr5	162683251	162684056	NA12878_peak_61083	27.6328	-2.63988	0.0111685	allele-specific
chr13	110561072	110562492	NA12878_peak_21514	118.939	-1.41388	0.0111685	allele-specific
chr12	130979539	130980549	NA12878_peak_19356	97.571	2.32283	0.0111685	allele-specific
chr19	7426881	7427510	NA12878_peak_33789	21.8277	2.86798	0.0111685	allele-specific
chr10	77836210	77836709	NA12878_peak_9868	37.7321	4.33146	0.0111685	allele-specific
chr1	77926621	77927659	NA12878_peak_2568	23.8484	-3.81015	0.0111685	allele-specific
chr22	42537258	42537689	NA12878_peak_45960	37.0946	1.35939	0.0111685	allele-specific
chr4	10460990	10461687	NA12878_peak_52360	85.7374	-1.29867	0.0112318	allele-specific
chrX	24234775	24235929	NA12878_peak_78941	41.1791	-1.67942	0.0112733	allele-specific
chr9	7783387	7785144	NA12878_peak_75455	104.201	-0.881268	0.0112903	balanced
chr4	25123161	25123905	NA12878_peak_52617	20.8267	-3.22484	0.0113108	allele-specific
chrX	76145710	76146194	NA12878_peak_79773	25.3386	-1.65731	0.0113757	allele-specific
chr17	79921150	79922151	NA12878_peak_31386	52.1408	2.35387	0.0113929	allele-specific
chr11	130801119	130801870	NA12878_peak_15439	19.2561	-3.84209	0.0114176	allele-specific
chrX	103934515	103935245	NA12878_peak_80023	25.074	-4.33532	0.0115837	allele-specific
chr8	116703230	116704114	NA12878_peak_74245	32.041	-1.90307	0.0117651	allele-specific
chr10	82251345	82252328	NA12878_peak_9998	39.867	-2.55782	0.0117694	allele-specific
chr2	84212544	84213379	NA12878_peak_38059	27.5197	1.69009	0.0117712	allele-specific
chr1	192378698	192379245	NA12878_peak_5557	40.8798	2.0402	0.0117774	allele-specific
chr2	17355655	17356417	NA12878_peak_36124	41.9556	1.53375	0.0117794	allele-specific
chr12	64882793	64884879	NA12878_peak_17425	98.3123	1.10619	0.0118433	allele-specific
chr12	128542417	128543803	NA12878_peak_19297	28.5882	-1.64829	0.0118732	allele-specific
chr6	92826745	92827431	NA12878_peak_64551	24.7166	-1.79806	0.0118749	allele-specific
chr16	88745523	88746253	NA12878_peak_28673	30.6332	3.78267	0.0118949	allele-specific
chr22	26708449	26709001	NA12878_peak_45408	22.4746	2.43314	0.0119059	allele-specific
chr10	45761164	45762087	NA12878_peak_8935	17.6139	-2.93412	0.011927	allele-specific
chr2	127086580	127087588	NA12878_peak_39032	116.352	-0.90006	0.0119719	balanced
chr6	27547470	27547921	NA12878_peak_62619	20.6881	-2.60043	0.0119954	allele-specific
chr7	116633485	116633890	NA12878_peak_70110	20.1303	-2.46962	0.0119954	allele-specific
chr8	11867237	11868888	NA12878_peak_71571	82.4662	-1.35418	0.012119	allele-specific
chr4	4574825	4576165	NA12878_peak_52180	29.626	-2.05116	0.012129	allele-specific
chr9	133709257	133709729	NA12878_peak_78152	18.8864	-2.85811	0.0122185	allele-specific
chr5	14143866	14145666	NA12878_peak_57063	316.931	0.962312	0.0122185	balanced
chr8	133702220	133702717	NA12878_peak_74829	18.0425	-2.32989	0.0123492	allele-specific
chr9	37986509	37987406	NA12878_peak_76130	38.2645	-2.057	0.0123795	allele-specific
chr8	20012567	20013451	NA12878_peak_71669	19.2557	-3.78943	0.0123795	allele-specific
chr2	105811945	105812798	NA12878_peak_38577	60.3484	-1.25146	0.0124565	allele-specific
chr11	95153021	95153613	NA12878_peak_14333	52.6398	-1.28079	0.0124684	allele-specific
chr6	158813907	158814681	NA12878_peak_66584	96.4549	1.30796	0.0127288	allele-specific
chrX	135051708	135052530	NA12878_peak_80570	40.1874	-4.26836	0.0127295	allele-specific
chr1	1628796	1630715	NA12878_peak_66	94.0835	1.66594	0.0127719	allele-specific
chr21	41927875	41929622	NA12878_peak_44883	70.3091	-1.23888	0.0127719	allele-specific
chr19	6721656	6722844	NA12878_peak_33750	25.6311	2.587	0.0128072	allele-specific
chr11	130180224	130182142	NA12878_peak_15427	57.3982	-1.66754	0.012823	allele-specific
chr6	119322024	119323348	NA12878_peak_65262	35.9336	-4.27027	0.0128606	allele-specific
chr18	48124845	48125943	NA12878_peak_32535	33.6637	1.64196	0.0128941	allele-specific
chrX	123877765	123879515	NA12878_peak_80391	59.8284	-1.81271	0.0130019	allele-specific
chrX	139891900	139893291	NA12878_peak_80671	44.6134	-3.71391	0.0130466	allele-specific
chr6	88442859	88444064	NA12878_peak_64427	25.268	-2.56544	0.0130987	allele-specific
chr21	31354533	31355331	NA12878_peak_44610	96.3987	-1.157	0.0130987	allele-specific
chr19	39897676	39898381	NA12878_peak_34788	40.6859	-1.25367	0.0131195	allele-specific
chr10	86224223	86224900	NA12878_peak_10096	22.7827	-3.16905	0.0133491	allele-specific
chr4	146058846	146060765	NA12878_peak_55550	121.188	-0.968374	0.0134518	balanced
chr7	135877628	135878063	NA12878_peak_70688	13.3116	-3.83108	0.013517	allele-specific
chr4	183304009	183304840	NA12878_peak_56614	15.9237	2.64176	0.0136575	allele-specific
chr4	36041368	36041996	NA12878_peak_52804	16.8073	3.22952	0.0137462	allele-specific
chr3	192154770	192155419	NA12878_peak_51788	12.4956	4.3526	0.0137462	allele-specific
chr3	43181017	43181836	NA12878_peak_47586	26.675	2.00589	0.0138222	allele-specific
chr10	101453735	101454491	NA12878_peak_10635	14.7559	4.32171	0.0139528	allele-specific
chr10	30782603	30784503	NA12878_peak_8643	136.974	-1.3255	0.0139761	allele-specific
chr1	52926892	52928148	NA12878_peak_1922	38.3582	-2.75212	0.0139822	allele-specific
chrX	131830387	131831131	NA12878_peak_80508	142.827	-2.43261	0.0141294	allele-specific
chr20	44028859	44029751	NA12878_peak_43732	60.8663	1.03058	0.0141466	allele-specific
chr11	5596125	5596946	NA12878_peak_11708	16.8229	3.77945	0.0141466	allele-specific
chr12	48864371	48866296	NA12878_peak_16848	138.327	1.99463	0.014245	allele-specific
chr6	3977953	3978614	NA12878_peak_61762	38.9646	1.64215	0.014245	allele-specific
chr5	104412826	104413320	NA12878_peak_59062	21.2582	2.42078	0.0143736	allele-specific
chrX	19886953	19888682	NA12878_peak_78839	82.0934	-4.1913	0.0143743	allele-specific
chr22	49881209	49882277	NA12878_peak_46149	44.5761	-1.47255	0.0143743	allele-specific
chr20	56454669	56455438	NA12878_peak_44197	15.0026	-2.64429	0.0147054	allele-specific
chr5	61200068	61201210	NA12878_peak_57959	152.25	-1.25702	0.0147275	allele-specific
chr1	226160048	226160867	NA12878_peak_6909	29.7957	-2.22664	0.0147616	allele-specific
chr3	15125302	15126111	NA12878_peak_46701	30.2974	-1.57924	0.0147616	allele-specific
chr12	7639835	7640594	NA12878_peak_15782	26.9247	2.53716	0.0148119	allele-specific
chr9	81727987	81729649	NA12878_peak_76520	45.7254	-4.20389	0.0148705	allele-specific
chrX	13937856	13938745	NA12878_peak_78669	14.1156	-4.29353	0.0150257	allele-specific
chr2	44191333	44192493	NA12878_peak_36954	45.2043	-4.19433	0.0151456	allele-specific
chr16	4537936	4539024	NA12878_peak_26405	122.792	1.18486	0.0151456	allele-specific
chr16	50326841	50327599	NA12878_peak_27422	24.9322	2.23345	0.0151456	allele-specific
chr4	76854866	76855319	NA12878_peak_53738	10.6014	-4.34926	0.0151597	allele-specific
chrX	15198676	15199240	NA12878_peak_78691	28.9485	-2.52279	0.0152061	allele-specific
chr12	99281168	99283020	NA12878_peak_18367	54.9829	-4.18289	0.0154743	allele-specific
chr12	27861551	27862672	NA12878_peak_16398	35.924	3.68019	0.0155549	allele-specific
chr2	224976340	224977391	NA12878_peak_41997	48.7468	3.64634	0.0156024	allele-specific
chr5	168227783	168228702	NA12878_peak_61166	89.1648	1.7497	0.0156539	allele-specific
chr1	170661012	170662260	NA12878_peak_4831	28.5635	-2.09808	0.0159254	allele-specific
chr15	83871551	83872564	NA12878_peak_25602	34.2677	1.85446	0.0159263	allele-specific
chr6	28161271	28162104	NA12878_peak_62666	27.7507	2.00867	0.0159496	allele-specific
chr4	56386764	56387936	NA12878_peak_53314	179.058	2.22211	0.0160909	allele-specific
chr13	20118321	20119463	NA12878_peak_19471	17.4265	2.25992	0.0161103	allele-specific
chr7	28358203	28358868	NA12878_peak_67788	36.0504	-1.65481	0.0161824	allele-specific
chr4	140789833	140791422	NA12878_peak_55386	126.371	3.00547	0.0162018	allele-specific
chr11	78022474	78023632	NA12878_peak_13929	27.9228	2.5063	0.0169936	allele-specific
chr7	44914877	44915434	NA12878_peak_68333	22.3109	-1.91606	0.0170198	allele-specific
chr14	42149630	42150224	NA12878_peak_22126	14.2355	2.82426	0.0171794	allele-specific
chr6	54621045	54621720	NA12878_peak_63706	14.4913	-2.83072	0.0171794	allele-specific
chr16	87724556	87725616	NA12878_peak_28623	35.7489	2.482	0.0172245	allele-specific
chr19	1648099	1649387	NA12878_peak_33456	125.844	-1.15334	0.0172397	allele-specific
chr17	46253701	46254238	NA12878_peak_30197	28.0214	1.76986	0.0172397	allele-specific
chr1	220887512	220888293	NA12878_peak_6676	16.7305	-3.12457	0.0174949	allele-specific
chr19	39430612	39431707	NA12878_peak_34764	47.8556	1.59096	0.0174949	allele-specific
chr16	57475589	57476459	NA12878_peak_27635	72.2954	1.458	0.0174949	allele-specific
chr2	180399642	180400470	NA12878_peak_40534	17.0169	4.21518	0.0175186	allele-specific
chr18	6056007	6057083	NA12878_peak_31695	18.3597	4.19501	0.0176515	allele-specific
chrX	31177744	31179677	NA12878_peak_79046	123.574	-1.65523	0.0178707	allele-specific
chr2	31255895	31256912	NA12878_peak_36548	110.959	0.956558	0.0180473	balanced
chr18	58383860	58384812	NA12878_peak_32838	26.629	-3.64157	0.0180473	allele-specific
chr12	101696914	101698852	NA12878_peak_18425	92.2826	1.14568	0.0180473	allele-specific
chrX	44343429	44344917	NA12878_peak_79274	28.7242	-3.6478	0.0180859	allele-specific
chr10	121887114	121887586	NA12878_peak_11279	11.5406	-4.25372	0.0181035	allele-specific
chrX	135421475	135422530	NA12878_peak_80583	49.8181	-3.58464	0.0184102	allele-specific
chr20	15332743	15333451	NA12878_peak_43057	34.1287	1.48723	0.0184102	allele-specific
chr18	36912884	36913587	NA12878_peak_32318	16.5273	2.4006	0.0184238	allele-specific
chr17	12859454	12859979	NA12878_peak_29210	14.5252	3.11901	0.0185504	allele-specific
chr13	46796215	46797585	NA12878_peak_20244	183.683	-0.943885	0.0185603	balanced
chr8	38734465	38735124	NA12878_peak_72187	26.965	2.7188	0.0188164	allele-specific
chr1	15175441	15176763	NA12878_peak_501	51.4937	1.39495	0.018839	allele-specific
chr2	127128377	127129018	NA12878_peak_39034	73.0658	-0.90615	0.0189563	balanced
chr5	109455340	109456148	NA12878_peak_59168	68.3878	2.22811	0.0190958	allele-specific
chr6	7306582	7307604	NA12878_peak_61904	24.7752	1.80514	0.0190958	allele-specific
chr1	159780473	159781446	NA12878_peak_4376	217.111	0.681478	0.0191644	balanced
chr3	186964833	186965838	NA12878_peak_51612	28.4711	1.83639	0.0192339	allele-specific
chr5	138601498	138601971	NA12878_peak_60105	20.0192	-3.66724	0.0192537	allele-specific
chr7	156774051	156774601	NA12878_peak_71279	20.1096	3.67021	0.0193175	allele-specific
chrX	31215352	31215811	NA12878_peak_79048	23.8262	-3.07065	0.0197416	allele-specific
chr11	92622833	92623392	NA12878_peak_14246	17.3679	2.23691	0.0197955	allele-specific
chr9	112069400	112070067	NA12878_peak_77355	24.6769	-3.05534	0.0198636	allele-specific
chr2	102057271	102058493	NA12878_peak_38485	66.8437	1.24081	0.0198636	allele-specific
chr1	162361333	162362537	NA12878_peak_4556	104.836	-1.18055	0.0201557	allele-specific
chrX	135315689	135316399	NA12878_peak_80579	21.9695	-2.71711	0.0201585	allele-specific
chr9	6722453	6723897	NA12878_peak_75420	72.6986	-1.1352	0.0201585	allele-specific
chrX	70439023	70439537	NA12878_peak_79662	36.2422	-2.43548	0.0202195	allele-specific
chr11	58646844	58648026	NA12878_peak_13078	206.64	0.596857	0.0203142	balanced
chr1	155745306	155746253	NA12878_peak_4183	144.865	1.21073	0.0205704	allele-specific
chr10	44878459	44879340	NA12878_peak_8899	20.1339	-2.72838	0.0206763	allele-specific
chr11	43311600	43312647	NA12878_peak_12801	214.674	-1.61479	0.0206889	allele-specific
chrX	123859477	123861095	NA12878_peak_80389	173.199	-4.03756	0.0207012	allele-specific
chr13	53612068	53612772	NA12878_peak_20449	15.9237	-2.55244	0.0207029	allele-specific
chr2	25402123	25402814	NA12878_peak_36365	36.7839	1.84862	0.020755	allele-specific
chr2	131580123	131580976	NA12878_peak_39157	52.9072	2.22093	0.0208223	allele-specific
chr1	212794188	212794975	NA12878_peak_6419	103.967	1.42295	0.0209905	allele-specific
chrX	107465840	107467577	NA12878_peak_80069	86.5467	-4.0408	0.0211962	allele-specific
chr6	2998376	3000418	NA12878_peak_61722	171.202	0.694528	0.0212696	balanced
chr1	37690080	37690947	NA12878_peak_1384	84.6371	-0.892081	0.0213048	balanced
chrX	107710634	107711611	NA12878_peak_80084	93.5569	-4.03707	0.0213537	allele-specific
chr2	20578707	20579831	NA12878_peak_36232	100.49	-1.76129	0.0216131	allele-specific
chr7	39312303	39312812	NA12878_peak_68145	16.6779	2.34694	0.0216652	allele-specific
chr17	10122050	10122645	NA12878_peak_29176	13.0159	2.54834	0.0216652	allele-specific
chr15	97082785	97083355	NA12878_peak_26015	15.9819	2.35305	0.0218062	allele-specific
chr4	6192147	6192730	NA12878_peak_52206	27.7935	1.97568	0.0218062	allele-specific
chr8	206587	207296	NA12878_peak_71331	110.293	-1.3251	0.0220171	allele-specific
chr20	53813540	53815358	NA12878_peak_44138	31.9792	-1.7328	0.0220171	allele-specific
chr7	95608274	95609204	NA12878_peak_69441	67.0821	-1.04729	0.0220666	allele-specific
chr1	143884600	143885526	NA12878_peak_3764	39.8392	-1.90504	0.0225273	allele-specific
chr13	77386789	77387548	NA12878_peak_20772	23.0381	2.16124	0.0226006	allele-specific
chr6	3026864	3027522	NA12878_peak_61724	57.1485	1.31252	0.0227388	allele-specific
chr9	35689594	35691561	NA12878_peak_76008	33.9012	2.63436	0.0227807	allele-specific
chr13	61851864	61852783	NA12878_peak_20515	19.5239	-3.03018	0.0228621	allele-specific
chr3	156524327	156525040	NA12878_peak_50669	30.2146	1.40265	0.0230461	allele-specific
chr6	15887374	15887945	NA12878_peak_62209	21.3838	-2.17744	0.0232008	allele-specific
chr5	157670394	157671860	NA12878_peak_60873	49.0695	1.80485	0.0232527	allele-specific
chr8	142968994	142969646	NA12878_peak_75045	13.1945	-3.63707	0.0234325	allele-specific
chr10	95987825	95988947	NA12878_peak_10408	34.2119	1.83715	0.0235678	allele-specific
chr5	177389143	177390994	NA12878_peak_61504	121.79	1.07202	0.0236702	allele-specific
chr12	117098260	117100211	NA12878_peak_18925	125.257	-1.15927	0.0236702	allele-specific
chr6	6331058	6333265	NA12878_peak_61837	277.839	0.587588	0.0236702	balanced
chr2	233099979	233101242	NA12878_peak_42316	280.971	0.623313	0.0242691	balanced
chr11	5808356	5809513	NA12878_peak_11721	53.1943	1.51164	0.0243892	allele-specific
chr7	134432353	134433291	NA12878_peak_70634	181.169	-0.806624	0.0245799	balanced
chr20	1721741	1722745	NA12878_peak_42659	58.0878	-1.30699	0.0246797	allele-specific
chr17	74852338	74852926	NA12878_peak_31103	15.5969	3.58112	0.0248633	allele-specific
chr5	134103487	134104610	NA12878_peak_59961	71.8206	-2.19428	0.025034	allele-specific
chr4	337071	338424	NA12878_peak_52008	192.797	-0.782533	0.0250727	balanced
chr21	26136686	26137216	NA12878_peak_44551	33.1498	2.21792	0.0250727	allele-specific
chr6	90251343	90251852	NA12878_peak_64484	9.9114	-4.14541	0.0250727	allele-specific
chr5	134502974	134504020	NA12878_peak_59981	93.4024	0.996959	0.025109	balanced
chr1	234641081	234642248	NA12878_peak_7219	39.3035	1.36648	0.025211	allele-specific
chrX	97039500	97040377	NA12878_peak_79922	45.1923	-2.59367	0.0254193	allele-specific
chr2	7497242	7497792	NA12878_peak_35772	15.218	3.02606	0.0254276	allele-specific
chr3	186985910	186986375	NA12878_peak_51613	21.606	-2.99417	0.0255406	allele-specific
chr4	132230087	132230483	NA12878_peak_55189	16.9122	-2.46637	0.0255705	allele-specific
chr3	132381022	132381767	NA12878_peak_49959	23.0041	-1.94253	0.0255705	allele-specific
chr5	151252441	151253526	NA12878_peak_60649	367.358	-0.732457	0.0257423	balanced
chr1	58391942	58392925	NA12878_peak_2085	53.4716	1.66397	0.02583	allele-specific
chr11	34488836	34489454	NA12878_peak_12632	16.8258	2.69211	0.02583	allele-specific
chr6	68159436	68160644	NA12878_peak_63896	39.5621	-2.06966	0.02583	allele-specific
chr13	36555115	36556117	NA12878_peak_19931	21.3717	-2.26609	0.02583	allele-specific
chr15	94080413	94080918	NA12878_peak_25927	36.6543	-1.57018	0.02583	allele-specific
chr5	143582653	143584054	NA12878_peak_60374	24.8552	-2.6367	0.026138	allele-specific
chr1	94854276	94855163	NA12878_peak_3058	59.0024	1.44188	0.0261927	allele-specific
chrX	9738869	9740163	NA12878_peak_78492	17.87	-3.54086	0.0262175	allele-specific
chrX	85243682	85245347	NA12878_peak_79875	90.1663	-2.87848	0.0263801	allele-specific
chr5	147782207	147782972	NA12878_peak_60480	52.9541	-1.42606	0.0264095	allele-specific
chr17	32071843	32072575	NA12878_peak_29656	32.3517	2.94563	0.0265433	allele-specific
chrX	50204347	50204977	NA12878_peak_79440	79.3641	-1.48373	0.0265871	allele-specific
chrX	23661737	23663174	NA12878_peak_78918	69.3141	-2.1485	0.0266232	allele-specific
chr14	76959283	76959939	NA12878_peak_23112	158.667	1.0509	0.0266401	allele-specific
chr5	59562718	59563490	NA12878_peak_57913	70.4908	1.49169	0.0269657	allele-specific
chr6	63261512	63263021	NA12878_peak_63805	25.4066	-1.85705	0.0270652	allele-specific
chr1	234881425	234882875	NA12878_peak_7234	118.874	-0.772466	0.0272732	balanced
chr7	25030833	25031755	NA12878_peak_67696	54.2076	-1.09031	0.0272773	allele-specific
chr3	196620059	196620623	NA12878_peak_51954	24.3158	-1.83167	0.0275255	allele-specific
chr6	64254798	64255337	NA12878_peak_63838	17.9161	-1.98748	0.0275255	allele-specific
chr2	131588099	131588965	NA12878_peak_39159	46.7818	1.23325	0.0278598	allele-specific
chrX	153539416	153540046	NA12878_peak_80813	26.9869	-2.21796	0.0279157	allele-specific
chr7	54995603	54996555	NA12878_peak_68538	34.8372	1.74329	0.0279157	allele-specific
chr1	235971493	235972484	NA12878_peak_7310	76.3734	-1.24503	0.0279776	allele-specific
chr11	128367648	128368389	NA12878_peak_15347	21.2363	-1.87334	0.0280207	allele-specific
chr11	18526376	18527492	NA12878_peak_12192	176.281	-0.772949	0.0281966	balanced
chr9	89603133	89604503	NA12878_peak_76706	52.3279	1.2581	0.0281966	allele-specific
chr13	49620031	49620617	NA12878_peak_20328	19.5393	2.97619	0.0281966	allele-specific
chr4	40991677	40993433	NA12878_peak_53024	157.626	-0.82746	0.0282712	balanced
chr7	25894025	25895814	NA12878_peak_67721	128.998	0.915422	0.0283326	balanced
chr3	172477009	172477853	NA12878_peak_51160	65.261	1.38942	0.0284204	allele-specific
chr16	71426103	71427235	NA12878_peak_28029	127.562	0.800503	0.0284698	balanced
chr11	130313994	130315934	NA12878_peak_15433	248.3	-1.63465	0.0284698	allele-specific
chr14	85934086	85935136	NA12878_peak_23264	193.44	0.816131	0.0284698	balanced
chr4	85953180	85953899	NA12878_peak_54041	15.1287	2.6764	0.0284698	allele-specific
chr9	20280328	20280892	NA12878_peak_75655	17.1122	2.28308	0.0285084	allele-specific
chr8	59998139	59999475	NA12878_peak_72666	44.9737	-1.4563	0.0285087	allele-specific
chrX	109844312	109844928	NA12878_peak_80142	23.6202	-2.91165	0.0285753	allele-specific
chr6	32127792	32128698	NA12878_peak_62883	125.969	-1.01769	0.0285769	allele-specific
chr19	55258574	55259743	NA12878_peak_35515	174.615	0.660432	0.0287422	balanced
chr6	87968197	87969031	NA12878_peak_64413	21.4735	-1.70957	0.0288338	allele-specific
chr3	105527549	105528786	NA12878_peak_49098	26.7215	2.36668	0.0289609	allele-specific
chr5	76710947	76711754	NA12878_peak_58325	62.8802	2.54009	0.0290456	allele-specific
chrX	104136278	104136866	NA12878_peak_80030	28.656	-1.88996	0.0291426	allele-specific
chr3	66303389	66304693	NA12878_peak_48352	24.048	2.39239	0.0297398	allele-specific
chr14	21612210	21612862	NA12878_peak_21706	18.3378	1.90147	0.0300802	allele-specific
chr3	40184987	40185768	NA12878_peak_47495	60.0653	-1.11019	0.0300802	allele-specific
chr4	139665483	139667262	NA12878_peak_55349	78.9152	-1.24733	0.0301497	allele-specific
chr10	1668036	1669367	NA12878_peak_7764	43.1405	1.47154	0.0301741	allele-specific
chr6	57941095	57941720	NA12878_peak_63777	22.416	-3.96234	0.0302799	allele-specific
chr17	28865157	28866290	NA12878_peak_29530	20.4264	2.92616	0.0302799	allele-specific
chr1	1692274	1693466	NA12878_peak_69	225	1.67399	0.0302852	allele-specific
chr3	131962849	131963995	NA12878_peak_49951	31.0641	-1.61051	0.0304493	allele-specific
chr14	91388267	91389153	NA12878_peak_23404	32.3702	-1.79227	0.0304532	allele-specific
chr7	116576861	116577798	NA12878_peak_70105	147.625	-0.920984	0.0304973	balanced
chr13	39268251	39269809	NA12878_peak_19976	33.9566	1.33878	0.0304992	allele-specific
chr2	170340624	170341196	NA12878_peak_40239	23.7281	2.60246	0.0305546	allele-specific
chr2	7721857	7722925	NA12878_peak_35784	95.8666	1.29189	0.0308699	allele-specific
chr3	183141478	183142006	NA12878_peak_51455	9.785	4.05406	0.0308705	allele-specific
chr10	11697614	11699780	NA12878_peak_8070	210.485	0.636692	0.0309376	balanced
chr17	8898965	8899510	NA12878_peak_29127	49.7688	-1.435	0.0311204	allele-specific
chr1	193240728	193242411	NA12878_peak_5609	27.1993	-1.88018	0.0316946	allele-specific
chr7	157520073	157520754	NA12878_peak_71312	22.0991	1.95243	0.0316946	allele-specific
chr6	25411199	25412027	NA12878_peak_62512	22.826	2.40734	0.0316946	allele-specific
chr2	69789031	69790593	NA12878_peak_37711	82.4254	1.14597	0.0320015	allele-specific
chr13	112640639	112641160	NA12878_peak_21569	23.0013	2.58648	0.0320968	allele-specific
chr4	83221537	83222466	NA12878_peak_53960	142.054	0.61592	0.0321972	balanced
chr7	5229964	5232699	NA12878_peak_67094	210.494	-0.711054	0.0324535	balanced
chr1	228457288	228459444	NA12878_peak_7009	286.197	0.91955	0.0324535	balanced
chr1	64134289	64134952	NA12878_peak_2222	38.0613	-1.47802	0.0327744	allele-specific
chr12	47215371	47216983	NA12878_peak_16786	84.6189	1.29379	0.0327957	allele-specific
chr4	76212917	76214515	NA12878_peak_53725	169.574	0.93889	0.0327957	balanced
chr4	85555979	85557725	NA12878_peak_54024	145.167	0.619525	0.0329729	balanced
chr2	233592886	233593918	NA12878_peak_42344	79.432	0.881364	0.0329729	balanced
chr5	143002174	143003407	NA12878_peak_60329	102.107	1.13755	0.0332748	allele-specific
chr2	31283101	31283848	NA12878_peak_36551	18.0576	2.6154	0.0333865	allele-specific
chr4	115955910	115956824	NA12878_peak_54826	124.138	0.905589	0.0334561	balanced
chr5	65727213	65728072	NA12878_peak_58063	39.1678	2.01346	0.0334875	allele-specific
chr13	111067320	111068009	NA12878_peak_21548	32.2195	-2.1489	0.0334891	allele-specific
chr1	11814272	11815810	NA12878_peak_404	41.0373	1.31138	0.033491	allele-specific
chr5	71740101	71740674	NA12878_peak_58192	56.9393	1.30131	0.0336605	allele-specific
chrX	40299549	40301058	NA12878_peak_79180	70.8569	-2.81392	0.0338513	allele-specific
chr19	18168934	18170075	NA12878_peak_34328	73.5186	-2.80691	0.0338513	allele-specific
chr10	19993657	19994871	NA12878_peak_8327	26.5522	-1.47485	0.0338513	allele-specific
chr14	39827726	39828906	NA12878_peak_22112	65.2579	1.15563	0.0339153	allele-specific
chr19	54222128	54224161	NA12878_peak_35454	25.0219	-1.62214	0.034414	allele-specific
chr6	98833071	98835341	NA12878_peak_64649	80.6059	1.62968	0.0346478	allele-specific
chrX	112555535	112556631	NA12878_peak_80200	18.0114	-2.11086	0.0348637	allele-specific
chr22	30921636	30922820	NA12878_peak_45506	40.3382	2.13692	0.0351244	allele-specific
chr6	16840156	16841082	NA12878_peak_62272	49.4735	-1.60775	0.0351244	allele-specific
chr19	12293740	12295227	NA12878_peak_34014	148.093	0.794661	0.0351743	balanced
chr7	43647862	43649056	NA12878_peak_68258	206.729	-0.631566	0.035368	balanced
chr10	34814422	34816563	NA12878_peak_8772	79.0226	-1.08109	0.0354056	allele-specific
chr18	49934288	49935669	NA12878_peak_32597	21.8985	-1.70263	0.0354491	allele-specific
chr20	22226743	22227398	NA12878_peak_43228	12.7696	-2.95322	0.0354927	allele-specific
chr13	57672345	57673545	NA12878_peak_20457	21.6153	-3.39698	0.0355552	allele-specific
chr15	66369679	66370576	NA12878_peak_25023	35.7365	1.47786	0.0355776	allele-specific
chr1	35988045	35988707	NA12878_peak_1331	23.9159	-1.87167	0.0355776	allele-specific
chr5	40276744	40277811	NA12878_peak_57522	59.6826	1.72998	0.0358817	allele-specific
chr2	131668672	131669504	NA12878_peak_39162	83.134	1.07658	0.0358955	allele-specific
chr2	230472026	230473070	NA12878_peak_42177	29.3799	-1.38184	0.0362543	allele-specific
chr8	40174287	40175104	NA12878_peak_72241	40.7295	1.7307	0.0362543	allele-specific
chr5	181050744	181051597	NA12878_peak_61607	28.8006	-2.31285	0.036322	allele-specific
chr10	65891102	65892471	NA12878_peak_9463	100.499	-1.18029	0.0364598	allele-specific
chr3	64413633	64414586	NA12878_peak_48320	29.8599	1.71818	0.0364598	allele-specific
chr22	24259069	24259745	NA12878_peak_45313	43.5561	-1.1339	0.0364816	allele-specific
chr2	15031563	15032420	NA12878_peak_36074	59.7998	-1.12873	0.0366489	allele-specific
chr16	81134568	81135880	NA12878_peak_28327	29.8874	-1.63804	0.0366489	allele-specific
chr19	23394624	23396021	NA12878_peak_34454	84.8837	1.38588	0.0366489	allele-specific
chr3	186458113	186459135	NA12878_peak_51582	26.82	1.73289	0.0368567	allele-specific
chr6	64330606	64331408	NA12878_peak_63842	65.1072	-1.10389	0.0370027	allele-specific
chr2	131602078	131602803	NA12878_peak_39160	24.128	2.34514	0.0370228	allele-specific
chr10	89653103	89653890	NA12878_peak_10219	62.3908	1.3531	0.0370913	allele-specific
chr16	68448227	68449048	NA12878_peak_27918	136.495	-0.803504	0.0371859	balanced
chr5	40437453	40438077	NA12878_peak_57529	23.1859	-1.94514	0.0371859	allele-specific
chr4	169410533	169411673	NA12878_peak_56254	124.505	1.33742	0.0371859	allele-specific
chr10	51878750	51880012	NA12878_peak_9106	56.7503	1.37278	0.0373242	allele-specific
chr5	156932256	156933401	NA12878_peak_60824	58.6736	-1.96115	0.0373744	allele-specific
chrX	4710523	4711335	NA12878_peak_78417	32.4937	1.64849	0.0373943	allele-specific
chr4	170705682	170706577	NA12878_peak_56295	71.4395	1.03566	0.0374234	allele-specific
chr20	47412142	47413051	NA12878_peak_43870	71.2144	1.33788	0.0376338	allele-specific
chr14	105093010	105094347	NA12878_peak_23895	84.7356	-1.0572	0.0380519	allele-specific
chr2	110858369	110858785	NA12878_peak_38679	23.4477	-2.03655	0.0381911	allele-specific
chr7	56106036	56106911	NA12878_peak_68591	207.42	-0.722832	0.038372	balanced
chr9	19126920	19129044	NA12878_peak_75624	186.243	-0.651791	0.0390875	balanced
chr4	81930585	81931326	NA12878_peak_53915	13.1513	2.62738	0.0390875	allele-specific
chr4	112279118	112280544	NA12878_peak_54715	146.782	-0.666947	0.0393174	balanced
chr17	46266357	46267984	NA12878_peak_30199	122.343	2.75205	0.0395306	allele-specific
chr5	82917272	82918119	NA12878_peak_58499	31.3849	-2.12156	0.0395306	allele-specific
chr20	52973128	52974407	NA12878_peak_44096	64.2702	1.31591	0.0396157	allele-specific
chr13	19922328	19922788	NA12878_peak_19466	13.096	-3.89332	0.0396433	allele-specific
chr16	33642817	33644490	NA12878_peak_27268	37.0429	2.47267	0.0396433	allele-specific
chr10	123323672	123324233	NA12878_peak_11306	27.3375	-1.76153	0.0397909	allele-specific
chr22	41752032	41753013	NA12878_peak_45914	23.5676	-2.31326	0.0398113	allele-specific
chr2	197215984	197217038	NA12878_peak_41086	89.6795	-0.940569	0.0398113	balanced
chr13	39095281	39096222	NA12878_peak_19971	17.6879	2.86454	0.0399235	allele-specific
chr10	27319178	27320389	NA12878_peak_8549	19.9243	-2.53503	0.0399235	allele-specific
chr2	34093575	34094172	NA12878_peak_36620	14.0941	-2.59565	0.0399235	allele-specific
chrX	24242193	24243417	NA12878_peak_78942	156.746	-1.10314	0.0399235	allele-specific
chr5	72093384	72094526	NA12878_peak_58200	28.785	-1.75839	0.0399235	allele-specific
chr4	109559698	109561571	NA12878_peak_54633	288.125	0.825789	0.0399235	balanced
chr10	46105977	46107297	NA12878_peak_8942	34.8372	1.2585	0.0399235	allele-specific
chr6	100194587	100195047	NA12878_peak_64699	15.954	-2.87711	0.0399235	allele-specific
chr1	37819651	37820456	NA12878_peak_1394	24.9876	-1.4756	0.0399235	allele-specific
chr8	141117741	141120347	NA12878_peak_74987	185.398	-1.02833	0.0399235	allele-specific
chr16	51406753	51408687	NA12878_peak_27457	86.7106	-0.997926	0.0399235	balanced
chr18	59833697	59834761	NA12878_peak_32910	107.835	0.957675	0.0400098	balanced
chr15	96321240	96322387	NA12878_peak_25993	33.8124	1.76362	0.0400782	allele-specific
chr10	26447258	26447759	NA12878_peak_8506	52.2969	1.04501	0.0400782	allele-specific
chr10	18456783	18457617	NA12878_peak_8313	51.2141	-1.44152	0.0402898	allele-specific
chr10	45330347	45331022	NA12878_peak_8917	11.7871	-2.6422	0.0402898	allele-specific
chr1	81729845	81731720	NA12878_peak_2651	41.016	-1.16374	0.0403675	allele-specific
chr15	99796979	99797991	NA12878_peak_26088	31.1167	1.98145	0.0407319	allele-specific
chr4	184568781	184569882	NA12878_peak_56678	20.796	3.34607	0.0407319	allele-specific
chr6	151553591	151554913	NA12878_peak_66290	20.3896	-2.53495	0.0407319	allele-specific
chr9	83920706	83921996	NA12878_peak_76554	315.339	-0.870854	0.0407319	balanced
chr11	126102274	126103160	NA12878_peak_15277	19.4128	2.04006	0.0408293	allele-specific
chr2	234291887	234293028	NA12878_peak_42357	76.5189	-2.74255	0.0408647	allele-specific
chr6	159968492	159970255	NA12878_peak_66633	162.515	0.696437	0.0408862	balanced
chr6	20211834	20213081	NA12878_peak_62349	246.024	3.24947	0.04091	allele-specific
chrX	1239523	1240465	NA12878_peak_78346	54.4418	-1.17828	0.0409422	allele-specific
chr7	94649374	94650107	NA12878_peak_69413	22.6748	2.31429	0.0409422	allele-specific
chr7	25905575	25906499	NA12878_peak_67722	32.2873	1.39107	0.0410013	allele-specific
chr7	82715029	82716091	NA12878_peak_69084	56.6896	-1.55944	0.0410013	allele-specific
chrX	123833273	123833837	NA12878_peak_80388	30.8888	-2.10369	0.0411774	allele-specific
chr20	49982202	49983213	NA12878_peak_43994	71.35	-0.904607	0.041183	balanced
chr16	31466737	31467787	NA12878_peak_27250	31.3206	-2.28062	0.0415168	allele-specific
chr10	24887403	24888260	NA12878_peak_8469	86.6518	1.27597	0.0419595	allele-specific
chr1	39788315	39789564	NA12878_peak_1471	66.746	1.66185	0.0423527	allele-specific
chr3	178513556	178514838	NA12878_peak_51311	81.7943	1.03776	0.0423769	allele-specific
chr11	107824661	107825515	NA12878_peak_14620	24.5102	2.28107	0.04244	allele-specific
chr6	32589234	32590397	NA12878_peak_62906	165.667	-1.18102	0.0429014	allele-specific
chr3	366269	366994	NA12878_peak_46224	22.6349	-1.61334	0.0429014	allele-specific
chr10	12053473	12054263	NA12878_peak_8088	52.4551	1.16163	0.0430585	allele-specific
chr2	191128095	191128817	NA12878_peak_40886	50.7113	1.68918	0.0432897	allele-specific
chr9	133926613	133927369	NA12878_peak_78161	29.336	1.91369	0.0433744	allele-specific
chr12	31751861	31752300	NA12878_peak_16501	40.3845	-1.17699	0.0434455	allele-specific
chr12	123340524	123340953	NA12878_peak_19181	12.4306	-2.8765	0.0435586	allele-specific
chr1	230867917	230869218	NA12878_peak_7093	98.6488	-1.13609	0.0435913	allele-specific
chr7	55254670	55256006	NA12878_peak_68549	122.043	0.674251	0.0439159	balanced
chr7	90764866	90765532	NA12878_peak_69287	14.0941	-2.09546	0.0439844	allele-specific
chr7	24134913	24135917	NA12878_peak_67650	24.6494	-1.83487	0.0445609	allele-specific
chr11	30342410	30343769	NA12878_peak_12481	311.685	-0.809749	0.0447092	balanced
chr3	4759125	4759663	NA12878_peak_46342	35.0101	1.44227	0.0447092	allele-specific
chr6	6543194	6543822	NA12878_peak_61847	57.4927	-1.61997	0.0449283	allele-specific
chr16	53449627	53450642	NA12878_peak_27502	29.2907	-1.73255	0.0449629	allele-specific
chr19	48259679	48260370	NA12878_peak_35187	140.144	-0.764901	0.0449629	balanced
chr1	193216748	193217577	NA12878_peak_5607	35.7033	-1.39218	0.0449629	allele-specific
chr21	17708730	17709720	NA12878_peak_44476	46.0547	-1.10867	0.0452685	allele-specific
chr4	25875313	25875809	NA12878_peak_52639	21.3842	-1.70894	0.0453052	allele-specific
chr4	40228463	40229205	NA12878_peak_52978	71.0565	1.37087	0.0453052	allele-specific
chr13	101739508	101740446	NA12878_peak_21336	116.528	1.68874	0.0453642	allele-specific
chr5	173821003	173821839	NA12878_peak_61392	159.705	0.774165	0.0455084	balanced
chr5	148825873	148826947	NA12878_peak_60506	276.113	-0.488346	0.0455141	balanced
chr6	16586043	16586991	NA12878_peak_62251	47.5417	1.08253	0.0455141	allele-specific
chr5	87103082	87104114	NA12878_peak_58586	32.2809	-1.4221	0.0455345	allele-specific
chr1	159821339	159821942	NA12878_peak_4378	15.7233	2.52931	0.0455367	allele-specific
chr17	4518321	4519202	NA12878_peak_28935	21.9324	2.00149	0.0455638	allele-specific
chr3	133480304	133480977	NA12878_peak_49988	25.3729	2.47069	0.0455638	allele-specific
chr2	13545210	13545673	NA12878_peak_36047	21.4056	1.50779	0.0455719	allele-specific
chrX	15043302	15044167	NA12878_peak_78686	28.7264	-2.4531	0.0456308	allele-specific
chr5	14167624	14168944	NA12878_peak_57066	79.3612	1.89096	0.0456308	allele-specific
chr22	39388160	39389014	NA12878_peak_45810	39.941	2.20943	0.0459505	allele-specific
chr2	80524883	80525777	NA12878_peak_38025	197.351	-0.64992	0.046155	balanced
chr10	70403775	70404760	NA12878_peak_9593	103.678	-1.23483	0.046155	allele-specific
chr12	1080423	1081283	NA12878_peak_15578	22.6316	2.10622	0.046155	allele-specific
chr18	13136067	13138365	NA12878_peak_31851	150.659	-0.792809	0.046155	balanced
chr1	236465581	236466685	NA12878_peak_7344	60.3796	-1.29976	0.046155	allele-specific
chr20	8601328	8601974	NA12878_peak_42911	39.2635	-1.49029	0.0461859	allele-specific
chrX	46903480	46904527	NA12878_peak_79345	108.719	-0.967904	0.0462335	balanced
chr4	184726337	184727092	NA12878_peak_56684	12.6956	-2.20511	0.0463055	allele-specific
chrX	100263627	100264806	NA12878_peak_79943	57.8072	-1.68474	0.0463908	allele-specific
chr3	163809483	163810047	NA12878_peak_50882	126.221	-1.00116	0.0463908	allele-specific
chr11	70282680	70283290	NA12878_peak_13647	15.9233	1.95542	0.0465243	allele-specific
chr18	79057905	79058301	NA12878_peak_33303	14.0602	-2.52275	0.0467344	allele-specific
chr4	80071649	80073892	NA12878_peak_53860	233.84	1.27147	0.0473544	allele-specific
chr2	200305973	200307710	NA12878_peak_41174	151.534	-0.618909	0.0474396	balanced
chrX	79144124	79144755	NA12878_peak_79827	74.0055	-1.35913	0.0475492	allele-specific
chrX	19743053	19743824	NA12878_peak_78814	63.0983	-1.32613	0.0475628	allele-specific
chr7	139886203	139887417	NA12878_peak_70830	34.7108	-1.76649	0.0479365	allele-specific
chr2	210912645	210913195	NA12878_peak_41510	12.0178	2.87657	0.0479399	allele-specific
chr9	16221258	16222334	NA12878_peak_75579	30.356	1.85048	0.047989	allele-specific
chr2	9752559	9753700	NA12878_peak_35898	75.0577	0.856022	0.048229	balanced
chr6	157557046	157558029	NA12878_peak_66517	117.325	1.54396	0.048229	allele-specific
chr4	93748530	93749972	NA12878_peak_54242	169.924	-1.59682	0.048229	allele-specific
chr9	92146526	92147973	NA12878_peak_76778	66.9803	-1.01754	0.0484705	allele-specific
chr13	62209251	62210109	NA12878_peak_20520	81.228	-0.822889	0.0486294	balanced
chr16	23771538	23772260	NA12878_peak_26950	23.0348	1.4868	0.0487127	allele-specific
chr2	112655629	112656409	NA12878_peak_38747	52.0105	-1.61186	0.0487143	allele-specific
chrX	13486829	13488612	NA12878_peak_78640	93.8982	-0.912206	0.0487143	balanced
chr3	15331602	15332976	NA12878_peak_46714	109.673	-1.03451	0.0487143	allele-specific
chr5	178323156	178325044	NA12878_peak_61547	139.106	-0.792916	0.0487143	balanced
chr6	164507301	164508205	NA12878_peak_66745	219.18	1.58607	0.0487576	allele-specific
chr13	42548667	42549854	NA12878_peak_20099	207.946	1.84195	0.0491978	allele-specific
chr19	48896020	48896437	NA12878_peak_35240	27.5096	-2.09184	0.0491978	allele-specific
chr12	6470199	6471241	NA12878_peak_15727	279.267	0.463835	0.0492924	balanced
chr9	35646457	35647559	NA12878_peak_76005	132.637	1.54451	0.0496784	allele-specific
chrX	130418267	130419574	NA12878_peak_80473	26.2872	-3.23732	0.0497321	allele-specific
chr7	47738528	47739157	NA12878_peak_68412	13.2191	-2.05577	0.0497321	allele-specific
chr1	30782285	30783288	NA12878_peak_1117	45.1368	2.18588	0.0497639	allele-specific
chr6	3383413	3384005	NA12878_peak_61747	36.0721	-1.76823	0.0499824	allele-specific
chr12	48197630	48198826	NA12878_peak_16829	175.863	-0.565303	0.0501242	balanced
chr11	69155545	69157677	NA12878_peak_13626	40.4333	1.3269	0.0507963	balanced
chr8	33512681	33514787	NA12878_peak_72090	372.279	0.39905	0.0508097	balanced
chr1	153617241	153617873	NA12878_peak_4039	18.5625	-2.27997	0.0508318	balanced
chr4	130336553	130337400	NA12878_peak_55156	18.5079	-3.28591	0.0510269	balanced
chr3	72176047	72178142	NA12878_peak_48504	237.844	-0.584874	0.0510294	balanced
chr18	57083399	57085186	NA12878_peak_32785	140.61	-0.642688	0.0512919	balanced
chr6	135054363	135055440	NA12878_peak_65719	177.52	0.571754	0.0512919	balanced
chr7	38142613	38143239	NA12878_peak_68108	22.536	2.74085	0.0515802	balanced
chr16	3400686	3401569	NA12878_peak_26349	199.839	0.682961	0.0515802	balanced
chr8	26976345	26976900	NA12878_peak_71875	12.9513	2.06484	0.0515802	balanced
chr6	105151593	105152090	NA12878_peak_64795	23.5523	1.66373	0.0517219	balanced
chr4	177671287	177672220	NA12878_peak_56475	48.6354	1.3928	0.0517607	balanced
chr12	56359874	56360836	NA12878_peak_17215	276.061	-1.28656	0.0518613	balanced
chr18	24009570	24010362	NA12878_peak_31995	126.005	0.961862	0.0519811	balanced
chr14	91873166	91874014	NA12878_peak_23421	59.8316	1.20958	0.0520003	balanced
chr19	39881505	39881950	NA12878_peak_34787	11.941	-2.83474	0.0520003	balanced
chr1	248656381	248657255	NA12878_peak_7694	51.7216	0.943162	0.0521958	balanced
chr10	1674291	1674844	NA12878_peak_7765	35.8783	1.60473	0.0522493	balanced
chrX	56931903	56932506	NA12878_peak_79537	13.8506	-3.26674	0.0523115	balanced
chr11	68416876	68417715	NA12878_peak_13601	35.7672	1.56976	0.0524498	balanced
chr8	12765054	12765934	NA12878_peak_71592	144.7	-0.608072	0.0524498	balanced
chr2	126663910	126664971	NA12878_peak_39012	60.1335	2.66661	0.0524753	balanced
chr7	30463330	30465446	NA12878_peak_67880	87.0823	0.838331	0.0527233	balanced
chr18	24397355	24398263	NA12878_peak_32009	20.0289	2.45079	0.0527512	balanced
chrX	24253461	24254089	NA12878_peak_78943	12.7235	-2.17339	0.0527512	balanced
chr6	38057903	38058456	NA12878_peak_63166	32.5366	1.81904	0.0527512	balanced
chr17	83205192	83206132	NA12878_peak_31528	76.882	-1.04954	0.0529088	balanced
chr1	236370366	236371083	NA12878_peak_7338	12.6709	2.78936	0.0529088	balanced
chr2	54579373	54580442	NA12878_peak_37210	128.45	-0.687358	0.0534024	balanced
chr1	104706736	104707548	NA12878_peak_3273	39.3836	-1.15252	0.0543038	balanced
chr3	161681920	161682355	NA12878_peak_50847	16.7333	-1.76163	0.0548637	balanced
chr4	127963245	127966070	NA12878_peak_55102	556.229	-1.02381	0.0551596	balanced
chr5	164358307	164359554	NA12878_peak_61125	26.5897	-1.76298	0.0553624	balanced
chr2	176001333	176002752	NA12878_peak_40404	208.523	0.890193	0.0560686	balanced
chr4	101693691	101694911	NA12878_peak_54436	36.9815	-1.81057	0.0562784	balanced
chr7	102466609	102467315	NA12878_peak_69726	38.9274	-1.10452	0.0562899	balanced
chr5	144187713	144188224	NA12878_peak_60400	40.0768	1.90187	0.0563155	balanced
chr16	10180637	10183668	NA12878_peak_26512	131.809	-1.2137	0.0563155	balanced
chr3	189630232	189631631	NA12878_peak_51705	84.0551	-2.32696	0.0563298	balanced
chr3	23202485	23204097	NA12878_peak_46940	207.92	-0.943746	0.0563938	balanced
chr5	14281603	14282110	NA12878_peak_57080	70.3963	-1.0211	0.0567392	balanced
chr16	85055287	85056034	NA12878_peak_28486	78.7391	-0.889902	0.0569837	balanced
chr12	117063179	117063870	NA12878_peak_18923	25.998	-2.38893	0.0578812	balanced
chr5	160180188	160181500	NA12878_peak_61001	41.2712	-1.88522	0.0578821	balanced
chr21	37367712	37368496	NA12878_peak_44801	51.9869	1.3568	0.0578821	balanced
chr4	57110023	57111374	NA12878_peak_53345	51.9591	1.51076	0.0583046	balanced
chr16	87391552	87392541	NA12878_peak_28608	166.885	1.05156	0.0583046	balanced
chr8	72536222	72538015	NA12878_peak_73058	54.7619	1.68583	0.0583782	balanced
chr13	39414309	39414944	NA12878_peak_19981	14.9655	2.44841	0.0583782	balanced
chr5	1782283	1783900	NA12878_peak_56854	170.685	-0.828945	0.0583782	balanced
chr6	3186622	3187669	NA12878_peak_61734	22.1974	3.18086	0.0584028	balanced
chr4	108166202	108169225	NA12878_peak_54598	121.927	-1.00445	0.0586539	balanced
chr2	65387929	65389093	NA12878_peak_37593	158.262	0.788975	0.0586539	balanced
chr3	168094790	168096620	NA12878_peak_50976	650.707	0.606172	0.0586539	balanced
chr3	124650536	124651704	NA12878_peak_49716	49.6019	-1.30871	0.0586539	balanced
chr13	51957245	51958343	NA12878_peak_20404	204.508	0.837784	0.0587498	balanced
chr12	129530346	129531297	NA12878_peak_19328	44.6723	1.49547	0.0588108	balanced
chr2	149020244	149022135	NA12878_peak_39601	267.113	1.13051	0.0589558	balanced
chr4	151407470	151409330	NA12878_peak_55699	164.097	0.742274	0.0589989	balanced
chr7	70415148	70417101	NA12878_peak_68746	55.1775	1.75497	0.059072	balanced
chr5	156888201	156889170	NA12878_peak_60818	50.0152	-1.1614	0.0593097	balanced
chr10	108603319	108603878	NA12878_peak_10900	21.8185	2.03844	0.0597291	balanced
chr2	224943675	224944411	NA12878_peak_41991	79.5988	-1.22561	0.0599917	balanced
chr6	10418680	10419499	NA12878_peak_61962	46.8642	1.68555	0.0600682	balanced
chr9	36855405	36856145	NA12878_peak_76055	25.6283	-1.68	0.0605465	balanced
chr2	16664084	16665033	NA12878_peak_36110	57.8849	-1.13594	0.0605465	balanced
chr3	99937435	99939280	NA12878_peak_48930	68.6921	-1.11941	0.0605465	balanced
chr13	30371488	30372381	NA12878_peak_19753	183.595	0.513303	0.0605465	balanced
chr8	48514145	48515160	NA12878_peak_72399	111.742	0.949647	0.0608794	balanced
chr16	5322460	5324251	NA12878_peak_26444	33.7869	-1.58818	0.0609812	balanced
chr8	41827942	41829095	NA12878_peak_72281	164.497	0.62671	0.0610687	balanced
chr11	113314217	113315309	NA12878_peak_14799	202.028	1.6953	0.0615083	balanced
chr2	42787409	42788363	NA12878_peak_36887	38.2313	1.19885	0.0615804	balanced
chr11	82194369	82195758	NA12878_peak_14011	27.378	-1.75629	0.0615804	balanced
chr19	48255617	48256052	NA12878_peak_35186	45.6414	0.981006	0.0615804	balanced
chr10	107163280	107165264	NA12878_peak_10858	37.5604	1.62844	0.0622427	balanced
chr2	234496180	234497512	NA12878_peak_42366	47.7739	-1.36331	0.0624951	balanced
chr10	62619063	62620743	NA12878_peak_9366	45.8551	-1.7656	0.0625922	balanced
chr8	102107584	102108547	NA12878_peak_73853	78.0035	1.64084	0.0628428	balanced
chr10	115001293	115002512	NA12878_peak_11105	36.5472	-2.34376	0.0628803	balanced
chr14	92898070	92899179	NA12878_peak_23473	54.3058	-1.22596	0.0629279	balanced
chr2	42168923	42170381	NA12878_peak_36860	226.649	-0.676772	0.0636089	balanced
chr4	124943501	124944210	NA12878_peak_55044	18.2951	-2.05585	0.0637886	balanced
chrX	40759419	40759866	NA12878_peak_79199	9.27071	-3.2523	0.0639615	balanced
chr2	79512253	79513328	NA12878_peak_37999	59.4128	-2.60553	0.0641221	balanced
chr3	6229019	6230479	NA12878_peak_46419	112.141	-0.912661	0.0642602	balanced
chr6	151551333	151551863	NA12878_peak_66289	11.2664	-2.28503	0.0642602	balanced
chr14	65101754	65103572	NA12878_peak_22666	269.592	0.671845	0.0643695	balanced
chr8	22754619	22755402	NA12878_peak_71747	101.065	0.884573	0.064497	balanced
chr17	47810081	47810975	NA12878_peak_30239	21.4271	1.70767	0.0645985	balanced
chr2	130823656	130825018	NA12878_peak_39139	239.484	-0.489343	0.0649861	balanced
chr10	50051899	50052652	NA12878_peak_9049	18.8553	-1.84879	0.065016	balanced
chr22	45248771	45249766	NA12878_peak_46066	31.2338	1.35667	0.0650643	balanced
chrX	108114433	108115105	NA12878_peak_80100	15.0487	-3.16028	0.0651426	balanced
chr21	14115778	14116723	NA12878_peak_44422	107.999	-0.877857	0.0654614	balanced
chr4	176308210	176309864	NA12878_peak_56435	84.4195	-0.837526	0.0655398	balanced
chr2	176077	176647	NA12878_peak_35632	24.7597	-1.90192	0.06555	balanced
chr7	21939048	21940172	NA12878_peak_67564	197.178	-0.886879	0.0658323	balanced
chr6	64256302	64256857	NA12878_peak_63839	34.714	-1.76679	0.066017	balanced
chr4	163674078	163674731	NA12878_peak_56080	18.8557	2.18552	0.0661113	balanced
chr1	16513359	16514835	NA12878_peak_573	364.704	-0.412348	0.0665565	balanced
chr7	30445714	30446365	NA12878_peak_67879	86.9503	0.899882	0.0667159	balanced
chr15	83991688	83993241	NA12878_peak_25610	27.3561	1.99698	0.0667994	balanced
chr4	185733960	185734885	NA12878_peak_56738	104.879	1.24341	0.0668109	balanced
chr4	68747889	68749126	NA12878_peak_53496	31.5234	1.25536	0.0670647	balanced
chr19	47435313	47435949	NA12878_peak_35157	15.9572	-2.08332	0.0671759	balanced
chr2	173858259	173859031	NA12878_peak_40342	38.7949	-1.14793	0.0671759	balanced
chr12	80807785	80808372	NA12878_peak_17828	54.4658	-1.17046	0.0671759	balanced
chr5	61319476	61320689	NA12878_peak_57969	167.645	-0.663952	0.0674603	balanced
chr3	69204033	69204887	NA12878_peak_48418	98.0045	0.709109	0.0674603	balanced
chrX	149267981	149269151	NA12878_peak_80729	30.772	-2.32548	0.0675545	balanced
chr15	91469650	91470356	NA12878_peak_25861	21.581	2.01877	0.0675545	balanced
chr13	95479759	95480575	NA12878_peak_21133	114.792	0.6707	0.0678449	balanced
chr9	113548314	113549310	NA12878_peak_77406	18.1597	-2.17082	0.0678585	balanced
chr1	62836762	62838041	NA12878_peak_2195	26.475	1.67056	0.0678585	balanced
chr13	97975638	97977267	NA12878_peak_21193	329.521	0.581053	0.0683877	balanced
chr1	211648552	211649608	NA12878_peak_6356	18.7568	-2.67776	0.0683877	balanced
chr2	37544525	37545979	NA12878_peak_36702	33.3559	1.28772	0.0688366	balanced
chr2	113199110	113199473	NA12878_peak_38774	28.2614	1.54143	0.069255	balanced
chr1	199941491	199942532	NA12878_peak_5795	69.6188	-0.897083	0.0693133	balanced
chrX	66408402	66409277	NA12878_peak_79615	21.6953	-1.72868	0.0696905	balanced
chrX	108270255	108272190	NA12878_peak_80107	38.6414	-2.59318	0.0697847	balanced
chr11	122983872	122985083	NA12878_peak_15162	31.7545	-2.59294	0.0698793	balanced
chr4	74654015	74654879	NA12878_peak_53660	44.0898	-1.4043	0.0699168	balanced
chr9	110143000	110144391	NA12878_peak_77283	147.851	1.28753	0.0699556	balanced
chr12	25292504	25294123	NA12878_peak_16291	38.4192	1.18173	0.0701463	balanced
chr2	20151032	20151852	NA12878_peak_36206	35.9218	1.35552	0.0704482	balanced
chr8	2922504	2923047	NA12878_peak_71369	17.3465	1.82032	0.0704482	balanced
chr11	86138764	86139587	NA12878_peak_14115	51.0534	-1.35045	0.0710341	balanced
chr1	21513807	21514867	NA12878_peak_717	42.8641	-1.15582	0.0711235	balanced
chr17	9226764	9227574	NA12878_peak_29147	13.2809	-1.97154	0.0712679	balanced
chr13	60267365	60269127	NA12878_peak_20487	46.0679	-2.58915	0.071861	balanced
chr12	63815971	63816500	NA12878_peak_17385	28.45	-1.58141	0.0720543	balanced
chr18	44033206	44033685	NA12878_peak_32413	18.2764	-1.90983	0.0724618	balanced
chr12	63713377	63714082	NA12878_peak_17380	13.2717	-2.70003	0.0725182	balanced
chr5	154682376	154683344	NA12878_peak_60768	144.485	-0.94738	0.0725182	balanced
chr1	226711306	226713127	NA12878_peak_6939	81.3141	1.37692	0.0733354	balanced
chr10	12121538	12123327	NA12878_peak_8093	232.877	-0.648665	0.0738753	balanced
chr20	49865982	49866726	NA12878_peak_43984	27.651	2.68787	0.0738974	balanced
chr9	129811898	129812694	NA12878_peak_77989	22.3787	2.33565	0.0741206	balanced
chr5	56414850	56415842	NA12878_peak_57825	72.1243	1.01634	0.0746496	balanced
chr6	15362965	15364338	NA12878_peak_62183	68.801	-1.44494	0.0746633	balanced
chr3	113830102	113831125	NA12878_peak_49345	96.5905	-0.851692	0.0753137	balanced
chr21	42936915	42937869	NA12878_peak_44935	26.9375	-1.40911	0.0753137	balanced
chr2	13531648	13532646	NA12878_peak_36045	18.8525	2.34412	0.0753824	balanced
chr7	114832985	114834050	NA12878_peak_70050	101.73	1.41035	0.0753824	balanced
chr3	197001694	197003947	NA12878_peak_51969	152.651	-0.714507	0.0753824	balanced
chr6	21263812	21264787	NA12878_peak_62409	131.05	-1.87713	0.0759578	balanced
chr8	49171621	49172542	NA12878_peak_72413	44.5733	-1.02132	0.0761254	balanced
chr1	62296015	62296265	NA12878_peak_2183	7.84149	2.80728	0.0764101	balanced
chr4	176013394	176014202	NA12878_peak_56426	68.0329	-1.09057	0.0764101	balanced
chrX	79258774	79259917	NA12878_peak_79832	268.078	-0.746639	0.0764203	balanced
chr13	30241391	30242082	NA12878_peak_19749	22.5298	1.60863	0.0764203	balanced
chr2	129673579	129674535	NA12878_peak_39107	48.6082	-1.0095	0.076479	balanced
chr9	112028286	112029169	NA12878_peak_77349	215.22	-0.967221	0.076479	balanced
chr18	52391969	52392666	NA12878_peak_32678	53.1477	-2.25871	0.076479	balanced
chr13	77713942	77715849	NA12878_peak_20796	64.9282	-1.03243	0.0764804	balanced
chr10	123397816	123398896	NA12878_peak_11310	167.472	-1.10075	0.0764804	balanced
chr4	78749265	78750818	NA12878_peak_53825	210.7	1.00159	0.0768993	balanced
chr8	96867772	96868362	NA12878_peak_73683	27.5379	1.60164	0.0770281	balanced
chr2	127080508	127082211	NA12878_peak_39031	109.25	-0.798332	0.0773421	balanced
chr6	5277971	5279126	NA12878_peak_61804	38.4071	-2.0743	0.0773517	balanced
chr20	32139781	32140600	NA12878_peak_43368	56.3263	-0.910889	0.0776615	balanced
chr2	200454616	200455393	NA12878_peak_41178	91.8683	0.810962	0.0778298	balanced
chrX	134796091	134797580	NA12878_peak_80564	95.5229	-3.00445	0.0780959	balanced
chr16	86575666	86576495	NA12878_peak_28591	17.3158	1.89872	0.0788188	balanced
chr10	15088349	15089101	NA12878_peak_8215	74.9415	1.05691	0.0791041	balanced
chr1	59266172	59267307	NA12878_peak_2115	62.169	-1.01287	0.0792429	balanced
chr5	16784825	16785926	NA12878_peak_57151	174.051	-0.66003	0.0792429	balanced
chr2	231717320	231717667	NA12878_peak_42266	34.819	1.52483	0.0799272	balanced
chr6	111739088	111739685	NA12878_peak_65024	39.8517	-1.63097	0.0799272	balanced
chr7	32036632	32038085	NA12878_peak_67915	86.9099	-0.922294	0.0799585	balanced
chr6	10411931	10413948	NA12878_peak_61961	120.117	1.31332	0.0800269	balanced
chr2	194253230	194254290	NA12878_peak_40972	59.2617	-1.34808	0.0808022	balanced
chr4	83605567	83606291	NA12878_peak_53989	23.232	-1.69622	0.0808683	balanced
chr1	248663466	248664532	NA12878_peak_7695	57.8325	1.59917	0.0809288	balanced
chr13	57418179	57418512	NA12878_peak_20453	11.0939	-3.14752	0.08109	balanced
chr4	155025991	155026508	NA12878_peak_55854	24.1898	1.41559	0.0811549	balanced
chr7	39733013	39734020	NA12878_peak_68167	201.862	-0.547223	0.0811549	balanced
chr4	48173356	48174459	NA12878_peak_53168	45.1861	-0.95406	0.0814269	balanced
chrX	94389748	94390358	NA12878_peak_79901	17.8022	-1.87939	0.0814269	balanced
chr13	75960182	75961234	NA12878_peak_20731	89.7893	1.0946	0.081447	balanced
chr1	219794196	219794731	NA12878_peak_6633	17.6943	-1.87921	0.0815366	balanced
chr11	67650308	67651150	NA12878_peak_13566	36.1776	2.25117	0.0815366	balanced
chr20	5674096	5674725	NA12878_peak_42815	68.033	-0.989746	0.0815747	balanced
chrX	44596007	44596638	NA12878_peak_79276	34.8898	-1.51892	0.0818879	balanced
chr20	57397934	57399022	NA12878_peak_44215	149.609	0.987474	0.0823002	balanced
chr14	99718397	99719272	NA12878_peak_23659	65.3043	1.26345	0.0823002	balanced
chr1	244814347	244816053	NA12878_peak_7549	156.567	-0.826648	0.082757	balanced
chr5	73625700	73626781	NA12878_peak_58239	46.3907	1.38075	0.0828439	balanced
chr2	121529987	121531574	NA12878_peak_38924	353.466	0.782507	0.0828439	balanced
chr14	22515048	22515881	NA12878_peak_21740	60.8073	-1.10086	0.0832975	balanced
chr11	102360993	102361979	NA12878_peak_14474	70.3345	0.944269	0.0835314	balanced
chr6	26031579	26034239	NA12878_peak_62523	354.912	0.424764	0.0835411	balanced
chr6	16640323	16641055	NA12878_peak_62255	88.2006	-1.35189	0.0835876	balanced
chr18	80201548	80202857	NA12878_peak_33350	127.602	0.711264	0.0835876	balanced
chr10	93452213	93452516	NA12878_peak_10333	14.1123	-2.62528	0.0836886	balanced
chr1	14522615	14523282	NA12878_peak_473	31.1841	-1.61302	0.0836886	balanced
chr7	124996638	124997671	NA12878_peak_70378	21.2428	-1.46115	0.0836886	balanced
chr9	108478486	108479220	NA12878_peak_77223	53.0147	1.19723	0.0837191	balanced
chr13	26185980	26187344	NA12878_peak_19635	150.188	-0.555995	0.084406	balanced
chr6	88615917	88617080	NA12878_peak_64430	34.3819	-1.33444	0.0844349	balanced
chr7	15580743	15582038	NA12878_peak_67372	26.3187	-1.94676	0.0846257	balanced
chr1	161735842	161736513	NA12878_peak_4537	31.597	-1.47763	0.0849062	balanced
chr11	133613965	133614551	NA12878_peak_15506	19.7179	1.69315	0.0855294	balanced
chr1	191695802	191696422	NA12878_peak_5544	25.2494	-2.06831	0.0855435	balanced
chr2	54560142	54561234	NA12878_peak_37206	109.699	-1.19747	0.086113	balanced
chr9	100619072	100620058	NA12878_peak_77062	21.8367	-1.76944	0.0862281	balanced
chr9	117936135	117936605	NA12878_peak_77553	14.7837	2.60053	0.0865881	balanced
chr13	98525833	98526479	NA12878_peak_21211	49.8699	-1.12379	0.087531	balanced
chr20	17904059	17904590	NA12878_peak_43106	39.3928	1.0413	0.087531	balanced
chr12	8537915	8538495	NA12878_peak_15809	25.3633	-1.65966	0.0875781	balanced
chr1	150579147	150580174	NA12878_peak_3924	142.821	0.610656	0.0877653	balanced
chr1	15409305	15410664	NA12878_peak_516	107.577	-1.063	0.0877653	balanced
chr14	20342527	20343910	NA12878_peak_21644	428.764	0.519736	0.0881193	balanced
chr12	25894473	25895222	NA12878_peak_16310	25.0644	1.82154	0.0881204	balanced
chr13	55566009	55566731	NA12878_peak_20452	13.4163	-2.59621	0.0882093	balanced
chr11	132028557	132029029	NA12878_peak_15469	20.5403	-1.67412	0.0882093	balanced
chr9	131124871	131126052	NA12878_peak_78048	133.963	-0.702124	0.0882093	balanced
chr12	116060051	116061173	NA12878_peak_18884	30.8274	2.52498	0.0882093	balanced
chr1	32240242	32241875	NA12878_peak_1196	45.359	-1.2627	0.0883599	balanced
chr8	63401669	63402470	NA12878_peak_72784	52.713	-1.1628	0.0883733	balanced
chr4	121950228	121952047	NA12878_peak_54978	71.3716	1.24915	0.0883733	balanced
chr13	36297363	36298561	NA12878_peak_19918	43.2737	1.40135	0.0883768	balanced
chr6	50276918	50278278	NA12878_peak_63535	32.4259	1.46056	0.0883768	balanced
chr18	23700974	23701592	NA12878_peak_31973	14.0291	-2.58455	0.0887374	balanced
chr6	137754125	137754967	NA12878_peak_65831	22.4038	-2.26474	0.0891275	balanced
chr8	25467080	25468573	NA12878_peak_71833	42.5066	1.47581	0.0891275	balanced
chr5	160959820	160960738	NA12878_peak_61042	33.2852	1.45708	0.0891275	balanced
chr1	221227004	221229021	NA12878_peak_6689	46.1128	-1.2914	0.0891275	balanced
chr20	8602656	8603506	NA12878_peak_42912	45.5005	-1.88837	0.0894555	balanced
chr5	36070559	36072171	NA12878_peak_57433	23.8755	1.44125	0.0895333	balanced
chr12	8026370	8027447	NA12878_peak_15792	178.944	1.0715	0.0895333	balanced
chr18	74678907	74680621	NA12878_peak_33230	87.9292	-1.01128	0.0895333	balanced
chr6	1485820	1486788	NA12878_peak_61664	25.2522	-1.66494	0.0896364	balanced
chr15	38297708	38298350	NA12878_peak_24203	16.715	-1.86702	0.0896364	balanced
chr8	9011909	9012551	NA12878_peak_71465	37.3075	1.20031	0.0896364	balanced
chr1	160855015	160856265	NA12878_peak_4472	41.4934	1.29368	0.0896364	balanced
chr4	184761858	184762998	NA12878_peak_56687	38.4996	1.87732	0.0896364	balanced
chr5	32572588	32574576	NA12878_peak_57318	198.26	0.725939	0.0899948	balanced
chr5	140284607	140285587	NA12878_peak_60219	80.0871	0.873584	0.0903338	balanced
chr3	8682461	8683533	NA12878_peak_46459	70.1645	1.04861	0.0911202	balanced
chr2	231482503	231484275	NA12878_peak_42244	107.139	1.13824	0.0911258	balanced
chrX	15470804	15471637	NA12878_peak_78704	40.4303	-1.2704	0.0911258	balanced
chr1	39786050	39786908	NA12878_peak_1470	20.5463	2.07339	0.0913757	balanced
chr13	80407969	80409098	NA12878_peak_20895	31.8309	1.80568	0.0914764	balanced
chr1	204524907	204525763	NA12878_peak_6023	35.2411	-1.31922	0.0914764	balanced
chr10	117174590	117176193	NA12878_peak_11133	109.401	1.48934	0.0914959	balanced
chr6	52497663	52499148	NA12878_peak_63605	281.668	0.652709	0.0918466	balanced
chr3	129343962	129344368	NA12878_peak_49878	8.63002	2.42971	0.0918466	balanced
chr1	92365366	92366395	NA12878_peak_2968	26.2629	-2.51873	0.0919911	balanced
chr8	106667778	106668972	NA12878_peak_74021	69.7121	1.1868	0.0929376	balanced
chr5	108700340	108701347	NA12878_peak_59144	16.5547	1.76601	0.0934528	balanced
chr3	128650149	128651193	NA12878_peak_49847	157.361	-0.698457	0.0935908	balanced
chr19	610061	612335	NA12878_peak_33366	88.9269	1.08741	0.0939712	balanced
chr12	54560158	54560953	NA12878_peak_17135	26.2193	-1.41028	0.0939712	balanced
chr9	5768100	5768879	NA12878_peak_75368	55.7901	-1.64573	0.0941647	balanced
chr9	42421577	42422057	NA12878_peak_76185	12.2274	1.98659	0.0946381	balanced
chr1	192375735	192376810	NA12878_peak_5556	47.1907	1.25296	0.0946381	balanced
chr6	31178314	31178934	NA12878_peak_62822	17.0382	1.57726	0.0946381	balanced
chr1	199273700	199274593	NA12878_peak_5781	66.7053	-1.08597	0.0948791	balanced
chr16	29266602	29267041	NA12878_peak_27113	31.4059	-1.13643	0.0950888	balanced
chr13	91346973	91349371	NA12878_peak_21057	538.209	0.438478	0.0952535	balanced
chr16	82735328	82736155	NA12878_peak_28406	29.481	-1.35997	0.0952842	balanced
chrX	11792453	11793468	NA12878_peak_78580	279.836	-0.515224	0.0956083	balanced
chr9	33017114	33018155	NA12878_peak_75897	61.3898	1.72743	0.0956083	balanced
chr2	12948704	12949413	NA12878_peak_36033	30.3528	-1.4939	0.0956083	balanced
chr5	39256212	39256973	NA12878_peak_57509	35.5519	1.24221	0.0956131	balanced
chr2	216388201	216388881	NA12878_peak_41691	30.7596	-1.31238	0.095622	balanced
chr7	156654689	156655713	NA12878_peak_71276	18.3378	-1.63584	0.0960505	balanced
chr16	89574195	89576167	NA12878_peak_28734	66.8322	-0.866958	0.0965281	balanced
chr14	95661684	95663569	NA12878_peak_23580	131.041	1.52101	0.0967966	balanced
chr14	68506117	68507502	NA12878_peak_22782	87.1862	0.882368	0.0970568	balanced
chr3	69433153	69434142	NA12878_peak_48440	46.9567	-1.33535	0.0973833	balanced
chr5	133105523	133106254	NA12878_peak_59922	60.1735	-1.28593	0.0973995	balanced
chr13	96983858	96984467	NA12878_peak_21160	39.0414	-1.0491	0.0973995	balanced
chr8	100471961	100473603	NA12878_peak_73788	154.671	0.719409	0.0975112	balanced
chr13	98511577	98512642	NA12878_peak_21208	165.415	-0.721166	0.0975223	balanced
chr18	27652310	27653058	NA12878_peak_32094	83.3868	0.958561	0.0975223	balanced
chr10	51832871	51833393	NA12878_peak_9104	24.2976	1.41105	0.0977083	balanced
chrX	79182353	79183360	NA12878_peak_79831	140.57	-1.39212	0.0977083	balanced
chr18	9066439	9067268	NA12878_peak_31731	158.491	0.640493	0.0977083	balanced
chr7	7323237	7323746	NA12878_peak_67203	24.5784	-1.52736	0.0977083	balanced
chr7	38311206	38311956	NA12878_peak_68119	31.5574	-1.18671	0.0977083	balanced
chr5	110842933	110843496	NA12878_peak_59195	14.4359	-1.87606	0.0977083	balanced
chr10	80407814	80409250	NA12878_peak_9955	38.8725	1.5829	0.0977083	balanced
chr4	10689216	10690735	NA12878_peak_52374	49.9142	1.23586	0.097961	balanced
chr4	76781838	76782491	NA12878_peak_53736	30.8524	1.61234	0.097961	balanced
chr17	77473648	77474534	NA12878_peak_31275	39.802	-1.2801	0.097961	balanced
chr22	21766940	21767537	NA12878_peak_45211	53.9854	1.00755	0.09875	balanced
chr2	42795088	42796920	NA12878_peak_36890	144.364	0.72517	0.09966	balanced
chr2	133952297	133953095	NA12878_peak_39213	34.9391	1.21525	0.100176	balanced
chr1	154626964	154628241	NA12878_peak_4106	69.8873	-1.37447	0.100238	balanced
chr7	1939030	1941001	NA12878_peak_66979	126.448	-0.722974	0.100238	balanced
chrX	44542398	44543507	NA12878_peak_79275	91.1887	-2.42301	0.100571	balanced
chr3	171459191	171461358	NA12878_peak_51105	340.373	1.23692	0.100639	balanced
chr1	213622337	213624152	NA12878_peak_6456	138.491	0.909487	0.100864	balanced
chrX	24053827	24055246	NA12878_peak_78936	304.691	-0.513727	0.101012	balanced
chr17	79804218	79805038	NA12878_peak_31379	40.2363	-1.51407	0.101521	balanced
chr6	99484205	99485651	NA12878_peak_64673	82.1648	-0.949277	0.101521	balanced
chr6	116680604	116681856	NA12878_peak_65183	227.832	-0.588217	0.101521	balanced
chr6	8947750	8949018	NA12878_peak_61943	40.671	1.16916	0.101952	balanced
chr6	149031894	149033706	NA12878_peak_66170	328.957	0.678076	0.102518	balanced
chr3	119034303	119035242	NA12878_peak_49493	92.6552	1.21557	0.102592	balanced
chr3	17802849	17803522	NA12878_peak_46827	25.2187	1.76902	0.102682	balanced
chr13	20475527	20476505	NA12878_peak_19484	39.5838	-1.15576	0.102874	balanced
chr8	123240426	123241814	NA12878_peak_74450	107.593	1.52045	0.102922	balanced
chr11	10792145	10793107	NA12878_peak_11933	59.8099	1.11315	0.10306	balanced
chr1	193069964	193070632	NA12878_peak_5598	34.8898	-1.5723	0.10306	balanced
chr6	159913478	159914646	NA12878_peak_66629	46.8803	1.50634	0.10306	balanced
chr5	34007364	34008588	NA12878_peak_57351	268.175	0.442957	0.103187	balanced
chr5	14060945	14061762	NA12878_peak_57059	13.712	2.54276	0.103215	balanced
chr2	33498383	33498874	NA12878_peak_36606	47.465	1.05335	0.103215	balanced
chr19	6125373	6126894	NA12878_peak_33706	32.857	1.46785	0.103361	balanced
chr9	107039282	107040164	NA12878_peak_77183	106.775	-0.949202	0.103361	balanced
chr2	131584504	131585582	NA12878_peak_39158	47.8907	1.63525	0.103393	balanced
chrX	21990751	21991316	NA12878_peak_78885	23.762	1.87838	0.103393	balanced
chr2	47322999	47323567	NA12878_peak_37077	59.1688	-1.47881	0.103393	balanced
chr20	54063981	54064922	NA12878_peak_44166	136.93	1.05726	0.104288	balanced
chr19	39006129	39007343	NA12878_peak_34745	52.9844	-2.42747	0.104359	balanced
chr9	72364194	72366068	NA12878_peak_76317	310.787	-0.638704	0.105145	balanced
chr1	184916945	184918745	NA12878_peak_5367	26.1797	2.00015	0.105146	balanced
chr2	6474568	6476382	NA12878_peak_35739	65.6769	0.968701	0.105248	balanced
chr8	22516338	22517162	NA12878_peak_71730	41.7455	0.966749	0.105313	balanced
chr13	46176826	46177333	NA12878_peak_20199	63.2687	1.10506	0.105313	balanced
chr3	22563864	22564679	NA12878_peak_46927	43.092	-1.27384	0.105313	balanced
chr13	29716656	29717121	NA12878_peak_19728	9.14753	-2.59225	0.105377	balanced
chr1	25943265	25943941	NA12878_peak_921	31.7545	1.25384	0.10542	balanced
chr1	236063856	236065582	NA12878_peak_7316	111.285	-1.21737	0.10542	balanced
chr9	15357131	15357542	NA12878_peak_75553	19.0621	1.71957	0.105737	balanced
chrX	12891913	12892678	NA12878_peak_78604	81.6444	-1.07601	0.105909	balanced
chr20	49630424	49631866	NA12878_peak_43963	92.5767	-1.04515	0.105943	balanced
chr22	20956818	20958246	NA12878_peak_45190	29.2257	1.52737	0.106092	balanced
chr8	97583953	97585034	NA12878_peak_73690	49.282	-1.22339	0.106092	balanced
chr8	6648106	6649538	NA12878_peak_71390	39.3092	1.40638	0.106266	balanced
chr1	173823917	173825628	NA12878_peak_4954	291.679	-1.03595	0.106358	balanced
chr4	186190651	186192428	NA12878_peak_56758	316.56	-0.42513	0.106495	balanced
chrX	1564831	1565800	NA12878_peak_78368	35.2658	1.10002	0.1065	balanced
chr12	5015901	5016743	NA12878_peak_15690	30.9867	1.52568	0.106608	balanced
chr11	8832562	8833548	NA12878_peak_11852	85.9646	-1.92555	0.106818	balanced
chr4	179989941	179990414	NA12878_peak_56521	42.3377	1.04099	0.106877	balanced
chr7	138948157	138949056	NA12878_peak_70789	35.835	1.02512	0.107409	balanced
chr12	22334893	22336082	NA12878_peak_16182	109.864	-1.2921	0.107409	balanced
chr22	38199083	38199503	NA12878_peak_45746	24.9108	-1.27344	0.107409	balanced
chr2	125667664	125668433	NA12878_peak_38996	28.2065	2.17484	0.107409	balanced
chr10	119183790	119184615	NA12878_peak_11197	25.2769	-2.00792	0.107417	balanced
chr8	103336308	103336956	NA12878_peak_73920	36.4175	-1.29892	0.107481	balanced
chr14	105679235	105681731	NA12878_peak_23929	133.279	-0.568914	0.107481	balanced
chr8	37891800	37892416	NA12878_peak_72149	149.492	0.63505	0.107481	balanced
chr2	56229456	56230980	NA12878_peak_37277	44.287	-1.1245	0.107556	balanced
chr9	111910204	111911192	NA12878_peak_77331	35.8165	-1.45538	0.107556	balanced
chr8	40000935	40001644	NA12878_peak_72239	14.5805	1.93644	0.107668	balanced
chr2	62505413	62506580	NA12878_peak_37468	115.089	-0.742278	0.108203	balanced
chr9	85007766	85008225	NA12878_peak_76594	17.4943	-1.71464	0.108293	balanced
chr22	50200306	50201514	NA12878_peak_46169	70.3522	1.00746	0.108293	balanced
chr2	195533930	195534597	NA12878_peak_41003	64.6915	-1.31272	0.108803	balanced
chr1	93710926	93711474	NA12878_peak_3015	41.6994	-1.7076	0.10894	balanced
chr1	185412075	185413375	NA12878_peak_5383	34.9148	-1.37158	0.109077	balanced
chr20	38151555	38152890	NA12878_peak_43588	44.9087	1.38682	0.109372	balanced
chr22	18091565	18092259	NA12878_peak_45111	36.941	1.23971	0.109372	balanced
chrX	134160993	134161506	NA12878_peak_80543	20.0907	-1.65194	0.109438	balanced
chr1	222048061	222049222	NA12878_peak_6727	56.4521	-1.47519	0.109557	balanced
chr1	222404506	222405355	NA12878_peak_6734	21.061	-1.68784	0.109596	balanced
chr1	181033210	181034336	NA12878_peak_5183	109.154	0.839302	0.109596	balanced
chr3	4350734	4351492	NA12878_peak_46315	18.6275	1.52894	0.109596	balanced
chr12	57263718	57264215	NA12878_peak_17275	12.637	-2.53342	0.109621	balanced
chr1	2576325	2578785	NA12878_peak_113	240.738	0.76301	0.110179	balanced
chr12	132143588	132145160	NA12878_peak_19404	93.3875	1.15742	0.111276	balanced
chr1	170221240	170222287	NA12878_peak_4819	18.5875	1.70074	0.111849	balanced
chr2	65370425	65371320	NA12878_peak_37590	31.3353	1.37898	0.111967	balanced
chr15	101746139	101747284	NA12878_peak_26154	127.453	0.542151	0.112248	balanced
chr3	191139481	191140329	NA12878_peak_51757	48.6793	1.17436	0.112268	balanced
chr9	136283404	136284143	NA12878_peak_78217	35.3086	1.50072	0.112553	balanced
chr18	23900977	23901552	NA12878_peak_31980	15.3937	-2.92193	0.112718	balanced
chr10	34808944	34810026	NA12878_peak_8771	43.2272	-1.07608	0.112718	balanced
chr18	75172778	75173562	NA12878_peak_33244	69.6841	-1.58093	0.113136	balanced
chr10	11246461	11247538	NA12878_peak_8037	329.199	0.549852	0.113664	balanced
chr3	161540343	161541153	NA12878_peak_50842	34.4988	1.2699	0.113773	balanced
chr18	9494706	9495238	NA12878_peak_31747	42.8823	1.80329	0.113773	balanced
chrX	41733687	41734832	NA12878_peak_79236	123.374	-2.08754	0.113982	balanced
chr6	77465864	77467010	NA12878_peak_64131	91.1213	1.66193	0.114068	balanced
chr8	125636422	125637985	NA12878_peak_74552	184.98	1.07455	0.114068	balanced
chr7	108551431	108552672	NA12878_peak_69899	40.1757	-1.7208	0.114068	balanced
chr8	37492686	37494898	NA12878_peak_72126	52.9998	-1.60182	0.114276	balanced
chr16	79093638	79094024	NA12878_peak_28285	11.3528	1.87601	0.114276	balanced
chr17	78366370	78366874	NA12878_peak_31322	21.997	-1.26585	0.114489	balanced
chr19	30227440	30228178	NA12878_peak_34503	21.0364	-1.55194	0.114892	balanced
chr6	111482051	111484407	NA12878_peak_65009	414.298	0.743911	0.11501	balanced
chr19	16896763	16897822	NA12878_peak_34245	117.578	-0.943403	0.115232	balanced
chr17	77325027	77325933	NA12878_peak_31257	117.019	-0.879159	0.115238	balanced
chr1	153887683	153888194	NA12878_peak_4062	14.1248	-1.81517	0.115238	balanced
chr1	98733311	98733920	NA12878_peak_3116	14.5252	-1.65226	0.115332	balanced
chr4	14855795	14856977	NA12878_peak_52449	229.816	-0.523624	0.115691	balanced
chr2	10082414	10083087	NA12878_peak_35920	59.4277	-0.897215	0.115938	balanced
chr7	17166942	17167884	NA12878_peak_67408	20.5742	-2.17113	0.115938	balanced
chr6	32761029	32761729	NA12878_peak_62922	21.8524	1.47992	0.116554	balanced
chr2	17804375	17806304	NA12878_peak_36143	85.7092	-1.14968	0.116554	balanced
chr1	1574110	1575358	NA12878_peak_62	85.2632	-0.911754	0.116757	balanced
chr9	18889672	18890861	NA12878_peak_75616	40.9977	-1.61415	0.116757	balanced
chrX	23781369	23781826	NA12878_peak_78925	35.9829	-0.98418	0.117174	balanced
chr4	121726409	121727277	NA12878_peak_54968	50.4467	1.35878	0.118019	balanced
chrX	53433833	53434736	NA12878_peak_79481	97.0777	-0.789724	0.118024	balanced
chr17	65122917	65123871	NA12878_peak_30792	41.2099	-1.93258	0.118584	balanced
chr2	215619241	215619946	NA12878_peak_41642	23.0505	-1.37399	0.11863	balanced
chr19	44207214	44207919	NA12878_peak_34988	31.6462	-1.21966	0.11863	balanced
chr9	81688900	81690074	NA12878_peak_76519	72.807	-0.880393	0.11934	balanced
chr15	57353568	57354599	NA12878_peak_24750	18.3286	1.8763	0.120036	balanced
chr10	108014119	108015468	NA12878_peak_10884	115.809	0.85082	0.120154	balanced
chr2	16635457	16636370	NA12878_peak_36104	16.3608	-2.01859	0.120154	balanced
chr4	152663132	152664117	NA12878_peak_55757	69.1117	-0.958096	0.120154	balanced
chr1	16913605	16914654	NA12878_peak_592	39.8363	1.37186	0.120154	balanced
chr2	189526252	189527695	NA12878_peak_40803	107.384	0.892627	0.120154	balanced
chr7	37342562	37343388	NA12878_peak_68073	112.018	0.689792	0.120202	balanced
chr3	190322060	190323422	NA12878_peak_51736	49.4585	1.31835	0.120218	balanced
chr11	2305276	2306347	NA12878_peak_11606	27.0822	-1.50181	0.12034	balanced
chr1	81600841	81601400	NA12878_peak_2646	62.9791	-0.91128	0.120513	balanced
chr2	120312925	120313624	NA12878_peak_38898	31.927	1.25268	0.120552	balanced
chr22	17706037	17706851	NA12878_peak_45087	47.6503	1.21689	0.120552	balanced
chr6	29926236	29927402	NA12878_peak_62742	71.5251	-0.697311	0.120552	balanced
chr5	136030892	136031823	NA12878_peak_60028	62.2458	1.14806	0.121114	balanced
chr3	16467326	16467877	NA12878_peak_46774	24.917	-1.634	0.121421	balanced
chrX	32842172	32842869	NA12878_peak_79068	28.8775	-1.82004	0.121867	balanced
chr11	16945692	16947234	NA12878_peak_12134	144.921	0.920249	0.121879	balanced
chr12	76878405	76879755	NA12878_peak_17727	101.636	0.74447	0.121879	balanced
chr5	162995296	162995960	NA12878_peak_61092	61.9934	-0.935568	0.121879	balanced
chr7	43516631	43517672	NA12878_peak_68250	90.4737	-0.718786	0.121879	balanced
chr12	5685832	5686313	NA12878_peak_15694	10.8692	-2.24896	0.122096	balanced
chr10	95791090	95792156	NA12878_peak_10399	59.3537	1.1862	0.122096	balanced
chr1	31912804	31913568	NA12878_peak_1172	27.1036	1.69719	0.122096	balanced
chr11	120655594	120656401	NA12878_peak_15064	48.956	1.09543	0.122096	balanced
chrX	100615031	100615803	NA12878_peak_79947	41.1113	-1.15156	0.122096	balanced
chr5	34534096	34534661	NA12878_peak_57369	15.3937	2.20121	0.122096	balanced
chr14	70802484	70803981	NA12878_peak_22867	49.2174	-1.66864	0.122426	balanced
chr2	98911568	98912480	NA12878_peak_38390	37.1107	-1.46816	0.123163	balanced
chr1	113185581	113186074	NA12878_peak_3535	33.4359	1.42294	0.123638	balanced
chr1	95752677	95754708	NA12878_peak_3071	46.0268	-1.57933	0.123923	balanced
chr17	37829598	37830401	NA12878_peak_29816	57.4903	-1.26156	0.123967	balanced
chr8	113434789	113435058	NA12878_peak_74182	19.62	-1.59819	0.123982	balanced
chr4	138329401	138330167	NA12878_peak_55303	19.225	1.66849	0.124154	balanced
chr4	119697874	119698727	NA12878_peak_54910	25.2094	-1.30144	0.124206	balanced
chr22	46586831	46588580	NA12878_peak_46114	135.607	-0.639352	0.124349	balanced
chr12	52221965	52222472	NA12878_peak_17013	14.257	1.65638	0.124349	balanced
chr5	38722755	38723627	NA12878_peak_57494	26.9283	1.18111	0.124605	balanced
chr9	104968043	104968949	NA12878_peak_77109	74.2737	-0.886717	0.124819	balanced
chr11	35029743	35030961	NA12878_peak_12652	47.4161	1.6604	0.125273	balanced
chr2	34401106	34401823	NA12878_peak_36629	40.086	-1.20585	0.125273	balanced
chr11	128830310	128832362	NA12878_peak_15384	134.45	-0.757105	0.125273	balanced
chr11	1652632	1653303	NA12878_peak_11587	21.0484	1.44773	0.12528	balanced
chr1	205339419	205340228	NA12878_peak_6060	61.2047	-1.19625	0.12528	balanced
chr6	67449554	67450040	NA12878_peak_63881	13.3056	1.81174	0.125408	balanced
chr11	30585233	30586795	NA12878_peak_12484	38.1672	-2.10851	0.125688	balanced
chrX	75989710	75990711	NA12878_peak_79771	42.8973	-1.51543	0.125892	balanced
chr13	109786221	109787764	NA12878_peak_21481	97.3738	0.920425	0.125892	balanced
chr5	41482564	41483121	NA12878_peak_57561	24.8058	-1.40257	0.125912	balanced
chr7	122715265	122715800	NA12878_peak_70313	20.3678	1.47683	0.125963	balanced
chr19	13151545	13153384	NA12878_peak_34076	233.119	-0.660653	0.12651	balanced
chr3	131705379	131706246	NA12878_peak_49943	103.739	-0.66762	0.126633	balanced
chr14	24058217	24059242	NA12878_peak_21818	28.9728	1.55833	0.127308	balanced
chr17	35185777	35186733	NA12878_peak_29739	26.9157	-1.40496	0.127308	balanced
chr20	2983640	2984683	NA12878_peak_42699	45.4104	-1.21191	0.127381	balanced
chr18	31942237	31943838	NA12878_peak_32157	421.567	0.593756	0.127789	balanced
chr22	21735359	21736297	NA12878_peak_45208	84.6991	0.724633	0.127789	balanced
chr6	3068212	3069433	NA12878_peak_61728	193.594	0.599349	0.127789	balanced
chr13	77810373	77811001	NA12878_peak_20801	12.206	-1.91378	0.130198	balanced
chr5	177086565	177087681	NA12878_peak_61486	58.4299	1.3189	0.130257	balanced
chr3	8524350	8525233	NA12878_peak_46452	25.693	-1.41161	0.130257	balanced
chr3	20375029	20375899	NA12878_peak_46902	56.4554	0.947101	0.130257	balanced
chr18	11946855	11947778	NA12878_peak_31811	36.9561	1.12205	0.130403	balanced
chr10	132307573	132308579	NA12878_peak_11460	80.3199	-0.774344	0.130457	balanced
chr19	16001729	16002555	NA12878_peak_34188	42.6727	-1.23367	0.130667	balanced
chr2	23380354	23381412	NA12878_peak_36277	147.971	-0.91592	0.13083	balanced
chr3	122300787	122301423	NA12878_peak_49630	35.9926	-1.40223	0.13083	balanced
chr20	51528540	51529225	NA12878_peak_44072	25.2562	1.34437	0.131219	balanced
chr13	40047216	40047945	NA12878_peak_19998	98.4509	0.698844	0.131219	balanced
chr3	28916749	28917688	NA12878_peak_47143	67.827	1.00736	0.131219	balanced
chr12	54175154	54176282	NA12878_peak_17103	22.527	1.70896	0.131219	balanced
chr1	160046291	160047480	NA12878_peak_4396	35.4133	-1.22373	0.131219	balanced
chr6	30101759	30102407	NA12878_peak_62749	20.1428	-1.40374	0.131339	balanced
chr1	212218740	212219318	NA12878_peak_6380	25.4033	1.45136	0.131348	balanced
chr8	141205896	141207076	NA12878_peak_74997	81.3382	0.703126	0.131348	balanced
chr1	9145231	9145854	NA12878_peak_297	23.4412	1.45393	0.131702	balanced
chr1	162800121	162800644	NA12878_peak_4574	13.5302	1.78865	0.131961	balanced
chr1	28235375	28236566	NA12878_peak_1054	138.053	0.526309	0.132351	balanced
chr1	199498468	199499303	NA12878_peak_5790	42.6241	-1.02065	0.132646	balanced
chr4	85555265	85555637	NA12878_peak_54023	25.6957	1.23191	0.132653	balanced
chr2	38037587	38038943	NA12878_peak_36735	148.917	0.701173	0.132864	balanced
chr15	36742737	36743120	NA12878_peak_24166	13.6845	1.7918	0.133044	balanced
chr7	95500439	95501930	NA12878_peak_69434	164.541	0.922705	0.133731	balanced
chr16	75219964	75220415	NA12878_peak_28171	13.4502	-1.61983	0.133809	balanced
chr17	4966335	4968334	NA12878_peak_28959	389.053	0.532738	0.133837	balanced
chr1	146051501	146052689	NA12878_peak_3816	125.184	-1.27484	0.133854	balanced
chr10	96700257	96701524	NA12878_peak_10448	114.553	-0.59288	0.133854	balanced
chr16	24700820	24701857	NA12878_peak_26986	18.8243	-1.35444	0.133854	balanced
chr6	7154281	7155401	NA12878_peak_61893	171.8	-0.554723	0.133879	balanced
chr3	99410486	99411288	NA12878_peak_48906	25.6283	1.13378	0.133879	balanced
chrX	13473296	13474516	NA12878_peak_78639	56.5604	-1.24136	0.133879	balanced
chr19	36378648	36379671	NA12878_peak_34650	66.2868	0.924796	0.133879	balanced
chr5	39264178	39265016	NA12878_peak_57510	32.6199	1.40482	0.133879	balanced
chr7	77266116	77266979	NA12878_peak_68980	68.6428	-1.09139	0.133879	balanced
chr14	28774197	28775068	NA12878_peak_21887	24.5784	1.61697	0.133879	balanced
chr1	206202872	206203980	NA12878_peak_6107	417.394	0.472109	0.133879	balanced
chr5	139787303	139788511	NA12878_peak_60183	123.678	1.16845	0.133879	balanced
chr4	158542393	158543076	NA12878_peak_55943	21.8217	1.8001	0.13416	balanced
chr6	21188477	21189238	NA12878_peak_62401	57.1978	-1.12545	0.134392	balanced
chr11	57311129	57311925	NA12878_peak_13025	75.3361	0.828241	0.134392	balanced
chr14	61661268	61663846	NA12878_peak_22566	388.523	0.567709	0.134873	balanced
chr6	132512463	132513465	NA12878_peak_65646	296.942	-0.693485	0.134873	balanced
chr3	15309850	15311165	NA12878_peak_46711	100.369	0.922753	0.135277	balanced
chr11	65802726	65803528	NA12878_peak_13443	39.3403	-0.96844	0.135277	balanced
chr4	176412671	176414049	NA12878_peak_56442	32.4724	-1.07617	0.135398	balanced
chr8	144427472	144429542	NA12878_peak_75125	146.757	-0.521977	0.135421	balanced
chr1	181514068	181515124	NA12878_peak_5217	120.67	1.05527	0.135571	balanced
chr1	44786045	44786741	NA12878_peak_1690	33.248	1.40886	0.135571	balanced
chr17	46259760	46260759	NA12878_peak_30198	24.9876	1.35359	0.135571	balanced
chr14	93164818	93165890	NA12878_peak_23498	130.193	0.594083	0.135571	balanced
chr6	159929641	159931930	NA12878_peak_66630	272.215	0.432764	0.135571	balanced
chr7	123845945	123847127	NA12878_peak_70351	61.7957	-1.08598	0.135571	balanced
chr2	31240417	31241249	NA12878_peak_36545	22.8563	1.92816	0.135666	balanced
chr10	102001334	102003955	NA12878_peak_10663	100.027	-1.05051	0.1357	balanced
chr1	229034998	229036218	NA12878_peak_7032	59.1781	-1.12334	0.1357	balanced
chr10	5888727	5890697	NA12878_peak_7877	304.448	0.601254	0.13571	balanced
chr3	170907764	170908997	NA12878_peak_51069	78.6378	1.07509	0.136438	balanced
chrX	20378400	20379203	NA12878_peak_78860	27.1836	-1.41368	0.13707	balanced
chr8	23421003	23421956	NA12878_peak_71786	43.849	-0.928129	0.13734	balanced
chr5	77852194	77853329	NA12878_peak_58361	120.762	-0.703183	0.137631	balanced
chr12	110688754	110690121	NA12878_peak_18752	110.565	-0.82191	0.137631	balanced
chr1	196723292	196724407	NA12878_peak_5683	48.1468	-0.9448	0.13797	balanced
chr3	8578481	8579762	NA12878_peak_46453	69.9209	-0.809959	0.138805	balanced
chr4	115292094	115293363	NA12878_peak_54815	38.0197	-1.33729	0.139196	balanced
chr8	104767726	104768505	NA12878_peak_73982	17.454	1.64376	0.139546	balanced
chr11	118007769	118008466	NA12878_peak_14929	39.7717	-1.22774	0.139686	balanced
chr12	94768500	94770255	NA12878_peak_18226	77.4278	1.07827	0.139778	balanced
chr8	81794938	81796381	NA12878_peak_73335	26.6815	-1.2853	0.139866	balanced
chr16	29290464	29291747	NA12878_peak_27114	70.2872	-0.715179	0.140294	balanced
chr4	46993237	46994416	NA12878_peak_53112	26.1983	-1.67813	0.140411	balanced
chr5	73751051	73752318	NA12878_peak_58245	39.4045	-1.30751	0.140578	balanced
chr22	35627308	35628194	NA12878_peak_45615	49.3556	1.29415	0.140713	balanced
chr4	31290748	31291750	NA12878_peak_52747	52.8063	-0.786206	0.141578	balanced
chr7	2298771	2301709	NA12878_peak_67000	104.232	1.07825	0.141578	balanced
chr9	132486753	132487759	NA12878_peak_78105	40.3623	1.38873	0.141578	balanced
chr20	4822243	4824045	NA12878_peak_42772	201.956	0.500218	0.141578	balanced
chr7	97226453	97227083	NA12878_peak_69476	20.3246	1.50253	0.141578	balanced
chr6	154302023	154302729	NA12878_peak_66377	87.7517	-0.881884	0.141578	balanced
chr9	94491987	94492634	NA12878_peak_76846	30.2974	1.2813	0.141688	balanced
chr1	12148031	12148690	NA12878_peak_429	52.0483	1.2317	0.142101	balanced
chr9	5628374	5629741	NA12878_peak_75363	299.138	-0.57409	0.142245	balanced
chr16	9480164	9480858	NA12878_peak_26496	17.1768	-1.52112	0.142497	balanced
chrX	110449855	110450526	NA12878_peak_80167	24.178	-1.48416	0.142497	balanced
chr3	171283488	171285595	NA12878_peak_51090	95.8792	0.76944	0.142848	balanced
chr16	20899633	20901718	NA12878_peak_26861	244.43	0.801601	0.143855	balanced
chr12	6958602	6959754	NA12878_peak_15766	146.092	0.781131	0.1439	balanced
chr6	27251027	27252213	NA12878_peak_62603	119.755	0.971834	0.1439	balanced
chr12	14939240	14939703	NA12878_peak_16037	14.7902	-1.66552	0.1439	balanced
chr17	73191572	73193658	NA12878_peak_31031	150.095	0.825554	0.1439	balanced
chr4	156377955	156378732	NA12878_peak_55900	14.9562	-1.83228	0.144053	balanced
chr20	10350039	10351807	NA12878_peak_42946	138.163	-1.14897	0.144053	balanced
chr8	6800575	6801323	NA12878_peak_71403	37.6707	-1.55477	0.144053	balanced
chr2	62140664	62142506	NA12878_peak_37441	86.1588	1.10472	0.144334	balanced
chr11	307863	309031	NA12878_peak_11521	52.4366	-1.05601	0.14438	balanced
chr2	110875011	110875521	NA12878_peak_38682	28.4028	-1.68091	0.14438	balanced
chr20	10673244	10675043	NA12878_peak_42973	250.094	-0.755247	0.14438	balanced
chr7	149600705	149601344	NA12878_peak_71068	178.977	0.63688	0.144724	balanced
chr13	78658338	78659553	NA12878_peak_20823	94.9618	-2.00564	0.144937	balanced
chr15	88949713	88950539	NA12878_peak_25729	27.4518	-1.25269	0.144942	balanced
chr17	78315599	78317802	NA12878_peak_31315	77.0881	-0.990507	0.144961	balanced
chr9	107282526	107284324	NA12878_peak_77201	422.04	0.433076	0.145533	balanced
chr15	54519510	54520068	NA12878_peak_24671	22.8316	1.51769	0.145925	balanced
chr1	66411263	66411797	NA12878_peak_2293	23.4356	1.67945	0.146795	balanced
chr19	5276660	5277218	NA12878_peak_33677	10.8385	1.88774	0.146843	balanced
chr1	155193216	155195223	NA12878_peak_4157	171.998	-0.912594	0.147562	balanced
chr12	44317641	44319152	NA12878_peak_16701	24.0791	1.46044	0.147722	balanced
chr16	85245577	85246422	NA12878_peak_28502	35.6012	1.20355	0.147722	balanced
chr6	134288046	134289134	NA12878_peak_65696	31.576	-1.18308	0.147913	balanced
chr20	51525148	51526107	NA12878_peak_44071	53.0118	1.84857	0.148238	balanced
chr9	6574979	6575781	NA12878_peak_75403	37.0979	1.16672	0.148238	balanced
chr22	23141778	23142370	NA12878_peak_45261	66.4716	-0.819194	0.148238	balanced
chr14	103427390	103427978	NA12878_peak_23824	31.2677	1.07507	0.148302	balanced
chr11	75536708	75537663	NA12878_peak_13842	99.4266	-0.926607	0.148812	balanced
chr9	89542484	89543044	NA12878_peak_76700	17.7222	-1.78444	0.148812	balanced
chr6	7260858	7262230	NA12878_peak_61901	52.7504	-1.34216	0.148812	balanced
chr6	18487869	18488715	NA12878_peak_62321	35.6223	1.36322	0.148813	balanced
chr9	98146054	98146951	NA12878_peak_76963	52.578	1.25218	0.148873	balanced
chr5	110899612	110901178	NA12878_peak_59199	74.9787	-0.777388	0.148896	balanced
chr16	69186388	69188239	NA12878_peak_27951	221.92	-1.6622	0.14894	balanced
chr1	229270709	229271898	NA12878_peak_7042	100.882	0.926039	0.151653	balanced
chr9	121249436	121250186	NA12878_peak_77617	23.9898	-1.6567	0.151653	balanced
chr20	16317494	16318284	NA12878_peak_43072	111.213	0.60027	0.15193	balanced
chr6	36364760	36365508	NA12878_peak_63081	35.3572	-1.35937	0.15193	balanced
chr7	102389879	102391163	NA12878_peak_69713	38.302	1.36969	0.15193	balanced
chr5	94700570	94701087	NA12878_peak_58781	37.6679	-1.24454	0.15193	balanced
chr5	58459771	58461175	NA12878_peak_57885	168.16	0.538641	0.15195	balanced
chr2	7609603	7610688	NA12878_peak_35779	39.7932	1.27005	0.15195	balanced
chr7	1000113	1001324	NA12878_peak_66944	22.4437	1.42992	0.15195	balanced
chr8	11906356	11907422	NA12878_peak_71577	24.6515	-1.70196	0.152042	balanced
chr5	130541576	130542549	NA12878_peak_59798	91.488	-0.6783	0.152058	balanced
chr14	31032672	31033632	NA12878_peak_21921	52.6952	-0.995276	0.152284	balanced
chr9	89478159	89478875	NA12878_peak_76692	16.9304	-2.34125	0.152284	balanced
chr12	76777353	76778457	NA12878_peak_17724	78.1016	0.994188	0.152284	balanced
chr19	18000734	18001861	NA12878_peak_34314	61.1094	0.942388	0.152284	balanced
chr7	72682615	72683702	NA12878_peak_68784	72.8554	-1.12605	0.152342	balanced
chr7	36126707	36127598	NA12878_peak_68023	15.9726	2.08295	0.152342	balanced
chr10	7533289	7535207	NA12878_peak_7964	32.4813	1.14556	0.152433	balanced
chr20	55038496	55039038	NA12878_peak_44184	14.8116	1.93034	0.152713	balanced
chr7	55547793	55549046	NA12878_peak_68568	89.5889	-1.03785	0.153032	balanced
chr14	22460347	22460962	NA12878_peak_21729	29.3796	1.23635	0.153918	balanced
chr9	6703617	6704757	NA12878_peak_75418	155.433	-0.480433	0.153918	balanced
chr16	56860221	56861313	NA12878_peak_27581	97.5635	-0.738495	0.153918	balanced
chr4	6939981	6940643	NA12878_peak_52246	45.4883	-1.22809	0.154506	balanced
chr10	3761255	3761648	NA12878_peak_7812	31.8745	-1.47312	0.154612	balanced
chr17	32558358	32559699	NA12878_peak_29680	78.1077	-0.975867	0.155051	balanced
chr3	101778723	101779888	NA12878_peak_48992	187.523	-0.591567	0.155175	balanced
chr7	1169663	1170369	NA12878_peak_66957	47.1664	0.805271	0.155226	balanced
chr3	64163136	64164183	NA12878_peak_48309	23.6266	1.35645	0.15587	balanced
chr1	77218945	77220001	NA12878_peak_2553	106.577	-1.6686	0.156638	balanced
chr18	79624542	79625697	NA12878_peak_33327	41.8752	1.1978	0.156921	balanced
chr2	20212356	20213463	NA12878_peak_36210	54.1733	1.58591	0.157019	balanced
chr9	99906231	99907509	NA12878_peak_77039	101.165	-1.66043	0.157641	balanced
chr10	9535498	9536188	NA12878_peak_8002	36.584	1.60899	0.158418	balanced
chr4	86014595	86015510	NA12878_peak_54044	35.028	-1.28318	0.158418	balanced
chr21	46228324	46229853	NA12878_peak_45037	178.395	-0.685438	0.158429	balanced
chr4	75069255	75070159	NA12878_peak_53681	105.504	0.738448	0.158811	balanced
chr1	202159091	202161337	NA12878_peak_5917	192.075	-0.619816	0.158811	balanced
chr1	172443631	172444581	NA12878_peak_4894	125.794	-0.692577	0.158982	balanced
chr11	123053883	123056295	NA12878_peak_15165	100.489	-1.29533	0.159053	balanced
chr3	196882987	196884275	NA12878_peak_51964	28.1507	-1.33157	0.159294	balanced
chr18	34976639	34979382	NA12878_peak_32231	98.1124	0.685736	0.159834	balanced
chr1	53889367	53890519	NA12878_peak_1955	113.509	-0.615976	0.159886	balanced
chr2	221131950	221132785	NA12878_peak_41855	43.2548	1.38663	0.160131	balanced
chr4	42732575	42733663	NA12878_peak_53064	63.8075	0.886696	0.160131	balanced
chr9	117102952	117104021	NA12878_peak_77531	30.8424	1.17015	0.16021	balanced
chr4	75672534	75673942	NA12878_peak_53702	296.253	-0.837812	0.160266	balanced
chr8	23217978	23219938	NA12878_peak_71775	329.341	0.459161	0.160684	balanced
chr19	43618992	43620139	NA12878_peak_34957	129.693	0.84309	0.160718	balanced
chr11	108236193	108237600	NA12878_peak_14640	72.5547	-0.721987	0.160724	balanced
chr19	57350723	57351799	NA12878_peak_35574	69.0151	-0.899968	0.160735	balanced
chr7	2168147	2168670	NA12878_peak_66989	44.8315	1.02376	0.160975	balanced
chr11	76151923	76153782	NA12878_peak_13866	114.337	-0.690241	0.161392	balanced
chr9	133900109	133901746	NA12878_peak_78160	50.2955	-0.907885	0.161392	balanced
chr10	12404585	12405568	NA12878_peak_8107	58.5127	-0.865174	0.161417	balanced
chr11	44855320	44855944	NA12878_peak_12851	29.9185	1.13038	0.161939	balanced
chr3	28008003	28008782	NA12878_peak_47101	36.6425	1.10326	0.161939	balanced
chr2	75560083	75561324	NA12878_peak_37934	28.2586	-2.02292	0.161939	balanced
chr3	13011571	13013433	NA12878_peak_46615	250.761	-0.518258	0.161939	balanced
chr20	62803937	62805782	NA12878_peak_44329	59.8559	1.13346	0.161949	balanced
chr6	53838024	53838689	NA12878_peak_63682	12.2274	2.10359	0.161949	balanced
chr21	25501579	25502971	NA12878_peak_44530	170.535	-0.876728	0.161949	balanced
chr11	16820350	16821155	NA12878_peak_12128	41.7335	1.22307	0.161949	balanced
chr5	143222206	143223217	NA12878_peak_60351	86.59	-1.46928	0.162006	balanced
chr4	16205226	16206016	NA12878_peak_52494	39.2111	-1.13649	0.162024	balanced
chr4	168584397	168585990	NA12878_peak_56205	93.6179	-0.666443	0.162071	balanced
chrX	15142217	15143782	NA12878_peak_78687	35.4157	-1.8579	0.162239	balanced
chr3	192063323	192064078	NA12878_peak_51781	26.4569	1.27135	0.162239	balanced
chr18	54284709	54285653	NA12878_peak_32705	266.402	0.632084	0.162239	balanced
chr15	64911341	64912313	NA12878_peak_24969	29.2717	1.27129	0.162239	balanced
chr11	94581680	94582451	NA12878_peak_14309	48.4818	-1.05907	0.162326	balanced
chr10	10870441	10871105	NA12878_peak_8012	30.8517	1.53622	0.162326	balanced
chr13	62305261	62306321	NA12878_peak_20522	41.4627	-0.904683	0.162326	balanced
chr5	123844802	123846053	NA12878_peak_59602	41.6162	-1.11784	0.162547	balanced
chr1	210399562	210401060	NA12878_peak_6307	209.359	-0.96797	0.162547	balanced
chr8	142669102	142670581	NA12878_peak_75037	123.427	-0.750344	0.162547	balanced
chr4	123396647	123399832	NA12878_peak_55010	227.573	0.547144	0.163565	balanced
chr9	130242940	130243545	NA12878_peak_78021	39.2538	1.11758	0.163726	balanced
chr5	170330882	170331942	NA12878_peak_61244	200.286	0.72743	0.163726	balanced
chr2	216222552	216223544	NA12878_peak_41686	145.414	-0.849489	0.163728	balanced
chr6	163984344	163985284	NA12878_peak_66735	29.7835	1.08478	0.163807	balanced
chr1	66648776	66649598	NA12878_peak_2307	65.6744	-1.15259	0.163939	balanced
chr4	924142	925158	NA12878_peak_52030	112.877	0.614217	0.164251	balanced
chr6	41733708	41735758	NA12878_peak_63274	301.589	0.54888	0.164282	balanced
chr9	6644985	6646978	NA12878_peak_75409	179.029	-0.841389	0.164319	balanced
chr1	165841537	165843116	NA12878_peak_4628	75.456	0.74243	0.164492	balanced
chr8	17203706	17204645	NA12878_peak_71616	21.9999	1.76659	0.164492	balanced
chr2	195649838	195651044	NA12878_peak_41011	142.234	-0.590042	0.164492	balanced
chr17	18860481	18861059	NA12878_peak_29365	42.0137	1.0827	0.164492	balanced
chr6	32668189	32668825	NA12878_peak_62918	86.482	0.574663	0.164492	balanced
chr2	85852955	85854489	NA12878_peak_38149	166.545	0.927477	0.164492	balanced
chr7	17234010	17235158	NA12878_peak_67411	184.829	0.818722	0.164767	balanced
chr6	131062271	131064052	NA12878_peak_65604	181.189	0.708301	0.165208	balanced
chr19	7815249	7815942	NA12878_peak_33813	23.8169	-1.28896	0.165208	balanced
chr11	59266778	59267992	NA12878_peak_13109	74.6371	-0.874304	0.165208	balanced
chr3	135017498	135019088	NA12878_peak_50040	43.6123	1.23501	0.165516	balanced
chr10	63005252	63006055	NA12878_peak_9398	26.7554	-1.32641	0.165586	balanced
chr19	49020984	49021841	NA12878_peak_35251	23.648	-1.83612	0.16586	balanced
chr5	152461923	152462989	NA12878_peak_60699	48.9218	0.82657	0.166234	balanced
chr4	25440003	25440554	NA12878_peak_52629	19.4653	1.35741	0.166234	balanced
chr19	872454	873721	NA12878_peak_33382	70.5863	-1.1425	0.166234	balanced
chr1	184881788	184883275	NA12878_peak_5363	62.5811	0.828486	0.166893	balanced
chr16	46889502	46890394	NA12878_peak_27290	24.4919	1.42001	0.166906	balanced
chr5	172111036	172111769	NA12878_peak_61304	199.107	1.00023	0.167296	balanced
chr21	33491124	33492086	NA12878_peak_44679	125.466	0.553487	0.167296	balanced
chr3	196111923	196112545	NA12878_peak_51919	42.7005	1.24704	0.167296	balanced
chr18	3771097	3771879	NA12878_peak_31627	47.7392	0.957501	0.16777	balanced
chr21	37631177	37632125	NA12878_peak_44812	55.1029	1.42215	0.167826	balanced
chr22	40196594	40197208	NA12878_peak_45844	18.8646	-1.58765	0.167844	balanced
chr2	196459286	196460103	NA12878_peak_41056	22.222	-1.18541	0.167995	balanced
chr18	8704655	8705893	NA12878_peak_31726	128.293	0.828446	0.168374	balanced
chr10	34716650	34717322	NA12878_peak_8758	18.4796	-1.50562	0.168374	balanced
chr7	2018277	2020239	NA12878_peak_66981	37.3139	1.01028	0.168834	balanced
chr10	3172320	3173542	NA12878_peak_7800	508.935	-0.37976	0.168834	balanced
chr8	19095763	19097751	NA12878_peak_71643	40.9356	-1.67235	0.16946	balanced
chr6	163755791	163756782	NA12878_peak_66725	131.676	0.546079	0.16946	balanced
chr17	27471489	27472505	NA12878_peak_29459	241.491	0.904108	0.169896	balanced
chr10	12048435	12049120	NA12878_peak_8087	66.1352	-1.25233	0.169896	balanced
chr22	33853278	33854434	NA12878_peak_45576	30.3099	1.59819	0.169896	balanced
chr10	62614157	62615051	NA12878_peak_9365	68.5098	0.785786	0.170631	balanced
chr3	3666133	3667397	NA12878_peak_46300	91.1079	-0.731504	0.170631	balanced
chr12	22045945	22047107	NA12878_peak_16176	193.611	0.776209	0.170778	balanced
chr4	152014053	152014889	NA12878_peak_55717	38.1146	1.2118	0.170778	balanced
chr9	137267580	137268881	NA12878_peak_78293	55.2543	-0.848074	0.170799	balanced
chr3	114418085	114419135	NA12878_peak_49372	57.4811	-1.15379	0.171156	balanced
chr11	43682254	43682515	NA12878_peak_12811	51.6912	0.873958	0.171595	balanced
chr10	29948673	29950037	NA12878_peak_8598	35.364	1.38386	0.171679	balanced
chr17	82551714	82552403	NA12878_peak_31509	33.0291	1.50683	0.17209	balanced
chr5	14744154	14745521	NA12878_peak_57103	22.2588	1.16615	0.172433	balanced
chr5	173887605	173888578	NA12878_peak_61397	278.09	-0.864068	0.172433	balanced
chr16	69057533	69058346	NA12878_peak_27942	35.2315	-1.28527	0.172609	balanced
chr6	163354829	163355918	NA12878_peak_66707	29.7217	1.17396	0.172609	balanced
chr5	156834351	156836228	NA12878_peak_60815	39.6267	-1.12034	0.173001	balanced
chr16	30526329	30528012	NA12878_peak_27190	238.896	0.782276	0.173134	balanced
chr22	29938048	29938955	NA12878_peak_45466	41.8033	-1.28005	0.17348	balanced
chr18	13568805	13569540	NA12878_peak_31864	84.8313	-0.710715	0.173532	balanced
chr16	84194144	84194832	NA12878_peak_28443	15.403	1.89065	0.173711	balanced
chr6	111751048	111751693	NA12878_peak_65028	42.667	-1.2727	0.173856	balanced
chr8	101108487	101109698	NA12878_peak_73815	60.4284	1.28803	0.173927	balanced
chr6	157561357	157562354	NA12878_peak_66518	207.723	0.428205	0.174665	balanced
chr4	83905808	83906367	NA12878_peak_53994	16.179	-1.74281	0.174665	balanced
chr11	57666904	57668630	NA12878_peak_13052	557.351	0.382018	0.174694	balanced
chr7	29243902	29244675	NA12878_peak_67831	122.32	0.759694	0.174869	balanced
chr3	100641087	100642112	NA12878_peak_48962	56.1871	-1.18987	0.174869	balanced
chr20	37803880	37805294	NA12878_peak_43573	61.7222	-1.08887	0.174869	balanced
chr7	12257487	12258321	NA12878_peak_67308	181.225	-1.35509	0.174893	balanced
chr8	80957069	80959351	NA12878_peak_73293	26.7187	-1.39694	0.176034	balanced
chr5	34929072	34930292	NA12878_peak_57378	384.199	0.559953	0.176232	balanced
chr1	149837789	149838593	NA12878_peak_3886	21.9538	1.24236	0.176341	balanced
chr7	139094724	139095906	NA12878_peak_70797	108.535	0.61124	0.176387	balanced
chr3	157618102	157619141	NA12878_peak_50714	36.4116	-1.07609	0.176554	balanced
chr10	112446378	112447710	NA12878_peak_11033	147.085	-0.59315	0.17666	balanced
chr7	31892138	31892944	NA12878_peak_67913	98.5851	-0.721089	0.176859	balanced
chr5	172321450	172322459	NA12878_peak_61320	52.8055	-1.22018	0.176859	balanced
chr18	79156615	79157509	NA12878_peak_33305	118.201	-0.73856	0.177319	balanced
chr20	380587	382430	NA12878_peak_42611	182.833	-0.52656	0.177558	balanced
chr6	41713215	41714697	NA12878_peak_63270	110.924	-1.02995	0.177558	balanced
chr22	46487977	46488801	NA12878_peak_46106	87.9994	-0.639416	0.177752	balanced
chr9	93504797	93505270	NA12878_peak_76824	30.3867	-1.03177	0.17785	balanced
chr4	121822846	121824321	NA12878_peak_54975	265.059	0.475594	0.177901	balanced
chr1	101363700	101364854	NA12878_peak_3217	46.0701	1.22021	0.177901	balanced
chr18	74773120	74773912	NA12878_peak_33231	44.9248	-1.05593	0.177901	balanced
chr17	7350052	7350560	NA12878_peak_29041	32.3858	-1.33619	0.177901	balanced
chr15	100940756	100941916	NA12878_peak_26114	110.734	-0.999656	0.177901	balanced
chr2	55922840	55924095	NA12878_peak_37267	48.4571	1.46522	0.177994	balanced
chr10	26430294	26431418	NA12878_peak_8504	174.756	0.492533	0.178242	balanced
chr6	20630717	20631735	NA12878_peak_62374	29.7213	1.57863	0.178572	balanced
chr12	4273532	4274125	NA12878_peak_15669	89.5397	-0.901369	0.178797	balanced
chr9	20614173	20615226	NA12878_peak_75673	15.948	-1.7412	0.178938	balanced
chr8	26382668	26383998	NA12878_peak_71854	422.295	0.627147	0.178957	balanced
chr5	28216765	28217472	NA12878_peak_57265	48.7993	1.39823	0.178957	balanced
chr9	133822229	133824437	NA12878_peak_78158	65.3068	0.891321	0.17903	balanced
chr12	51323236	51324338	NA12878_peak_16967	65.2553	-1.46172	0.17934	balanced
chr15	60901569	60902031	NA12878_peak_24857	52.6358	1.46545	0.17934	balanced
chr7	116316885	116317800	NA12878_peak_70097	108.288	-0.783647	0.180591	balanced
chr2	108593911	108595405	NA12878_peak_38624	131.198	-1.15901	0.180591	balanced
chrX	12976023	12976492	NA12878_peak_78610	69.5476	0.853161	0.180591	balanced
chr20	63519966	63521484	NA12878_peak_44359	103.167	1.03358	0.181311	balanced
chr10	115092531	115094098	NA12878_peak_11107	58.6549	-0.969001	0.181346	balanced
chr8	38905316	38906195	NA12878_peak_72202	66.1757	0.832607	0.181382	balanced
chr5	172223799	172225009	NA12878_peak_61313	212.695	-0.53597	0.181461	balanced
chr16	8891051	8892522	NA12878_peak_26467	398.946	-0.767295	0.181461	balanced
chr10	78029147	78029978	NA12878_peak_9874	117.079	-0.681127	0.181544	balanced
chr4	3257653	3258437	NA12878_peak_52138	14.1216	1.88143	0.1817	balanced
chr20	23637331	23638325	NA12878_peak_43260	74.1068	1.17773	0.181828	balanced
chr9	21395896	21396642	NA12878_peak_75707	39.026	1.05356	0.181828	balanced
chr6	96946958	96947643	NA12878_peak_64623	57.2961	0.778225	0.182457	balanced
chr5	43244890	43246357	NA12878_peak_57626	142.004	-0.542938	0.182824	balanced
chr8	124689869	124690583	NA12878_peak_74499	19.0156	1.5054	0.182833	balanced
chr17	4635707	4636774	NA12878_peak_28941	36.6018	-1.27389	0.183161	balanced
chr9	108933556	108934911	NA12878_peak_77231	199.049	-0.737364	0.18336	balanced
chr6	27773752	27774330	NA12878_peak_62642	18.951	1.37849	0.183559	balanced
chr6	42770881	42771819	NA12878_peak_63315	90.6404	-1.13594	0.183592	balanced
chr19	18223922	18225017	NA12878_peak_34333	85.1949	1.20382	0.183842	balanced
chr8	99832414	99833382	NA12878_peak_73759	66.8902	-1.00595	0.184154	balanced
chr22	23893697	23895792	NA12878_peak_45298	238.222	-0.486523	0.184476	balanced
chr1	175191649	175193354	NA12878_peak_4998	170.184	0.466094	0.184803	balanced
chr4	75939848	75941348	NA12878_peak_53713	90.3144	0.868939	0.184923	balanced
chr16	85947427	85949137	NA12878_peak_28563	104.152	0.711796	0.185868	balanced
chr1	235952824	235953758	NA12878_peak_7308	84.5964	0.898944	0.185868	balanced
chr3	218829	219563	NA12878_peak_46213	17.5404	-1.54834	0.185921	balanced
chr1	79468085	79469360	NA12878_peak_2615	65.1637	0.876435	0.186166	balanced
chr8	122794896	122795484	NA12878_peak_74433	59.7355	0.917297	0.186166	balanced
chr11	30322754	30323891	NA12878_peak_12479	252.14	-0.454894	0.186166	balanced
chr8	129856708	129857658	NA12878_peak_74688	34.6009	-1.66622	0.186392	balanced
chr13	52947837	52948830	NA12878_peak_20443	19.0686	-1.57891	0.186459	balanced
chr5	130529918	130530634	NA12878_peak_59797	17.9222	1.61406	0.186601	balanced
chr1	154272090	154273022	NA12878_peak_4080	140.56	0.814185	0.186601	balanced
chr15	60520094	60521400	NA12878_peak_24827	35.238	1.13148	0.186601	balanced
chr9	92140232	92140822	NA12878_peak_76777	29.971	-1.42047	0.186797	balanced
chrX	38661496	38662204	NA12878_peak_79127	24.8705	-1.29558	0.187339	balanced
chr11	1837613	1838293	NA12878_peak_11593	38.4535	1.09393	0.187771	balanced
chr9	6715734	6716769	NA12878_peak_75419	86.8363	-0.722643	0.187771	balanced
chr15	52103505	52104017	NA12878_peak_24620	92.6357	-0.673283	0.187795	balanced
chr6	26341602	26342668	NA12878_peak_62558	63.7393	1.21762	0.188085	balanced
chr22	35299492	35300722	NA12878_peak_45596	206.493	0.472193	0.188466	balanced
chr6	39214000	39214869	NA12878_peak_63198	26.7404	-1.33249	0.188466	balanced
chr4	67575212	67576923	NA12878_peak_53465	139.499	-1.01009	0.188803	balanced
chr1	242800379	242801014	NA12878_peak_7489	23.5712	-1.15193	0.188803	balanced
chr8	103298357	103299544	NA12878_peak_73919	70.8976	-0.791327	0.188803	balanced
chr10	69087356	69088585	NA12878_peak_9544	110.984	1.24003	0.189064	balanced
chr3	127753934	127755550	NA12878_peak_49817	205.13	0.493206	0.189463	balanced
chr11	88336279	88338754	NA12878_peak_14194	239.637	0.399181	0.189626	balanced
chr5	96823405	96824578	NA12878_peak_58866	31.6899	-1.31256	0.190049	balanced
chr6	159646612	159647211	NA12878_peak_66616	81.8809	0.692286	0.190131	balanced
chr11	132318346	132319202	NA12878_peak_15479	18.5693	1.46979	0.190604	balanced
chr20	48456571	48457717	NA12878_peak_43905	35.9429	-1.22814	0.190627	balanced
chr19	43827048	43827921	NA12878_peak_34975	35.2468	0.914383	0.19069	balanced
chr1	101407561	101408469	NA12878_peak_3223	368.467	-0.499176	0.19069	balanced
chr5	43039540	43040996	NA12878_peak_57610	182.886	0.90182	0.190908	balanced
chr10	5845951	5846544	NA12878_peak_7873	33.1773	-0.951661	0.191033	balanced
chr10	103053868	103054843	NA12878_peak_10719	90.2768	0.848518	0.191033	balanced
chr10	33136328	33137059	NA12878_peak_8707	34.4611	-1.41809	0.191033	balanced
chrX	136856011	136856988	NA12878_peak_80633	26.7833	-1.55081	0.191419	balanced
chr13	50130782	50131587	NA12878_peak_20346	38.5178	0.99177	0.191439	balanced
chr3	156160025	156161565	NA12878_peak_50659	30.9474	-1.48179	0.191439	balanced
chr11	6322039	6322381	NA12878_peak_11736	22.006	-1.53822	0.191835	balanced
chr16	89505455	89505775	NA12878_peak_28730	37.7079	-1.33993	0.192101	balanced
chr12	67710275	67711152	NA12878_peak_17510	43.7661	1.117	0.192506	balanced
chr12	101279430	101280810	NA12878_peak_18416	128.352	0.690065	0.192597	balanced
chr20	10453046	10453698	NA12878_peak_42956	31.9234	-1.06038	0.192943	balanced
chr6	86936939	86937700	NA12878_peak_64350	24.1252	1.31039	0.192943	balanced
chr9	92963775	92965715	NA12878_peak_76806	141.691	0.812188	0.192943	balanced
chr22	40412357	40413111	NA12878_peak_45858	61.3305	-0.835483	0.192943	balanced
chr8	3323659	3324493	NA12878_peak_71373	19.4932	1.51244	0.192955	balanced
chr5	124649477	124650490	NA12878_peak_59629	258.6	0.56375	0.193106	balanced
chr10	86970879	86971947	NA12878_peak_10135	141.084	0.526544	0.193106	balanced
chr12	98397377	98398065	NA12878_peak_18334	66.4682	0.745201	0.193106	balanced
chr6	32635514	32635961	NA12878_peak_62912	21.7041	-1.09176	0.193106	balanced
chr8	130068154	130068900	NA12878_peak_74702	60.2813	-1.08976	0.193106	balanced
chr6	53916826	53917742	NA12878_peak_63687	31.4224	-1.43445	0.193106	balanced
chr11	117828173	117829625	NA12878_peak_14916	70.9983	-0.731911	0.193205	balanced
chr2	170532895	170533730	NA12878_peak_40251	45.7225	-1.14966	0.193267	balanced
chr3	163767660	163768493	NA12878_peak_50877	18.9725	-1.59431	0.193315	balanced
chr3	75764433	75764998	NA12878_peak_48593	17.4451	1.56774	0.193315	balanced
chr6	6515547	6516946	NA12878_peak_61846	93.0631	-0.647958	0.193969	balanced
chr2	186693701	186694830	NA12878_peak_40719	124.776	-0.559769	0.193969	balanced
chr6	106141424	106142378	NA12878_peak_64833	169.244	0.850168	0.194033	balanced
chr11	44608773	44609781	NA12878_peak_12844	158.42	-1.27066	0.194033	balanced
chr6	163711974	163712744	NA12878_peak_66722	71.4095	0.825154	0.194089	balanced
chr1	51578345	51579209	NA12878_peak_1879	29.4724	1.27236	0.194155	balanced
chr4	139266550	139267325	NA12878_peak_55335	274.267	0.899219	0.194252	balanced
chr7	92133462	92135276	NA12878_peak_69318	335.751	0.468884	0.194373	balanced
chr22	37242214	37242892	NA12878_peak_45688	92.3057	-1.03802	0.194385	balanced
chr15	63070700	63071442	NA12878_peak_24881	26.0194	1.78058	0.194486	balanced
chr6	36130184	36132365	NA12878_peak_63071	90.9208	1.23533	0.194486	balanced
chr1	113758195	113760242	NA12878_peak_3540	163.056	-1.39644	0.194492	balanced
chr18	62869385	62870308	NA12878_peak_32999	28.2061	1.31291	0.19531	balanced
[truncated: 15,012 more rows]

## Sheet: peaks_NA18983
Supplementary Data 3. Allele-specific and balanced open chromatin peaks and genes identified for ATAC-seq and TT-seq data of each individual using the Wald test implemented in DESeq2.
seqname	start	end	peak_id	baseMean	log2FoldChange	padj	event
chr7	12555658	12557093	NA18983_peak_84745	188.484	-4.81134	4.87052e-30	allele-specific
chr14	105738200	105740781	NA18983_peak_30108	216.705	2.9413	3.39664e-23	allele-specific
chr2	178450101	178451955	NA18983_peak_50454	463.749	-3.00449	1.08038e-21	allele-specific
chr16	21517276	21520781	NA18983_peak_33870	545.792	-1.5023	1.08039e-21	allele-specific
chr17	36188576	36189382	NA18983_peak_37178	205.676	-2.14903	7.63808e-21	allele-specific
chr15	99805854	99807425	NA18983_peak_32941	199.017	-2.47676	1.69421e-18	allele-specific
chr1	161612003	161613122	NA18983_peak_5469	381.099	1.3743	3.92665e-18	allele-specific
chr16	21540528	21542248	NA18983_peak_33872	219.587	-2.23389	8.78823e-17	allele-specific
chr1	248434820	248435304	NA18983_peak_9060	75.924	3.63472	1.18178e-15	allele-specific
chr1	220093743	220094761	NA18983_peak_7934	178	-3.68538	3.49454e-14	allele-specific
chr3	115146584	115148258	NA18983_peak_61742	661.662	1.48345	4.15915e-14	allele-specific
chr9	39808858	39810174	NA18983_peak_96075	228.586	1.93009	5.61915e-14	allele-specific
chr2	20675766	20677724	NA18983_peak_45110	220.355	2.35585	1.40667e-13	allele-specific
chr18	80147182	80148554	NA18983_peak_41708	113.6	-5.08934	1.50895e-13	allele-specific
chr3	4830819	4831863	NA18983_peak_57944	252.264	-1.59432	1.51766e-12	allele-specific
chr2	3563193	3564885	NA18983_peak_44417	250.293	-2.05928	3.08164e-12	allele-specific
chr8	47002006	47003738	NA18983_peak_91160	143.088	-2.05343	2.15571e-11	allele-specific
chr11	115126202	115127093	NA18983_peak_18281	106.302	-2.77876	2.15571e-11	allele-specific
chr8	8568729	8569432	NA18983_peak_89969	111.706	-3.76592	2.21753e-11	allele-specific
chr2	241110412	241111700	NA18983_peak_52975	103.208	2.09976	2.8523e-11	allele-specific
chr20	58888760	58889403	NA18983_peak_55258	89.1247	-4.68353	3.39569e-11	allele-specific
chr9	31210856	31211521	NA18983_peak_95635	65.631	4.18493	3.53928e-11	allele-specific
chr7	2709288	2711499	NA18983_peak_84379	242.349	1.36751	8.26784e-11	allele-specific
chr7	129224423	129225942	NA18983_peak_88739	325.167	-2.03012	1.04317e-10	allele-specific
chr1	209805950	209806642	NA18983_peak_7533	62.1736	-3.72264	1.15439e-10	allele-specific
chr16	21501278	21502798	NA18983_peak_33867	221.353	-3.09155	1.32363e-10	allele-specific
chr7	143836266	143837494	NA18983_peak_89357	235.704	-1.44387	1.7292e-10	allele-specific
chr5	1593989	1594976	NA18983_peak_71339	109.36	5.42217	1.76015e-10	allele-specific
chr7	76358147	76359866	NA18983_peak_86732	358.966	8.58027	3.11384e-10	allele-specific
chr8	116873655	116875228	NA18983_peak_93628	285.976	-1.61611	7.60836e-10	allele-specific
chr8	116901426	116902601	NA18983_peak_93631	82.2684	4.79058	7.60836e-10	allele-specific
chr7	65080793	65081765	NA18983_peak_86381	126.14	-5.25447	8.99277e-10	allele-specific
chr10	49299574	49300537	NA18983_peak_10827	49.5624	3.59629	1.00459e-09	allele-specific
chr16	58709163	58709896	NA18983_peak_34790	72.5036	2.98497	1.91488e-09	allele-specific
chr6	2898186	2898810	NA18983_peak_77615	83.1446	-2.85935	2.31447e-09	allele-specific
chr4	41256528	41258093	NA18983_peak_66512	138.061	-1.99992	2.31447e-09	allele-specific
chr14	96698814	96699603	NA18983_peak_29716	79.727	-4.0486	2.31447e-09	allele-specific
chr2	135794564	135795134	NA18983_peak_48930	83.1992	-2.14951	2.42488e-09	allele-specific
chr12	128856301	128857736	NA18983_peak_23948	84.0916	2.66384	2.64137e-09	allele-specific
chr21	37257028	37258836	NA18983_peak_56064	126.106	-8.19772	2.84917e-09	allele-specific
chr2	212990768	212991821	NA18983_peak_51783	52.2027	3.19147	2.96702e-09	allele-specific
chr15	52100356	52101268	NA18983_peak_30988	120.159	2.13133	2.99625e-09	allele-specific
chr3	14215944	14217052	NA18983_peak_58351	54.6905	3.7679	6.80042e-09	allele-specific
chr20	41156777	41157817	NA18983_peak_54501	159.485	2.95455	8.40844e-09	allele-specific
chr2	158868812	158869923	NA18983_peak_49727	42.2156	-3.19209	1.2251e-08	allele-specific
chr10	104809178	104810126	NA18983_peak_13132	109.251	-2.36415	1.33077e-08	allele-specific
chr10	80078089	80079580	NA18983_peak_11957	246.437	2.2052	1.42703e-08	allele-specific
chr13	102439982	102441316	NA18983_peak_26688	123.515	-1.88844	1.43631e-08	allele-specific
chr2	74032053	74033269	NA18983_peak_47230	199.26	2.6671	1.43631e-08	allele-specific
chr6	138772929	138774041	NA18983_peak_82897	265.626	1.61966	1.83649e-08	allele-specific
chr2	85392197	85392951	NA18983_peak_47472	68.7843	3.46841	2.069e-08	allele-specific
chr14	71855391	71856937	NA18983_peak_28753	131.969	-1.6045	2.1772e-08	allele-specific
chr20	53503348	53504445	NA18983_peak_55055	57.4239	-5.6545	2.35068e-08	allele-specific
chr18	9402825	9405605	NA18983_peak_39575	89.3472	3.42277	2.35068e-08	allele-specific
chr14	105861731	105864106	NA18983_peak_30116	185.436	1.58116	2.90311e-08	allele-specific
chr19	510705	511987	NA18983_peak_41731	100.518	3.12794	3.34103e-08	allele-specific
chr3	192063181	192064082	NA18983_peak_64866	56.8115	4.44523	3.34403e-08	allele-specific
chr19	53553242	53555047	NA18983_peak_44105	98.6056	-5.51839	4.42806e-08	allele-specific
chr6	8017106	8017985	NA18983_peak_77894	56.0422	-4.06498	5.02471e-08	allele-specific
chr1	225923620	225924747	NA18983_peak_8189	218.286	3.48204	5.25322e-08	allele-specific
chr16	84175263	84176070	NA18983_peak_35575	44.2688	-2.9035	5.44039e-08	allele-specific
chr8	35860740	35861636	NA18983_peak_90830	96.577	2.35108	5.44039e-08	allele-specific
chr21	39385618	39386293	NA18983_peak_56131	52.4202	-4.36333	5.86361e-08	allele-specific
chr11	18246279	18247453	NA18983_peak_14877	207.896	1.75002	5.908e-08	allele-specific
chr6	124436737	124437661	NA18983_peak_82265	50.9772	-4.39151	6.38665e-08	allele-specific
chr10	28334171	28335440	NA18983_peak_10183	160.755	1.6186	7.29543e-08	allele-specific
chr19	20051773	20052815	NA18983_peak_42896	95.6058	-2.09636	1.01642e-07	allele-specific
chr3	124639579	124640561	NA18983_peak_62148	79.0521	-1.81148	1.37982e-07	allele-specific
chr14	66649235	66651198	NA18983_peak_28474	147.632	-1.62621	1.44978e-07	allele-specific
chr4	183746727	183747597	NA18983_peak_71057	56.2938	3.71974	1.44978e-07	allele-specific
chr2	10880468	10881371	NA18983_peak_44724	36.9582	3.54939	1.69215e-07	allele-specific
chr10	132335215	132335748	NA18983_peak_14015	94.5564	3.61604	1.72708e-07	allele-specific
chr1	161663561	161664508	NA18983_peak_5477	55.7582	2.28047	2.11442e-07	allele-specific
chr7	66885984	66887589	NA18983_peak_86453	76.4258	2.90287	2.16548e-07	allele-specific
chr12	74888913	74890489	NA18983_peak_21889	93.8684	-2.96579	2.19746e-07	allele-specific
chr3	2770780	2771559	NA18983_peak_57849	52.8765	-3.64407	2.19746e-07	allele-specific
chr6	166751911	166752441	NA18983_peak_84124	52.4162	-4.20164	2.72873e-07	allele-specific
chr9	98930695	98932061	NA18983_peak_97103	88.9474	7.2915	2.90226e-07	allele-specific
chr3	173065198	173066615	NA18983_peak_64072	86.9323	1.89852	2.90226e-07	allele-specific
chr17	14434305	14435311	NA18983_peak_36480	69.6678	-2.08992	2.90726e-07	allele-specific
chr2	158885032	158886151	NA18983_peak_49728	50.8454	2.54812	3.44961e-07	allele-specific
chr9	97703687	97704474	NA18983_peak_97046	79.0273	-2.54364	3.91548e-07	allele-specific
chr1	247476057	247477182	NA18983_peak_9041	67.5725	2.85657	4.07756e-07	allele-specific
chr4	17576687	17578832	NA18983_peak_65835	555.782	-1.07152	5.04776e-07	allele-specific
chr15	99718735	99719830	NA18983_peak_32935	113.152	-1.99378	5.10573e-07	allele-specific
chr1	220770217	220771191	NA18983_peak_7963	81.7025	-3.05048	5.10573e-07	allele-specific
chr4	77366696	77367945	NA18983_peak_67457	45.7861	-3.26567	5.10573e-07	allele-specific
chr1	21439732	21440923	NA18983_peak_798	57.6809	-2.27889	5.22721e-07	allele-specific
chr1	104387582	104388635	NA18983_peak_3999	94.7001	2.09246	5.43456e-07	allele-specific
chr2	130823776	130825048	NA18983_peak_48753	169.714	-1.75936	5.96769e-07	allele-specific
chr11	26284044	26285128	NA18983_peak_15093	56.2309	2.10592	6.44573e-07	allele-specific
chr14	105086672	105087836	NA18983_peak_30058	89.6809	2.62314	6.45675e-07	allele-specific
chr1	228635046	228635951	NA18983_peak_8321	74.6002	4.47286	6.76219e-07	allele-specific
chr9	73869236	73869710	NA18983_peak_96301	59.029	-3.33394	6.76219e-07	allele-specific
chr5	172314601	172316431	NA18983_peak_77137	160.73	-1.52779	6.76219e-07	allele-specific
chr15	50134489	50135548	NA18983_peak_30891	61.9708	-2.41359	6.87248e-07	allele-specific
chr17	78241920	78243268	NA18983_peak_39084	90.8151	-1.92646	6.87248e-07	allele-specific
chr6	57941095	57941712	NA18983_peak_80317	51.8516	-5.1158	7.26235e-07	allele-specific
chr2	37545255	37546154	NA18983_peak_45695	83.7752	1.93088	8.2e-07	allele-specific
chr1	241988760	241989575	NA18983_peak_8806	57.1485	-3.51006	8.21079e-07	allele-specific
chr2	241732401	241732819	NA18983_peak_53008	36.0384	3.38581	8.55006e-07	allele-specific
chr16	21513715	21514274	NA18983_peak_33869	57.4482	-2.14871	9.52736e-07	allele-specific
chr5	16561584	16562458	NA18983_peak_71748	55.9022	-3.14409	9.52736e-07	allele-specific
chr11	58646794	58648147	NA18983_peak_16002	140.532	-1.24518	9.59145e-07	allele-specific
chr15	99072910	99073811	NA18983_peak_32889	77.1354	1.99527	9.96968e-07	allele-specific
chr6	130270105	130270627	NA18983_peak_82491	55.5241	-6.08879	1.02921e-06	allele-specific
chr3	4474121	4475346	NA18983_peak_57922	125.165	-1.48874	1.09071e-06	allele-specific
chr17	36210563	36211381	NA18983_peak_37182	319.5	-1.48147	1.11494e-06	allele-specific
chr1	159838524	159839882	NA18983_peak_5312	74.8931	2.04289	1.11494e-06	allele-specific
chr11	92622436	92623449	NA18983_peak_17480	42.7361	4.44129	1.13042e-06	allele-specific
chr7	5143858	5144894	NA18983_peak_84458	52.5964	-4.00454	1.24009e-06	allele-specific
chr12	11545494	11547755	NA18983_peak_19608	180.311	1.3154	1.24009e-06	allele-specific
chr9	31146348	31147466	NA18983_peak_95633	46.1405	2.50808	1.73571e-06	allele-specific
chr6	147322212	147323207	NA18983_peak_83246	71.9109	-4.32586	1.83405e-06	allele-specific
chr15	96234098	96235058	NA18983_peak_32822	63.2523	2.34982	1.83405e-06	allele-specific
chr16	89171013	89171929	NA18983_peak_35816	183.096	-3.5638	1.83908e-06	allele-specific
chr5	141513710	141514803	NA18983_peak_75765	146.249	-2.16706	1.92192e-06	allele-specific
chr11	132093684	132094873	NA18983_peak_19069	48.2217	3.62607	2.25426e-06	allele-specific
chr14	89385922	89386823	NA18983_peak_29333	69.0959	-3.90239	2.27726e-06	allele-specific
chr20	33666572	33668187	NA18983_peak_54149	110.098	-4.25355	2.53018e-06	allele-specific
chr18	37006599	37007332	NA18983_peak_40292	34.5805	3.66414	3.18297e-06	allele-specific
chr19	4327416	4328931	NA18983_peak_42006	120.451	-1.57414	3.21009e-06	allele-specific
chr10	50659852	50660690	NA18983_peak_10909	75.3691	5.85865	3.21748e-06	allele-specific
chr17	36205790	36206652	NA18983_peak_37181	188.905	-1.09705	3.50613e-06	allele-specific
chr18	39190265	39190986	NA18983_peak_40340	48.672	2.434	3.52533e-06	allele-specific
chr21	43921484	43922577	NA18983_peak_56291	56.6495	-3.32747	4.14117e-06	allele-specific
chr12	16347316	16349516	NA18983_peak_19855	152.195	-3.77746	4.23739e-06	allele-specific
chr14	95457018	95457943	NA18983_peak_29645	36.7076	-3.87931	4.30633e-06	allele-specific
chr13	91398310	91400287	NA18983_peak_26263	257.73	-1.15313	4.50884e-06	allele-specific
chr6	169092355	169092810	NA18983_peak_84187	53.0942	3.86147	4.51239e-06	allele-specific
chr9	84709318	84710238	NA18983_peak_96569	62.1951	2.19187	4.55888e-06	allele-specific
chr14	88208869	88209875	NA18983_peak_29281	70.6593	-6.62949	4.74609e-06	allele-specific
chr1	58968120	58969227	NA18983_peak_2515	123.904	2.19381	4.81987e-06	allele-specific
chr14	92704154	92705101	NA18983_peak_29518	159.563	1.21653	4.8579e-06	allele-specific
chr1	228406019	228407519	NA18983_peak_8308	198.127	1.63809	4.8731e-06	allele-specific
chr5	963315	964392	NA18983_peak_71305	108.548	4.14933	5.20993e-06	allele-specific
chr1	144545774	144547140	NA18983_peak_4640	199.972	-1.8795	5.71031e-06	allele-specific
chr16	12573231	12574074	NA18983_peak_33618	44.3344	-2.34036	5.72745e-06	allele-specific
chr4	38803985	38806550	NA18983_peak_66348	356.758	-0.763951	6.61132e-06	balanced
chr1	247172087	247172556	NA18983_peak_9024	51.2318	-4.73502	6.61276e-06	allele-specific
chr7	129468284	129469175	NA18983_peak_88752	45.4598	-3.53462	6.68928e-06	allele-specific
chr12	57110190	57112574	NA18983_peak_21301	358.41	2.3458	7.45491e-06	allele-specific
chr4	151882089	151883101	NA18983_peak_69970	86.5963	-1.66162	8.05385e-06	allele-specific
chr5	692604	694317	NA18983_peak_71288	72.913	-3.05058	8.17633e-06	allele-specific
chr3	156957637	156958253	NA18983_peak_63481	52.6892	-2.1404	8.55894e-06	allele-specific
chr7	158975833	158977485	NA18983_peak_89838	79.9243	-6.50183	9.357e-06	allele-specific
chr7	30798333	30800978	NA18983_peak_85454	230.036	-1.29041	9.85634e-06	allele-specific
chr11	124836506	124837726	NA18983_peak_18793	98.4663	1.63966	9.99228e-06	allele-specific
chr12	9943173	9943784	NA18983_peak_19555	31.7017	6.54001	1.01858e-05	allele-specific
chr6	27019625	27020680	NA18983_peak_78818	40.9515	6.51596	1.01858e-05	allele-specific
chr7	67302088	67303341	NA18983_peak_86470	375.941	0.817362	1.01858e-05	balanced
chr8	102528460	102529531	NA18983_peak_93145	124.53	-2.3037	1.03912e-05	allele-specific
chr8	102535635	102536447	NA18983_peak_93147	207.965	-1.16269	1.08716e-05	allele-specific
chr1	170240100	170241083	NA18983_peak_5825	34.3528	6.52413	1.08716e-05	allele-specific
chr16	12613245	12614068	NA18983_peak_33621	91.6793	-1.33711	1.10653e-05	allele-specific
chr12	127165832	127166593	NA18983_peak_23903	175.363	-1.43007	1.10653e-05	allele-specific
chr14	106537608	106537996	NA18983_peak_30143	30.1144	2.70176	1.13382e-05	allele-specific
chr9	7798949	7800140	NA18983_peak_95151	227.324	-4.71651	1.14668e-05	allele-specific
chr9	6931797	6932470	NA18983_peak_95119	31.0852	-2.68816	1.23032e-05	allele-specific
chr10	515508	516113	NA18983_peak_9118	43.483	4.09238	1.23648e-05	allele-specific
chr5	150904440	150905624	NA18983_peak_76236	68.1922	6.44167	1.24653e-05	allele-specific
chr3	126954425	126955580	NA18983_peak_62251	79.1302	3.16721	1.25166e-05	allele-specific
chr5	180313564	180314450	NA18983_peak_77452	64.1268	-6.38322	1.26977e-05	allele-specific
chr2	207627019	207627491	NA18983_peak_51593	60.3574	-2.09957	1.32093e-05	allele-specific
chr20	11995807	11996596	NA18983_peak_53518	61.9616	-2.41505	1.4724e-05	allele-specific
chr4	182717648	182718709	NA18983_peak_71011	122.017	-1.66694	1.56082e-05	allele-specific
chr7	44999253	45000651	NA18983_peak_86048	322.637	-3.56799	1.68101e-05	allele-specific
chr11	110208814	110209719	NA18983_peak_18088	47.62	-6.32999	1.70258e-05	allele-specific
chr4	25122955	25123886	NA18983_peak_65980	47.043	3.20355	1.76602e-05	allele-specific
chr3	130727006	130727653	NA18983_peak_62416	28.3555	-4.1068	1.76606e-05	allele-specific
chr14	43161069	43162100	NA18983_peak_27681	38.9576	4.61889	1.80999e-05	allele-specific
chr1	146409646	146410415	NA18983_peak_4700	39.4193	4.59113	1.80999e-05	allele-specific
chr2	11687949	11688960	NA18983_peak_44759	66.9675	1.81039	1.84694e-05	allele-specific
chr9	10208028	10208932	NA18983_peak_95187	62.2365	6.33864	1.84694e-05	allele-specific
chr5	149398481	149399294	NA18983_peak_76127	35.9594	-3.06123	1.91957e-05	allele-specific
chr7	90654794	90656522	NA18983_peak_87170	80.6545	2.01747	1.97928e-05	allele-specific
chr1	9128750	9129888	NA18983_peak_316	104.929	-3.95394	1.98157e-05	allele-specific
chr19	38543841	38544704	NA18983_peak_43279	55.6654	-2.12742	2.05111e-05	allele-specific
chr18	74248104	74249061	NA18983_peak_41528	36.3206	-3.22558	2.0527e-05	allele-specific
chr8	124103848	124105349	NA18983_peak_93893	67.8437	2.50071	2.14509e-05	allele-specific
chr1	816774	817524	NA18983_peak_3	35.2443	-5.49905	2.1451e-05	allele-specific
chr4	80875560	80876238	NA18983_peak_67580	110.571	2.93756	2.15323e-05	allele-specific
chr19	2187796	2188126	NA18983_peak_41871	17.6625	-6.42254	2.15323e-05	allele-specific
chr7	37349924	37350483	NA18983_peak_85692	49.0456	-2.41757	2.15323e-05	allele-specific
chr12	630072	631156	NA18983_peak_19156	54.7557	-3.14351	2.2184e-05	allele-specific
chr2	152004278	152005220	NA18983_peak_49469	177.124	1.08709	2.26978e-05	allele-specific
chr15	24954795	24956933	NA18983_peak_30195	172.051	-6.19771	2.26978e-05	allele-specific
chr9	21993792	21996046	NA18983_peak_95507	429.841	-1.50509	2.52644e-05	allele-specific
chr16	49463203	49464230	NA18983_peak_34445	56.2107	-2.52511	2.52674e-05	allele-specific
chr8	69832461	69835310	NA18983_peak_91957	478.407	1.13233	2.5814e-05	allele-specific
chr2	151197076	151197932	NA18983_peak_49416	50.4001	2.02906	2.61248e-05	allele-specific
chr14	106694609	106695357	NA18983_peak_30155	43.9901	2.62532	2.64853e-05	allele-specific
chr5	178215955	178216858	NA18983_peak_77404	54.7548	-2.03277	2.64853e-05	allele-specific
chr17	72931004	72932071	NA18983_peak_38751	74.451	2.20984	2.66179e-05	allele-specific
chr16	75233809	75234648	NA18983_peak_35291	55.8159	6.24181	2.70978e-05	allele-specific
chr5	33890195	33892607	NA18983_peak_72014	140.47	-3.88402	2.78183e-05	allele-specific
chr11	133895149	133896378	NA18983_peak_19104	90.4369	-2.05231	2.78183e-05	allele-specific
chr17	70298599	70299653	NA18983_peak_38677	75.767	-1.44494	2.79448e-05	allele-specific
chr16	46789550	46790731	NA18983_peak_34338	149.994	1.74099	2.90766e-05	allele-specific
chr15	100947948	100948516	NA18983_peak_32982	46.8053	2.17569	2.94427e-05	allele-specific
chr19	57769256	57770299	NA18983_peak_44267	109.645	-6.18972	2.95779e-05	allele-specific
chr18	11972684	11973672	NA18983_peak_39657	42.0973	-4.49142	3.00981e-05	allele-specific
chr1	180953399	180954679	NA18983_peak_6258	58.7931	3.53981	3.2021e-05	allele-specific
chr10	26447092	26447792	NA18983_peak_10098	80.6082	1.39702	3.2021e-05	allele-specific
chr18	69896239	69896872	NA18983_peak_41407	118.508	1.62124	3.25029e-05	allele-specific
chr14	103689260	103690050	NA18983_peak_29999	65.9448	1.95723	3.35413e-05	allele-specific
chr17	35244022	35244774	NA18983_peak_37128	66.1578	6.11966	3.40397e-05	allele-specific
chr18	12005065	12006240	NA18983_peak_39660	39.1898	-2.38071	3.4095e-05	allele-specific
chr14	105733305	105734319	NA18983_peak_30107	38.5225	2.19419	3.40998e-05	allele-specific
chr4	104719587	104720117	NA18983_peak_68391	39.7374	2.20148	3.49908e-05	allele-specific
chr1	33119788	33120925	NA18983_peak_1448	80.918	-3.24321	3.50531e-05	allele-specific
chr5	168227768	168228745	NA18983_peak_76921	145.85	-2.07713	3.55219e-05	allele-specific
chr4	39036818	39037715	NA18983_peak_66367	53.6408	3.28682	3.57679e-05	allele-specific
chr14	23306493	23307159	NA18983_peak_27213	61.7325	2.45432	3.62937e-05	allele-specific
chr22	22720240	22721506	NA18983_peak_56640	68.1347	-6.14208	3.67625e-05	allele-specific
chr11	2301574	2302594	NA18983_peak_14189	39.244	-3.92444	3.75772e-05	allele-specific
chr16	807037	808120	NA18983_peak_33100	48.4246	3.27807	3.91832e-05	allele-specific
chr8	40174140	40175048	NA18983_peak_91022	92.3795	-2.0264	3.91832e-05	allele-specific
chr6	88615912	88616836	NA18983_peak_81056	44.333	3.54235	4.04394e-05	allele-specific
chr15	79034937	79035854	NA18983_peak_32133	48.907	-3.28389	4.10439e-05	allele-specific
chr8	127206127	127207237	NA18983_peak_94042	128.424	1.50833	4.43925e-05	allele-specific
chr17	16997452	16997989	NA18983_peak_36567	33.7952	-3.30728	4.50115e-05	allele-specific
chr7	149620963	149622082	NA18983_peak_89513	83.4338	-2.83686	4.62802e-05	allele-specific
chr19	46713857	46714764	NA18983_peak_43751	80.2317	2.49166	4.71167e-05	allele-specific
chr13	66222503	66223480	NA18983_peak_25711	31.9312	-3.90706	4.75035e-05	allele-specific
chr9	20658037	20659386	NA18983_peak_95420	96.6894	-5.23269	4.77062e-05	allele-specific
chr10	26550676	26552046	NA18983_peak_10111	78.4445	3.00688	4.8105e-05	allele-specific
chr15	98952163	98953413	NA18983_peak_32881	179.524	-1.37908	4.83474e-05	allele-specific
chr6	31196912	31198468	NA18983_peak_79102	128.329	-1.08136	5.06023e-05	allele-specific
chr2	205967295	205968059	NA18983_peak_51499	27.0578	3.18774	5.10337e-05	allele-specific
chr8	38734393	38735176	NA18983_peak_90954	60.5695	4.34696	5.19749e-05	allele-specific
chr13	110525470	110526412	NA18983_peak_26875	68.4844	1.61579	5.23608e-05	allele-specific
chr7	32956800	32958062	NA18983_peak_85529	65.125	-2.11966	5.44557e-05	allele-specific
chr3	35596544	35596985	NA18983_peak_59220	27.2287	3.32745	5.56722e-05	allele-specific
chr12	47189954	47191276	NA18983_peak_20747	47.4138	-1.82572	5.95351e-05	allele-specific
chr12	92094292	92095116	NA18983_peak_22401	45.5329	-6.04356	5.95351e-05	allele-specific
chr22	42537067	42537736	NA18983_peak_57501	93.3831	1.43118	6.28256e-05	allele-specific
chr16	33643039	33644383	NA18983_peak_34315	74.3299	5.99761	6.36921e-05	allele-specific
chr7	76461602	76462134	NA18983_peak_86742	73.2819	3.17095	6.38954e-05	allele-specific
chr12	127559412	127560278	NA18983_peak_23912	48.8933	-2.99405	6.4742e-05	allele-specific
chr6	45377097	45378545	NA18983_peak_79881	184.091	1.29592	6.63487e-05	allele-specific
chr1	15455254	15456046	NA18983_peak_567	29.5985	3.27964	6.76866e-05	allele-specific
chr2	42110178	42110729	NA18983_peak_45940	28.1416	3.2746	6.78855e-05	allele-specific
chr16	56423741	56425898	NA18983_peak_34630	144.9	5.87652	7.71658e-05	allele-specific
chr2	9738484	9739799	NA18983_peak_44652	39.5819	-4.30173	7.74772e-05	allele-specific
chr5	143124463	143125202	NA18983_peak_75877	52.898	-2.07089	7.85904e-05	allele-specific
chr3	107697448	107698468	NA18983_peak_61410	54.176	-5.90059	8.0724e-05	allele-specific
chr6	148251	148983	NA18983_peak_77486	186.873	0.954707	8.0724e-05	balanced
chr1	22048257	22048988	NA18983_peak_826	63.7576	-1.86078	8.0724e-05	allele-specific
chr1	62295511	62296603	NA18983_peak_2604	35.7327	2.07966	8.42087e-05	allele-specific
chr15	24772808	24773674	NA18983_peak_30194	31.8531	-3.4798	8.52357e-05	allele-specific
chr5	125829205	125829616	NA18983_peak_75021	33.266	2.49584	8.57596e-05	allele-specific
chr5	110716347	110717050	NA18983_peak_74406	52.384	-2.02398	8.60144e-05	allele-specific
chr20	53187193	53188241	NA18983_peak_55045	44.5598	1.99725	8.89295e-05	allele-specific
chr6	145497786	145499073	NA18983_peak_83197	46.9508	-2.50066	9.02793e-05	allele-specific
chr19	56538185	56539328	NA18983_peak_44236	107.514	2.7365	9.03254e-05	allele-specific
chr3	125148530	125149158	NA18983_peak_62188	31.0663	3.80801	9.03254e-05	allele-specific
chr5	56909209	56910771	NA18983_peak_72654	357.56	-1.30653	9.28626e-05	allele-specific
chr22	43884294	43885377	NA18983_peak_57570	54.1621	-1.67185	9.40201e-05	allele-specific
chr10	102813993	102814720	NA18983_peak_13014	27.1653	-4.31855	9.50429e-05	allele-specific
chr3	102016469	102018846	NA18983_peak_61244	70.5358	-2.00094	0.000100084	allele-specific
chr7	1169598	1170329	NA18983_peak_84288	50.6301	-1.72883	0.000100105	allele-specific
chr7	36692548	36693091	NA18983_peak_85657	22.5647	-3.49212	0.000108735	allele-specific
chr2	237904821	237906314	NA18983_peak_52872	69.1317	1.67599	0.000110073	allele-specific
chr3	42490007	42490899	NA18983_peak_59502	59.2245	-5.80463	0.000110073	allele-specific
chr4	34006186	34007438	NA18983_peak_66168	58.1596	2.92539	0.000111157	allele-specific
chr12	28253052	28253739	NA18983_peak_20248	34.3684	2.85603	0.000112958	allele-specific
chr12	113862656	113863817	NA18983_peak_23370	106.781	-1.46805	0.000115968	allele-specific
chr7	22853644	22855060	NA18983_peak_85117	197.41	1.64076	0.00012163	allele-specific
chr3	138082289	138083467	NA18983_peak_62690	44.0305	-3.71264	0.000125157	allele-specific
chr1	121516262	121517062	NA18983_peak_4621	41.4652	-2.94329	0.000138349	allele-specific
chr16	21506846	21507617	NA18983_peak_33868	111.851	-1.44024	0.000140138	allele-specific
chr12	53866862	53867576	NA18983_peak_21107	25.9012	-2.99875	0.000140267	allele-specific
chr6	31185745	31186848	NA18983_peak_79101	71.3527	1.66637	0.000142162	allele-specific
chr18	75261410	75262337	NA18983_peak_41578	53.038	-2.54053	0.000147379	allele-specific
chr6	138881895	138883167	NA18983_peak_82900	116.999	2.18445	0.000157339	allele-specific
chr1	243244237	243244813	NA18983_peak_8848	38.0194	2.77117	0.000159176	allele-specific
chr3	173395144	173396391	NA18983_peak_64080	99.8952	-1.70753	0.000162329	allele-specific
chr3	166612508	166613733	NA18983_peak_63756	33.8792	-2.78778	0.000162963	allele-specific
chr8	663432	664267	NA18983_peak_89851	120.337	-1.74522	0.00016836	allele-specific
chr2	102227356	102228201	NA18983_peak_47935	67.4871	-2.29737	0.000169483	allele-specific
chr14	35480309	35480943	NA18983_peak_27539	67.002	2.30171	0.000172606	allele-specific
chr12	107092043	107094272	NA18983_peak_23075	203.945	-1.79402	0.000172765	allele-specific
chr6	28349627	28350454	NA18983_peak_78920	78.7938	-2.45365	0.000178381	allele-specific
chr19	58097831	58098795	NA18983_peak_44278	75.111	-2.69741	0.000178538	allele-specific
chr6	144007788	144008808	NA18983_peak_83129	50.1632	-3.63802	0.000179274	allele-specific
chr12	14239309	14240778	NA18983_peak_19753	158.876	1.27401	0.000180123	allele-specific
chr4	153962368	153962951	NA18983_peak_70125	27.5072	4.20044	0.000180338	allele-specific
chr15	38251296	38253262	NA18983_peak_30442	186.281	3.22512	0.000186094	allele-specific
chr21	29024029	29025406	NA18983_peak_55731	288.254	2.97305	0.000186094	allele-specific
chr1	99730585	99731706	NA18983_peak_3841	41.5854	-2.00869	0.000188045	allele-specific
chr5	76937516	76938632	NA18983_peak_73290	48.2456	3.62452	0.00019437	allele-specific
chr17	17041892	17042727	NA18983_peak_36571	133.509	1.97124	0.00019437	allele-specific
chr1	48789807	48790686	NA18983_peak_2146	89.2274	-1.83682	0.00019437	allele-specific
chr8	629167	631229	NA18983_peak_89850	65.2756	3.27678	0.000195621	allele-specific
chr6	33114094	33114781	NA18983_peak_79250	24.7692	-3.03561	0.000199387	allele-specific
chr7	148838300	148839252	NA18983_peak_89457	33.0547	5.74099	0.000201725	allele-specific
chr13	111303728	111304801	NA18983_peak_26934	54.1178	4.11149	0.000201725	allele-specific
chr2	101133578	101134318	NA18983_peak_47879	32.134	-3.66759	0.000204411	allele-specific
chr17	16267677	16268730	NA18983_peak_36526	63.1682	5.69235	0.00021137	allele-specific
chr6	125153487	125155239	NA18983_peak_82282	136.772	-1.38154	0.000211617	allele-specific
chr17	43508835	43509933	NA18983_peak_37522	37.435	3.0879	0.00021196	allele-specific
chr1	153490517	153491384	NA18983_peak_4929	46.2489	-3.28049	0.000214075	allele-specific
chr3	154120893	154122446	NA18983_peak_63360	65.1718	1.49838	0.000215079	allele-specific
chr15	85433913	85434598	NA18983_peak_32379	35.616	3.6442	0.000215099	allele-specific
chr7	100889092	100890478	NA18983_peak_87610	171.531	1.715	0.000215807	allele-specific
chr16	84805893	84806968	NA18983_peak_35608	42.9404	-2.18754	0.000216793	allele-specific
chr9	121557828	121559617	NA18983_peak_97992	84.944	2.23108	0.000221561	allele-specific
chr7	136012262	136013152	NA18983_peak_89024	28.3169	3.08695	0.000223537	allele-specific
chr2	10493246	10494080	NA18983_peak_44706	65.1173	-2.99659	0.000223537	allele-specific
chr1	153122784	153123673	NA18983_peak_4916	44.9742	-2.38145	0.000223537	allele-specific
chr2	43565884	43566773	NA18983_peak_46045	35.3709	2.44026	0.000224886	allele-specific
chr15	93087783	93089242	NA18983_peak_32741	52.7025	-5.67232	0.000224899	allele-specific
chr17	67035312	67036418	NA18983_peak_38520	140.96	1.11983	0.00023117	allele-specific
chr10	54434361	54435327	NA18983_peak_10987	34.3929	-2.51778	0.00023117	allele-specific
chr12	27893374	27893983	NA18983_peak_20235	36.3197	-2.4052	0.000236278	allele-specific
chr22	46035529	46036576	NA18983_peak_57642	170.976	4.00552	0.000241465	allele-specific
chr10	46282777	46283362	NA18983_peak_10720	39.4974	2.24233	0.000242993	allele-specific
chr17	79732515	79733570	NA18983_peak_39150	27.6551	2.54535	0.000244714	allele-specific
chr18	58212199	58212757	NA18983_peak_40995	54.4628	1.52913	0.000249945	allele-specific
chr2	45289086	45290765	NA18983_peak_46105	56.8468	-5.56529	0.000256981	allele-specific
chr18	12214242	12215407	NA18983_peak_39669	58.9592	5.56062	0.000256981	allele-specific
chr3	66286810	66287569	NA18983_peak_60472	49.3669	-2.10816	0.000272502	allele-specific
chr7	7820627	7821245	NA18983_peak_84623	34.2156	2.73244	0.000279104	allele-specific
chr10	107913384	107915625	NA18983_peak_13222	206.505	1.72601	0.000279734	allele-specific
chr15	22949065	22949619	NA18983_peak_30182	27.6592	-5.59869	0.00028531	allele-specific
chr5	1133470	1135113	NA18983_peak_71313	111.341	1.02726	0.000291079	allele-specific
chr1	112402278	112403492	NA18983_peak_4300	44.0526	2.14124	0.000295607	allele-specific
chr2	224937668	224939156	NA18983_peak_52326	204.046	-1.36407	0.000303771	allele-specific
chr10	11237408	11237975	NA18983_peak_9509	67.05	2.31446	0.000304321	allele-specific
chr2	206249963	206251111	NA18983_peak_51513	48.1782	-2.53197	0.000305389	allele-specific
chr6	134063648	134064490	NA18983_peak_82632	22.4306	-5.68327	0.000305751	allele-specific
chr5	157747835	157748251	NA18983_peak_76578	23.7682	5.63671	0.000314355	allele-specific
chr1	7912087	7913558	NA18983_peak_234	39.6993	-3.02463	0.000314815	allele-specific
chr1	165927237	165928481	NA18983_peak_5605	68.36	-1.94026	0.000316034	allele-specific
chr13	60590652	60591738	NA18983_peak_25600	131.842	-1.18319	0.000316212	allele-specific
chr2	181774586	181775212	NA18983_peak_50596	27.3264	-5.54389	0.000323149	allele-specific
chr6	48068442	48070127	NA18983_peak_79979	70.2984	-2.15884	0.000323149	allele-specific
chr6	31180403	31181049	NA18983_peak_79100	35.6151	-5.52435	0.000326431	allele-specific
chr5	89432871	89433381	NA18983_peak_73729	27.7597	5.61087	0.000326431	allele-specific
chr2	31031093	31031806	NA18983_peak_45510	33.4748	-4.81449	0.000328656	allele-specific
chr20	25987035	25987784	NA18983_peak_53993	20.4235	-5.63608	0.000329913	allele-specific
chr14	106539618	106540237	NA18983_peak_30144	110.877	1.05833	0.000331602	allele-specific
chr1	221839359	221840937	NA18983_peak_8016	152.112	1.16348	0.000331602	allele-specific
chr4	10095841	10097032	NA18983_peak_65573	130.637	1.7231	0.000339777	allele-specific
chr14	105642563	105642961	NA18983_peak_30096	20.7581	-3.30166	0.000339905	allele-specific
chr2	152593757	152594791	NA18983_peak_49521	46.8378	5.56745	0.000339905	allele-specific
chr20	60402388	60403768	NA18983_peak_55318	67.8988	5.46082	0.000351538	allele-specific
chr3	84958455	84959421	NA18983_peak_60899	143.827	1.25929	0.000354514	allele-specific
chr1	12056412	12056740	NA18983_peak_453	41.0507	-2.08749	0.000354926	allele-specific
chr3	175486161	175486996	NA18983_peak_64123	72.6219	1.73726	0.000354926	allele-specific
chr22	49975694	49976839	NA18983_peak_57734	67.0965	5.52627	0.000354926	allele-specific
chr5	140156878	140157799	NA18983_peak_75695	93.2993	-2.05218	0.000358018	allele-specific
chr5	32020113	32020973	NA18983_peak_71928	49.9857	1.81146	0.000366958	allele-specific
chr9	115206651	115207703	NA18983_peak_97773	126.705	-1.01883	0.000376117	allele-specific
chr19	20237679	20238652	NA18983_peak_42899	68.2663	-2.02629	0.000383763	allele-specific
chr6	154951215	154952346	NA18983_peak_83608	71.2404	-1.76315	0.000387992	allele-specific
chr13	42148380	42149665	NA18983_peak_24944	62.5619	2.02023	0.000389522	allele-specific
chr2	42795397	42796912	NA18983_peak_45989	163.256	5.47587	0.000389523	allele-specific
chr9	6722318	6723878	NA18983_peak_95104	176.165	0.964597	0.000390409	balanced
chr6	83430381	83431486	NA18983_peak_80851	49.6786	2.25378	0.000402584	allele-specific
chr11	125494757	125496552	NA18983_peak_18820	157.709	-1.34108	0.000402584	allele-specific
chr17	48478191	48478847	NA18983_peak_37761	46.0057	3.95474	0.000409361	allele-specific
chr18	32084560	32085962	NA18983_peak_40106	127.798	2.21609	0.000427214	allele-specific
chr7	50661579	50662547	NA18983_peak_86259	80.7522	-1.40244	0.000427214	allele-specific
chr3	186930103	186932332	NA18983_peak_64636	217.32	-0.893775	0.000428052	balanced
chr6	13375158	13376059	NA18983_peak_78149	138.842	1.07627	0.000430729	allele-specific
chr1	102774756	102775288	NA18983_peak_3977	31.7568	-2.97903	0.000440213	allele-specific
chr5	146173127	146174122	NA18983_peak_75999	122.591	1.04083	0.000455407	allele-specific
chr3	112303229	112304799	NA18983_peak_61573	46.2071	2.30318	0.000455407	allele-specific
chr7	2720824	2721333	NA18983_peak_84381	43.013	1.90991	0.000455407	allele-specific
chr1	161661842	161662268	NA18983_peak_5476	37.4447	2.18686	0.000455407	allele-specific
chr6	51678661	51679498	NA18983_peak_80030	36.8696	3.94132	0.000456658	allele-specific
chr2	67670846	67672376	NA18983_peak_46942	40.0661	2.22353	0.000473445	allele-specific
chr2	147297525	147298345	NA18983_peak_49254	57.1911	-2.7159	0.000473445	allele-specific
chr4	56859780	56861587	NA18983_peak_66937	102.712	1.45907	0.000473645	allele-specific
chr18	41009918	41010628	NA18983_peak_40356	48.1831	-2.9114	0.000474663	allele-specific
chr12	131002146	131002945	NA18983_peak_23989	39.855	-2.30326	0.000478475	allele-specific
chr1	22018930	22019495	NA18983_peak_821	58.3112	1.63162	0.000480528	allele-specific
chr2	158847941	158848809	NA18983_peak_49725	35.1285	2.3188	0.000490189	allele-specific
chr6	170438024	170438795	NA18983_peak_84226	96.4917	-1.5666	0.00049033	allele-specific
chr8	105097626	105098553	NA18983_peak_93298	45.4484	2.90584	0.000492447	allele-specific
chr1	91731877	91733237	NA18983_peak_3596	113.458	-1.11461	0.000495525	allele-specific
chr13	63463654	63464763	NA18983_peak_25662	229.059	0.879408	0.000499341	balanced
chr6	77548298	77549221	NA18983_peak_80677	18.1894	4.03041	0.000501584	allele-specific
chr17	49242257	49243413	NA18983_peak_37812	32.5214	-3.93476	0.000509515	allele-specific
chr3	23841785	23842334	NA18983_peak_58785	19.7675	-5.50321	0.000509516	allele-specific
chr4	150325648	150326552	NA18983_peak_69915	52.0778	3.43222	0.000510747	allele-specific
chr20	60137617	60139064	NA18983_peak_55307	79.7485	3.85902	0.000513742	allele-specific
chr22	50627638	50628887	NA18983_peak_57779	72.4874	-2.01843	0.000513742	allele-specific
chr15	90839345	90840131	NA18983_peak_32633	39.6626	2.09378	0.000515418	allele-specific
chr6	63261596	63262323	NA18983_peak_80341	34.1496	2.42177	0.000521337	allele-specific
chr10	133622581	133623139	NA18983_peak_14085	39.4891	-5.43059	0.000524651	allele-specific
chr8	6719872	6721067	NA18983_peak_89908	98.1147	1.16512	0.00053001	allele-specific
chr2	119355510	119356370	NA18983_peak_48426	32.6454	3.46497	0.000533791	allele-specific
chr6	143090442	143091325	NA18983_peak_83087	34.513	-3.16748	0.00053843	allele-specific
chr6	162032480	162033193	NA18983_peak_83975	48.3204	-2.71979	0.000540179	allele-specific
chr14	42299608	42300046	NA18983_peak_27670	24.3558	3.94634	0.000551903	allele-specific
chr4	8533397	8534682	NA18983_peak_65528	169.022	-3.3574	0.000562425	allele-specific
chr17	82859674	82860481	NA18983_peak_39313	55.1761	2.88592	0.000573779	allele-specific
chr18	72985636	72986369	NA18983_peak_41492	49.5633	-1.66943	0.000601538	allele-specific
chr4	118419524	118419991	NA18983_peak_68894	22.5926	3.95536	0.000601538	allele-specific
chr14	49899085	49899764	NA18983_peak_27766	42.4524	2.88519	0.000601538	allele-specific
chr11	92955061	92956461	NA18983_peak_17487	38.7928	-3.87984	0.000602399	allele-specific
chr9	2601967	2603157	NA18983_peak_94866	87.8472	1.14115	0.00060365	allele-specific
chr4	118265249	118266526	NA18983_peak_68886	64.6243	2.52614	0.000608234	allele-specific
chr5	74324054	74324503	NA18983_peak_73182	23.2247	2.96691	0.000627655	allele-specific
chr2	173963426	173965996	NA18983_peak_50302	471.781	-1.77028	0.000634322	allele-specific
chr8	11250920	11251512	NA18983_peak_90091	40.3883	-4.62459	0.000638176	allele-specific
chr9	42443335	42444034	NA18983_peak_96088	44.4711	-2.69306	0.000638176	allele-specific
chr10	19946729	19948055	NA18983_peak_9888	63.037	-4.60505	0.000639455	allele-specific
chr2	179765691	179766262	NA18983_peak_50504	13.4277	-5.49154	0.000642954	allele-specific
chr11	121366974	121368619	NA18983_peak_18628	159.216	-0.899045	0.000644687	balanced
chr10	14692376	14692974	NA18983_peak_9733	18.2436	-3.01227	0.000644687	allele-specific
chr19	48720483	48721193	NA18983_peak_43871	44.9435	-4.61292	0.000644687	allele-specific
chr14	105679773	105681972	NA18983_peak_30100	141.228	1.26345	0.000657543	allele-specific
chr1	160855125	160856342	NA18983_peak_5405	51.6476	-1.989	0.000657543	allele-specific
chr12	87311013	87312113	NA18983_peak_22233	31.1839	-5.36366	0.000699127	allele-specific
chr3	4927522	4928868	NA18983_peak_57953	39.4395	3.85416	0.000702541	allele-specific
chr2	60880787	60882505	NA18983_peak_46632	270.031	1.32672	0.000720659	allele-specific
chr3	16142305	16142769	NA18983_peak_58451	32.1258	-2.10133	0.000734354	allele-specific
chr16	29401439	29402748	NA18983_peak_34151	83.4077	-1.258	0.000741212	allele-specific
chr2	7007198	7008733	NA18983_peak_44495	52.9358	2.09542	0.000753369	allele-specific
chr7	148535135	148535654	NA18983_peak_89439	21.7124	-3.18223	0.000753369	allele-specific
chr9	5767996	5769018	NA18983_peak_95036	58.3896	2.6485	0.000753369	allele-specific
chr3	194134393	194135195	NA18983_peak_64958	172.794	-1.08395	0.000764446	allele-specific
chr7	130476353	130476968	NA18983_peak_88799	23.2339	5.28953	0.000770203	allele-specific
chr17	80929298	80930419	NA18983_peak_39196	56.7496	-5.28626	0.00081339	allele-specific
chr8	80543059	80543517	NA18983_peak_92379	23.5396	3.13099	0.00081339	allele-specific
chr11	5808177	5809467	NA18983_peak_14320	99.6459	-1.66023	0.00081339	allele-specific
chr5	80037004	80037923	NA18983_peak_73405	30.4615	-5.24514	0.000844123	allele-specific
chr3	175484730	175485175	NA18983_peak_64122	34.4217	2.44601	0.000844123	allele-specific
chr11	41306462	41306827	NA18983_peak_15594	60.6047	-1.73979	0.000844123	allele-specific
chr10	3647177	3647525	NA18983_peak_9223	17.7644	-4.62576	0.000862397	allele-specific
chr6	170423022	170423554	NA18983_peak_84225	40.5871	-5.21037	0.000868793	allele-specific
chr3	165805346	165806650	NA18983_peak_63744	96.0761	-1.55506	0.000876811	allele-specific
chr11	47425758	47427158	NA18983_peak_15846	177.404	-0.951094	0.000894113	balanced
chr14	24289595	24290128	NA18983_peak_27268	33.6515	2.05199	0.000917456	allele-specific
chr1	82160595	82162107	NA18983_peak_3216	37.4754	-2.42033	0.000922338	allele-specific
chr1	89799392	89800463	NA18983_peak_3531	66.3253	1.98162	0.00093521	allele-specific
chr17	5110931	5112662	NA18983_peak_36125	85.508	2.58593	0.000944661	allele-specific
chr1	145818034	145818436	NA18983_peak_4675	27.5632	-5.21068	0.000946715	allele-specific
chr13	47707231	47707804	NA18983_peak_25212	16.7666	3.19347	0.000948144	allele-specific
chr10	12633932	12635490	NA18983_peak_9628	47.0067	3.03577	0.000960143	allele-specific
chr8	53913149	53915437	NA18983_peak_91372	83.4195	1.48073	0.000960448	allele-specific
chr2	220777400	220778631	NA18983_peak_52143	25.2008	2.37067	0.000978948	allele-specific
chr1	78141670	78143738	NA18983_peak_3115	154.211	-1.01379	0.000997243	allele-specific
chr5	59562659	59563976	NA18983_peak_72742	139.135	-1.72899	0.000997243	allele-specific
chr10	112389184	112390537	NA18983_peak_13422	101.516	-1.25405	0.00100251	allele-specific
chr18	32091756	32093724	NA18983_peak_40107	675.485	0.609037	0.0010067	balanced
chr7	76607656	76608639	NA18983_peak_86754	69.0367	1.41396	0.0010067	allele-specific
chr1	33180540	33182196	NA18983_peak_1450	109.468	-1.28991	0.0010067	allele-specific
chr11	93541894	93543801	NA18983_peak_17516	234.062	-0.879195	0.00103124	balanced
chr10	103757647	103759616	NA18983_peak_13074	104.618	1.20799	0.00103166	allele-specific
chr5	147658325	147659263	NA18983_peak_76050	40.8289	-2.48857	0.00103927	allele-specific
chr13	46455752	46456412	NA18983_peak_25148	31.4643	2.0106	0.00105406	allele-specific
chr7	135877690	135878439	NA18983_peak_89013	20.3619	-3.11062	0.0010732	allele-specific
chr1	167454682	167456907	NA18983_peak_5682	142.757	2.28377	0.0010732	allele-specific
chr1	248448868	248449542	NA18983_peak_9063	70.4133	-1.30296	0.0010732	allele-specific
chr1	230957305	230958608	NA18983_peak_8410	45.2643	1.78039	0.00109618	allele-specific
chr4	109648292	109648875	NA18983_peak_68589	67.6473	3.70822	0.00110995	allele-specific
chr7	2099567	2101197	NA18983_peak_84328	108.304	1.2178	0.00110995	allele-specific
chr5	31470377	31470961	NA18983_peak_71913	20.7112	2.72147	0.00112129	allele-specific
chr2	179247472	179248191	NA18983_peak_50488	29.7826	-3.76747	0.00113933	allele-specific
chr19	21568885	21569900	NA18983_peak_42918	80.2736	-2.04907	0.00114762	allele-specific
chr17	43333997	43335370	NA18983_peak_37512	34.1931	-3.74746	0.00115313	allele-specific
chr22	42551525	42552288	NA18983_peak_57503	107.028	1.1018	0.00115663	allele-specific
chr17	36211795	36212090	NA18983_peak_37183	32.9175	-1.8769	0.00116175	allele-specific
chr15	47504307	47505555	NA18983_peak_30809	27.0593	-3.33642	0.0011764	allele-specific
chr13	36297361	36298432	NA18983_peak_24729	52.8158	1.73022	0.00117896	allele-specific
chr4	75126685	75127333	NA18983_peak_67344	22.5656	-3.81482	0.00117896	allele-specific
chr1	1249893	1251461	NA18983_peak_40	59.7858	1.56004	0.00123218	allele-specific
chr13	74050806	74051813	NA18983_peak_25872	44.8191	-3.73822	0.00123785	allele-specific
chr16	90077344	90077958	NA18983_peak_35884	28.142	3.76372	0.00124718	allele-specific
chr9	22919211	22919902	NA18983_peak_95535	25.2568	3.34972	0.00125298	allele-specific
chr8	6777620	6778629	NA18983_peak_89917	90.9404	-1.11226	0.00125298	allele-specific
chr1	219088452	219089367	NA18983_peak_7876	84.1521	2.55334	0.00127583	allele-specific
chr8	118588613	118589673	NA18983_peak_93702	99.7731	-1.37083	0.00128339	allele-specific
chr7	54705079	54706153	NA18983_peak_86287	43.6114	-1.88787	0.00128339	allele-specific
chr3	108406540	108407050	NA18983_peak_61453	21.6885	-5.13088	0.00128339	allele-specific
chr7	77019932	77021100	NA18983_peak_86773	56.8707	2.22779	0.00128339	allele-specific
chr16	23856204	23856747	NA18983_peak_33953	50.4162	1.57228	0.00128339	allele-specific
chr11	350607	351200	NA18983_peak_14100	25.3922	-3.33819	0.00128339	allele-specific
chr21	17688781	17690077	NA18983_peak_55575	59.3948	-1.77091	0.00128726	allele-specific
chr6	15386295	15387611	NA18983_peak_78281	70.617	2.41129	0.00130569	allele-specific
chr16	138132	139140	NA18983_peak_33053	72.6646	2.19778	0.00131543	allele-specific
chr7	156547719	156549353	NA18983_peak_89757	54.8277	-1.70525	0.00132894	allele-specific
chr6	109794681	109795391	NA18983_peak_81686	32.5682	-4.43186	0.00133195	allele-specific
chr4	95288953	95289538	NA18983_peak_68100	26.4887	2.06585	0.00133195	allele-specific
chr10	15254001	15255369	NA18983_peak_9770	54.4375	2.73576	0.00133195	allele-specific
chr17	67608430	67609248	NA18983_peak_38554	30.4449	2.39209	0.00133195	allele-specific
chr14	91228131	91229054	NA18983_peak_29423	185.689	-1.64397	0.00134562	allele-specific
chr9	37341556	37343317	NA18983_peak_95984	63.1173	-2.0475	0.00134563	allele-specific
chr2	214683673	214684544	NA18983_peak_51849	116.288	3.6319	0.00139202	allele-specific
chr15	85407575	85408764	NA18983_peak_32375	147.318	0.863229	0.0013972	balanced
chr6	32589231	32590356	NA18983_peak_79199	159.861	1.22893	0.0014162	allele-specific
chr10	3887719	3888449	NA18983_peak_9246	32.347	2.97854	0.0014227	allele-specific
chr5	52995028	52995590	NA18983_peak_72493	36.9977	-2.9614	0.00143244	allele-specific
chr7	2736560	2737587	NA18983_peak_84382	29.2942	2.29208	0.00143931	allele-specific
chr3	182814113	182815275	NA18983_peak_64434	38.7125	-2.17498	0.00147328	allele-specific
chr17	36117334	36119106	NA18983_peak_37169	81.74	-1.3975	0.00148455	allele-specific
chr18	5253758	5254361	NA18983_peak_39474	20.9765	3.06743	0.0015306	allele-specific
chr18	74064348	74065096	NA18983_peak_41520	36.9536	-2.07622	0.00153747	allele-specific
chr9	41653311	41654389	NA18983_peak_96083	57.7971	-1.32861	0.00160209	allele-specific
chr12	125434555	125435766	NA18983_peak_23864	163.208	0.759215	0.00160532	balanced
chr11	18769607	18770324	NA18983_peak_14908	52.6374	1.60376	0.00162822	allele-specific
chr10	132186505	132187523	NA18983_peak_14007	26.0302	2.09571	0.00165162	allele-specific
chr9	99569554	99570200	NA18983_peak_97151	21.6788	3.72746	0.00166069	allele-specific
chr8	124197868	124198263	NA18983_peak_93898	32.9584	4.37161	0.0016608	allele-specific
chr11	83583677	83584507	NA18983_peak_17215	80.7858	1.10468	0.00168129	allele-specific
chr8	83065233	83065946	NA18983_peak_92460	27.7694	-2.02049	0.00170217	allele-specific
chr16	10258885	10259742	NA18983_peak_33423	43.9245	1.77338	0.00170297	allele-specific
chr1	43349031	43349870	NA18983_peak_1889	41.9879	-4.35126	0.00170297	allele-specific
chr6	148866365	148868022	NA18983_peak_83303	176.452	1.587	0.00170297	allele-specific
chr1	248656388	248657307	NA18983_peak_9074	31.0379	-1.96194	0.00171315	allele-specific
chr12	118060374	118062806	NA18983_peak_23487	122.954	-2.2296	0.00171742	allele-specific
chr18	45455999	45456608	NA18983_peak_40480	33.6089	3.66039	0.00172457	allele-specific
chr4	11368632	11369565	NA18983_peak_65638	26.5044	3.67024	0.00176675	allele-specific
chr1	21791498	21792345	NA18983_peak_812	80.9762	1.64817	0.00177832	allele-specific
chr2	233519930	233520575	NA18983_peak_52771	26.9698	2.6054	0.00178235	allele-specific
chr2	241771798	241772846	NA18983_peak_53010	70.5693	1.34288	0.00179225	allele-specific
chr11	2699306	2701133	NA18983_peak_14203	144.391	2.8449	0.00179552	allele-specific
chr14	105768730	105769314	NA18983_peak_30112	19.7593	-2.42722	0.00179685	allele-specific
chr9	105244146	105245970	NA18983_peak_97303	210.005	4.28006	0.00179685	allele-specific
chr5	16784811	16785861	NA18983_peak_71760	153.308	-0.797785	0.00182044	balanced
chr7	134646290	134647881	NA18983_peak_88946	253.516	5.003	0.00182782	allele-specific
chr10	16519184	16519905	NA18983_peak_9795	49.0419	2.90183	0.00183598	allele-specific
chr3	155805387	155806627	NA18983_peak_63406	203.812	1.07566	0.00183603	allele-specific
chr8	19801268	19802525	NA18983_peak_90276	27.3429	3.66394	0.00183603	allele-specific
chr10	80204858	80206101	NA18983_peak_11965	174.417	2.21029	0.0018363	allele-specific
chr11	8936941	8937718	NA18983_peak_14472	63.8967	-1.58845	0.00185984	allele-specific
chr3	108387768	108389620	NA18983_peak_61452	211.799	-1.31417	0.00186451	allele-specific
chr9	112069537	112070089	NA18983_peak_97602	40.4728	2.21663	0.00188122	allele-specific
chr20	309838	310713	NA18983_peak_53031	46.5876	1.99045	0.00188967	allele-specific
chr1	211335564	211336711	NA18983_peak_7575	95.1416	-4.91732	0.00189126	allele-specific
chr9	107766032	107766942	NA18983_peak_97420	32.1711	-2.23783	0.00194303	allele-specific
chr2	97748396	97749125	NA18983_peak_47753	40.1951	-2.70183	0.00194353	allele-specific
chr5	43007511	43008904	NA18983_peak_72351	251.986	-0.744665	0.00195269	balanced
chr13	21476846	21477455	NA18983_peak_24188	36.9426	4.32597	0.00196078	allele-specific
chr10	23014777	23015917	NA18983_peak_10004	40.2066	-1.93941	0.0019964	allele-specific
chr2	8574341	8575647	NA18983_peak_44594	56.677	-1.74419	0.00200161	allele-specific
chr8	104272959	104273801	NA18983_peak_93249	59.3563	-2.15622	0.00200161	allele-specific
chr1	224929341	224930129	NA18983_peak_8157	62.7089	2.48988	0.00200161	allele-specific
chr14	59347450	59348509	NA18983_peak_28142	32.2887	4.94244	0.00202511	allele-specific
chr9	123322331	123323347	NA18983_peak_98070	109.211	-1.9033	0.00202793	allele-specific
chr2	233317824	233318321	NA18983_peak_52749	35.0372	-1.95568	0.00203577	allele-specific
chr3	9642316	9643164	NA18983_peak_58135	61.5048	-1.68148	0.00203844	allele-specific
chr9	111525087	111526094	NA18983_peak_97564	27.6083	-2.44788	0.0020466	allele-specific
chr10	103053910	103054658	NA18983_peak_13022	56.8639	-2.24727	0.00205275	allele-specific
chr7	123624467	123625009	NA18983_peak_88493	33.7052	-2.00093	0.0020637	allele-specific
chr12	89762540	89762870	NA18983_peak_22315	31.3565	1.9264	0.00208224	allele-specific
chr15	48378004	48378464	NA18983_peak_30839	16.7041	-3.68744	0.00209571	allele-specific
chr9	10067	11546	NA18983_peak_94753	58.6829	-1.94187	0.00210646	allele-specific
chr4	53004048	53005502	NA18983_peak_66795	119.764	-1.47545	0.00210987	allele-specific
chr6	134873410	134874239	NA18983_peak_82665	67.2718	-1.81939	0.00211107	allele-specific
chr5	138212916	138214283	NA18983_peak_75542	171.457	-2.80861	0.00211117	allele-specific
chr13	62207429	62208229	NA18983_peak_25634	22.7983	-2.60852	0.00214022	allele-specific
chr1	161621153	161622519	NA18983_peak_5470	186.003	1.215	0.00214142	allele-specific
chr2	3222603	3223784	NA18983_peak_44391	271.868	0.709173	0.00216433	balanced
chr3	53218273	53218703	NA18983_peak_60028	21.2749	-2.98836	0.0021774	allele-specific
chr3	190038124	190038755	NA18983_peak_64780	26.1165	2.05839	0.00218226	allele-specific
chr14	92665155	92666048	NA18983_peak_29509	29.1726	2.43542	0.00218226	allele-specific
chr10	1425750	1426679	NA18983_peak_9154	38.544	-2.8947	0.00223194	allele-specific
chr4	179128220	179128759	NA18983_peak_70917	26.9262	2.76082	0.00223585	allele-specific
chr6	170344645	170346043	NA18983_peak_84219	93.9575	-1.51674	0.00223754	allele-specific
chr9	93094830	93096770	NA18983_peak_96866	382.298	0.651293	0.00223814	balanced
chr4	56821487	56822096	NA18983_peak_66933	37.5673	-1.51706	0.00224166	allele-specific
chr12	103831755	103833238	NA18983_peak_22937	37.7128	-1.72862	0.00226318	allele-specific
chr7	78039912	78041019	NA18983_peak_86832	37.8157	4.27629	0.00228324	allele-specific
chr1	247330758	247332742	NA18983_peak_9029	291.764	1.51161	0.00229425	allele-specific
chr17	75588689	75589806	NA18983_peak_38914	94.8626	-0.941764	0.00229454	balanced
chr12	94990044	94990823	NA18983_peak_22612	32.0978	-2.30651	0.00234663	allele-specific
chr10	124063807	124064921	NA18983_peak_13824	30.2838	-2.20574	0.00234833	allele-specific
chr12	92058645	92059225	NA18983_peak_22394	45.0234	-1.81477	0.00237535	allele-specific
chr13	49619992	49620638	NA18983_peak_25318	29.7899	4.88977	0.00239486	allele-specific
chr11	75582836	75583980	NA18983_peak_16908	49.8121	1.47753	0.00239486	allele-specific
chr6	7938433	7938966	NA18983_peak_77889	28.8981	-2.29392	0.00243345	allele-specific
chr7	12578810	12579785	NA18983_peak_84748	63.3676	-2.62435	0.00247098	allele-specific
chr8	49251274	49252378	NA18983_peak_91243	69.1642	-2.22012	0.00249405	allele-specific
chr2	196086788	196087697	NA18983_peak_51094	20.0865	2.59093	0.00252052	allele-specific
chr11	72040094	72042126	NA18983_peak_16716	84.5822	-2.80348	0.0025409	allele-specific
chr2	227882041	227882739	NA18983_peak_52455	29.6541	2.89766	0.00257903	allele-specific
chr22	42500038	42501001	NA18983_peak_57495	79.4483	1.36961	0.00258671	allele-specific
chr11	47317020	47317929	NA18983_peak_15835	36.1462	-2.28531	0.00260472	allele-specific
chr2	884437	885005	NA18983_peak_44340	31.8702	-2.2943	0.00261644	allele-specific
chr16	75219930	75220573	NA18983_peak_35290	40.229	-2.85729	0.00262037	allele-specific
chr19	49387748	49388510	NA18983_peak_43919	18.9661	4.90108	0.00262888	allele-specific
chr7	6854852	6856156	NA18983_peak_84579	49.5211	-1.41955	0.00262888	allele-specific
chr7	149869901	149870357	NA18983_peak_89529	50.1616	1.52254	0.00271585	allele-specific
chr20	12698485	12699648	NA18983_peak_53534	39.2698	-4.21505	0.00274652	allele-specific
chr8	2733657	2734173	NA18983_peak_89877	22.259	-4.86389	0.00276463	allele-specific
chr7	74764464	74765039	NA18983_peak_86654	57.5478	1.30928	0.00287478	allele-specific
chr4	132123908	132124827	NA18983_peak_69303	92.4271	-1.77788	0.00290954	allele-specific
chr13	106566874	106568726	NA18983_peak_26783	382.965	0.703644	0.0029927	balanced
chr15	28963451	28964102	NA18983_peak_30218	20.4597	3.57089	0.00299285	allele-specific
chr13	24280537	24281346	NA18983_peak_24297	42.1423	4.1835	0.00300139	allele-specific
chr5	124910610	124911009	NA18983_peak_74990	28.1154	2.67363	0.0030038	allele-specific
chr7	155763746	155764621	NA18983_peak_89738	31.3583	2.84181	0.0030038	allele-specific
chr21	43361781	43362936	NA18983_peak_56269	58.7692	1.55132	0.00301606	allele-specific
chr6	87378696	87379492	NA18983_peak_80986	27.4793	2.27674	0.00311069	allele-specific
chr9	34651845	34652997	NA18983_peak_95806	59.7276	-2.28908	0.00316315	allele-specific
chr19	5130168	5132158	NA18983_peak_42049	144.12	2.3035	0.00316315	allele-specific
chr8	119601134	119602058	NA18983_peak_93735	141.162	0.857771	0.0031685	balanced
chr1	155745135	155746246	NA18983_peak_5095	136.436	-2.03962	0.00317119	allele-specific
chr2	832754	833702	NA18983_peak_44336	68.9338	-1.25828	0.00317119	allele-specific
chr1	70452094	70452947	NA18983_peak_2913	72.2864	-1.54839	0.00321555	allele-specific
chr13	103006703	103007996	NA18983_peak_26723	137.4	1.60295	0.00324773	allele-specific
chr12	106073190	106073779	NA18983_peak_23044	19.225	-2.56375	0.0032609	allele-specific
chr15	92733280	92734610	NA18983_peak_32717	29.1175	-3.10633	0.00330319	allele-specific
chr8	121725738	121726211	NA18983_peak_93799	23.3335	2.90607	0.00331233	allele-specific
chr11	94271813	94273328	NA18983_peak_17548	222.513	-0.89827	0.00331462	balanced
chr16	83789576	83790488	NA18983_peak_35555	23.8347	2.01897	0.00333102	allele-specific
chr2	25482313	25484240	NA18983_peak_45273	59.8121	4.83674	0.0033508	allele-specific
chr3	146156810	146157253	NA18983_peak_63010	30.293	-3.50004	0.0033508	allele-specific
chr14	106471941	106472619	NA18983_peak_30139	16.672	3.21048	0.0033689	allele-specific
chr1	236370026	236371112	NA18983_peak_8677	26.6604	4.23432	0.00338702	allele-specific
chr17	72407193	72408398	NA18983_peak_38717	55.0324	2.2786	0.00340554	allele-specific
chr14	47595670	47597143	NA18983_peak_27733	76.4041	1.76853	0.00341108	allele-specific
chr10	43110239	43110719	NA18983_peak_10582	20.8172	-4.21026	0.00342907	allele-specific
chr16	54930181	54931096	NA18983_peak_34595	41.8062	4.74629	0.00342907	allele-specific
chr4	161359486	161360040	NA18983_peak_70352	42.9299	2.32816	0.00343806	allele-specific
chr16	84593586	84594841	NA18983_peak_35586	204.839	1.05391	0.00344976	allele-specific
chr7	118251581	118252431	NA18983_peak_88317	31.4208	1.7641	0.00346471	allele-specific
chr22	20576377	20577022	NA18983_peak_56556	19.8736	-4.2032	0.0035148	allele-specific
chr9	120944169	120945088	NA18983_peak_97951	79.0224	-1.74651	0.00356922	allele-specific
chr8	27378468	27379352	NA18983_peak_90546	125.757	-4.09126	0.00356922	allele-specific
chr2	134324766	134325241	NA18983_peak_48881	16.7427	-4.20558	0.00358035	allele-specific
chr5	150801136	150801921	NA18983_peak_76234	40.0721	-1.82713	0.00358035	allele-specific
chr10	97188090	97188906	NA18983_peak_12719	33.4248	2.81565	0.00358499	allele-specific
chr3	152021077	152022622	NA18983_peak_63250	63.8596	1.55168	0.00358499	allele-specific
chr15	50654375	50655077	NA18983_peak_30918	33.4385	-1.63194	0.00359425	allele-specific
chr4	33973077	33974746	NA18983_peak_66167	36.7158	2.30516	0.00359425	allele-specific
chr3	182905606	182906433	NA18983_peak_64435	19.1946	-2.8881	0.00361021	allele-specific
chr1	23032725	23033352	NA18983_peak_862	33.6046	-4.7392	0.00361021	allele-specific
chr10	80234494	80235218	NA18983_peak_11969	116.238	-0.867648	0.00375205	balanced
chr12	105764963	105765987	NA18983_peak_23041	39.8559	-2.19335	0.0037558	allele-specific
chr22	39099328	39100407	NA18983_peak_57303	96.3323	-1.18888	0.0037558	allele-specific
chr1	198328564	198329257	NA18983_peak_6888	22.3494	-4.75881	0.00376412	allele-specific
chr1	100712465	100713485	NA18983_peak_3894	28.4033	3.10103	0.00379871	allele-specific
chr7	139482877	139484167	NA18983_peak_89153	59.5306	-1.8192	0.00380864	allele-specific
chr14	36647014	36648192	NA18983_peak_27572	23.3711	4.15511	0.0038537	allele-specific
chr16	75137990	75138884	NA18983_peak_35282	32.4177	3.05881	0.00386098	allele-specific
chr10	77849031	77849673	NA18983_peak_11856	25.9603	3.11655	0.00387349	allele-specific
chr5	150846371	150847531	NA18983_peak_76235	72.886	1.10733	0.00396646	allele-specific
chr10	110849944	110850599	NA18983_peak_13375	32.028	-2.04771	0.00399013	allele-specific
chr19	35451271	35452088	NA18983_peak_43146	41.8801	-3.42738	0.00407572	allele-specific
chr16	10727934	10728641	NA18983_peak_33453	22.1906	4.1367	0.00408038	allele-specific
chr3	185961495	185962374	NA18983_peak_64581	32.6518	-1.79777	0.00408067	allele-specific
chr4	3257302	3258441	NA18983_peak_65324	31.1156	2.05969	0.00409046	allele-specific
chr20	62651170	62652625	NA18983_peak_55361	258.105	-1.5212	0.00411157	allele-specific
chr10	110272941	110274427	NA18983_peak_13310	135.194	-0.948704	0.00411157	balanced
chr17	78366245	78367025	NA18983_peak_39098	22.5261	2.176	0.00413389	allele-specific
chr13	25847057	25847616	NA18983_peak_24355	13.588	-4.79331	0.00414754	allele-specific
chr14	99971145	99972680	NA18983_peak_29800	106.057	1.39244	0.00416347	allele-specific
chr7	76403043	76404661	NA18983_peak_86737	43.3351	-2.39269	0.00416462	allele-specific
chr6	29926135	29927494	NA18983_peak_79001	140.876	0.734044	0.00417772	balanced
chr1	185439149	185440410	NA18983_peak_6493	108.378	-1.27999	0.00418962	allele-specific
chr3	51967043	51968754	NA18983_peak_59939	75.5931	3.37941	0.00421259	allele-specific
chr8	95212548	95214615	NA18983_peak_92810	109.648	1.20725	0.00422228	allele-specific
chr14	32606274	32606809	NA18983_peak_27447	15.8196	4.17538	0.00423497	allele-specific
chr5	140180696	140181742	NA18983_peak_75699	43.2603	3.39936	0.00430831	allele-specific
chr10	12482627	12483122	NA18983_peak_9621	37.2771	2.74719	0.00434003	allele-specific
chr2	19786051	19787118	NA18983_peak_45040	67.3695	-1.4314	0.00434641	allele-specific
chr1	54272846	54273469	NA18983_peak_2352	28.4918	4.68784	0.0043616	allele-specific
chr14	43169722	43170209	NA18983_peak_27683	17.3288	4.72949	0.00438592	allele-specific
chr15	28737606	28739456	NA18983_peak_30215	142.891	-0.94428	0.00438747	balanced
chr9	76895061	76895609	NA18983_peak_96400	16.5898	2.67972	0.00439915	allele-specific
chr16	81000391	81000877	NA18983_peak_35458	23.5552	2.24726	0.00440141	allele-specific
chr11	123822152	123822862	NA18983_peak_18759	23.8132	3.45155	0.0044178	allele-specific
chr2	212732970	212733783	NA18983_peak_51766	64.179	2.0421	0.00442159	allele-specific
chr5	59608676	59610229	NA18983_peak_72745	63.9329	1.73616	0.00442159	allele-specific
chr5	133105496	133106312	NA18983_peak_75330	85.1422	1.59272	0.00443716	allele-specific
chr7	27316374	27316864	NA18983_peak_85325	18.3735	4.12002	0.00445554	allele-specific
chr9	14379046	14379613	NA18983_peak_95234	23.5938	-2.07448	0.00453976	allele-specific
chr20	43666590	43668334	NA18983_peak_54554	90.1463	-1.66605	0.00453976	allele-specific
chr6	17580178	17581429	NA18983_peak_78407	32.3084	-2.19668	0.00461114	allele-specific
chr12	22334748	22336112	NA18983_peak_19988	154.695	2.67499	0.00462476	allele-specific
chr1	247125984	247126317	NA18983_peak_9021	27.8763	-1.83527	0.00462476	allele-specific
chr5	142095585	142096156	NA18983_peak_75811	24.6288	2.6031	0.00462476	allele-specific
chr22	42528825	42529418	NA18983_peak_57499	38.6423	2.40404	0.00462772	allele-specific
chr1	215209591	215210031	NA18983_peak_7780	6.93326	-5.04643	0.00466744	allele-specific
chr4	44662504	44663697	NA18983_peak_66594	35.6588	-1.96216	0.00467566	allele-specific
chr1	200780306	200781361	NA18983_peak_7014	34.2992	-2.99513	0.00471079	allele-specific
chr5	80102002	80102752	NA18983_peak_73408	21.2093	2.26958	0.00471705	allele-specific
chr5	160959812	160960738	NA18983_peak_76779	57.5988	1.84795	0.00476231	allele-specific
chr8	10734058	10734758	NA18983_peak_90062	21.3681	2.47631	0.00478019	allele-specific
chr10	83959115	83960183	NA18983_peak_12082	32.066	4.64518	0.00478467	allele-specific
chr11	826873	828108	NA18983_peak_14137	65.0401	2.11404	0.00478467	allele-specific
chr22	42581160	42582545	NA18983_peak_57508	69.273	1.22526	0.00478467	allele-specific
chr7	50663813	50665399	NA18983_peak_86260	147.402	-1.89856	0.00478467	allele-specific
chr10	75000374	75001882	NA18983_peak_11736	70.8103	-1.67648	0.00481243	allele-specific
chr4	93748538	93750018	NA18983_peak_68045	227.419	1.00441	0.00481342	allele-specific
chr5	160199103	160199986	NA18983_peak_76719	73.7095	-1.64114	0.00483655	allele-specific
chr14	29857461	29858713	NA18983_peak_27334	41.1824	4.62042	0.00484796	allele-specific
chr4	36319986	36320995	NA18983_peak_66212	98.9275	-1.78869	0.00485773	allele-specific
chr8	141226817	141228377	NA18983_peak_94591	30.3586	4.63581	0.00485844	allele-specific
chr1	230891543	230892754	NA18983_peak_8408	63.6902	1.46887	0.00487011	allele-specific
chr10	89391810	89393703	NA18983_peak_12349	77.52	1.55212	0.00488096	allele-specific
chr5	14177082	14177824	NA18983_peak_71653	57.3949	-1.52225	0.0049228	allele-specific
chr17	69223561	69224228	NA18983_peak_38643	43.0712	1.67594	0.00496289	allele-specific
chr6	16043152	16044022	NA18983_peak_78320	25.5895	-1.98755	0.00496957	allele-specific
chr11	41308575	41309968	NA18983_peak_15596	225.924	-1.07488	0.00499349	allele-specific
chr8	94119721	94120794	NA18983_peak_92735	88.8239	-3.32099	0.00507266	allele-specific
chr9	94332263	94333071	NA18983_peak_96906	27.0396	4.63444	0.00508766	allele-specific
chr8	38650502	38651291	NA18983_peak_90945	31.7232	-4.61527	0.00508766	allele-specific
chr9	20095451	20095876	NA18983_peak_95387	18.1573	4.67426	0.00508766	allele-specific
chr17	48915287	48916454	NA18983_peak_37797	88.6091	-4.57275	0.00508766	allele-specific
chr5	56983538	56984124	NA18983_peak_72656	36.7066	1.7358	0.00509394	allele-specific
chr1	238233967	238234578	NA18983_peak_8744	14.83	4.1031	0.00511141	allele-specific
chr4	151407543	151409672	NA18983_peak_69959	195.9	1.24568	0.00512378	allele-specific
chr4	104770310	104771849	NA18983_peak_68394	45.4236	1.43449	0.0051325	allele-specific
chr13	36345168	36347085	NA18983_peak_24731	135.463	0.916722	0.00513581	balanced
chr1	149206483	149206786	NA18983_peak_4762	10.2491	4.84168	0.00515276	allele-specific
chr12	45610519	45611578	NA18983_peak_20675	41.7529	-1.72329	0.00522285	allele-specific
chr9	20996362	20998025	NA18983_peak_95434	100.695	-1.67332	0.00528295	allele-specific
chr5	159593255	159594101	NA18983_peak_76688	23.4639	4.04659	0.0053169	allele-specific
chr15	99348455	99348728	NA18983_peak_32909	21.9327	-2.32371	0.00534966	allele-specific
chr11	133884745	133885532	NA18983_peak_19102	20.8475	-2.24793	0.00536553	allele-specific
chr8	110060312	110060930	NA18983_peak_93469	58.1528	1.51469	0.0053667	allele-specific
chr4	10039947	10041181	NA18983_peak_65570	38.2774	1.77358	0.0053667	allele-specific
chr22	22554582	22555320	NA18983_peak_56635	9.97371	-4.85761	0.0053667	allele-specific
chr20	8601333	8601992	NA18983_peak_53379	79.9803	-1.29652	0.00541135	allele-specific
chr5	34480842	34481463	NA18983_peak_72033	19.2612	-3.44737	0.00541877	allele-specific
chr1	160990104	160990887	NA18983_peak_5412	30.6248	2.08555	0.00544384	allele-specific
chr7	140403630	140404645	NA18983_peak_89212	26.6245	2.552	0.00546734	allele-specific
chr6	33904352	33905644	NA18983_peak_79299	94.7681	1.37217	0.00546734	allele-specific
chr1	160432244	160433111	NA18983_peak_5352	78.8649	1.09554	0.00552939	allele-specific
chr5	62235894	62236943	NA18983_peak_72831	95.9348	2.1653	0.00556112	allele-specific
chr12	3827255	3827896	NA18983_peak_19279	31.9762	-2.07503	0.00564121	allele-specific
chr1	112272149	112272793	NA18983_peak_4291	23.4483	-3.37773	0.00572338	allele-specific
chr1	149160290	149161091	NA18983_peak_4758	22.236	3.00359	0.00574141	allele-specific
chr11	832616	833673	NA18983_peak_14139	59.6295	-3.97415	0.00574141	allele-specific
chr7	38358072	38359585	NA18983_peak_85776	179.685	-0.664059	0.00576903	balanced
chr4	173536728	173537261	NA18983_peak_70796	24.744	2.3245	0.0058088	allele-specific
chr20	34337992	34338963	NA18983_peak_54186	56.5885	2.91507	0.00581801	allele-specific
chr4	26293763	26294218	NA18983_peak_66053	13.99	2.70043	0.00581801	allele-specific
chr2	39403172	39404419	NA18983_peak_45826	75.9847	-1.68042	0.00589593	allele-specific
chr4	154118990	154120611	NA18983_peak_70131	41.9352	-3.31097	0.00591042	allele-specific
chr6	32627626	32628126	NA18983_peak_79204	34.6227	-2.3208	0.00591042	allele-specific
chr3	170010435	170010981	NA18983_peak_63879	38.7676	-2.94636	0.00592525	allele-specific
chr18	75267281	75268266	NA18983_peak_41579	61.123	-1.92883	0.00608852	allele-specific
chr9	133709082	133709780	NA18983_peak_98625	21.6696	-3.01173	0.00608852	allele-specific
chr5	139635838	139637897	NA18983_peak_75643	393.45	-1.61732	0.00609722	allele-specific
chr5	91189534	91190773	NA18983_peak_73790	42.9331	2.20513	0.00613097	allele-specific
chr14	106267720	106268837	NA18983_peak_30135	54.5688	1.32621	0.00615265	allele-specific
chr15	100958414	100959718	NA18983_peak_32983	61.8615	1.45606	0.00628402	allele-specific
chr5	162391616	162392177	NA18983_peak_76812	32.4934	1.91523	0.00628402	allele-specific
chr18	31724172	31724989	NA18983_peak_40087	29.3773	-2.95353	0.00628402	allele-specific
chr3	146117565	146118162	NA18983_peak_63008	15.6076	-4.06329	0.00632406	allele-specific
chr4	39618136	39618923	NA18983_peak_66388	92.9963	-1.26572	0.00640524	allele-specific
chr18	26181355	26182108	NA18983_peak_39971	39.4877	-3.94408	0.00648055	allele-specific
chr19	10738504	10739855	NA18983_peak_42334	37.29	-2.75702	0.00652635	allele-specific
chr1	1889917	1892068	NA18983_peak_81	144.771	1.27284	0.00658638	allele-specific
chr17	74852235	74852959	NA18983_peak_38854	20.2247	2.99546	0.00661683	allele-specific
chr2	179268340	179268730	NA18983_peak_50491	38.3571	-1.58539	0.0066213	allele-specific
chr6	133966562	133967319	NA18983_peak_82621	87.5837	-1.87815	0.00669016	allele-specific
chr2	881085	881898	NA18983_peak_44339	102.211	-1.80015	0.00670648	allele-specific
chr12	131092911	131093749	NA18983_peak_23994	136.778	-0.8073	0.00672178	balanced
chr12	101245166	101245668	NA18983_peak_22828	14.2654	-3.43803	0.00680414	allele-specific
chr13	35549398	35549982	NA18983_peak_24715	27.8616	-2.36022	0.0068132	allele-specific
chr22	17767336	17768289	NA18983_peak_56448	92.2352	2.14	0.00684536	allele-specific
chr22	37149505	37150461	NA18983_peak_57173	116.438	-1.11606	0.00689804	allele-specific
chr15	54150283	54150656	NA18983_peak_31055	18.1229	-2.58924	0.00690224	allele-specific
chr16	3878766	3881282	NA18983_peak_33267	134.463	4.45523	0.00692931	allele-specific
chr7	22103483	22104135	NA18983_peak_85064	81.0833	1.14183	0.00692932	allele-specific
chr20	48758186	48758769	NA18983_peak_54817	20.0865	2.73365	0.00699021	allele-specific
chr15	57102365	57103193	NA18983_peak_31153	40.0161	-3.92428	0.00699021	allele-specific
chr11	85682441	85683299	NA18983_peak_17272	33.7906	2.91739	0.00714109	allele-specific
chr14	50022173	50023008	NA18983_peak_27785	35.1056	2.20291	0.00715335	allele-specific
chr10	14750765	14751963	NA18983_peak_9740	34.3607	2.90852	0.00715335	allele-specific
chr6	130259904	130261594	NA18983_peak_82489	317.104	-0.596827	0.00715335	balanced
chr6	29834820	29835250	NA18983_peak_78996	13.2354	-2.84413	0.00717435	allele-specific
chr10	90051277	90051929	NA18983_peak_12379	58.5778	-1.12933	0.00717689	allele-specific
chr12	7970295	7971631	NA18983_peak_19458	83.8451	-4.44725	0.00723057	allele-specific
chr3	53744003	53744753	NA18983_peak_60048	44.8048	1.71728	0.00723856	allele-specific
chr12	124681357	124681808	NA18983_peak_23820	56.4086	1.218	0.00730637	allele-specific
chr3	60010513	60011357	NA18983_peak_60288	51.601	1.45606	0.00737925	allele-specific
chr18	77248962	77250122	NA18983_peak_41651	16.7124	-3.36056	0.00740832	allele-specific
chr10	60572600	60573800	NA18983_peak_11144	56.0692	1.96839	0.00740832	allele-specific
chr5	160505909	160507486	NA18983_peak_76754	149.47	-2.37305	0.00741821	allele-specific
chr12	116358875	116359878	NA18983_peak_23421	59.3002	2.25763	0.00743675	allele-specific
chr5	89444855	89446035	NA18983_peak_73733	47.1967	-2.43674	0.00755128	allele-specific
chr2	69554716	69555503	NA18983_peak_47039	60.6442	2.13351	0.00764072	allele-specific
chr1	238089156	238090200	NA18983_peak_8730	28.0375	3.29415	0.00765895	allele-specific
chr16	62644141	62645095	NA18983_peak_34814	43.6763	-1.67766	0.00769934	allele-specific
chr9	131621344	131622910	NA18983_peak_98519	117.413	-2.22774	0.00769934	allele-specific
chr2	176997028	176998320	NA18983_peak_50394	93.4678	1.49269	0.00769934	allele-specific
chr9	94373995	94375586	NA18983_peak_96909	153.898	-1.13913	0.00769934	allele-specific
chr7	44040332	44040951	NA18983_peak_85976	63.0747	-2.13118	0.00770199	allele-specific
chr20	19736968	19737409	NA18983_peak_53756	19.7831	-4.5002	0.00774022	allele-specific
chr15	78830725	78831336	NA18983_peak_32115	14.8956	-3.03965	0.00793061	allele-specific
chr1	223142844	223144412	NA18983_peak_8075	91.4342	-1.09331	0.00793061	allele-specific
chr11	95337121	95338124	NA18983_peak_17609	107.93	1.03216	0.0079318	allele-specific
chr2	105398343	105399474	NA18983_peak_48027	99.2226	-1.39509	0.0079318	allele-specific
chr4	139231801	139232527	NA18983_peak_69457	39.8559	1.61087	0.0079318	allele-specific
chr10	75043515	75044161	NA18983_peak_11741	19.286	-2.19858	0.007945	allele-specific
chr1	221667222	221668101	NA18983_peak_7991	55.9628	1.23488	0.0079624	allele-specific
chr4	112273328	112274408	NA18983_peak_68705	91.0243	1.91935	0.00805226	allele-specific
chr7	143379879	143381780	NA18983_peak_89348	449.379	-1.2291	0.00806368	allele-specific
chr16	68490876	68491659	NA18983_peak_35004	34.692	-2.44335	0.00820791	allele-specific
chr17	72614897	72615883	NA18983_peak_38739	45.5259	2.60804	0.00820791	allele-specific
chr4	33184476	33185213	NA18983_peak_66160	50.7664	-1.5281	0.00827298	allele-specific
chr2	35098348	35099741	NA18983_peak_45620	39.9321	-3.86081	0.00827298	allele-specific
chr14	102314078	102314597	NA18983_peak_29899	52.5468	2.14024	0.00827577	allele-specific
chr20	1870688	1872532	NA18983_peak_53107	135.447	-1.15709	0.00830202	allele-specific
chr3	108674075	108674561	NA18983_peak_61473	18.4795	3.92343	0.00835754	allele-specific
chr4	39568817	39569598	NA18983_peak_66385	18.8683	2.38773	0.00835754	allele-specific
chr14	89383607	89384750	NA18983_peak_29332	133.382	1.03151	0.00839279	allele-specific
chr5	151612626	151613641	NA18983_peak_76295	102.196	-0.870246	0.00852076	balanced
chr20	51127814	51128565	NA18983_peak_54985	32.3879	-1.56224	0.00864503	allele-specific
chr18	36360109	36361406	NA18983_peak_40257	37.7771	-1.80557	0.00864569	allele-specific
chr20	63027611	63028883	NA18983_peak_55392	50.0118	2.0222	0.00871519	allele-specific
chr5	10643443	10643909	NA18983_peak_71583	21.7642	-1.80694	0.00871519	allele-specific
chr1	236141514	236143635	NA18983_peak_8661	213.947	0.715861	0.00871519	balanced
chr1	224456893	224457949	NA18983_peak_8130	33.3063	-3.86095	0.00871519	allele-specific
chr1	61741842	61743357	NA18983_peak_2590	170.155	0.987757	0.00873373	balanced
chr1	245953186	245954812	NA18983_peak_8961	102.481	1.70704	0.00873373	allele-specific
chr16	11495166	11496145	NA18983_peak_33541	93.9911	-1.21027	0.00875203	allele-specific
chr13	22925930	22927441	NA18983_peak_24217	47.1206	2.06356	0.00876584	allele-specific
chr10	104766181	104766736	NA18983_peak_13129	34.43	-2.85514	0.00877991	allele-specific
chr19	46821458	46822422	NA18983_peak_43761	40.5485	-4.3991	0.00879442	allele-specific
chr1	113030681	113031966	NA18983_peak_4326	58.424	1.53993	0.00883385	allele-specific
chr6	53306714	53307471	NA18983_peak_80133	84.787	1.11982	0.00887244	allele-specific
chr17	43916927	43918170	NA18983_peak_37544	44.7627	-1.44294	0.00894476	allele-specific
chr14	20624752	20626314	NA18983_peak_27058	123.771	0.806814	0.00894476	balanced
chr6	31164810	31165826	NA18983_peak_79098	95.3542	-1.07421	0.00897182	allele-specific
chr9	19102252	19103448	NA18983_peak_95351	322.276	-0.708786	0.00902941	balanced
chr7	124609451	124610953	NA18983_peak_88536	35.3145	2.8563	0.00905273	allele-specific
chr18	79422024	79422753	NA18983_peak_41677	52.7475	3.81321	0.00905825	allele-specific
chr9	4559269	4560244	NA18983_peak_94951	108	-0.849659	0.00905825	balanced
chr8	124256733	124257463	NA18983_peak_93901	43.8855	-1.29461	0.00922278	allele-specific
chr10	78578832	78579384	NA18983_peak_11878	30.5197	-2.16465	0.00923701	allele-specific
chr2	36403704	36405511	NA18983_peak_45645	46.7331	-1.94459	0.0092621	allele-specific
chr7	36021428	36022098	NA18983_peak_85622	21.1757	2.35274	0.00926304	allele-specific
chr22	17158454	17159989	NA18983_peak_56421	223.429	-0.720338	0.00926304	balanced
chr3	14486079	14487412	NA18983_peak_58368	40.0762	2.84313	0.00927735	allele-specific
chr19	12495099	12495803	NA18983_peak_42427	44.3247	1.44004	0.00932058	allele-specific
chr2	33205790	33206788	NA18983_peak_45569	151.589	0.939802	0.00938031	balanced
chr3	99110905	99111577	NA18983_peak_61093	40.8478	1.60875	0.0094135	allele-specific
chr4	82797624	82799885	NA18983_peak_67658	202.896	-0.825832	0.00943799	balanced
chr2	62340834	62341476	NA18983_peak_46733	82.8949	-1.03011	0.00950494	allele-specific
chr4	2290781	2291776	NA18983_peak_65246	28.7516	2.28308	0.00950611	allele-specific
chr20	14852659	14853755	NA18983_peak_53606	27.7341	2.87818	0.00958215	allele-specific
chr1	243264712	243265074	NA18983_peak_8851	20.6965	-3.25803	0.00960179	allele-specific
chr7	116630250	116631471	NA18983_peak_88218	93.592	-3.77015	0.00961179	allele-specific
chr7	90118127	90119630	NA18983_peak_87139	35.8093	-2.04942	0.00968877	allele-specific
chr10	103181105	103182225	NA18983_peak_13028	52.1131	-1.75586	0.00971257	allele-specific
chr12	11075503	11076027	NA18983_peak_19597	19.096	-2.34345	0.00971257	allele-specific
chr7	14376689	14377828	NA18983_peak_84786	40.4773	-1.90338	0.00971257	allele-specific
chr9	38362882	38363455	NA18983_peak_96052	23.2881	4.38971	0.00980194	allele-specific
chr6	154689732	154690559	NA18983_peak_83597	27.1309	2.1906	0.00980194	allele-specific
chr9	97510656	97511928	NA18983_peak_97035	151.342	2.31661	0.00983424	allele-specific
chr9	6040170	6040611	NA18983_peak_95062	25.8617	-1.94781	0.00990382	allele-specific
chr22	21766848	21767363	NA18983_peak_56597	28.8347	-1.86231	0.0100749	allele-specific
chr2	226772485	226773390	NA18983_peak_52377	158.905	1.00965	0.0100749	allele-specific
chr7	66413459	66414338	NA18983_peak_86428	53.0747	-1.57036	0.0101966	allele-specific
chr15	64911424	64912154	NA18983_peak_31491	27.1497	-1.93639	0.010333	allele-specific
chr20	23625096	23626491	NA18983_peak_53908	67.2727	2.18823	0.0104662	allele-specific
chr10	14172957	14174383	NA18983_peak_9709	26.1049	3.20555	0.0106114	allele-specific
chr12	120265293	120266174	NA18983_peak_23553	36.6006	-1.77575	0.0106409	allele-specific
chr6	85864554	85866367	NA18983_peak_80936	46.9378	1.85693	0.0107139	allele-specific
chr4	41647242	41648068	NA18983_peak_66521	18.4474	2.64602	0.0107139	allele-specific
chr12	67358720	67359621	NA18983_peak_21654	35.8841	1.9477	0.0107139	allele-specific
chr12	40158394	40159301	NA18983_peak_20520	85.319	0.869907	0.0107139	balanced
chr7	76291322	76292640	NA18983_peak_86728	111.597	1.37983	0.010784	allele-specific
chr8	46955825	46957469	NA18983_peak_91159	165.624	-2.14903	0.0108144	allele-specific
chr3	157617976	157618727	NA18983_peak_63519	44.2508	-1.20996	0.0108388	allele-specific
chr6	31053025	31054184	NA18983_peak_79091	44.6846	1.25143	0.0108388	allele-specific
chr8	136059548	136060335	NA18983_peak_94446	32.0749	1.89973	0.0108874	allele-specific
chr2	43401784	43403722	NA18983_peak_46032	300.899	0.970251	0.0108874	balanced
chr15	101007940	101008852	NA18983_peak_32987	76.6588	1.81358	0.0109426	allele-specific
chr10	105973015	105974247	NA18983_peak_13161	39.4465	1.40569	0.0109482	allele-specific
chr1	147540750	147542168	NA18983_peak_4718	69.732	2.32566	0.0109595	allele-specific
chr8	125527638	125528156	NA18983_peak_93984	14.1722	3.33312	0.0109635	allele-specific
chr13	41271279	41272259	NA18983_peak_24908	36.0369	2.01713	0.0109635	allele-specific
chr8	17591067	17591498	NA18983_peak_90209	18.4244	2.88461	0.0110363	allele-specific
chr8	61037697	61038331	NA18983_peak_91651	27.7762	2.41898	0.0111166	allele-specific
chr5	103345379	103345828	NA18983_peak_74204	29.4934	1.68226	0.0111294	allele-specific
chr1	91713001	91713869	NA18983_peak_3594	55.9408	1.14866	0.0111462	allele-specific
chr7	20466372	20467286	NA18983_peak_85021	58.4864	-1.01835	0.0112118	allele-specific
chr13	93794080	93794764	NA18983_peak_26311	167.047	-0.653279	0.0112219	balanced
chr6	36335038	36335676	NA18983_peak_79415	20.4973	2.62128	0.0114744	allele-specific
chr14	103520347	103521515	NA18983_peak_29986	46.1929	1.69034	0.0114762	allele-specific
chr10	101012738	101013353	NA18983_peak_12891	62.2815	-1.18087	0.0116155	allele-specific
chr7	47574575	47575200	NA18983_peak_86135	45.7854	3.74612	0.011672	allele-specific
chr2	231299268	231299899	NA18983_peak_52622	28.103	-2.04439	0.0116743	allele-specific
chr8	13566412	13567491	NA18983_peak_90175	40.6283	-1.55571	0.0116743	allele-specific
chr15	89551062	89552294	NA18983_peak_32533	90.2262	1.35274	0.0116743	allele-specific
chr15	85489917	85490422	NA18983_peak_32389	25.6662	4.32278	0.0116743	allele-specific
chr11	1693140	1694556	NA18983_peak_14167	36.4156	1.76097	0.0116743	allele-specific
chr12	47650435	47652070	NA18983_peak_20763	73.8548	-1.37016	0.0116891	allele-specific
chr11	13923781	13924819	NA18983_peak_14700	29.4373	1.95355	0.0117663	allele-specific
chr2	29014493	29015466	NA18983_peak_45425	42.0642	1.68998	0.0118038	allele-specific
chr3	64995810	64996591	NA18983_peak_60436	27.7225	2.23607	0.0118038	allele-specific
chr3	100641233	100642081	NA18983_peak_61174	24.9263	-2.81575	0.0118066	allele-specific
chr1	160789177	160790733	NA18983_peak_5400	149.649	-1.02628	0.0118613	allele-specific
chr1	220767860	220768562	NA18983_peak_7962	39.6493	-2.09197	0.0118854	allele-specific
chr8	2127164	2127981	NA18983_peak_89873	92.9353	-1.36051	0.0118984	allele-specific
chr19	38385735	38386244	NA18983_peak_43270	17.9962	-2.3436	0.0119495	allele-specific
chr6	150764766	150765956	NA18983_peak_83432	53.8152	1.13612	0.0119495	allele-specific
chr13	24559639	24560584	NA18983_peak_24301	16.5659	-2.47617	0.0119495	allele-specific
chr1	173195431	173196473	NA18983_peak_5937	107.54	1.14747	0.0119495	allele-specific
chr14	106627044	106627799	NA18983_peak_30149	34.2523	1.50883	0.0119649	allele-specific
chr1	10555499	10556720	NA18983_peak_391	27.7143	-2.37679	0.0119649	allele-specific
chr10	120605894	120606696	NA18983_peak_13724	159.217	2.27418	0.0119679	allele-specific
chr20	53532634	53533434	NA18983_peak_55056	24.6137	-2.27468	0.0119719	allele-specific
chr6	133202833	133203640	NA18983_peak_82607	19.1043	-2.83709	0.0120044	allele-specific
chr7	12637662	12639250	NA18983_peak_84755	77.9139	1.67515	0.0120268	allele-specific
chr22	50524996	50527158	NA18983_peak_57770	275.504	1.30628	0.0120456	allele-specific
chr1	202179308	202180387	NA18983_peak_7108	38.6285	-2.20012	0.0121259	allele-specific
chr6	96794887	96795976	NA18983_peak_81261	74.3505	-1.2624	0.0121259	allele-specific
chr6	29702456	29702976	NA18983_peak_78987	16.778	-2.14135	0.0121259	allele-specific
chr9	35806585	35807079	NA18983_peak_95872	15.9642	4.35139	0.0121259	allele-specific
chr10	17805353	17806407	NA18983_peak_9851	29.7109	-2.11817	0.0121948	allele-specific
chr3	193693599	193694196	NA18983_peak_64930	20.1177	2.41277	0.0122139	allele-specific
chr4	184503936	184504596	NA18983_peak_71105	38.2061	-2.11186	0.0122139	allele-specific
chr6	26520548	26522374	NA18983_peak_78799	212.101	-0.727603	0.0122139	balanced
chr9	41648370	41649024	NA18983_peak_96082	41.1117	-3.10851	0.0122139	allele-specific
chr14	61188462	61189728	NA18983_peak_28217	31.0549	-1.87206	0.0122139	allele-specific
chr1	145161099	145161566	NA18983_peak_4653	43.465	1.4246	0.0122139	allele-specific
chr9	128030942	128031315	NA18983_peak_98334	42.4622	-1.7212	0.0122883	allele-specific
chr3	124628794	124629290	NA18983_peak_62146	19.7446	-2.82173	0.0124575	allele-specific
chr5	137856264	137857738	NA18983_peak_75527	76.7457	1.78231	0.0125426	allele-specific
chr1	82278858	82279786	NA18983_peak_3219	49.7653	-1.36417	0.012674	allele-specific
chr6	87914988	87915525	NA18983_peak_81027	29.0592	-2.03625	0.0126765	allele-specific
chr6	87796256	87797278	NA18983_peak_81019	162.758	0.831604	0.0126765	balanced
chr10	26391640	26392691	NA18983_peak_10093	38.2026	2.76749	0.012761	allele-specific
chr13	114146713	114147031	NA18983_peak_27018	36.5134	2.21759	0.0127928	allele-specific
chr6	99602603	99605659	NA18983_peak_81344	82.5227	-1.21654	0.0129289	allele-specific
chr4	54359799	54360712	NA18983_peak_66857	22.1686	3.73756	0.0129289	allele-specific
chr1	220322401	220323144	NA18983_peak_7944	26.8628	-1.64825	0.0129289	allele-specific
chr1	39025817	39027158	NA18983_peak_1645	105.616	-0.849669	0.0129301	balanced
chr12	990399	991803	NA18983_peak_19187	87.4608	1.21524	0.0129865	allele-specific
chr4	40265161	40266142	NA18983_peak_66441	26.6787	-2.54534	0.0130418	allele-specific
chr4	37632283	37632856	NA18983_peak_66262	14.013	-3.23303	0.0131403	allele-specific
chr8	60885173	60886874	NA18983_peak_91630	72.7124	1.50064	0.0131852	allele-specific
chr21	31326424	31327577	NA18983_peak_55807	164.358	-1.09985	0.0132774	allele-specific
chr6	139762168	139762981	NA18983_peak_82964	55.8783	-2.15997	0.0133125	allele-specific
chr11	80980130	80980691	NA18983_peak_17129	18.8986	-2.81152	0.0134037	allele-specific
chr2	49027910	49029165	NA18983_peak_46305	115.569	1.20276	0.013515	allele-specific
chr1	145823357	145824779	NA18983_peak_4676	119.624	-4.1951	0.0135676	allele-specific
chr15	52256202	52256687	NA18983_peak_31006	22.1052	4.26732	0.0135676	allele-specific
chr5	128537368	128539450	NA18983_peak_75152	168.77	-1.58125	0.0135677	allele-specific
chr2	71226555	71227813	NA18983_peak_47132	277.882	-2.09673	0.0135741	allele-specific
chr2	230877817	230878356	NA18983_peak_52591	44.2738	-1.95381	0.0135741	allele-specific
chr10	107476764	107478405	NA18983_peak_13205	111.546	0.90517	0.0136047	balanced
chr10	80187378	80188369	NA18983_peak_11962	83.5445	2.27397	0.0136047	allele-specific
chr10	110852286	110853066	NA18983_peak_13376	39.1362	-2.52227	0.0138424	allele-specific
chr11	99432656	99433226	NA18983_peak_17715	31.2752	2.74795	0.0138424	allele-specific
chr6	604644	605086	NA18983_peak_77523	16.6211	2.18562	0.0138817	allele-specific
chr2	132756021	132756534	NA18983_peak_48804	30.7336	1.86265	0.0140084	allele-specific
chr15	85667698	85668682	NA18983_peak_32410	61.5137	-1.41923	0.0140311	allele-specific
chr9	133979370	133980341	NA18983_peak_98641	32.241	-1.73635	0.0140789	allele-specific
chr5	159453071	159453844	NA18983_peak_76680	107.509	1.15566	0.0140789	allele-specific
chr15	50484747	50485711	NA18983_peak_30912	34.1898	2.07624	0.014079	allele-specific
chr10	74871305	74872634	NA18983_peak_11725	143.997	-2.10272	0.014184	allele-specific
chr1	238110653	238111883	NA18983_peak_8734	20.0792	2.38418	0.0143948	allele-specific
chr5	71586567	71587925	NA18983_peak_73079	277.407	0.57295	0.0144379	balanced
chr10	1488898	1489762	NA18983_peak_9158	90.8376	2.11287	0.0144971	allele-specific
chr2	195049126	195050032	NA18983_peak_51052	40.4585	1.32087	0.0145319	allele-specific
chr5	118572181	118573189	NA18983_peak_74723	19.6082	2.26777	0.0145319	allele-specific
chr4	120718893	120719485	NA18983_peak_68957	26.9303	-3.09605	0.0146825	allele-specific
chr11	10899323	10900543	NA18983_peak_14582	47.9184	-3.06656	0.0146825	allele-specific
chr5	151059376	151060800	NA18983_peak_76240	259.239	0.991744	0.0147531	balanced
chr22	17131578	17132307	NA18983_peak_56420	16.649	-2.42728	0.0147531	allele-specific
chr10	48610092	48611495	NA18983_peak_10790	65.242	2.02032	0.0147667	allele-specific
chr3	73332497	73333040	NA18983_peak_60741	13.251	-3.77362	0.0148182	allele-specific
chr7	137774629	137775418	NA18983_peak_89063	34.8353	2.31739	0.0150029	allele-specific
chr19	46371423	46372113	NA18983_peak_43729	15.5525	3.14573	0.0150084	allele-specific
chr2	104852055	104854265	NA18983_peak_47995	82.246	2.27449	0.0150084	allele-specific
chr5	139651787	139653466	NA18983_peak_75645	320.118	-0.839073	0.015129	balanced
chr2	159032172	159033160	NA18983_peak_49739	43.0786	-1.49349	0.0151796	allele-specific
chr8	103119164	103119750	NA18983_peak_93200	27.7317	-1.70881	0.0151996	allele-specific
chr8	42740761	42742192	NA18983_peak_91129	94.3986	1.23317	0.0152312	allele-specific
chr1	75726600	75727188	NA18983_peak_3028	163.274	-1.46859	0.0152477	allele-specific
chr9	84466410	84467707	NA18983_peak_96561	29.9024	-1.843	0.0152858	allele-specific
chr2	6392460	6393360	NA18983_peak_44467	20.4391	-2.53681	0.0153114	allele-specific
chr2	106269474	106270276	NA18983_peak_48081	37.1505	1.36679	0.0154418	allele-specific
chr8	40582743	40583359	NA18983_peak_91028	16.8175	2.06995	0.015506	allele-specific
chr13	60148549	60149918	NA18983_peak_25582	39.6888	-1.53467	0.0156288	allele-specific
chr1	226222789	226224464	NA18983_peak_8213	47.635	-2.13985	0.0157453	allele-specific
chr1	20575140	20575581	NA18983_peak_772	20.1448	2.41045	0.0158635	allele-specific
chr7	151432804	151433736	NA18983_peak_89619	83.3247	-1.09331	0.0159002	allele-specific
chr5	106860511	106861035	NA18983_peak_74270	39.8632	-1.44934	0.0159748	allele-specific
chr4	156628873	156629854	NA18983_peak_70223	25.3908	-2.73274	0.0159932	allele-specific
chr19	10963251	10963833	NA18983_peak_42350	50.3483	-1.92203	0.0159932	allele-specific
chr7	17166686	17167797	NA18983_peak_84862	45.146	-2.13938	0.0159932	allele-specific
chr3	133480268	133480937	NA18983_peak_62519	44.881	1.73433	0.0159932	allele-specific
chr5	127602826	127603849	NA18983_peak_75106	36.517	-1.89047	0.0159954	allele-specific
chr12	27900955	27902167	NA18983_peak_20237	55.0269	-1.43058	0.0161222	allele-specific
chr21	43775717	43777124	NA18983_peak_56279	96.5421	-1.02419	0.0161758	allele-specific
chr7	32042521	32044147	NA18983_peak_85491	65.5496	-1.54995	0.0163235	allele-specific
chr6	30781670	30782646	NA18983_peak_79069	46.1552	2.43974	0.0163822	allele-specific
chr1	224732825	224733960	NA18983_peak_8143	116.808	1.51442	0.0163861	allele-specific
chr6	100484312	100485482	NA18983_peak_81372	52.2288	-2.4237	0.0163989	allele-specific
chr17	4635529	4636704	NA18983_peak_36094	48.3235	-1.85647	0.0164074	allele-specific
chr8	88078637	88079442	NA18983_peak_92565	24.789	1.92024	0.0164074	allele-specific
chr7	99379097	99381552	NA18983_peak_87501	396.29	-0.644789	0.0164074	balanced
chr1	208085796	208087191	NA18983_peak_7455	65.5134	1.74983	0.0164462	allele-specific
chr20	11890364	11892634	NA18983_peak_53506	290.857	1.116	0.0164462	allele-specific
chr9	14478933	14479815	NA18983_peak_95239	22.5335	2.50465	0.0164462	allele-specific
chr4	154024026	154024716	NA18983_peak_70127	17.8934	-2.37484	0.0164462	allele-specific
chr6	159033092	159033950	NA18983_peak_83849	26.8981	1.78677	0.0168315	allele-specific
chr2	3667008	3668627	NA18983_peak_44428	58.794	-1.52509	0.0169049	allele-specific
chr6	31178305	31178945	NA18983_peak_79099	30.0924	-1.47489	0.0169049	allele-specific
chr3	196096144	196097056	NA18983_peak_65048	70.1461	-1.14718	0.0169674	allele-specific
chr4	24856039	24857072	NA18983_peak_65971	62.3021	-4.11947	0.0170657	allele-specific
chr9	75053602	75054518	NA18983_peak_96329	51.2548	-1.22958	0.0170984	allele-specific
chr3	139677403	139678120	NA18983_peak_62764	72.9589	-0.926728	0.017259	balanced
chr8	49198170	49198637	NA18983_peak_91238	13.1367	-3.71468	0.0174641	allele-specific
chr8	10599766	10600569	NA18983_peak_90059	51.0854	-1.31598	0.0174943	allele-specific
chr2	105811944	105812714	NA18983_peak_48052	70.5242	1.11079	0.0174943	allele-specific
chr16	10494198	10495031	NA18983_peak_33438	48.7849	-1.56371	0.017507	allele-specific
chr11	87456165	87456946	NA18983_peak_17373	52.8559	1.32891	0.0175515	allele-specific
chr15	99796957	99797823	NA18983_peak_32940	51.0106	-1.16129	0.0175515	allele-specific
chr2	156192081	156192786	NA18983_peak_49607	20.1447	-2.14241	0.0175845	allele-specific
chr1	236089275	236089691	NA18983_peak_8653	18.2403	2.24934	0.0177091	allele-specific
chr4	155197743	155198235	NA18983_peak_70171	15.5442	3.10031	0.0182632	allele-specific
chr9	41354716	41355638	NA18983_peak_96077	53.9087	1.7615	0.0182641	allele-specific
chr9	127904708	127906840	NA18983_peak_98318	121.057	1.30669	0.0182641	allele-specific
chr9	95018430	95019197	NA18983_peak_96939	31.7067	1.69568	0.0182641	allele-specific
chr4	88158060	88159310	NA18983_peak_67898	89.0446	-1.73796	0.0182641	allele-specific
chr6	91276124	91276934	NA18983_peak_81172	25.4391	-2.72111	0.0182641	allele-specific
chr1	112770148	112770585	NA18983_peak_4315	15.4997	-3.70866	0.0182642	allele-specific
chr22	28679205	28680440	NA18983_peak_56845	38.1984	1.86516	0.0182817	allele-specific
chr1	160862057	160863373	NA18983_peak_5406	64.7505	-1.08768	0.0183229	allele-specific
chr3	15467041	15467920	NA18983_peak_58424	66.4244	1.31099	0.0183299	allele-specific
chr3	59985642	59986336	NA18983_peak_60287	23.0669	4.14089	0.0183594	allele-specific
chr18	44838908	44839794	NA18983_peak_40449	63.9338	1.33251	0.0183594	allele-specific
chr1	39977277	39977622	NA18983_peak_1711	12.6575	-3.13001	0.0184144	allele-specific
chr5	50563812	50564992	NA18983_peak_72441	77.0242	1.19878	0.0184144	allele-specific
chr8	11860557	11861563	NA18983_peak_90140	120.232	-1.06696	0.0185673	allele-specific
chr14	103100384	103101131	NA18983_peak_29965	31.6622	1.45525	0.0185674	allele-specific
chr19	20038819	20039788	NA18983_peak_42895	105.924	-0.764418	0.0186612	balanced
chr8	687533	688829	NA18983_peak_89854	107.875	0.883497	0.0186612	balanced
chr9	90942357	90943646	NA18983_peak_96786	39.3872	3.57131	0.0186663	allele-specific
chr4	180449354	180449819	NA18983_peak_70970	24.7348	-1.78948	0.0187214	allele-specific
chr5	133530786	133531768	NA18983_peak_75348	49.1742	-1.12494	0.0187929	allele-specific
chr2	37389732	37391116	NA18983_peak_45691	220.234	0.979493	0.0187929	balanced
chr11	10742586	10744244	NA18983_peak_14571	35.0923	-1.45437	0.0187929	allele-specific
chr17	36849458	36850439	NA18983_peak_37196	41.8498	-1.7073	0.0188013	allele-specific
chr10	6473383	6474330	NA18983_peak_9366	22.1603	2.70646	0.0188306	allele-specific
chr8	143548214	143548791	NA18983_peak_94665	33.2085	-2.43486	0.0188513	allele-specific
chr11	40027686	40028104	NA18983_peak_15572	27.0166	-2.05372	0.0188545	allele-specific
chr2	26412120	26412635	NA18983_peak_45324	27.2869	-2.1446	0.0189959	allele-specific
chr10	90130366	90131460	NA18983_peak_12382	43.1754	-1.61336	0.0189959	allele-specific
chr4	6917566	6918107	NA18983_peak_65464	25.3141	-4.11607	0.0190063	allele-specific
chr20	63178960	63179840	NA18983_peak_55398	44.983	-2.09399	0.0190063	allele-specific
chr5	71740094	71740765	NA18983_peak_73084	59.14	1.37371	0.019174	allele-specific
chr6	162029882	162030602	NA18983_peak_83974	26.5521	-4.11679	0.019174	allele-specific
chr6	8030704	8031425	NA18983_peak_77895	24.8037	-2.2852	0.0192051	allele-specific
chr2	125397522	125399588	NA18983_peak_48582	235.918	0.687326	0.0192442	balanced
chr2	104914238	104915620	NA18983_peak_47997	42.6077	2.63748	0.0193759	allele-specific
chr1	43509698	43510487	NA18983_peak_1896	50.6325	1.51277	0.0194234	allele-specific
chr1	204525129	204525426	NA18983_peak_7232	22.9149	-1.97549	0.0194578	allele-specific
chr3	15636029	15636686	NA18983_peak_58435	56.0689	-1.74165	0.0194578	allele-specific
chr6	23713187	23713529	NA18983_peak_78647	12.1471	-4.18408	0.0194578	allele-specific
chr4	39706525	39707362	NA18983_peak_66397	32.4613	-1.49752	0.0194578	allele-specific
chr10	86970987	86972028	NA18983_peak_12221	205.325	-0.675767	0.0195175	balanced
chr1	11654364	11655294	NA18983_peak_424	53.4328	1.24167	0.0196976	allele-specific
chr10	1035946	1037103	NA18983_peak_9140	94.1098	-0.967759	0.0198177	balanced
chr1	240295528	240296238	NA18983_peak_8759	18.5856	2.18687	0.0198783	allele-specific
chr18	32040126	32041312	NA18983_peak_40102	27.4407	1.69427	0.020105	allele-specific
chr10	88282000	88282819	NA18983_peak_12283	20.4299	-4.1264	0.0201558	allele-specific
chr11	128801921	128802878	NA18983_peak_18966	27.281	-1.63973	0.0203674	allele-specific
chr15	68228806	68230732	NA18983_peak_31659	215.514	-0.697883	0.0203704	balanced
chr12	3727922	3729067	NA18983_peak_19275	81.8205	1.10939	0.0203704	allele-specific
chr7	152574387	152575738	NA18983_peak_89663	51.1372	-1.50469	0.0203704	allele-specific
chr6	13573931	13575443	NA18983_peak_78167	249.777	0.763296	0.0203704	balanced
chr10	109880972	109881780	NA18983_peak_13271	76.1122	1.08494	0.0203955	allele-specific
chr5	148319879	148320473	NA18983_peak_76066	8.46634	-4.24518	0.0203955	allele-specific
chr11	33379874	33380429	NA18983_peak_15311	53.0014	-1.50129	0.020414	allele-specific
chr14	106691329	106692328	NA18983_peak_30154	62.136	2.06347	0.020483	allele-specific
chr10	26857608	26858501	NA18983_peak_10134	93.5553	1.24494	0.020483	allele-specific
chr14	72350165	72350688	NA18983_peak_28787	23.7443	1.67662	0.020571	allele-specific
chr10	15208467	15209379	NA18983_peak_9768	44.536	1.81239	0.020571	allele-specific
chr6	96716213	96716615	NA18983_peak_81257	11.6523	3.67331	0.020571	allele-specific
chr2	97094156	97095541	NA18983_peak_47742	54.0814	2.95325	0.020571	allele-specific
chr9	659994	661017	NA18983_peak_94780	34.9477	-1.53592	0.020571	allele-specific
chr21	41927821	41929703	NA18983_peak_56183	107.232	-1.10369	0.020571	allele-specific
chr18	36296692	36298750	NA18983_peak_40252	129.361	-0.865655	0.0206369	balanced
chr20	47847881	47848597	NA18983_peak_54784	20.1631	-2.22319	0.0207159	allele-specific
chr4	68668513	68669020	NA18983_peak_67098	22.6707	1.67227	0.0207189	allele-specific
chr5	107364582	107366162	NA18983_peak_74282	85.7643	1.76601	0.0207189	allele-specific
chr1	197335146	197336184	NA18983_peak_6850	20.3537	-2.45369	0.0207189	allele-specific
chr1	58432339	58433743	NA18983_peak_2487	93.3838	-1.45749	0.0207282	allele-specific
chr2	1044965	1045741	NA18983_peak_44350	46.1751	-1.63787	0.0207282	allele-specific
chr20	51342437	51343152	NA18983_peak_54988	34.7572	-1.83645	0.020772	allele-specific
chr8	41235374	41237477	NA18983_peak_91036	81.7716	-1.4141	0.0208019	allele-specific
chr2	156254514	156255062	NA18983_peak_49608	13.5938	-3.11877	0.0209185	allele-specific
chr2	197992315	197994113	NA18983_peak_51237	83.0963	-1.03047	0.0209185	allele-specific
chr6	32745705	32746634	NA18983_peak_79215	20.0626	2.18345	0.0209185	allele-specific
chr16	3509467	3510087	NA18983_peak_33245	51.7472	-1.54134	0.0209554	allele-specific
chr5	102747139	102748106	NA18983_peak_74177	30.9948	1.74592	0.0209554	allele-specific
chr7	23969777	23970204	NA18983_peak_85174	17.9994	-3.57514	0.0211521	allele-specific
chr9	137123317	137123867	NA18983_peak_98768	33.3136	1.76808	0.0212989	allele-specific
chr1	198601806	198602697	NA18983_peak_6899	68.568	1.25886	0.0213671	allele-specific
chr18	36327491	36329264	NA18983_peak_40255	116.22	-0.821569	0.0214003	balanced
chr3	161043182	161044333	NA18983_peak_63651	98.9473	-1.48783	0.0214003	allele-specific
chr7	585217	586319	NA18983_peak_84249	42.3955	3.51754	0.02143	allele-specific
chr1	154609455	154610354	NA18983_peak_5007	48.4444	1.46468	0.0214334	allele-specific
chr4	113052607	113053192	NA18983_peak_68743	24.7578	2.2565	0.0215692	allele-specific
chr3	16741352	16742411	NA18983_peak_58500	34.2187	-2.57196	0.0217061	allele-specific
chr12	103952473	103952825	NA18983_peak_22943	29.563	1.76784	0.0217061	allele-specific
chr12	132471000	132471541	NA18983_peak_24057	22.2829	2.99317	0.0217359	allele-specific
chr13	30002599	30003082	NA18983_peak_24496	23.3882	1.82618	0.0217894	allele-specific
chr1	7478907	7479346	NA18983_peak_219	16.8643	-3.01476	0.0218643	allele-specific
chr21	17454296	17455198	NA18983_peak_55563	41.1126	-1.88078	0.021938	allele-specific
chr6	11423110	11423779	NA18983_peak_78036	15.7053	-2.33588	0.021938	allele-specific
chr5	55420706	55421517	NA18983_peak_72576	56.4604	1.93873	0.0220257	allele-specific
chr17	62457740	62458703	NA18983_peak_38315	56.4856	-2.1912	0.0221064	allele-specific
chr8	58534665	58535370	NA18983_peak_91512	17.3288	3.5604	0.0221249	allele-specific
chr4	55499628	55500649	NA18983_peak_66883	29.7275	1.99706	0.0222517	allele-specific
chr2	138522373	138524178	NA18983_peak_49036	195.589	1.37275	0.0222517	allele-specific
chr7	24768204	24769816	NA18983_peak_85212	73.1884	2.16676	0.0222521	allele-specific
chr8	29614454	29615342	NA18983_peak_90673	37.9652	-1.88229	0.0222794	allele-specific
chr2	220432542	220433227	NA18983_peak_52133	26.7954	-3.52252	0.0224918	allele-specific
chr9	27377223	27378570	NA18983_peak_95586	182.891	-0.917782	0.0225575	balanced
chr19	35334437	35335454	NA18983_peak_43134	119.885	-0.874837	0.0225585	balanced
chr1	246698875	246699769	NA18983_peak_9002	105.466	-0.877023	0.0225585	balanced
chr15	101124817	101125432	NA18983_peak_32996	34.3723	2.62677	0.0226747	allele-specific
chr10	44293092	44293788	NA18983_peak_10645	46.5367	-1.15081	0.0227187	allele-specific
chr2	206798074	206798536	NA18983_peak_51540	19.5096	-3.55675	0.0227984	allele-specific
chr13	28707745	28708674	NA18983_peak_24460	89.7553	-2.3261	0.0227984	allele-specific
chr9	15356884	15357508	NA18983_peak_95275	44.2279	1.28078	0.0228792	allele-specific
chr13	95299319	95300028	NA18983_peak_26377	72.4715	1.05109	0.0228792	allele-specific
chr1	183306448	183307364	NA18983_peak_6370	59.7647	1.20788	0.0229895	allele-specific
chr5	172983352	172985211	NA18983_peak_77182	188.327	-1.99607	0.0230384	allele-specific
chr6	130964046	130965221	NA18983_peak_82519	27.1497	-2.22682	0.0230671	allele-specific
chr7	20010707	20011629	NA18983_peak_84979	21.8004	1.74591	0.0230761	allele-specific
chr8	108187014	108187376	NA18983_peak_93387	19.2406	1.90513	0.0231036	allele-specific
chr12	70036476	70037039	NA18983_peak_21800	21.308	-1.87895	0.0232148	allele-specific
chr7	20241643	20242236	NA18983_peak_85000	84.6888	0.886385	0.0232492	balanced
chr6	63236396	63237338	NA18983_peak_80339	59.7235	1.36998	0.0232639	allele-specific
chr12	31950008	31951466	NA18983_peak_20384	61.7555	-1.13674	0.0234066	allele-specific
chr9	131780524	131781437	NA18983_peak_98541	27.4852	-1.73987	0.0235874	allele-specific
chr5	149431043	149431675	NA18983_peak_76130	14.2259	2.53352	0.0236281	allele-specific
chr4	143372005	143372873	NA18983_peak_69633	108.951	0.842337	0.0236774	balanced
chr1	84895540	84896650	NA18983_peak_3312	23.5552	-1.73694	0.0237038	allele-specific
chr2	64932046	64933291	NA18983_peak_46872	281.936	-0.795579	0.0237348	balanced
chr1	246417409	246418327	NA18983_peak_8980	28.0957	-2.09915	0.0239147	allele-specific
chr11	1837682	1838266	NA18983_peak_14173	38.1714	1.41533	0.0240345	allele-specific
chr11	112024158	112025865	NA18983_peak_18185	234.799	0.900003	0.0241145	balanced
chr15	95845695	95847040	NA18983_peak_32794	58.5787	1.68332	0.0244219	allele-specific
chr3	278010	279080	NA18983_peak_57790	195.12	-0.836813	0.0245047	balanced
chr17	27608135	27608920	NA18983_peak_36812	29.6264	-1.84029	0.024612	allele-specific
chr7	151400461	151401333	NA18983_peak_89616	160.793	-0.757625	0.024612	balanced
chr4	119096400	119097924	NA18983_peak_68925	42.4974	1.77646	0.024612	allele-specific
chr2	9100374	9101366	NA18983_peak_44621	99.7519	-0.818575	0.0246642	balanced
chr11	128630389	128631102	NA18983_peak_18950	56.5894	1.27116	0.0247126	allele-specific
chr1	234315099	234315528	NA18983_peak_8519	16.3769	3.53173	0.0247126	allele-specific
chr16	10362052	10363043	NA18983_peak_33433	36.3359	-1.80332	0.0247126	allele-specific
chr1	91926796	91927715	NA18983_peak_3615	28.0406	3.49103	0.0248454	allele-specific
chr4	39154100	39154505	NA18983_peak_66374	11.5371	3.58233	0.0248454	allele-specific
chr2	218892165	218893224	NA18983_peak_52070	199.08	1.27268	0.0252392	allele-specific
chr13	91154655	91155811	NA18983_peak_26243	34.4052	1.42262	0.0252392	allele-specific
chr19	10954011	10954890	NA18983_peak_42348	17.7406	-2.04362	0.0253494	allele-specific
chr2	206274307	206275743	NA18983_peak_51515	91.1186	1.99706	0.0253603	allele-specific
chr2	23452226	23453592	NA18983_peak_45157	150.173	0.738178	0.0253603	balanced
chr2	84931223	84932040	NA18983_peak_47441	57.0456	-2.01885	0.0254325	allele-specific
chr1	184881775	184883111	NA18983_peak_6464	57.5551	-1.21317	0.0254441	allele-specific
chr5	17118695	17119184	NA18983_peak_71767	17.153	-3.00833	0.0254441	allele-specific
chr2	165897280	165898212	NA18983_peak_49987	73.0842	-1.19805	0.0254804	allele-specific
chr4	147408173	147410287	NA18983_peak_69814	36.2916	-1.60017	0.0255311	allele-specific
chr19	991445	991957	NA18983_peak_41767	25.2673	2.60318	0.0256611	allele-specific
chr22	42863254	42863842	NA18983_peak_57529	33.8002	-1.43937	0.0256611	allele-specific
chr3	177201397	177202348	NA18983_peak_64165	148.96	-1.48194	0.0258601	allele-specific
chr20	11994119	11994501	NA18983_peak_53517	28.8512	-1.44388	0.0258601	allele-specific
chr2	131577877	131578661	NA18983_peak_48781	50.5324	1.22802	0.0259767	allele-specific
chr3	111018	112022	NA18983_peak_57782	64.2668	2.88016	0.0259966	allele-specific
chr2	203763696	203764275	NA18983_peak_51444	18.0224	-2.9575	0.0261316	allele-specific
chr7	22386175	22387187	NA18983_peak_85078	103.998	-1.78717	0.0261565	allele-specific
chr3	4061345	4062192	NA18983_peak_57907	28.0136	1.81264	0.0261565	allele-specific
chr9	38089504	38090440	NA18983_peak_96037	45.6614	-1.50579	0.0262002	allele-specific
chr1	165841495	165843160	NA18983_peak_5592	148.833	-0.692536	0.0262002	balanced
chr8	124564325	124565309	NA18983_peak_93912	56.2489	-1.25388	0.0262414	allele-specific
chr2	69168043	69168538	NA18983_peak_47026	20.7498	-2.00577	0.0262621	allele-specific
chr18	26358007	26358346	NA18983_peak_39979	14.5858	-2.67562	0.0264237	allele-specific
chr2	20632638	20634256	NA18983_peak_45104	82.407	1.50911	0.0264237	allele-specific
chr11	43553325	43554449	NA18983_peak_15636	167.671	0.934681	0.026446	balanced
chr2	33488170	33489440	NA18983_peak_45581	161.805	-1.0118	0.0267162	allele-specific
chr14	92686706	92687368	NA18983_peak_29513	17.1833	2.40619	0.0267363	allele-specific
chr9	34210136	34210701	NA18983_peak_95777	21.5981	-2.23321	0.0268584	allele-specific
chr18	59063400	59064114	NA18983_peak_41072	25.9241	1.65781	0.0269133	allele-specific
chr5	129459670	129461881	NA18983_peak_75170	87.384	1.10721	0.0269133	allele-specific
chr5	36423696	36424233	NA18983_peak_72134	13.8757	-3.51816	0.0269133	allele-specific
chr12	66901149	66901788	NA18983_peak_21643	42.1279	1.72191	0.0269133	allele-specific
chr10	129971371	129972052	NA18983_peak_13970	28.1517	-1.81351	0.0269948	allele-specific
chr18	25917540	25918573	NA18983_peak_39955	16.7032	-2.64579	0.0271772	allele-specific
chr5	120103346	120104366	NA18983_peak_74810	16.9112	2.4421	0.027269	allele-specific
chr12	98148950	98149831	NA18983_peak_22723	33.4091	1.35809	0.0275122	allele-specific
chr9	99573797	99574363	NA18983_peak_97153	22.3402	2.00644	0.0276399	allele-specific
chr11	80778403	80779015	NA18983_peak_17117	21.2323	-2.92197	0.0277055	allele-specific
chr22	39097150	39098455	NA18983_peak_57302	89.3503	0.951039	0.0277506	balanced
chr7	93689863	93690640	NA18983_peak_87299	25.5804	-1.71793	0.0277588	allele-specific
chr1	160971422	160972264	NA18983_peak_5409	55.8848	1.12799	0.0278412	allele-specific
chr22	22942370	22944016	NA18983_peak_56652	64.2846	3.40459	0.0278412	allele-specific
chr11	102488096	102488997	NA18983_peak_17802	83.7047	0.830885	0.0279596	balanced
chr1	111214172	111215238	NA18983_peak_4242	178.995	-1.67881	0.0281835	allele-specific
chr4	163815421	163816259	NA18983_peak_70431	22.467	-2.00061	0.0282906	allele-specific
chr22	42509346	42511506	NA18983_peak_57496	45.6283	1.62699	0.0283365	allele-specific
chr20	50350458	50351050	NA18983_peak_54931	41.2554	-1.58321	0.0283648	allele-specific
chr5	176672017	176673089	NA18983_peak_77316	23.9201	2.06588	0.0284039	allele-specific
chr9	124818124	124819161	NA18983_peak_98171	57.9545	1.73211	0.0284039	allele-specific
chr9	113159	115264	NA18983_peak_94757	126.073	-0.63646	0.0287115	balanced
chr10	19904123	19904960	NA18983_peak_9886	75.4127	-1.78286	0.0287115	allele-specific
chr2	7881492	7882078	NA18983_peak_44541	25.315	1.86628	0.028823	allele-specific
chr1	85278946	85279494	NA18983_peak_3343	110.787	0.887792	0.0288838	balanced
chr7	118245015	118245984	NA18983_peak_88316	101.969	0.788547	0.0290302	balanced
chr7	66099476	66100638	NA18983_peak_86417	71.2706	-1.09399	0.0290423	allele-specific
chr11	115698308	115700071	NA18983_peak_18315	46.6993	-1.34889	0.0290612	allele-specific
chr2	132824405	132825235	NA18983_peak_48808	31.8375	2.16495	0.0291328	allele-specific
chr3	101924526	101925622	NA18983_peak_61230	84.6259	1.03156	0.0291328	allele-specific
chr9	95505837	95508206	NA18983_peak_96961	165.345	-0.866151	0.0292757	balanced
chr5	6837473	6838531	NA18983_peak_71444	19.1428	2.09924	0.0293205	allele-specific
chr1	158951894	158952871	NA18983_peak_5280	72.3818	1.58717	0.0293332	allele-specific
chr6	6642969	6643906	NA18983_peak_77803	72.8261	1.16817	0.0293332	allele-specific
chr17	4497078	4497630	NA18983_peak_36085	31.1402	-2.3462	0.0293688	allele-specific
chr1	191152750	191153469	NA18983_peak_6655	21.2382	2.08306	0.0293688	allele-specific
chr10	85946587	85947612	NA18983_peak_12158	243.155	-0.816635	0.0293688	balanced
chr2	128754087	128754774	NA18983_peak_48698	82.8711	1.01025	0.0293688	allele-specific
chr9	15305944	15307910	NA18983_peak_95274	166.723	1.94664	0.0293688	allele-specific
chr8	124261859	124263534	NA18983_peak_93902	69.1679	-1.1906	0.0293688	allele-specific
chr11	45527606	45528333	NA18983_peak_15736	30.0143	-1.72872	0.0293725	allele-specific
chr2	49003865	49005086	NA18983_peak_46304	89.1636	-1.45272	0.0293852	allele-specific
chr1	167662873	167663485	NA18983_peak_5700	49.287	-1.0843	0.0294361	allele-specific
chr6	154337543	154338548	NA18983_peak_83573	41.1282	2.52368	0.0295777	allele-specific
chr4	153809177	153810202	NA18983_peak_70120	32.8065	-1.84321	0.0295777	allele-specific
chr10	67802878	67804161	NA18983_peak_11394	51.8047	1.98912	0.0296116	allele-specific
chr17	68060083	68061077	NA18983_peak_38580	33.7658	1.69942	0.0296551	allele-specific
chr9	33523188	33524642	NA18983_peak_95737	72.2231	1.64092	0.0299072	allele-specific
chr13	31008651	31009619	NA18983_peak_24557	47.6966	1.38588	0.0299722	allele-specific
chr9	111076206	111076928	NA18983_peak_97551	33.602	-1.31986	0.0300273	allele-specific
chr1	23719069	23719674	NA18983_peak_905	33.6932	-2.32312	0.0301642	allele-specific
chr10	55630918	55631645	NA18983_peak_11006	59.3737	1.07633	0.0301642	allele-specific
chr5	40276772	40277807	NA18983_peak_72248	115.263	1.24152	0.0301642	allele-specific
chr2	112880779	112881787	NA18983_peak_48304	99.29	-1.62247	0.0301642	allele-specific
chr18	12199694	12200759	NA18983_peak_39668	54.9503	3.87483	0.0301642	allele-specific
chr4	2411986	2413805	NA18983_peak_65254	272.247	0.757718	0.0301642	balanced
chr2	125385982	125386549	NA18983_peak_48581	21.5273	-1.97474	0.0301737	allele-specific
chr20	60321217	60322123	NA18983_peak_55315	28.0801	2.16521	0.0301918	allele-specific
chr19	29622136	29622661	NA18983_peak_42981	42.028	2.01995	0.0302257	allele-specific
chr19	38003024	38005101	NA18983_peak_43250	125.77	-1.0538	0.0302425	allele-specific
chr10	6135094	6135515	NA18983_peak_9342	33.04	-1.65563	0.0302655	allele-specific
chr1	4796105	4797283	NA18983_peak_157	79.2816	-1.0861	0.0302668	allele-specific
chr7	82715253	82716122	NA18983_peak_86927	24.7743	1.86376	0.0302668	allele-specific
chr6	129233622	129234215	NA18983_peak_82435	27.6551	-2.85949	0.0302668	allele-specific
chr12	104657858	104658567	NA18983_peak_22992	42.2615	-1.88966	0.0303006	allele-specific
chr8	124037693	124038085	NA18983_peak_93892	13.4268	-3.46982	0.0303006	allele-specific
chr6	149032241	149033724	NA18983_peak_83317	217.13	-1.43803	0.0303823	allele-specific
chr7	90154031	90155034	NA18983_peak_87141	96.631	-1.01062	0.0305066	allele-specific
chr14	105093064	105094234	NA18983_peak_30059	72.583	1.06691	0.0305206	allele-specific
chr7	131938304	131939455	NA18983_peak_88874	26.0917	-2.54413	0.0306222	allele-specific
chr6	96651753	96652465	NA18983_peak_81252	85.8088	-0.750141	0.0306257	balanced
chr20	62439176	62440056	NA18983_peak_55348	18.2872	1.85011	0.0306257	allele-specific
chr4	2402029	2402641	NA18983_peak_65253	14.2884	2.14471	0.0307734	allele-specific
chr19	2394136	2395180	NA18983_peak_41888	29.581	3.39355	0.0308517	allele-specific
chr15	78564890	78566364	NA18983_peak_32100	128.183	0.920691	0.0310043	balanced
chr2	11997995	11999503	NA18983_peak_44795	69.2372	-1.2238	0.0310729	allele-specific
chr18	36365742	36368071	NA18983_peak_40258	117.056	-1.40922	0.0311283	allele-specific
chr13	52961205	52962083	NA18983_peak_25494	35.9984	1.75039	0.0311309	allele-specific
chr17	3911045	3911716	NA18983_peak_36052	99.0769	-0.997872	0.0314798	balanced
chr16	23852900	23853835	NA18983_peak_33952	55.4056	1.15283	0.0315391	allele-specific
chr4	40228506	40229339	NA18983_peak_66438	121.884	0.788779	0.0315391	balanced
chr19	10639520	10640180	NA18983_peak_42325	33.2076	1.90018	0.0318078	allele-specific
chr14	36661086	36662659	NA18983_peak_27575	133.248	1.73693	0.0318611	allele-specific
chr19	37922935	37923589	NA18983_peak_43240	45.0784	1.33414	0.0321132	allele-specific
chr9	86946170	86948917	NA18983_peak_96640	125.744	-1.02568	0.0323219	allele-specific
chr4	186137203	186137689	NA18983_peak_71228	33.2159	1.81955	0.0323864	allele-specific
chr1	185156096	185157885	NA18983_peak_6481	588.626	-1.23996	0.0324334	allele-specific
chr7	6015512	6016136	NA18983_peak_84526	29.9937	1.90765	0.0324334	allele-specific
chr4	37715656	37716887	NA18983_peak_66269	116.999	-1.14968	0.0324334	allele-specific
chr10	6267113	6267787	NA18983_peak_9354	73.6964	0.897392	0.0324714	balanced
chr7	142187971	142188555	NA18983_peak_89277	16.5503	2.37554	0.0324714	allele-specific
chr13	105445733	105446439	NA18983_peak_26769	13.777	2.4079	0.0325201	allele-specific
chr14	72714928	72715999	NA18983_peak_28812	60.2463	-1.15851	0.0325333	allele-specific
chr12	98998488	99000057	NA18983_peak_22766	45.4172	1.78512	0.0326303	allele-specific
chr1	58155560	58156710	NA18983_peak_2475	80.701	0.98091	0.0326962	balanced
chr8	115588773	115589282	NA18983_peak_93581	15.9504	-2.90487	0.0327359	allele-specific
chr10	5434085	5434724	NA18983_peak_9287	33.0786	2.00706	0.0327673	allele-specific
chr1	245829036	245829521	NA18983_peak_8959	19.1667	-2.19406	0.0327673	allele-specific
chr1	211738680	211739250	NA18983_peak_7608	40.2593	-2.81071	0.0327736	allele-specific
chr8	23558674	23559577	NA18983_peak_90434	31.7485	2.13953	0.0328306	allele-specific
chr1	222772264	222773688	NA18983_peak_8062	106.042	-0.795536	0.0330426	balanced
chr20	53767262	53768417	NA18983_peak_55087	23.608	1.5485	0.0330426	allele-specific
chr19	632476	634079	NA18983_peak_41737	96.2665	-0.833835	0.0330438	balanced
chr7	134920100	134920626	NA18983_peak_88962	17.7924	2.21423	0.0330527	allele-specific
chr6	2862770	2863360	NA18983_peak_77609	91.1441	-0.779739	0.0335164	balanced
chr14	99594835	99595776	NA18983_peak_29783	51.6734	1.24842	0.0335293	allele-specific
chr14	106474557	106475684	NA18983_peak_30140	17.8319	2.87392	0.0335293	allele-specific
chr7	70736667	70737723	NA18983_peak_86522	28.0737	-1.59718	0.0336356	allele-specific
chr1	221551028	221551500	NA18983_peak_7989	10.4621	-2.68558	0.0338688	allele-specific
chr10	22600723	22601654	NA18983_peak_9976	83.1301	-1.08179	0.0338688	allele-specific
chr1	146051485	146052749	NA18983_peak_4694	210.653	0.705432	0.0339935	balanced
chr11	110086913	110087313	NA18983_peak_18072	31.9229	-2.11713	0.0339935	allele-specific
chr2	109031191	109032511	NA18983_peak_48145	51.4136	1.95156	0.0339935	allele-specific
chr4	100208719	100209511	NA18983_peak_68216	50.2207	-1.02622	0.0339935	allele-specific
chr3	174440531	174441822	NA18983_peak_64100	91.1061	-1.05686	0.0339935	allele-specific
chr7	12643592	12644324	NA18983_peak_84756	47.9867	1.77362	0.0340091	allele-specific
chr10	82278058	82279308	NA18983_peak_12047	84.8062	0.946079	0.0340614	balanced
chr12	128968785	128970022	NA18983_peak_23953	131.212	1.81345	0.0341446	allele-specific
chr13	75635674	75637360	NA18983_peak_25927	204.049	0.577474	0.034352	balanced
chr15	52235888	52236366	NA18983_peak_31005	40.0909	-1.47131	0.0344374	allele-specific
chr4	180169323	180171038	NA18983_peak_70950	50.3762	-1.42476	0.0344454	allele-specific
chr13	98706437	98707948	NA18983_peak_26528	201.028	0.883235	0.0346147	balanced
chr15	74655441	74656282	NA18983_peak_31894	31.1444	2.12205	0.0346147	allele-specific
chr4	37137666	37139298	NA18983_peak_66249	84.8085	0.869122	0.0348669	balanced
chr17	9101138	9102436	NA18983_peak_36328	34.6879	2.25613	0.0349369	allele-specific
chr5	108380468	108383000	NA18983_peak_74333	571.822	-0.726271	0.0351232	balanced
chr19	3065532	3066142	NA18983_peak_41931	47.9536	-1.95851	0.0351281	allele-specific
chr12	16227972	16228716	NA18983_peak_19854	33.0819	-1.43109	0.0351308	allele-specific
chr7	129499687	129500465	NA18983_peak_88754	59.6124	1.06796	0.0352651	allele-specific
chr4	2354310	2355044	NA18983_peak_65249	15.5607	3.87657	0.0352651	allele-specific
chr13	44768157	44769542	NA18983_peak_25055	75.9292	0.936661	0.0352651	balanced
chr1	73573232	73573910	NA18983_peak_2968	39.624	1.51614	0.0353427	allele-specific
chr17	47502073	47503238	NA18983_peak_37704	43.7	-1.5952	0.0353427	allele-specific
chr6	32635504	32635912	NA18983_peak_79205	24.3319	1.39428	0.0353472	allele-specific
chr11	120302646	120303466	NA18983_peak_18565	21.8101	2.14379	0.0354284	allele-specific
chr5	128192262	128192673	NA18983_peak_75134	15.6429	-2.58256	0.0354968	allele-specific
chr16	15403537	15405131	NA18983_peak_33699	29.8423	1.90303	0.0356055	allele-specific
chr1	93345184	93347235	NA18983_peak_3683	207.881	-0.807655	0.0356055	balanced
chr1	238059591	238060485	NA18983_peak_8726	87.2541	0.835329	0.0356055	balanced
chr14	59776281	59777400	NA18983_peak_28155	28.842	2.80534	0.0356055	allele-specific
chr11	7591731	7593144	NA18983_peak_14412	41.9435	1.5364	0.0356055	allele-specific
chr21	45642855	45643937	NA18983_peak_56370	81.0405	-1.28635	0.0356055	allele-specific
chr17	40614599	40616007	NA18983_peak_37391	147.957	-2.15617	0.0357435	allele-specific
chr1	36663678	36664370	NA18983_peak_1566	15.4382	3.38214	0.0359943	allele-specific
chr4	10664274	10664750	NA18983_peak_65596	24.7982	-1.93518	0.0359943	allele-specific
chr14	55277728	55278578	NA18983_peak_28022	65.461	1.08693	0.0360143	allele-specific
chr2	212811303	212812311	NA18983_peak_51771	29.6797	1.88344	0.0363788	allele-specific
chr15	81311460	81312365	NA18983_peak_32218	58.9836	-1.17045	0.036426	allele-specific
chr6	54621110	54621717	NA18983_peak_80202	13.4195	-2.3599	0.0364604	allele-specific
chr3	175489402	175490172	NA18983_peak_64124	39.6356	1.38262	0.0367611	allele-specific
chr8	1787757	1788630	NA18983_peak_89866	21.732	-2.82054	0.0367622	allele-specific
chr20	48769071	48769970	NA18983_peak_54820	85.3135	-1.32867	0.0367622	allele-specific
chr3	299647	300577	NA18983_peak_57792	42.7944	1.25573	0.0369674	allele-specific
chr10	26980445	26981134	NA18983_peak_10143	28.2173	2.48566	0.0369797	allele-specific
chr11	125433391	125433897	NA18983_peak_18817	26.6089	-2.81412	0.0370357	allele-specific
chr10	34637424	34638139	NA18983_peak_10450	58.677	-1.13506	0.0371264	allele-specific
chr17	4518482	4519232	NA18983_peak_36088	23.3234	-2.02423	0.0372007	allele-specific
chr12	80807752	80808416	NA18983_peak_22099	86.7617	1.22723	0.0372491	allele-specific
chr7	38311194	38311870	NA18983_peak_85769	18.1573	-2.54313	0.0372883	allele-specific
chr1	39047371	39048202	NA18983_peak_1647	45.4855	1.17626	0.0373123	allele-specific
chr9	76471893	76473108	NA18983_peak_96371	189.802	1.24419	0.0374544	allele-specific
chr4	146058682	146060719	NA18983_peak_69759	209.583	0.631829	0.0374544	balanced
chr1	7940509	7941690	NA18983_peak_236	37.4364	-2.46324	0.0374635	allele-specific
chr11	19525139	19525580	NA18983_peak_14936	21.5283	-3.32694	0.0376928	allele-specific
chr16	16232038	16232766	NA18983_peak_33734	73.8811	1.53438	0.0378501	allele-specific
chr5	140174661	140176132	NA18983_peak_75698	254.951	0.790916	0.0378501	balanced
chr5	78367451	78368286	NA18983_peak_73336	21.3506	1.72507	0.0378501	allele-specific
chr17	28865370	28866288	NA18983_peak_36883	29.5893	-1.71655	0.037977	allele-specific
chr10	70170071	70171131	NA18983_peak_11488	174.089	-0.838732	0.0380557	balanced
chr17	77320712	77321244	NA18983_peak_39027	59.6124	1.38258	0.0380557	allele-specific
chr21	29506769	29507149	NA18983_peak_55778	14.0754	2.35595	0.0382129	allele-specific
chr7	76444911	76445883	NA18983_peak_86741	45.1969	-1.22917	0.0382449	allele-specific
chr4	179130136	179130596	NA18983_peak_70918	31.35	1.71571	0.0383162	allele-specific
chr3	105882394	105883178	NA18983_peak_61346	64.4907	0.907438	0.0383162	balanced
chr8	143276159	143277146	NA18983_peak_94649	29.5384	-1.9735	0.0383162	allele-specific
chr1	26287146	26287696	NA18983_peak_1070	53.2744	1.32742	0.0383848	allele-specific
chr1	212284635	212286601	NA18983_peak_7644	586.627	0.441973	0.0383848	balanced
chr8	125434504	125435070	NA18983_peak_93980	89.0222	1.35636	0.0384061	allele-specific
chr6	169212706	169213740	NA18983_peak_84189	79.0587	0.956813	0.0384061	balanced
chr1	148918343	148918815	NA18983_peak_4753	14.7363	-2.10398	0.0384061	allele-specific
chr14	87998520	87998850	NA18983_peak_29264	23.0274	-2.13239	0.0384061	allele-specific
chr18	79856461	79856989	NA18983_peak_41693	16.4673	3.34481	0.0384289	allele-specific
chr4	31613834	31614767	NA18983_peak_66148	38.668	-1.29199	0.0386927	allele-specific
chr3	81778848	81779454	NA18983_peak_60860	47.7205	1.29712	0.038785	allele-specific
chr3	27632585	27633503	NA18983_peak_58894	30.3536	1.7984	0.0388138	allele-specific
chr15	74872271	74873673	NA18983_peak_31910	147.663	-1.33483	0.0388766	allele-specific
chr5	5364543	5365352	NA18983_peak_71379	18.6021	-2.31337	0.0389524	allele-specific
chr14	60212469	60213368	NA18983_peak_28177	219.026	0.786764	0.039036	balanced
chr1	94820034	94820653	NA18983_peak_3745	19.3172	-1.93069	0.0391566	allele-specific
chr4	10018682	10019620	NA18983_peak_65568	177.617	-0.569567	0.039168	balanced
chr13	102873526	102874003	NA18983_peak_26712	48.4453	-1.51021	0.0391935	allele-specific
chr12	96501036	96503009	NA18983_peak_22689	97.1956	3.24908	0.0392264	allele-specific
chr2	241881096	241882669	NA18983_peak_53020	323.587	-0.619464	0.0392323	balanced
chr15	94881802	94882661	NA18983_peak_32773	21.4599	2.01595	0.0392668	allele-specific
chr9	129962858	129963687	NA18983_peak_98437	79.3423	-3.25222	0.0392756	allele-specific
chr5	181160375	181160820	NA18983_peak_77483	38.3375	-1.62057	0.0393962	allele-specific
chr4	161555392	161556197	NA18983_peak_70358	82.4709	1.17897	0.0393962	allele-specific
chr4	142645493	142646174	NA18983_peak_69620	33.7042	1.41503	0.039529	allele-specific
chr12	94220607	94221079	NA18983_peak_22546	12.0723	-2.60571	0.0396179	allele-specific
chr5	157047790	157048405	NA18983_peak_76514	42.6948	1.68236	0.0396179	allele-specific
chr12	87305527	87306049	NA18983_peak_22232	21.6811	-2.28131	0.0398665	allele-specific
chr18	77359778	77360991	NA18983_peak_41652	35.2897	-1.58486	0.0398665	allele-specific
chr2	220885163	220885847	NA18983_peak_52146	24.0032	2.11427	0.0398952	allele-specific
chr8	12665059	12666059	NA18983_peak_90154	74.2206	1.89476	0.0399131	allele-specific
chr10	80436584	80437562	NA18983_peak_11981	25.9012	-1.62983	0.0400102	allele-specific
chr3	97764059	97765414	NA18983_peak_61009	291.971	1.54017	0.0401257	allele-specific
chr6	26568227	26569586	NA18983_peak_78807	70.0496	-1.288	0.0401456	allele-specific
chr5	132466240	132468159	NA18983_peak_75290	282.163	1.75824	0.0404831	allele-specific
chr11	109018804	109019797	NA18983_peak_18034	15.8747	2.84052	0.0405043	allele-specific
chr9	116837229	116838230	NA18983_peak_97834	33.5216	1.70497	0.0405242	allele-specific
chr10	83967821	83968484	NA18983_peak_12084	26.6852	1.42865	0.0405465	allele-specific
chr5	430627	431513	NA18983_peak_71269	42.5516	1.5622	0.040636	allele-specific
chr14	64235206	64236627	NA18983_peak_28343	237.099	1.76218	0.040636	allele-specific
chr11	73660633	73661686	NA18983_peak_16819	70.1319	-1.64124	0.0407211	allele-specific
chr3	122325754	122326230	NA18983_peak_62036	19.3797	2.79623	0.0407211	allele-specific
chr7	11317554	11318707	NA18983_peak_84714	31.1527	-1.43618	0.040751	allele-specific
chr5	132267911	132269791	NA18983_peak_75276	158.203	-0.772217	0.040751	balanced
chr11	57799011	57799620	NA18983_peak_15979	46.3302	1.50652	0.040768	allele-specific
chr2	46915113	46916511	NA18983_peak_46192	139.596	-1.4083	0.0408001	allele-specific
chr5	54206419	54207705	NA18983_peak_72528	59.8263	-0.988522	0.0408498	balanced
chr4	147455002	147456574	NA18983_peak_69815	23.676	-1.51389	0.0408518	allele-specific
chr1	101371055	101372330	NA18983_peak_3943	250.06	-0.554699	0.0408518	balanced
chr2	45903986	45904888	NA18983_peak_46138	37.9257	-2.21604	0.0409397	allele-specific
chr20	16572984	16573834	NA18983_peak_53658	106.001	0.880635	0.0409749	balanced
chr11	87458905	87459785	NA18983_peak_17374	43.6129	1.33788	0.0413819	allele-specific
chr18	12996052	12996523	NA18983_peak_39709	47.468	-1.25893	0.0415564	allele-specific
chr20	8795476	8795921	NA18983_peak_53386	13.6784	-2.33792	0.0415564	allele-specific
chr15	101209621	101211297	NA18983_peak_33006	37.2698	-3.25565	0.0416488	allele-specific
chr1	246784604	246785498	NA18983_peak_9007	33.4904	-1.4537	0.0418381	allele-specific
chr15	83991962	83993098	NA18983_peak_32302	55.3271	-1.1081	0.041981	allele-specific
chr14	51093784	51095814	NA18983_peak_27856	179.788	1.16227	0.0419963	allele-specific
chr6	29016023	29017376	NA18983_peak_78973	107.519	-1.17411	0.0419964	allele-specific
chr12	113997086	113997826	NA18983_peak_23375	51.1111	1.09012	0.0420382	allele-specific
chr5	40652413	40653987	NA18983_peak_72272	51.3461	-1.15633	0.0421129	allele-specific
chr2	106159932	106161342	NA18983_peak_48076	63.3633	1.16743	0.0421129	allele-specific
chr18	49756760	49757520	NA18983_peak_40663	23.6135	2.46638	0.0421777	allele-specific
chr5	150458618	150459452	NA18983_peak_76205	66.2625	-1.05819	0.0421952	allele-specific
chr8	89974401	89975201	NA18983_peak_92626	59.2048	-1.09764	0.0422032	allele-specific
chr19	17488786	17489866	NA18983_peak_42709	28.3399	-1.70516	0.0423683	allele-specific
chr5	13411793	13412587	NA18983_peak_71637	28.1582	-1.44423	0.042501	allele-specific
chr18	3279210	3279788	NA18983_peak_39417	45.2345	1.21509	0.0426395	allele-specific
chr8	108534274	108534774	NA18983_peak_93411	13.7926	3.3468	0.0426591	allele-specific
chr2	216283591	216283974	NA18983_peak_51945	20.3996	1.64795	0.0426631	allele-specific
chr12	40107592	40108509	NA18983_peak_20517	59.8478	1.37275	0.0427659	allele-specific
chr4	147292308	147293439	NA18983_peak_69810	44.8485	1.3158	0.0427659	allele-specific
chr13	24096787	24098021	NA18983_peak_24284	52.4671	1.08185	0.0429336	allele-specific
chr14	106618325	106618926	NA18983_peak_30148	31.8825	1.39774	0.0429699	allele-specific
chr7	90172936	90174058	NA18983_peak_87142	91.0226	-0.854333	0.0430229	balanced
chr2	6998925	6999939	NA18983_peak_44494	46.7125	-1.17146	0.0430229	allele-specific
chr17	68235042	68235595	NA18983_peak_38595	57.5395	-0.979725	0.0430415	balanced
chr3	66469246	66469695	NA18983_peak_60482	89.9548	-1.01997	0.0430415	allele-specific
chr10	70602253	70603147	NA18983_peak_11522	27.2975	1.51926	0.0431387	allele-specific
chr12	120101225	120101883	NA18983_peak_23535	19.729	-2.26657	0.0431617	allele-specific
chr17	72591715	72593152	NA18983_peak_38735	70.7653	1.88796	0.0434138	allele-specific
chr10	124960667	124961620	NA18983_peak_13874	38.544	-1.25567	0.0434138	allele-specific
chr20	49934957	49935647	NA18983_peak_54900	30.9447	-2.06095	0.0434138	allele-specific
chr15	78841661	78842814	NA18983_peak_32117	71.8394	-1.19158	0.0435171	allele-specific
chr5	141682059	141683406	NA18983_peak_75784	29.6903	-3.25031	0.0435171	allele-specific
chr21	17488362	17488917	NA18983_peak_55566	42.9101	1.59539	0.0436524	allele-specific
chr12	48540199	48540758	NA18983_peak_20810	26.5439	1.37991	0.0437227	allele-specific
chr4	81921734	81922244	NA18983_peak_67628	24.1281	-2.08035	0.0437227	allele-specific
chr17	74791324	74791886	NA18983_peak_38852	32.8418	-1.74977	0.0440651	allele-specific
chr16	85935620	85937019	NA18983_peak_35683	151.551	0.735783	0.0441172	balanced
chr10	102811659	102812837	NA18983_peak_13013	36.4566	-1.76529	0.0441232	allele-specific
chr7	141225801	141226532	NA18983_peak_89253	32.7694	-1.49537	0.0442056	allele-specific
chr12	77124785	77125448	NA18983_peak_21992	50.7361	1.2147	0.044383	allele-specific
chr12	120959611	120961062	NA18983_peak_23596	122.827	-0.721281	0.044383	balanced
chr18	61248210	61249000	NA18983_peak_41149	51.499	1.21474	0.044383	allele-specific
chr2	130142911	130145391	NA18983_peak_48732	123.89	0.704419	0.044383	balanced
chr1	196723130	196724503	NA18983_peak_6827	54.6267	-1.04744	0.0444281	allele-specific
chr6	68007853	68008898	NA18983_peak_80391	22.9906	-3.2493	0.0447661	allele-specific
chr5	129002483	129003571	NA18983_peak_75164	20.4514	-1.8173	0.0448667	allele-specific
chr11	116948316	116948755	NA18983_peak_18356	29.392	1.57241	0.0449017	allele-specific
chr11	76733980	76734301	NA18983_peak_16970	14.3104	2.04192	0.0449017	allele-specific
chr14	61532527	61532862	NA18983_peak_28242	12.0255	3.33229	0.0449686	allele-specific
chr8	132022271	132023027	NA18983_peak_94291	24.3172	1.4739	0.0450475	allele-specific
chr17	8376002	8377212	NA18983_peak_36282	114	-1.52895	0.0450475	allele-specific
chr10	131920875	131921722	NA18983_peak_13995	69.8584	-1.04577	0.0450475	allele-specific
chr10	3178156	3178501	NA18983_peak_9203	20.966	-2.10223	0.0450475	allele-specific
chr15	59406403	59407144	NA18983_peak_31263	26.9064	-1.63777	0.0450475	allele-specific
chr14	89954333	89955173	NA18983_peak_29369	227.893	1.45993	0.0450475	allele-specific
chr15	39235242	39236046	NA18983_peak_30483	27.5008	1.64916	0.0450475	allele-specific
chr1	148150816	148152393	NA18983_peak_4733	180.428	-0.792163	0.0451237	balanced
chr13	41198868	41199947	NA18983_peak_24904	60.9292	1.46313	0.0451256	allele-specific
chr1	238137710	238140065	NA18983_peak_8737	54.3495	1.5656	0.0451256	allele-specific
chr17	78154769	78155539	NA18983_peak_39075	84.32	-0.93342	0.0451538	balanced
chr18	9433312	9434767	NA18983_peak_39576	51.9855	1.70221	0.0452662	allele-specific
chr6	154317513	154319958	NA18983_peak_83569	69.1005	1.08468	0.0452662	allele-specific
chr4	6782169	6783989	NA18983_peak_65453	285.116	-0.851239	0.0452662	balanced
chr4	2761149	2761952	NA18983_peak_65279	26.2964	2.4392	0.0452662	allele-specific
chr13	63531788	63532571	NA18983_peak_25664	27.1373	1.69569	0.0452662	allele-specific
chr3	105836472	105837705	NA18983_peak_61340	185.77	-1.83742	0.0453581	allele-specific
chr1	179365308	179366511	NA18983_peak_6203	191.488	-0.487892	0.0454077	balanced
chr4	30716879	30717887	NA18983_peak_66137	98.6448	-1.14061	0.0454268	allele-specific
chr14	61536717	61538144	NA18983_peak_28243	46.3608	1.29034	0.0454709	allele-specific
chr3	14439100	14440751	NA18983_peak_58366	41.4331	1.58749	0.0455278	allele-specific
chr12	27861544	27862512	NA18983_peak_20234	52.663	-1.88493	0.0459175	allele-specific
chr20	48460674	48460996	NA18983_peak_54800	16.9152	-3.28323	0.0459386	allele-specific
chr10	6757148	6757710	NA18983_peak_9372	17.1833	2.46767	0.045958	allele-specific
chr13	49635510	49636550	NA18983_peak_25320	76.6685	2.14197	0.0460632	allele-specific
chr18	24138321	24139635	NA18983_peak_39912	95.569	-0.934891	0.0460866	balanced
chr2	38261734	38262559	NA18983_peak_45750	60.6147	-0.970306	0.0460866	balanced
chr1	66247385	66248111	NA18983_peak_2721	53.0518	1.99732	0.0460866	allele-specific
chr1	9863749	9864949	NA18983_peak_364	20.467	-2.75049	0.0460866	allele-specific
chr21	25451301	25451965	NA18983_peak_55643	29.138	1.76142	0.0461222	allele-specific
chr15	92808687	92810815	NA18983_peak_32721	437.4	-0.579194	0.0461616	balanced
chr16	79315873	79316773	NA18983_peak_35410	42.6852	1.34819	0.0462413	allele-specific
chr14	89027033	89028246	NA18983_peak_29306	77.1032	-1.07171	0.0463194	allele-specific
chr12	125405892	125406679	NA18983_peak_23862	64.4784	1.03221	0.0463643	allele-specific
chr2	89213259	89214037	NA18983_peak_47623	20.8337	-1.67741	0.0463936	allele-specific
chr15	90407929	90408403	NA18983_peak_32599	34.3001	-1.23117	0.0464352	allele-specific
chr18	57523020	57524546	NA18983_peak_40945	31.3046	1.35027	0.0466915	allele-specific
chr22	18023468	18025049	NA18983_peak_56468	55.3927	-1.2043	0.0467152	allele-specific
chr11	14422734	14423555	NA18983_peak_14728	17.8153	-2.10576	0.0472986	allele-specific
chr1	81439001	81439980	NA18983_peak_3200	57.2471	1.29572	0.0473606	allele-specific
chr12	132469126	132470008	NA18983_peak_24056	26.5415	1.50191	0.0473606	allele-specific
chr9	16039006	16040511	NA18983_peak_95299	61.5425	-1.49864	0.0474105	allele-specific
chr6	63352149	63353642	NA18983_peak_80346	220.9	0.893087	0.0475599	balanced
chr7	76626413	76627718	NA18983_peak_86755	88.6907	0.698854	0.0475599	balanced
chr12	102917035	102917984	NA18983_peak_22899	27.3929	2.39621	0.0478042	allele-specific
chr7	131136398	131137201	NA18983_peak_88846	24.4315	-1.58624	0.0482347	allele-specific
chr6	161816145	161817059	NA18983_peak_83971	30.4977	-1.51508	0.0482347	allele-specific
chr6	34044892	34045292	NA18983_peak_79303	15.1793	2.11784	0.0483766	allele-specific
chr8	134765322	134766013	NA18983_peak_94418	24.8565	-1.70027	0.0486511	allele-specific
chr2	111705439	111706734	NA18983_peak_48239	117.278	2.3284	0.0486745	allele-specific
chr5	97363258	97364043	NA18983_peak_74019	36.798	1.2716	0.0487819	allele-specific
chr11	96242986	96244092	NA18983_peak_17663	253.262	0.578916	0.0490118	balanced
chr3	122646094	122646851	NA18983_peak_62062	40.2691	3.18078	0.049028	allele-specific
chr8	37267099	37268085	NA18983_peak_90852	57.4647	1.25168	0.049246	allele-specific
chr11	35912656	35913404	NA18983_peak_15493	48.7849	1.1878	0.0493577	allele-specific
chr6	137647557	137648849	NA18983_peak_82814	49.9439	-1.03075	0.0495031	allele-specific
chr6	34661932	34663047	NA18983_peak_79340	66.4473	-1.24466	0.0495031	allele-specific
chr1	40392872	40393593	NA18983_peak_1748	26.9679	-1.82613	0.0496144	allele-specific
chr21	44845617	44847369	NA18983_peak_56332	39.6879	-1.77672	0.0496465	allele-specific
chr16	75484879	75485545	NA18983_peak_35311	71.582	1.30423	0.0496517	allele-specific
chr1	44531871	44532712	NA18983_peak_1937	37.9331	1.52273	0.0497635	allele-specific
chr20	3777563	3778365	NA18983_peak_53189	22.8754	2.41398	0.0498912	allele-specific
chr4	39125026	39125736	NA18983_peak_66372	38.8025	1.28434	0.0499103	allele-specific
chr2	191385592	191386261	NA18983_peak_50946	36.1371	1.13935	0.0499121	allele-specific
chr2	69163124	69163720	NA18983_peak_47025	53.2998	-0.977973	0.0499121	balanced
chr5	100790148	100790673	NA18983_peak_74124	32.067	1.62873	0.0499121	allele-specific
chr10	48655925	48656911	NA18983_peak_10794	106.642	0.989589	0.049925	balanced
chr2	238202731	238204390	NA18983_peak_52889	120.202	-0.791805	0.0500761	balanced
chr13	54029076	54029958	NA18983_peak_25506	150.653	-1.94783	0.0501623	balanced
chr2	101089307	101090170	NA18983_peak_47877	118.682	0.813046	0.0502099	balanced
chr2	161139219	161139867	NA18983_peak_49839	43.6285	-1.46523	0.050477	balanced
chr1	40373370	40374960	NA18983_peak_1744	176.312	0.790276	0.0505063	balanced
chr11	87453844	87454661	NA18983_peak_17372	47.3556	1.33364	0.0507737	balanced
chr9	6816317	6817418	NA18983_peak_95110	28.3867	1.81529	0.0507737	balanced
chr9	85522355	85523303	NA18983_peak_96603	36.6469	-1.90457	0.0507737	balanced
chr18	57084285	57085367	NA18983_peak_40935	159.388	-0.554189	0.0507737	balanced
chr11	62850284	62851736	NA18983_peak_16247	110.838	-1.17389	0.0509069	balanced
chr1	35119952	35121299	NA18983_peak_1495	35.3678	1.38017	0.0512631	balanced
chr9	124199993	124200552	NA18983_peak_98124	120.497	0.807493	0.0514088	balanced
chr3	171095049	171095432	NA18983_peak_63934	37.828	1.12632	0.0516518	balanced
chr20	48759032	48759430	NA18983_peak_54818	17.3206	1.87731	0.0516518	balanced
chr10	28564744	28565520	NA18983_peak_10197	29.2327	-1.47652	0.0516518	balanced
chr16	90022355	90022842	NA18983_peak_35883	17.9599	-2.08322	0.0517175	balanced
chr3	67349163	67350194	NA18983_peak_60512	157.562	0.974061	0.0517176	balanced
chr14	20454407	20455781	NA18983_peak_27046	298.924	0.789628	0.0518867	balanced
chr16	3173918	3174455	NA18983_peak_33228	51.0156	1.44661	0.0520876	balanced
chr7	139696294	139697167	NA18983_peak_89162	38.1205	1.53257	0.0521451	balanced
chr14	33040459	33041220	NA18983_peak_27460	35.2346	1.52343	0.0523617	balanced
chr1	244899516	244900304	NA18983_peak_8927	32.5476	2.00352	0.0523652	balanced
chr3	143236545	143238189	NA18983_peak_62901	64.9176	-1.52698	0.0524288	balanced
chr1	19454462	19455114	NA18983_peak_724	28.126	-1.38132	0.0524516	balanced
chr1	59290136	59290838	NA18983_peak_2531	31.7618	1.41329	0.052489	balanced
chr14	75577173	75578909	NA18983_peak_28980	131.904	0.798327	0.0527641	balanced
chr4	10640191	10641529	NA18983_peak_65595	34.5516	-1.57197	0.0530005	balanced
chr5	9946762	9947788	NA18983_peak_71534	45.9221	1.22799	0.0530005	balanced
chr8	129261860	129262622	NA18983_peak_94165	47.412	1.85703	0.0530005	balanced
chr19	1009205	1009829	NA18983_peak_41769	12.4133	-2.76273	0.0531719	balanced
chr8	131926678	131927874	NA18983_peak_94286	56.2778	-1.83927	0.0531719	balanced
chr17	46770968	46772476	NA18983_peak_37678	33.7722	-2.14307	0.0533383	balanced
chr5	17130158	17130851	NA18983_peak_71768	16.963	-1.78333	0.0536597	balanced
chr15	85611289	85611889	NA18983_peak_32402	18.2863	1.87258	0.0537377	balanced
chr5	124951691	124953059	NA18983_peak_74993	270.868	-0.471575	0.0538663	balanced
chr7	5899130	5899505	NA18983_peak_84522	10.6774	3.30308	0.0538773	balanced
chr6	85465698	85466232	NA18983_peak_80922	50.8454	-1.36464	0.0538773	balanced
chr5	142845230	142847036	NA18983_peak_75848	91.385	1.18949	0.0539188	balanced
chr4	154559303	154561088	NA18983_peak_70152	58.026	-1.43931	0.0539188	balanced
chr12	26425382	26426077	NA18983_peak_20133	47.0489	1.23974	0.0539188	balanced
chr5	19322467	19323519	NA18983_peak_71825	71.5517	-1.16193	0.0539383	balanced
chr14	105667456	105668200	NA18983_peak_30099	22.6395	1.61742	0.0539716	balanced
chr2	181789887	181791770	NA18983_peak_50598	234.23	1.23781	0.0541078	balanced
chr6	142671591	142672367	NA18983_peak_83048	35.1772	1.5304	0.0543249	balanced
chr2	3780556	3781228	NA18983_peak_44432	37.0421	-1.68556	0.0544214	balanced
chr5	11027560	11028318	NA18983_peak_71608	41.3674	1.69915	0.0544334	balanced
chr6	151283930	151285367	NA18983_peak_83449	67.3278	0.872561	0.0544337	balanced
chr4	183737765	183738830	NA18983_peak_71056	58.02	1.75344	0.0544337	balanced
chr1	23812795	23813175	NA18983_peak_916	13.0307	2.73804	0.0545026	balanced
chr19	18385925	18386332	NA18983_peak_42781	19.2645	-1.93693	0.0545026	balanced
chr3	190862407	190863277	NA18983_peak_64827	32.2639	1.69712	0.0545741	balanced
chr6	32659672	32660887	NA18983_peak_79208	57.7423	-0.88374	0.0545741	balanced
chr13	95546034	95547290	NA18983_peak_26396	30.6307	-1.50489	0.0550324	balanced
chr9	74036747	74037493	NA18983_peak_96303	22.2278	2.66947	0.0550324	balanced
chr6	139539896	139540772	NA18983_peak_82951	34.9725	1.63822	0.0550421	balanced
chr15	90685656	90687152	NA18983_peak_32622	147.814	-1.20807	0.0552408	balanced
chr5	58886362	58887310	NA18983_peak_72723	62.7015	-1.94719	0.0552798	balanced
chr18	50356138	50357643	NA18983_peak_40686	104.712	0.803028	0.0552798	balanced
chr4	153683943	153685149	NA18983_peak_70111	67.0318	-1.28152	0.0552798	balanced
chr7	134045607	134046121	NA18983_peak_88920	17.4587	2.40663	0.0554594	balanced
chr1	195953920	195955226	NA18983_peak_6812	21.3515	2.17691	0.0555324	balanced
chr5	34977936	34979144	NA18983_peak_72063	35.5633	-1.46911	0.0555519	balanced
chr17	68180516	68181147	NA18983_peak_38587	47.3019	1.01737	0.0556919	balanced
chr2	210460249	210462145	NA18983_peak_51705	55.8013	-1.07861	0.055749	balanced
chr8	17575857	17577819	NA18983_peak_90208	141.725	0.710381	0.055749	balanced
chr3	178602723	178603196	NA18983_peak_64252	21.8858	-1.92263	0.0558116	balanced
chr16	8850207	8850776	NA18983_peak_33369	23.626	1.69881	0.0558116	balanced
chr3	40336746	40337946	NA18983_peak_59416	63.2261	-1.03217	0.0561526	balanced
chr3	112539769	112541046	NA18983_peak_61592	72.4861	-1.15365	0.0561526	balanced
chr9	15693041	15694262	NA18983_peak_95291	29.0862	2.13949	0.0565941	balanced
chr8	22754597	22755395	NA18983_peak_90382	114.795	-0.956364	0.0565941	balanced
chr2	39377356	39378015	NA18983_peak_45823	81.9445	-0.805745	0.0565941	balanced
chr18	72674590	72675450	NA18983_peak_41480	197.836	0.675939	0.0566582	balanced
chr18	31206477	31207327	NA18983_peak_40055	105.61	-2.5836	0.0567718	balanced
chr7	73005295	73006807	NA18983_peak_86556	309.002	-0.957241	0.0567718	balanced
chr3	134833515	134834435	NA18983_peak_62570	47.3767	1.24621	0.0567718	balanced
chr2	109304692	109305465	NA18983_peak_48160	20.5657	1.68914	0.0568707	balanced
chr17	41786231	41787113	NA18983_peak_37415	79.934	-3.09228	0.0568771	balanced
chr13	93797326	93798053	NA18983_peak_26312	111.686	-0.803632	0.0568771	balanced
chr2	184049301	184050664	NA18983_peak_50680	51.449	1.28198	0.0568771	balanced
chr1	173823834	173825579	NA18983_peak_5974	277.073	-1.41167	0.0569113	balanced
chr4	112895595	112897171	NA18983_peak_68736	68.9338	1.06149	0.0569684	balanced
chr3	13895188	13896031	NA18983_peak_58342	88.6799	-1.00072	0.0570804	balanced
chr17	68822732	68823195	NA18983_peak_38632	23.5626	1.40916	0.0570863	balanced
chr18	4319953	4320757	NA18983_peak_39455	46.3099	-1.15265	0.0571089	balanced
chr2	135792394	135793297	NA18983_peak_48929	113.055	-1.04097	0.0572722	balanced
chr7	48411530	48412103	NA18983_peak_86173	17.9535	-1.6486	0.0572789	balanced
chr21	41833103	41834270	NA18983_peak_56173	54.2484	-1.28713	0.05736	balanced
chr17	82968899	82970416	NA18983_peak_39318	48.0835	-1.10943	0.0573995	balanced
chr9	29211487	29212921	NA18983_peak_95611	75.4487	-1.00132	0.057458	balanced
chr22	17036139	17038240	NA18983_peak_56410	122.665	0.90909	0.0574841	balanced
chr18	63216269	63217642	NA18983_peak_41258	64.6302	-1.25729	0.0576714	balanced
chr17	62626996	62628904	NA18983_peak_38325	101.376	1.48951	0.0579515	balanced
chr7	32964618	32965290	NA18983_peak_85530	37.2878	-1.34267	0.0580723	balanced
chr4	99377340	99377841	NA18983_peak_68173	14.622	3.17695	0.0581723	balanced
chr4	40433023	40434262	NA18983_peak_66449	125.343	-0.996342	0.0581723	balanced
chr14	93332020	93333675	NA18983_peak_29567	194.782	-0.623662	0.0584665	balanced
chr4	36332347	36333738	NA18983_peak_66215	223.605	0.502178	0.0585984	balanced
chr10	112369178	112369875	NA18983_peak_13420	36.9435	-1.15327	0.0587237	balanced
chr14	70665183	70666378	NA18983_peak_28684	115.959	-1.13277	0.0591933	balanced
chr3	34216405	34217208	NA18983_peak_59198	26.5586	1.65349	0.0592579	balanced
chr11	78112468	78113340	NA18983_peak_17037	42.139	-1.27894	0.0594151	balanced
chr15	60127346	60128164	NA18983_peak_31291	51.2581	3.09517	0.0595537	balanced
chr9	133346757	133348600	NA18983_peak_98607	122.7	-0.750736	0.0596866	balanced
chr10	6579583	6580990	NA18983_peak_9369	62.5931	1.29938	0.0597207	balanced
chr13	98484407	98485012	NA18983_peak_26507	68.351	1.45318	0.0600907	balanced
chr1	208188974	208189711	NA18983_peak_7461	41.1058	1.53642	0.0601922	balanced
chr2	127128368	127129056	NA18983_peak_48632	127.314	0.603479	0.0601922	balanced
chr8	23508676	23509774	NA18983_peak_90432	55.1303	1.7329	0.0602734	balanced
chr7	43925954	43927041	NA18983_peak_85966	218.7	0.585639	0.060616	balanced
chr3	155254380	155254764	NA18983_peak_63385	18.8733	1.85219	0.060739	balanced
chr2	170532895	170533661	NA18983_peak_50159	37.85	1.82313	0.0611593	balanced
chr7	143327840	143328787	NA18983_peak_89344	61.241	0.92323	0.0613381	balanced
chr10	108302907	108303864	NA18983_peak_13239	59.113	1.19347	0.0613381	balanced
chr2	12282909	12283862	NA18983_peak_44816	58.772	0.999043	0.0613688	balanced
chr5	1494674	1495697	NA18983_peak_71333	199.941	-1.03135	0.0614187	balanced
chr13	46866147	46866949	NA18983_peak_25192	62.2609	1.01307	0.0615703	balanced
chr6	29734520	29734877	NA18983_peak_78990	19.6729	-1.7046	0.0616623	balanced
chr17	55238045	55239226	NA18983_peak_37998	89.2011	0.709343	0.0617459	balanced
chr1	238129154	238130646	NA18983_peak_8735	29.3846	2.30858	0.0622245	balanced
chr17	7131854	7133817	NA18983_peak_36191	101.643	0.697172	0.0622245	balanced
chr3	195906292	195910077	NA18983_peak_65042	337.974	-1.44626	0.0622438	balanced
chr6	6655750	6656575	NA18983_peak_77804	32.6889	-1.35293	0.062249	balanced
chr9	92740421	92741239	NA18983_peak_96848	34.9556	-1.77372	0.0623131	balanced
chr4	81930582	81931275	NA18983_peak_67629	24.2047	-1.52455	0.0623131	balanced
chr13	45696753	45697430	NA18983_peak_25094	67.9681	0.8918	0.0624003	balanced
chr8	133449320	133449916	NA18983_peak_94353	44.6718	1.35775	0.0625971	balanced
chr3	53856859	53857402	NA18983_peak_60059	13.0298	-3.18323	0.0625971	balanced
chr14	91264280	91265605	NA18983_peak_29429	23.6218	-2.13201	0.0626882	balanced
chr17	6656867	6657799	NA18983_peak_36169	38.5987	-1.07341	0.0628763	balanced
chr17	43021612	43022635	NA18983_peak_37507	43.5495	1.93553	0.0629683	balanced
chr4	136636763	136638028	NA18983_peak_69364	29.2161	1.38546	0.0632972	balanced
chr4	59412667	59413027	NA18983_peak_66974	9.97463	-2.47076	0.0634421	balanced
chr8	10237671	10238432	NA18983_peak_90046	25.0479	1.47134	0.0634421	balanced
chr4	141307122	141307714	NA18983_peak_69559	139.982	-1.21796	0.0636001	balanced
chr20	18507055	18508307	NA18983_peak_53719	324.555	-0.754055	0.0636001	balanced
chr13	98488698	98489189	NA18983_peak_26508	36.8819	1.58455	0.0637502	balanced
chr11	58900776	58901286	NA18983_peak_16009	22.1158	2.13882	0.0639216	balanced
chr11	8832539	8833793	NA18983_peak_14467	100.849	-0.918163	0.0643967	balanced
chr7	44729690	44730623	NA18983_peak_86027	42.4309	1.4641	0.0644999	balanced
chr8	13042239	13042877	NA18983_peak_90167	60.5662	-1.15612	0.0648131	balanced
chr12	79127042	79127806	NA18983_peak_22031	54.9745	-1.45952	0.0648131	balanced
chr10	5502065	5502565	NA18983_peak_9292	18.9973	3.12175	0.0648131	balanced
chr2	162327095	162329128	NA18983_peak_49899	65.6451	1.69251	0.0648915	balanced
chr3	172061617	172063258	NA18983_peak_64008	139.037	0.757766	0.065004	balanced
chr4	118557137	118557796	NA18983_peak_68898	20.4762	1.79694	0.0651153	balanced
chr22	42518765	42520293	NA18983_peak_57498	98.6016	1.09874	0.0652834	balanced
chr5	156127808	156128843	NA18983_peak_76476	27.6125	-1.9928	0.0653314	balanced
chr10	80443614	80445124	NA18983_peak_11982	84.2403	-1.29842	0.0653314	balanced
chr1	230753681	230754337	NA18983_peak_8404	25.2164	-1.62024	0.0653314	balanced
chr14	55806773	55807959	NA18983_peak_28053	43.5225	-1.63173	0.0653314	balanced
chr10	79522117	79522833	NA18983_peak_11937	46.4742	-0.888531	0.0655481	balanced
chr11	30131566	30132113	NA18983_peak_15192	20.2164	1.65879	0.0656379	balanced
chr6	134287864	134289111	NA18983_peak_82648	74.1954	1.02145	0.0656379	balanced
chr5	157049762	157050370	NA18983_peak_76515	24.1643	-2.59686	0.0656407	balanced
chr17	49390150	49391179	NA18983_peak_37820	46.937	1.633	0.0657371	balanced
chr14	87940197	87941128	NA18983_peak_29259	101.715	0.801951	0.0657371	balanced
chr3	16145825	16146542	NA18983_peak_58452	68.6906	-1.01662	0.065919	balanced
chr18	63213264	63213863	NA18983_peak_41257	33.3917	-1.39522	0.066031	balanced
chr4	83019802	83020809	NA18983_peak_67671	28.0654	-1.33779	0.066031	balanced
chr10	119029106	119031509	NA18983_peak_13639	277.111	-0.840601	0.0660809	balanced
chr1	16913600	16914527	NA18983_peak_653	92.9219	0.850383	0.0662264	balanced
chr9	39582200	39583073	NA18983_peak_96073	15.9798	-2.37789	0.0663026	balanced
chr4	143554639	143555428	NA18983_peak_69645	107.901	-1.16923	0.0664299	balanced
chr1	178542040	178543717	NA18983_peak_6162	186.526	0.577053	0.0670965	balanced
chr8	129269156	129269812	NA18983_peak_94166	58.7169	1.19053	0.0670986	balanced
chr15	48250107	48251230	NA18983_peak_30830	20.8723	-1.87235	0.0670986	balanced
chr10	66980056	66980842	NA18983_peak_11365	23.0761	1.63336	0.067447	balanced
chr6	46652485	46653550	NA18983_peak_79929	117.158	1.31966	0.067447	balanced
chr2	112793392	112794456	NA18983_peak_48296	68.2022	-0.983432	0.067447	balanced
chr7	97226421	97227156	NA18983_peak_87416	44.4509	1.17188	0.067447	balanced
chr6	143505233	143505962	NA18983_peak_83104	26.4116	-1.84285	0.0675777	balanced
chr17	14428160	14429570	NA18983_peak_36479	81.496	-0.928762	0.0676421	balanced
chr11	72786960	72788234	NA18983_peak_16757	57.5615	-1.54852	0.0676421	balanced
chr20	10454025	10454585	NA18983_peak_53444	18.8996	2.33143	0.0676421	balanced
chr13	110542287	110542966	NA18983_peak_26878	13.9538	2.64821	0.0676726	balanced
chr8	141205830	141207310	NA18983_peak_94590	128.923	-0.703428	0.0678489	balanced
chr9	85804864	85806127	NA18983_peak_96613	181.603	0.518558	0.0679413	balanced
chr9	6574999	6575781	NA18983_peak_95087	48.3984	-1.1886	0.0682532	balanced
chr17	60078068	60079387	NA18983_peak_38245	125.187	-0.633625	0.0682532	balanced
chr15	99504031	99505054	NA18983_peak_32923	148.949	-0.712097	0.0682532	balanced
chr14	101992452	101993470	NA18983_peak_29882	89.9384	-0.828859	0.0682532	balanced
chr1	195969774	195970728	NA18983_peak_6814	49.6414	1.04596	0.0682941	balanced
chr7	75928237	75929238	NA18983_peak_86710	94.3113	0.892781	0.0683981	balanced
chr4	47010774	47011622	NA18983_peak_66630	61.9423	1.04702	0.0685046	balanced
chr14	22819076	22819869	NA18983_peak_27186	42.0866	-1.06094	0.0685374	balanced
chr5	126787911	126788983	NA18983_peak_75063	46.6748	1.18578	0.0686534	balanced
chr17	2795926	2796635	NA18983_peak_36008	41.8819	1.69945	0.0688949	balanced
chr2	197279465	197280438	NA18983_peak_51194	34.8096	1.28885	0.0691758	balanced
chr16	17013475	17014142	NA18983_peak_33741	27.2434	2.08105	0.0693343	balanced
chr6	3800764	3802432	NA18983_peak_77671	78.8368	-1.22926	0.0693498	balanced
chr20	26288337	26288940	NA18983_peak_53995	13.1992	-2.16863	0.0696299	balanced
chr10	45580235	45582278	NA18983_peak_10697	87.2987	-1.87435	0.0696299	balanced
chr13	97844215	97844608	NA18983_peak_26483	15.2096	3.09911	0.0700566	balanced
chr12	63302190	63303492	NA18983_peak_21474	91.9768	1.12156	0.0700685	balanced
chr8	124450049	124451529	NA18983_peak_93907	152.994	0.879582	0.0700685	balanced
chr5	152480466	152481231	NA18983_peak_76337	45.487	-1.15199	0.070183	balanced
chr6	6724277	6725076	NA18983_peak_77813	35.1827	-1.56658	0.0704214	balanced
chr3	122482897	122483640	NA18983_peak_62045	55.8063	-0.957814	0.0706946	balanced
chr18	68520464	68521158	NA18983_peak_41371	49.3329	-1.77332	0.0707663	balanced
chr1	204763633	204764247	NA18983_peak_7244	31.9073	-1.33238	0.0708303	balanced
chr3	66638611	66639318	NA18983_peak_60493	23.1073	-1.63033	0.0709915	balanced
chr18	13611892	13612822	NA18983_peak_39739	171.14	-0.705761	0.0710366	balanced
chr12	38904710	38907310	NA18983_peak_20481	520.824	-0.553531	0.0710441	balanced
chr11	7571750	7572201	NA18983_peak_14406	21.7477	1.8482	0.0710459	balanced
chr11	132123621	132124389	NA18983_peak_19072	53.8726	-1.10112	0.0710737	balanced
chr7	102843929	102844384	NA18983_peak_87710	35.2314	-1.3514	0.0712175	balanced
chr3	59934592	59935662	NA18983_peak_60284	81.4229	-1.45585	0.0712788	balanced
chr14	69358345	69359103	NA18983_peak_28616	80.4733	-0.969011	0.0714715	balanced
chr2	181311819	181313128	NA18983_peak_50565	221.607	0.890155	0.071699	balanced
chr6	13030672	13030978	NA18983_peak_78131	14.6689	2.14363	0.0717686	balanced
chr4	142858117	142858686	NA18983_peak_69622	14.8456	2.0206	0.071837	balanced
chr16	82108916	82109802	NA18983_peak_35525	26.8899	-1.60011	0.0719665	balanced
chr3	123576083	123576986	NA18983_peak_62099	31.8834	-1.56327	0.0722051	balanced
chr12	64943409	64945007	NA18983_peak_21542	34.559	-1.18604	0.0722449	balanced
chr14	20632053	20633505	NA18983_peak_27060	126.634	0.552699	0.0723735	balanced
chr9	123679142	123680052	NA18983_peak_98089	140.983	-1.63484	0.072391	balanced
chr3	149969963	149971785	NA18983_peak_63156	134.932	-1.26289	0.0725197	balanced
chr7	44768139	44768977	NA18983_peak_86031	58.4493	1.03258	0.0725197	balanced
chr1	238063107	238063805	NA18983_peak_8728	117.862	0.89802	0.0725217	balanced
chr2	38260442	38261119	NA18983_peak_45749	31.4024	-1.47701	0.0725217	balanced
chr6	10595848	10596510	NA18983_peak_77969	32.555	-2.25022	0.0726029	balanced
chr12	42299079	42300503	NA18983_peak_20588	182.971	1.37129	0.0726806	balanced
chr11	122726540	122727898	NA18983_peak_18683	60.1237	1.87255	0.0726806	balanced
chr6	122709961	122710660	NA18983_peak_82219	24.2538	-1.34562	0.0727763	balanced
chr14	76959218	76959732	NA18983_peak_29044	119.259	0.828442	0.072991	balanced
chr1	110641526	110642151	NA18983_peak_4219	25.7786	-1.59777	0.0730256	balanced
chr9	2157289	2158626	NA18983_peak_94854	148.729	0.758973	0.0732692	balanced
chr18	12867207	12868301	NA18983_peak_39699	25.948	1.40439	0.0733904	balanced
chr2	102622609	102623757	NA18983_peak_47959	75.5775	-1.24877	0.0733904	balanced
chr5	143514942	143516732	NA18983_peak_75913	47.5841	-1.19605	0.0736311	balanced
chr4	2770281	2771746	NA18983_peak_65281	29.9928	1.63722	0.0738967	balanced
chr6	11231862	11233407	NA18983_peak_78008	268.746	0.706488	0.0742991	balanced
chr1	168170496	168171596	NA18983_peak_5727	36.271	-1.49669	0.0742991	balanced
chr2	19863163	19863982	NA18983_peak_45044	55.7411	-1.36817	0.0743294	balanced
chr17	10042209	10042628	NA18983_peak_36371	53.9245	-1.01578	0.0743891	balanced
chr1	1628927	1630682	NA18983_peak_66	79.758	2.00751	0.0743891	balanced
chr1	160711318	160713168	NA18983_peak_5389	218.846	-0.516048	0.0746861	balanced
chr19	3573679	3574284	NA18983_peak_41967	47.5786	-1.77891	0.0748289	balanced
chr6	169589369	169590666	NA18983_peak_84196	125.518	-0.764513	0.0748289	balanced
chr12	96719682	96720948	NA18983_peak_22702	68.9123	-0.971865	0.0748671	balanced
chr2	15311137	15312075	NA18983_peak_44913	61.4218	-1.01912	0.0749054	balanced
chr1	222620645	222620920	NA18983_peak_8051	29.7964	-1.62996	0.0749054	balanced
chr2	47392459	47392785	NA18983_peak_46224	14.516	-2.61449	0.0749219	balanced
chr20	51630969	51631757	NA18983_peak_55019	31.6172	-1.2883	0.0750414	balanced
chr6	27738216	27738845	NA18983_peak_78878	39.3207	1.77362	0.0757378	balanced
chr1	234538907	234539957	NA18983_peak_8536	21.5825	2.09879	0.0758026	balanced
chr10	48475941	48477013	NA18983_peak_10778	18.0972	-1.97639	0.0758221	balanced
chr17	66301491	66303465	NA18983_peak_38487	91.857	-1.17386	0.0759085	balanced
chr14	20790826	20791747	NA18983_peak_27077	22.6239	1.60231	0.0760436	balanced
chr14	32572298	32573267	NA18983_peak_27443	44.6346	-1.43276	0.0760574	balanced
chr9	100209458	100210601	NA18983_peak_97189	87.6122	-1.6387	0.0760872	balanced
chr6	11217116	11218331	NA18983_peak_78005	38.8053	-1.77321	0.0761824	balanced
chr10	51742800	51743563	NA18983_peak_10929	22.4885	-1.57272	0.0762837	balanced
chr9	33510663	33511355	NA18983_peak_95735	27.3773	1.57869	0.0762927	balanced
chr7	77415353	77417084	NA18983_peak_86795	124.898	-0.798564	0.0763412	balanced
chr5	160180218	160181526	NA18983_peak_76717	84.7962	-0.90847	0.0763412	balanced
chr11	1262330	1263210	NA18983_peak_14148	44.2797	-1.25914	0.0763412	balanced
chr10	12473107	12473936	NA18983_peak_9620	27.213	2.26128	0.0765853	balanced
chr2	47520824	47522005	NA18983_peak_46229	139.393	-0.814115	0.0767786	balanced
chr7	67163150	67163947	NA18983_peak_86464	67.0546	0.940771	0.0767936	balanced
chr3	126212767	126213229	NA18983_peak_62234	11.141	3.11431	0.0767936	balanced
chr5	149654337	149655238	NA18983_peak_76148	21.0917	-2.09967	0.0768837	balanced
chr11	16909237	16909995	NA18983_peak_14812	53.2193	-1.18573	0.0768837	balanced
chr12	14952163	14952885	NA18983_peak_19804	94.6966	-0.698982	0.0768837	balanced
chr3	56753114	56753645	NA18983_peak_60117	54.0002	-1.10333	0.0772415	balanced
chr13	46374822	46375168	NA18983_peak_25140	36.4207	-1.77836	0.0773581	balanced
chr4	112253235	112253826	NA18983_peak_68703	26.9385	1.52166	0.0775746	balanced
chr1	45575619	45576196	NA18983_peak_2000	22.0016	2.08404	0.0775746	balanced
chr6	139926530	139927246	NA18983_peak_82972	28.6842	-1.56839	0.0776497	balanced
chr6	43977121	43978374	NA18983_peak_79831	105.041	0.949166	0.0776732	balanced
chr10	11036808	11037567	NA18983_peak_9486	31.0228	-1.49825	0.0777296	balanced
chr8	96493359	96495437	NA18983_peak_92854	36.7002	1.77624	0.0778303	balanced
chr2	60051583	60052446	NA18983_peak_46569	37.6068	1.87865	0.0779228	balanced
chr17	45373153	45374223	NA18983_peak_37639	71.6676	1.99468	0.0780156	balanced
chr4	38318667	38320311	NA18983_peak_66314	158.788	-1.0774	0.0780156	balanced
chr3	39133812	39134837	NA18983_peak_59364	21.5718	-1.82598	0.0786797	balanced
chr7	77833930	77834893	NA18983_peak_86820	57.4509	-1.22426	0.0786797	balanced
chr4	78566998	78567893	NA18983_peak_67493	57.8603	1.03327	0.078825	balanced
chr7	1459129	1460261	NA18983_peak_84296	178.258	-0.664023	0.078825	balanced
chr16	75218050	75218991	NA18983_peak_35289	89.5638	0.671154	0.078825	balanced
chr11	26316104	26317054	NA18983_peak_15095	54.874	-0.935724	0.0788321	balanced
chr2	62305561	62306161	NA18983_peak_46726	74.3046	0.86243	0.0789248	balanced
chr7	132871567	132872516	NA18983_peak_88892	28.7452	-1.42087	0.0789899	balanced
chr2	68714908	68715803	NA18983_peak_46994	129.902	-0.691201	0.0790095	balanced
chr1	214525463	214526109	NA18983_peak_7754	27.0602	1.42988	0.0790523	balanced
chr22	37198402	37199909	NA18983_peak_57179	178.924	0.818333	0.0790523	balanced
chr1	24416732	24417372	NA18983_peak_953	50.0284	1.08143	0.0791248	balanced
chr15	56243193	56245521	NA18983_peak_31110	205.977	1.03029	0.0791938	balanced
chr5	32210923	32211746	NA18983_peak_71943	103.432	0.901847	0.0791938	balanced
chr2	102386809	102388479	NA18983_peak_47945	169.656	-1.0712	0.0791938	balanced
chr16	75148319	75149253	NA18983_peak_35284	164.676	-0.565978	0.0793106	balanced
chr5	158958228	158959437	NA18983_peak_76636	99.3582	1.32423	0.0793778	balanced
chr1	199273725	199274614	NA18983_peak_6942	34.9707	1.53794	0.0795282	balanced
chr2	20191045	20191934	NA18983_peak_45070	20.0543	2.27805	0.0796895	balanced
chr12	92084657	92085700	NA18983_peak_22400	51.158	-1.03162	0.0797073	balanced
chr9	113578834	113579712	NA18983_peak_97687	168.951	0.907957	0.0798133	balanced
chr1	108118097	108118705	NA18983_peak_4088	12.8095	-2.34009	0.0799485	balanced
chr10	102869125	102870239	NA18983_peak_13017	34.8335	1.16884	0.0800644	balanced
chr13	108855220	108856445	NA18983_peak_26830	63.614	0.95377	0.0800644	balanced
chr1	203278092	203278657	NA18983_peak_7165	37.5902	-1.47975	0.0800644	balanced
chr10	102674020	102674540	NA18983_peak_12998	20.8641	2.25046	0.0800644	balanced
chr5	62223322	62224661	NA18983_peak_72829	107.464	-0.873726	0.0800644	balanced
chr6	37783087	37784665	NA18983_peak_79533	88.4416	1.02171	0.0800644	balanced
chr8	119951727	119952776	NA18983_peak_93756	42.3381	1.10404	0.080314	balanced
chr4	6898743	6899960	NA18983_peak_65462	31.5957	1.34215	0.0805878	balanced
chr3	111978659	111979858	NA18983_peak_61547	264.075	0.780793	0.0806381	balanced
chr3	46500954	46502129	NA18983_peak_59680	44.5189	2.00862	0.0808979	balanced
chr1	23539605	23540400	NA18983_peak_882	81.613	-2.18614	0.081207	balanced
chr1	222022888	222023717	NA18983_peak_8030	25.4762	-1.79635	0.0812858	balanced
chr7	47669458	47671253	NA18983_peak_86142	265.645	0.450567	0.0816049	balanced
chr8	106667721	106668983	NA18983_peak_93349	106.419	0.995111	0.0816049	balanced
chr14	40446916	40447635	NA18983_peak_27662	16.9556	2.28393	0.081605	balanced
chr12	95573928	95574765	NA18983_peak_22636	31.8834	1.76014	0.081605	balanced
chr5	151255809	151256247	NA18983_peak_76272	116.067	1.02567	0.0816818	balanced
chr15	80567787	80568642	NA18983_peak_32187	20.9398	-2.25076	0.0818919	balanced
chr16	75110837	75111670	NA18983_peak_35281	96.7886	-0.923396	0.0820708	balanced
chr11	17077332	17078704	NA18983_peak_14827	257.345	1.8081	0.0821203	balanced
chr5	62778439	62779191	NA18983_peak_72859	40.0431	1.21779	0.0822082	balanced
chr10	89653214	89653899	NA18983_peak_12359	61.0453	-0.948425	0.0823209	balanced
chr10	123147758	123148899	NA18983_peak_13782	68.2178	-1.37915	0.0823209	balanced
chr8	143733376	143734226	NA18983_peak_94677	36.6506	1.33224	0.0823209	balanced
chr2	113886337	113887280	NA18983_peak_48343	294.326	-0.580307	0.0825753	balanced
chr13	85771994	85772692	NA18983_peak_26204	15.9422	-1.9652	0.0826879	balanced
chr2	231554253	231555111	NA18983_peak_52643	25.13	-1.50751	0.0833279	balanced
chr2	196076802	196078694	NA18983_peak_51093	57.8173	1.63346	0.0834271	balanced
chr19	48259615	48260388	NA18983_peak_43833	146.989	-0.58402	0.0835635	balanced
chr1	15249089	15249442	NA18983_peak_551	21.3153	-1.722	0.0835717	balanced
chr13	99366114	99367422	NA18983_peak_26584	100.838	0.849297	0.0835728	balanced
chr16	87874853	87875796	NA18983_peak_35741	26.7296	-1.21501	0.0835746	balanced
chr12	123114964	123115865	NA18983_peak_23735	45.8403	-1.41303	0.0835746	balanced
chr2	56275565	56277129	NA18983_peak_46481	34.2909	-1.42849	0.0836773	balanced
chr19	38426826	38427706	NA18983_peak_43275	40.7385	-1.26391	0.0842711	balanced
chr9	1977220	1978190	NA18983_peak_94835	34.0329	1.34164	0.084418	balanced
chr5	54405921	54406532	NA18983_peak_72540	35.0909	1.21404	0.0844283	balanced
chr20	47824471	47825118	NA18983_peak_54783	30.0084	1.30122	0.084791	balanced
chr9	21153882	21154638	NA18983_peak_95447	43.7749	1.99706	0.084791	balanced
chr7	2800929	2801643	NA18983_peak_84388	26.3993	1.45577	0.0848986	balanced
chr1	94036971	94038210	NA18983_peak_3713	67.8162	1.71896	0.0849833	balanced
chr8	93157993	93160108	NA18983_peak_92699	35.846	2.00223	0.085019	balanced
chr1	233790866	233791402	NA18983_peak_8498	32.1588	1.16042	0.0850915	balanced
chr2	133498729	133499783	NA18983_peak_48825	57.9251	0.990065	0.0853847	balanced
chr7	76499664	76500116	NA18983_peak_86747	13.3882	2.10446	0.0853847	balanced
chr12	130878447	130879904	NA18983_peak_23980	109.78	0.892881	0.0858026	balanced
chr19	40652093	40652847	NA18983_peak_43412	53.0977	-1.08071	0.0859557	balanced
chr3	32469440	32470419	NA18983_peak_59104	119.569	-0.621517	0.0861488	balanced
chr4	39976369	39978376	NA18983_peak_66418	275.573	-0.582093	0.0861902	balanced
chr18	50832532	50833185	NA18983_peak_40697	33.2421	-1.52573	0.0864387	balanced
chr19	50368474	50369430	NA18983_peak_43989	38.1203	-1.59545	0.0865039	balanced
chr19	8444590	8445726	NA18983_peak_42238	113.549	0.75027	0.0869136	balanced
chr4	124943588	124944200	NA18983_peak_69137	17.4808	1.82695	0.0869161	balanced
chr3	42581497	42582651	NA18983_peak_59508	241.216	0.866182	0.0870914	balanced
chr5	846208	847174	NA18983_peak_71295	122.381	-0.652845	0.0872019	balanced
chr11	26134842	26135426	NA18983_peak_15086	25.1466	1.87844	0.0874618	balanced
chr9	125240745	125242087	NA18983_peak_98194	302.332	-0.467545	0.087793	balanced
chr14	91866117	91866608	NA18983_peak_29466	13.3487	-1.80535	0.087793	balanced
chr13	90866811	90867794	NA18983_peak_26234	76.0218	0.869713	0.0878557	balanced
chr6	165884633	165885592	NA18983_peak_84062	70.1446	0.838329	0.0878557	balanced
chr4	69178505	69179480	NA18983_peak_67116	25.4753	1.34128	0.0878557	balanced
chr8	106364912	106365398	NA18983_peak_93326	40.1993	-1.23492	0.0878557	balanced
chr6	154605066	154605972	NA18983_peak_83592	127.41	1.29781	0.0879011	balanced
chr13	45417062	45419024	NA18983_peak_25083	240.192	0.645465	0.0879011	balanced
chr6	169989164	169990677	NA18983_peak_84209	25.6882	-1.49555	0.0880214	balanced
chr4	123488760	123489912	NA18983_peak_69090	38.3072	1.02802	0.0880214	balanced
chr10	43455056	43456137	NA18983_peak_10613	268.614	0.618352	0.0881913	balanced
chr1	166297831	166299194	NA18983_peak_5622	39.2073	-2.18191	0.0881913	balanced
chr5	118722169	118723472	NA18983_peak_74729	121.515	0.847442	0.0883727	balanced
chr18	13003945	13005108	NA18983_peak_39711	38.1401	-1.23765	0.0885827	balanced
chr1	171251280	171252064	NA18983_peak_5849	53.9616	-0.958617	0.088617	balanced
chr4	93333296	93334864	NA18983_peak_68037	61.0569	1.37392	0.0888096	balanced
chr2	71071594	71072527	NA18983_peak_47126	171.335	-0.979555	0.0888096	balanced
chr15	85257346	85258491	NA18983_peak_32358	70.83	0.967103	0.0888096	balanced
chr7	102748492	102749565	NA18983_peak_87706	259.288	1.11229	0.0888318	balanced
chr18	60022850	60023508	NA18983_peak_41124	37.4475	-1.17268	0.0891968	balanced
chr3	127681399	127682292	NA18983_peak_62278	77.235	-0.830016	0.0894003	balanced
chr2	158359485	158360680	NA18983_peak_49709	38.5743	-1.40456	0.0894003	balanced
chr10	11442482	11443353	NA18983_peak_9530	46.3393	0.907425	0.0894312	balanced
chr1	225777217	225778384	NA18983_peak_8181	298.55	-0.519382	0.0894312	balanced
chr4	71900438	71900874	NA18983_peak_67215	29.5081	1.2779	0.0894313	balanced
chr10	11272530	11273847	NA18983_peak_9517	120.425	-0.57277	0.0895528	balanced
chr6	156658998	156660588	NA18983_peak_83666	107.436	-1.22582	0.0897171	balanced
chr6	148971481	148972939	NA18983_peak_83311	40.9993	2.1769	0.0897171	balanced
chr6	52284262	52285432	NA18983_peak_80070	339.489	1.32147	0.090012	balanced
chr1	175141606	175142734	NA18983_peak_6036	142.152	-0.586573	0.0900521	balanced
chr2	159236695	159237282	NA18983_peak_49757	16.8257	2.23271	0.0906227	balanced
chr11	7436360	7437245	NA18983_peak_14391	20.7663	1.56688	0.0907826	balanced
chr19	16259415	16260337	NA18983_peak_42635	59.0487	1.46557	0.0908638	balanced
chr6	51928281	51929649	NA18983_peak_80037	108.284	-0.813489	0.090895	balanced
chr4	52721888	52722862	NA18983_peak_66785	317.299	-0.54296	0.0910347	balanced
chr14	106556817	106557108	NA18983_peak_30145	13.3873	2.11346	0.0913998	balanced
chr11	118145276	118146052	NA18983_peak_18429	48.3516	1.08326	0.0916931	balanced
chr1	195697155	195697645	NA18983_peak_6805	25.1457	-1.30207	0.0916931	balanced
chr14	69726546	69727571	NA18983_peak_28652	84.0209	-0.958767	0.0916931	balanced
chr1	167669363	167670023	NA18983_peak_5702	51.1126	-1.03405	0.0917676	balanced
chr7	2862833	2865414	NA18983_peak_84398	277.046	-1.04116	0.0917676	balanced
chr2	57890431	57890860	NA18983_peak_46513	54.1507	-1.41484	0.0920279	balanced
chr19	18932306	18932888	NA18983_peak_42827	23.2633	1.78083	0.0920544	balanced
chr15	85474879	85476084	NA18983_peak_32385	65.5964	0.99304	0.0922283	balanced
chr22	45413190	45414116	NA18983_peak_57623	31.8004	-1.41048	0.0924668	balanced
chr6	90502729	90503449	NA18983_peak_81150	53.1083	2.42679	0.0924689	balanced
chr2	136485970	136486651	NA18983_peak_48981	80.3139	1.01256	0.0927396	balanced
chr2	152415117	152415613	NA18983_peak_49503	23.7663	-1.55667	0.0927664	balanced
chr1	179245208	179245878	NA18983_peak_6199	17.1833	-1.80362	0.0927664	balanced
chr10	13439637	13440888	NA18983_peak_9654	36.9416	-1.39546	0.0929236	balanced
chr17	5500422	5501273	NA18983_peak_36149	28.7746	2.17703	0.0930389	balanced
chr1	248438823	248439624	NA18983_peak_9062	83.2887	0.706895	0.0930735	balanced
chr5	458621	459542	NA18983_peak_71275	86.1434	0.806948	0.0933733	balanced
chr10	119724827	119726516	NA18983_peak_13700	217.98	0.923104	0.0934263	balanced
chr6	55888802	55889339	NA18983_peak_80232	20.4597	1.78344	0.093554	balanced
chr1	191889092	191889920	NA18983_peak_6673	48.7027	-1.54079	0.0936888	balanced
chr20	8602592	8603520	NA18983_peak_53380	68.0897	-1.79372	0.0936888	balanced
chr21	31064574	31065615	NA18983_peak_55793	43.2103	-1.15422	0.0937028	balanced
chr18	4267692	4268095	NA18983_peak_39452	15.3175	-1.66563	0.0937028	balanced
chr4	128862007	128863715	NA18983_peak_69242	215.316	0.763237	0.0937028	balanced
chr14	73457779	73459086	NA18983_peak_28852	241.757	-0.91991	0.0937028	balanced
chr2	234291907	234293019	NA18983_peak_52788	83.1391	1.58494	0.0937433	balanced
chr6	155223884	155224905	NA18983_peak_83631	151.303	-1.33048	0.0937433	balanced
chr6	16635626	16636595	NA18983_peak_78372	135.789	0.563031	0.0937949	balanced
chr2	53424049	53425633	NA18983_peak_46343	72.0138	-0.802937	0.0937949	balanced
chr8	128187146	128187552	NA18983_peak_94138	41.6749	1.3455	0.0938441	balanced
chr21	44911190	44912468	NA18983_peak_56338	56.291	-1.40948	0.0940852	balanced
chr4	138002981	138003847	NA18983_peak_69393	94.5583	-0.956917	0.0940852	balanced
chr7	139133329	139134189	NA18983_peak_89145	74.7862	1.391	0.0945134	balanced
chr15	48096184	48097515	NA18983_peak_30828	196.057	0.82965	0.0948152	balanced
chr13	77429157	77430801	NA18983_peak_26009	373.27	0.40767	0.0949993	balanced
chr1	79193093	79193728	NA18983_peak_3159	51.7096	-1.08191	0.0949993	balanced
chr4	183797046	183799281	NA18983_peak_71059	45.8069	1.33484	0.0949993	balanced
chr7	86955837	86956774	NA18983_peak_87029	23.4483	1.99452	0.0949993	balanced
chr20	32085890	32086724	NA18983_peak_54071	25.4523	-2.17813	0.0950331	balanced
chr5	414931	416381	NA18983_peak_71267	105.744	1.06317	0.0951022	balanced
chr2	3242567	3243517	NA18983_peak_44393	69.4264	0.814346	0.0951022	balanced
chr3	178392448	178393996	NA18983_peak_64233	33.7033	-1.63272	0.0951022	balanced
chr6	85942648	85943208	NA18983_peak_80939	20.3092	1.68648	0.0951022	balanced
chr1	172117324	172119042	NA18983_peak_5883	86.4879	1.30011	0.0951022	balanced
chr6	18186075	18186962	NA18983_peak_78438	71.2895	-1.05556	0.0953081	balanced
chr18	54246754	54247747	NA18983_peak_40823	96.6187	0.807212	0.0953955	balanced
chr1	149708230	149708960	NA18983_peak_4769	94.622	0.662969	0.0954996	balanced
chr18	60020409	60021079	NA18983_peak_41123	23.4689	-1.86708	0.0955951	balanced
chr22	17303652	17304905	NA18983_peak_56433	65.041	-0.75244	0.0955951	balanced
chr1	175672853	175674616	NA18983_peak_6072	75.0768	1.01879	0.0956775	balanced
chr12	5059057	5060050	NA18983_peak_19344	24.2497	1.85887	0.0959604	balanced
chr16	28360456	28361561	NA18983_peak_34102	31.5308	-1.30686	0.096299	balanced
chr8	100847208	100847885	NA18983_peak_93048	28.1172	-1.98097	0.096586	balanced
chr8	74301703	74302348	NA18983_peak_92156	19.5366	-1.57383	0.0967615	balanced
chr14	34277137	34277488	NA18983_peak_27485	14.2044	1.92263	0.0967615	balanced
chr1	165913938	165914673	NA18983_peak_5603	42.8476	1.54491	0.0969292	balanced
chr20	5315929	5317156	NA18983_peak_53265	23.3004	1.76318	0.0969843	balanced
chr12	21680300	21680802	NA18983_peak_19973	34.2606	1.4387	0.0970283	balanced
chr8	144754837	144755929	NA18983_peak_94736	138.383	-1.31827	0.0976398	balanced
chr18	23715654	23716697	NA18983_peak_39875	25.763	-1.52364	0.0976843	balanced
chr9	6889777	6890358	NA18983_peak_95114	36.8448	-1.29895	0.0977252	balanced
chr8	106285302	106286508	NA18983_peak_93322	34.8022	-1.21674	0.0977252	balanced
chr1	210342722	210344545	NA18983_peak_7548	135.452	1.15035	0.0980075	balanced
chr10	109956564	109957835	NA18983_peak_13280	280.968	-0.510681	0.0980075	balanced
chr16	8663158	8663993	NA18983_peak_33360	19.1511	2.1968	0.0980075	balanced
chr1	48756821	48757649	NA18983_peak_2139	56.9331	1.39629	0.0980075	balanced
chr9	76458932	76460544	NA18983_peak_96370	196.075	1.6472	0.0980075	balanced
chr5	151020313	151021511	NA18983_peak_76237	63.553	0.997976	0.0980075	balanced
chr18	37391723	37393027	NA18983_peak_40302	68.0126	-0.919096	0.0980075	balanced
chr6	99612957	99614918	NA18983_peak_81346	131.272	1.65844	0.0980088	balanced
chr19	50817294	50818750	NA18983_peak_44011	254.488	-0.465453	0.0980088	balanced
chr12	130992240	130993660	NA18983_peak_23987	29.0403	-1.63936	0.0981235	balanced
chr13	48500594	48501169	NA18983_peak_25253	55.5075	1.59256	0.0981286	balanced
chr20	21548363	21549063	NA18983_peak_53836	29.3681	-1.37187	0.0981755	balanced
chr6	77465856	77467233	NA18983_peak_80675	163.152	0.736115	0.0982332	balanced
chr3	40184991	40185768	NA18983_peak_59407	78.6564	-0.744119	0.0987469	balanced
chr9	5843777	5845229	NA18983_peak_95045	65.1485	-0.926472	0.0987469	balanced
chr8	135182292	135182812	NA18983_peak_94429	16.224	-1.57929	0.0987503	balanced
chr7	73971019	73972024	NA18983_peak_86603	42.0183	-1.80016	0.0992485	balanced
chr10	114879657	114880222	NA18983_peak_13542	44.7875	1.94189	0.0992485	balanced
chr5	35359980	35361256	NA18983_peak_72085	36.1283	-1.25046	0.0994655	balanced
chr10	14009400	14010497	NA18983_peak_9702	141.183	0.545826	0.0998116	balanced
chr18	31646429	31647026	NA18983_peak_40078	46.7103	-1.48486	0.0998689	balanced
[truncated: 18,161 more rows]

## Sheet: peaks_HG01241
Supplementary Data 3. Allele-specific and balanced open chromatin peaks and genes identified for ATAC-seq and TT-seq data of each individual using the Wald test implemented in DESeq2.
seqname	start	end	peak_id	baseMean	log2FoldChange	padj	event
chr2	210170052	210172128	HG01241_peak_37474	404.437	2.54219	4.68785e-18	allele-specific
chr14	106417376	106418128	HG01241_peak_21434	110.569	-2.75006	8.98084e-16	allele-specific
chr7	76486665	76487217	HG01241_peak_61721	129.343	2.05493	1.30403e-15	allele-specific
chr20	58888773	58889434	HG01241_peak_40043	100.429	-4.15141	5.65345e-14	allele-specific
chr22	25333524	25334479	HG01241_peak_41216	68.292	-3.49512	3.02539e-13	allele-specific
chr7	75156374	75157796	HG01241_peak_61659	165.525	-3.96208	4.95131e-13	allele-specific
chr6	20319429	20320561	HG01241_peak_55887	150.399	1.95707	4.95131e-13	allele-specific
chr9	113441	115210	HG01241_peak_67243	132.768	-2.22865	1.29855e-12	allele-specific
chr6	156394950	156396734	HG01241_peak_59445	85.2919	-3.10642	1.7619e-12	allele-specific
chr22	25447563	25448900	HG01241_peak_41226	221.077	-1.42082	4.24965e-12	allele-specific
chr7	65080800	65081694	HG01241_peak_61400	127.787	-4.45549	7.94031e-12	allele-specific
chr5	1494752	1495364	HG01241_peak_51017	97.1542	2.1595	2.46722e-11	allele-specific
chr22	22905990	22908332	HG01241_peak_41109	97.5244	-2.94879	1.09351e-10	allele-specific
chr4	102500466	102502467	HG01241_peak_49121	319.362	3.37142	3.65571e-10	allele-specific
chr4	9152279	9153768	HG01241_peak_47349	238.24	1.43883	4.80342e-10	allele-specific
chr11	2699119	2701067	HG01241_peak_10207	149.033	5.29745	8.00863e-10	allele-specific
chr1	1745601	1746771	HG01241_peak_67	288.379	-1.16562	8.00863e-10	allele-specific
chr15	99805878	99807453	HG01241_peak_23453	142.845	-1.56922	1.14911e-09	allele-specific
chr14	105705932	105706787	HG01241_peak_21419	102.957	-2.6588	2.21829e-09	allele-specific
chr7	74173217	74175025	HG01241_peak_61607	143.652	-2.96154	2.76556e-09	allele-specific
chr2	118013281	118014794	HG01241_peak_35227	250.162	5.97955	2.76556e-09	allele-specific
chr14	32075925	32078270	HG01241_peak_19480	257.435	2.98594	4.15535e-09	allele-specific
chr7	23470250	23471737	HG01241_peak_60552	206.879	-2.25118	6.83539e-09	allele-specific
chr7	6825582	6826561	HG01241_peak_60163	58.0217	-3.00466	8.01188e-09	allele-specific
chr1	75375620	75376823	HG01241_peak_2272	55.7814	-4.23372	1.42209e-08	allele-specific
chr20	34708734	34710278	HG01241_peak_39269	195.445	-1.68096	1.48287e-08	allele-specific
chr17	44198384	44200797	HG01241_peak_27129	346.651	3.24933	1.48287e-08	allele-specific
chr9	749910	751660	HG01241_peak_67268	55.3357	-3.71405	1.62008e-08	allele-specific
chr10	5852037	5853131	HG01241_peak_6814	108.734	1.68153	1.62008e-08	allele-specific
chr19	2900346	2901197	HG01241_peak_30338	79.3004	-1.86225	3.13175e-08	allele-specific
chr4	9604079	9605228	HG01241_peak_47354	56.8233	3.32337	3.38534e-08	allele-specific
chr13	52599546	52600601	HG01241_peak_18319	55.0647	-3.32799	3.38534e-08	allele-specific
chr9	93094956	93096743	HG01241_peak_68716	461.256	0.967075	5.17878e-08	balanced
chr3	75784934	75785976	HG01241_peak_44082	155.953	1.51267	5.21743e-08	allele-specific
chr7	75092240	75093349	HG01241_peak_61657	261.567	-1.2418	5.43033e-08	allele-specific
chr12	63667971	63669469	HG01241_peak_15403	119.324	2.01354	5.43033e-08	allele-specific
chr5	102154767	102156015	HG01241_peak_52888	67.5811	-2.82798	6.61128e-08	allele-specific
chr9	21993828	21996115	HG01241_peak_67737	426.697	-1.52996	7.05812e-08	allele-specific
chr10	46268254	46268969	HG01241_peak_7773	53.4723	2.34722	7.47817e-08	allele-specific
chr2	32009248	32011527	HG01241_peak_33284	329.083	2.61529	7.5526e-08	allele-specific
chr3	129120353	129122386	HG01241_peak_45127	329.016	-1.62456	8.65214e-08	allele-specific
chr17	35244077	35244774	HG01241_peak_26763	60.0836	-3.34167	1.39416e-07	allele-specific
chr7	20797468	20798704	HG01241_peak_60456	134.591	-2.98309	1.58569e-07	allele-specific
chr1	228634945	228635881	HG01241_peak_6099	103.154	5.35309	1.62004e-07	allele-specific
chr8	69832441	69835304	HG01241_peak_65357	430.592	1.0865	1.64419e-07	allele-specific
chr9	214199	215582	HG01241_peak_67249	280.073	-1.08754	1.66347e-07	allele-specific
chr19	53537289	53538800	HG01241_peak_32267	114.046	-4.65859	1.67004e-07	allele-specific
chr6	88615592	88617253	HG01241_peak_57699	61.6591	-3.16445	2.11436e-07	allele-specific
chr8	687621	688616	HG01241_peak_63833	50.0204	-3.94752	2.16121e-07	allele-specific
chr17	18038563	18039970	HG01241_peak_26365	242.028	1.22449	3.74947e-07	allele-specific
chr3	138082198	138083571	HG01241_peak_45351	57.7879	-2.9021	3.76824e-07	allele-specific
chr5	55420688	55421550	HG01241_peak_51811	65.0191	-2.40654	5.12827e-07	allele-specific
chr8	78665335	78666701	HG01241_peak_65555	333.381	2.30331	5.12827e-07	allele-specific
chr9	42851491	42852990	HG01241_peak_68144	53.784	-2.87658	5.12827e-07	allele-specific
chr6	157273402	157275378	HG01241_peak_59508	244.203	1.13388	5.12827e-07	allele-specific
chr15	24954802	24956915	HG01241_peak_21491	132.766	5.12646	6.08138e-07	allele-specific
chr14	105739319	105740736	HG01241_peak_21421	241.023	1.52488	6.17799e-07	allele-specific
chr10	50067417	50068674	HG01241_peak_7859	104.893	1.48434	6.94975e-07	allele-specific
chr7	73005307	73006685	HG01241_peak_61561	283.065	1.27382	7.85151e-07	allele-specific
chr7	76358144	76359848	HG01241_peak_61709	374.323	-1.18291	1.04815e-06	allele-specific
chr19	9791620	9793179	HG01241_peak_30651	234.496	1.71719	1.15885e-06	allele-specific
chr16	21501319	21502788	HG01241_peak_24201	327.053	1.94026	1.50273e-06	allele-specific
chr5	146751426	146752298	HG01241_peak_54186	51.452	-3.47826	1.57688e-06	allele-specific
chr6	44126753	44128630	HG01241_peak_56882	149.25	-2.04675	1.68202e-06	allele-specific
chr12	52104379	52105335	HG01241_peak_15054	30.2261	-3.74999	2.94578e-06	allele-specific
chr1	144560046	144561133	HG01241_peak_3429	94.1344	2.51129	2.96052e-06	allele-specific
chr18	80147185	80148367	HG01241_peak_30133	84.3397	4.30168	3.13963e-06	allele-specific
chr19	13151538	13152387	HG01241_peak_30857	147.112	-1.58616	3.29365e-06	allele-specific
chr8	47002939	47003599	HG01241_peak_64788	53.2697	2.33789	3.46611e-06	allele-specific
chr12	121797146	121797472	HG01241_peak_16977	63.0147	6.77646	3.95686e-06	allele-specific
chr7	76461580	76462201	HG01241_peak_61719	89.7121	-1.44402	4.13134e-06	allele-specific
chr8	41622170	41623885	HG01241_peak_64705	167.508	1.22769	4.13134e-06	allele-specific
chr1	826802	828034	HG01241_peak_3	207.939	-6.75715	4.20362e-06	allele-specific
chr19	36837766	36838858	HG01241_peak_31489	102.832	4.8242	4.55994e-06	allele-specific
chr10	70169965	70171128	HG01241_peak_8301	206.969	2.49344	4.7224e-06	allele-specific
chr7	74288903	74290619	HG01241_peak_61621	93.3369	2.72368	4.9088e-06	allele-specific
chr2	112054034	112055908	HG01241_peak_35135	691.404	0.822086	6.37685e-06	balanced
chr19	55598905	55600645	HG01241_peak_32348	291.537	-4.73678	6.55724e-06	allele-specific
chr4	69831734	69832970	HG01241_peak_48357	49.0563	-2.76571	7.12395e-06	allele-specific
chr12	8231667	8232149	HG01241_peak_13947	28.8178	3.65353	7.47024e-06	allele-specific
chr8	117191198	117192294	HG01241_peak_66412	44.9477	-3.52892	1.20616e-05	allele-specific
chr5	14249505	14252448	HG01241_peak_51251	181.678	-1.34742	1.31911e-05	allele-specific
chr6	27388477	27389835	HG01241_peak_56113	60.3541	2.08768	1.44014e-05	allele-specific
chr2	20675766	20677807	HG01241_peak_32981	166.122	1.45169	1.682e-05	allele-specific
chr2	227881887	227882771	HG01241_peak_37979	35.6	3.2754	1.74716e-05	allele-specific
chr6	87796163	87797195	HG01241_peak_57669	126.898	1.82111	1.84769e-05	allele-specific
chr1	247321973	247324066	HG01241_peak_6586	61.396	2.65106	2.18148e-05	allele-specific
chr7	126657220	126658592	HG01241_peak_62906	57.0643	1.94173	2.4053e-05	allele-specific
chr14	39229045	39229732	HG01241_peak_19597	44.2806	4.06048	2.6052e-05	allele-specific
chr2	127080621	127082373	HG01241_peak_35395	184.576	1.1266	2.61872e-05	allele-specific
chr16	49463198	49464117	HG01241_peak_24657	51.7136	-4.5919	2.66039e-05	allele-specific
chr13	112931056	112931851	HG01241_peak_19147	40.2048	-4.59551	2.80444e-05	allele-specific
chr2	228559485	228560582	HG01241_peak_37994	35.8674	-2.91679	2.85616e-05	allele-specific
chr6	3848916	3849791	HG01241_peak_55349	95.1075	-6.28713	2.91298e-05	allele-specific
chr1	120354574	120355230	HG01241_peak_3382	30.4139	-4.60416	3.47758e-05	allele-specific
chr1	84944799	84946173	HG01241_peak_2460	115.187	2.12356	3.47758e-05	allele-specific
chr12	131035099	131035701	HG01241_peak_17210	28.3389	6.40263	3.52266e-05	allele-specific
chr19	38506821	38507711	HG01241_peak_31543	48.2213	-2.47424	3.53789e-05	allele-specific
chr6	4348200	4348975	HG01241_peak_55361	36.0573	-3.02868	3.54065e-05	allele-specific
chr4	88697231	88698268	HG01241_peak_48899	64.6973	-4.50651	3.66003e-05	allele-specific
chr8	2127161	2127997	HG01241_peak_63846	71.8219	3.93304	4.19186e-05	allele-specific
chr2	113235207	113235982	HG01241_peak_35188	71.9469	5.35995	5.32604e-05	allele-specific
chr2	238098166	238099202	HG01241_peak_38309	84.6884	-1.43148	5.54026e-05	allele-specific
chr6	169112477	169113307	HG01241_peak_59840	71.0988	-1.67669	5.54026e-05	allele-specific
chr13	19344577	19345565	HG01241_peak_17294	36.2842	-3.60011	5.88548e-05	allele-specific
chr4	8228322	8229689	HG01241_peak_47328	167.867	-1.02067	6.2445e-05	allele-specific
chr2	131440757	131441704	HG01241_peak_35513	39.5792	2.16539	6.37454e-05	allele-specific
chr11	11089454	11090456	HG01241_peak_10494	51.3876	-3.08597	6.66259e-05	allele-specific
chr2	152558518	152559604	HG01241_peak_35985	38.3196	-3.09843	7.05627e-05	allele-specific
chr10	113960421	113962049	HG01241_peak_9648	125.467	-1.20133	7.32236e-05	allele-specific
chr7	999649	1001299	HG01241_peak_59919	50.25	-2.48677	7.32236e-05	allele-specific
chr19	8486898	8487929	HG01241_peak_30630	57.7727	4.38762	7.42012e-05	allele-specific
chr8	118588701	118589542	HG01241_peak_66455	47.5462	2.88244	8.66335e-05	allele-specific
chr2	130064506	130065276	HG01241_peak_35481	34.8947	-2.25254	9.07834e-05	allele-specific
chr1	244862670	244865123	HG01241_peak_6518	399.303	1.18588	9.50324e-05	allele-specific
chr12	9362021	9362309	HG01241_peak_13978	54.0473	-2.14428	9.50324e-05	allele-specific
chr15	98952130	98953473	HG01241_peak_23401	131.704	-2.06561	0.000122796	allele-specific
chr14	105707771	105709989	HG01241_peak_21420	191.788	-1.68855	0.000141818	allele-specific
chr2	54570889	54571657	HG01241_peak_33827	112.458	-5.94232	0.000143783	allele-specific
chr7	25030712	25031913	HG01241_peak_60614	78.7465	-1.44147	0.000152952	allele-specific
chr19	17419607	17420775	HG01241_peak_31062	107.727	5.82559	0.000186001	allele-specific
chr2	42770477	42771146	HG01241_peak_33555	50.9879	-2.23776	0.000196934	allele-specific
chr1	2189370	2190051	HG01241_peak_87	44.1482	5.10182	0.000196934	allele-specific
chr7	139875845	139876340	HG01241_peak_63322	26.8071	2.8714	0.000228844	allele-specific
chr4	11066180	11067114	HG01241_peak_47404	24.1255	3.79568	0.000255953	allele-specific
chr14	42299603	42299981	HG01241_peak_19623	15.706	5.93746	0.000272155	allele-specific
chr5	110726381	110727351	HG01241_peak_53037	103.722	-1.17331	0.000278276	allele-specific
chr2	177634414	177635170	HG01241_peak_36607	27.6094	5.78745	0.000304602	allele-specific
chr16	3364800	3365539	HG01241_peak_23720	25.5648	4.23047	0.000304602	allele-specific
chr6	155248169	155248688	HG01241_peak_59423	33.5413	2.23042	0.000312165	allele-specific
chr19	20923001	20923876	HG01241_peak_31249	88.0014	-2.18197	0.000341578	allele-specific
chr3	186930129	186932243	HG01241_peak_46655	251.29	0.877636	0.000367496	balanced
chr6	32583712	32584746	HG01241_peak_56378	38.7184	4.14008	0.000367496	allele-specific
chr9	31146499	31147422	HG01241_peak_67810	25.7558	-2.81582	0.000385537	allele-specific
chr8	140518530	140519031	HG01241_peak_67062	20.0349	-5.79807	0.000393789	allele-specific
chr6	37516360	37517953	HG01241_peak_56637	97.3281	-1.21357	0.000402945	allele-specific
chr6	51805104	51806148	HG01241_peak_57013	20.4753	-3.40378	0.000402945	allele-specific
chr4	83221517	83222511	HG01241_peak_48741	78.1706	-1.24317	0.000402945	allele-specific
chr6	1595984	1596871	HG01241_peak_55256	25.9351	-5.76329	0.000402945	allele-specific
chr20	14950900	14951701	HG01241_peak_38826	32.2791	2.35331	0.000402945	allele-specific
chr1	248432143	248432725	HG01241_peak_6615	24.2373	-4.98676	0.000402945	allele-specific
chr22	25362078	25362953	HG01241_peak_41217	55.2324	-1.49369	0.000415033	allele-specific
chr3	125719944	125720677	HG01241_peak_45021	24.4841	-2.94547	0.000420923	allele-specific
chr10	117342107	117342901	HG01241_peak_9719	42.7034	-4.91051	0.000420923	allele-specific
chr15	77953683	77954474	HG01241_peak_22842	40.8621	-1.92477	0.000430438	allele-specific
chr14	105862010	105862750	HG01241_peak_21428	61.9487	2.99739	0.000431028	allele-specific
chr1	111229414	111230345	HG01241_peak_3128	56.3649	-2.06642	0.000514395	allele-specific
chr4	72966400	72967412	HG01241_peak_48415	27.2291	-3.09709	0.000532203	allele-specific
chr22	41681847	41683139	HG01241_peak_41795	46.4341	3.55504	0.000567009	allele-specific
chr16	3443155	3444290	HG01241_peak_23722	79.3341	5.50667	0.000608156	allele-specific
chr4	169070585	169071325	HG01241_peak_50551	30.5363	3.26294	0.000632193	allele-specific
chr17	36210548	36211244	HG01241_peak_26812	71.5707	-1.43813	0.000637446	allele-specific
chr14	106268406	106270060	HG01241_peak_21430	46.5164	2.43125	0.000637446	allele-specific
chr7	30798471	30801137	HG01241_peak_60767	118.92	-1.51825	0.000698648	allele-specific
chr5	140710355	140711598	HG01241_peak_53973	215.117	-0.821627	0.000701193	balanced
chr2	106269605	106270570	HG01241_peak_35015	34.5741	-2.04223	0.000701193	allele-specific
chr11	18246249	18247508	HG01241_peak_10682	132.083	1.67392	0.000723417	allele-specific
chr16	74892687	74893329	HG01241_peak_25278	30.9092	4.01133	0.000737703	allele-specific
chr10	107441891	107442467	HG01241_peak_9477	25.9727	-2.88351	0.000794604	allele-specific
chr18	79784647	79785455	HG01241_peak_30119	31.385	-3.53332	0.000803663	allele-specific
chr19	55674817	55675599	HG01241_peak_32357	117.188	-4.70014	0.000833747	allele-specific
chr20	2301031	2301856	HG01241_peak_38512	47.6955	1.79046	0.00088561	allele-specific
chr7	149125530	149127852	HG01241_peak_63552	330.07	-4.64519	0.000977399	allele-specific
chr1	156105874	156106914	HG01241_peak_3825	105.771	-5.43587	0.000982529	allele-specific
chr14	92768141	92769146	HG01241_peak_20954	81.5985	-1.1939	0.000998141	allele-specific
chr16	50011733	50012903	HG01241_peak_24675	44.2136	2.02751	0.00104514	allele-specific
chr11	3840306	3841849	HG01241_peak_10244	282.799	0.953729	0.00111152	balanced
chr6	13513459	13514580	HG01241_peak_55676	66.756	1.54708	0.0012237	allele-specific
chr18	11293553	11294466	HG01241_peak_28729	33.2381	-2.20944	0.0012237	allele-specific
chr12	8226631	8228041	HG01241_peak_13946	41.0498	-1.85812	0.0012237	allele-specific
chr1	149708180	149708834	HG01241_peak_3537	59.1585	1.56254	0.0012237	allele-specific
chr18	2636439	2638534	HG01241_peak_28541	146.403	1.28019	0.00124581	allele-specific
chr4	10018684	10019481	HG01241_peak_47377	139.88	0.923203	0.00126079	balanced
chr7	66996174	66997099	HG01241_peak_61455	236.574	-1.24722	0.0012608	allele-specific
chr8	143609049	143610270	HG01241_peak_67162	276.416	0.949787	0.00142329	balanced
chr10	70232814	70234121	HG01241_peak_8304	182.811	5.31134	0.00147061	allele-specific
chr4	77861665	77863766	HG01241_peak_48596	164.498	-5.31113	0.00147081	allele-specific
chr3	4983867	4984597	HG01241_peak_42199	129.493	-5.31147	0.0014959	allele-specific
chr12	6839636	6840368	HG01241_peak_13901	63.4108	-1.99234	0.00149928	allele-specific
chr3	31802532	31803433	HG01241_peak_42909	25.8555	3.43726	0.00155505	allele-specific
chr8	2733419	2734574	HG01241_peak_63853	50.7707	3.06419	0.00158529	allele-specific
chr9	41643435	41644373	HG01241_peak_68137	186.506	0.945625	0.00161563	balanced
chr20	38997436	38998366	HG01241_peak_39447	44.2157	-1.88802	0.00170209	allele-specific
chr18	76988517	76990920	HG01241_peak_30059	49.7878	-2.81887	0.00180531	allele-specific
chr12	56116036	56116901	HG01241_peak_15218	126.637	-5.17507	0.00181203	allele-specific
chr15	100833508	100834600	HG01241_peak_23477	51.1794	-2.80656	0.00181203	allele-specific
chr17	65228812	65229929	HG01241_peak_27827	28.0989	5.3101	0.00188984	allele-specific
chr15	90785967	90787195	HG01241_peak_23266	69.307	-1.82377	0.00192247	allele-specific
chr1	108199503	108200967	HG01241_peak_3002	117.048	-0.979691	0.00193275	balanced
chr3	122669247	122669725	HG01241_peak_44924	23.791	-2.59234	0.00196185	allele-specific
chr21	36965975	36967205	HG01241_peak_40596	144.995	2.96182	0.00196952	allele-specific
chr6	10886770	10887399	HG01241_peak_55559	32.4404	2.68637	0.00200576	allele-specific
chr15	67100826	67102655	HG01241_peak_22512	121.056	-2.73706	0.00201711	allele-specific
chr7	73234812	73236257	HG01241_peak_61567	161.048	2.55023	0.0020472	allele-specific
chr12	17641772	17642430	HG01241_peak_14256	19.5211	5.31435	0.00206624	allele-specific
chr7	2863034	2864366	HG01241_peak_60023	84.3936	-1.36878	0.00207849	allele-specific
chr9	20657939	20659290	HG01241_peak_67678	99.4449	-1.22255	0.00219418	allele-specific
chr8	118620819	118622742	HG01241_peak_66456	240.525	1.4466	0.00219418	allele-specific
chr19	1648098	1649344	HG01241_peak_30244	168.379	1.2669	0.00219418	allele-specific
chr1	16544384	16545017	HG01241_peak_521	26.7068	2.85563	0.00219418	allele-specific
chr19	38636787	38637612	HG01241_peak_31554	52.8419	-1.82503	0.0023104	allele-specific
chr1	144545690	144547483	HG01241_peak_3427	195.273	-0.708957	0.00240177	balanced
chr20	43513737	43514972	HG01241_peak_39516	203.419	-3.20813	0.00253353	allele-specific
chr14	91835827	91837091	HG01241_peak_20905	68.6913	-1.63999	0.00262	allele-specific
chr2	168211238	168212610	HG01241_peak_36325	38.7748	-2.26711	0.00266024	allele-specific
chr11	6468947	6469383	HG01241_peak_10314	32.6156	-3.00445	0.00269561	allele-specific
chr3	170907804	170909098	HG01241_peak_46188	135.808	1.27492	0.00288955	allele-specific
chr1	37690060	37690939	HG01241_peak_1278	98.7345	-1.17673	0.00288955	allele-specific
chr14	88209087	88210034	HG01241_peak_20768	24.0964	4.45803	0.00288955	allele-specific
chr3	42128665	42130201	HG01241_peak_43192	62.08	2.92909	0.00298219	allele-specific
chr7	99080916	99081947	HG01241_peak_62183	31.8734	-3.27872	0.00302068	allele-specific
chr3	146469125	146470039	HG01241_peak_45571	99.2354	-1.14018	0.00305343	allele-specific
chr10	80234492	80235383	HG01241_peak_8634	103.96	1.03237	0.00305343	allele-specific
chr13	21476949	21477378	HG01241_peak_17366	31.6355	-5.05887	0.00314225	allele-specific
chr9	272404	273264	HG01241_peak_67253	124.027	-1.34565	0.00327763	allele-specific
chr10	30750835	30752294	HG01241_peak_7509	40.0845	-2.14948	0.00329103	allele-specific
chr3	130746464	130748289	HG01241_peak_45179	172.78	1.16175	0.00329103	allele-specific
chr2	234291865	234293021	HG01241_peak_38234	60.4581	1.52948	0.0032952	allele-specific
chr3	59857606	59858386	HG01241_peak_43783	38.7574	-5.02089	0.00336691	allele-specific
chr1	9863992	9864883	HG01241_peak_310	26.9632	2.77929	0.00347698	allele-specific
chr9	5042463	5043413	HG01241_peak_67394	21.7756	4.4211	0.00355463	allele-specific
chr4	109588112	109588781	HG01241_peak_49295	24.7068	5.05123	0.00362572	allele-specific
chr10	124063663	124065818	HG01241_peak_9880	44.0516	2.19745	0.00362572	allele-specific
chr1	232590441	232591476	HG01241_peak_6205	29.0155	2.46371	0.00373065	allele-specific
chr11	58646840	58648016	HG01241_peak_11428	135.08	0.863342	0.00373065	balanced
chr19	872401	873505	HG01241_peak_30172	95.2421	-1.9102	0.00385415	allele-specific
chr7	142770889	142771913	HG01241_peak_63417	40.1273	1.75574	0.00385975	allele-specific
chr18	36533949	36534828	HG01241_peak_29193	25.3059	-3.258	0.0038684	allele-specific
chr5	139961041	139961965	HG01241_peak_53932	48.2518	2.38383	0.00388503	allele-specific
chr7	47149245	47150119	HG01241_peak_61211	21.1599	-2.79526	0.0039089	allele-specific
chr2	212537356	212539522	HG01241_peak_37506	85.3873	-1.29921	0.00395159	allele-specific
chr3	535657	536625	HG01241_peak_42111	49.2994	3.17526	0.00395159	allele-specific
chr9	81688835	81690398	HG01241_peak_68438	142.137	-1.07884	0.00395159	allele-specific
chr9	2697469	2698065	HG01241_peak_67328	18.9331	-2.82944	0.00413999	allele-specific
chr3	30577603	30578856	HG01241_peak_42866	45.2791	-5.02118	0.0041986	allele-specific
chr7	76605984	76606713	HG01241_peak_61725	45.7602	3.58484	0.0042273	allele-specific
chr1	181429483	181430939	HG01241_peak_4652	59.7048	1.42528	0.00431114	allele-specific
chr18	79274873	79276646	HG01241_peak_30100	73.0508	-1.54185	0.00432964	allele-specific
chr8	22599323	22600036	HG01241_peak_64208	67.3727	3.13407	0.00433167	allele-specific
chr9	33523389	33524655	HG01241_peak_67880	39.9901	-1.71984	0.00433167	allele-specific
chr8	94833324	94834162	HG01241_peak_65867	27.4147	-3.21149	0.00433638	allele-specific
chr8	19637633	19638506	HG01241_peak_64133	86.7234	-1.0451	0.00439029	allele-specific
chr1	144523193	144524434	HG01241_peak_3425	108.018	0.976134	0.00444943	balanced
chr20	45912848	45913234	HG01241_peak_39617	20.2164	-4.9717	0.00450314	allele-specific
chr11	82971209	82972553	HG01241_peak_12367	83.6482	1.53695	0.00450557	allele-specific
chr22	24259086	24260062	HG01241_peak_41182	30.3954	4.29223	0.00477379	allele-specific
chr11	74492794	74493948	HG01241_peak_12134	208.939	-4.84347	0.00477877	allele-specific
chr17	64019900	64021225	HG01241_peak_27756	187.256	-0.877393	0.00482545	balanced
chr22	25410607	25411344	HG01241_peak_41221	21.0017	-2.77482	0.00483301	allele-specific
chr17	68180570	68180999	HG01241_peak_27908	28.1199	2.02167	0.00483301	allele-specific
chr11	694800	696679	HG01241_peak_10133	415.889	0.765418	0.00499462	balanced
chr16	66522081	66522504	HG01241_peak_24954	39.0702	-2.09704	0.00502709	allele-specific
chr3	158314362	158315284	HG01241_peak_45951	27.5323	-3.57847	0.00512035	allele-specific
chr5	6736639	6737880	HG01241_peak_51089	153.433	0.970313	0.00512035	balanced
chr2	152004029	152005183	HG01241_peak_35958	103.907	1.05879	0.00512035	allele-specific
chr8	53195378	53196111	HG01241_peak_64903	21.3446	-2.76427	0.00512036	allele-specific
chr4	38067505	38067915	HG01241_peak_47793	21.1943	-3.21178	0.00514576	allele-specific
chr22	17303795	17304701	HG01241_peak_40900	35.0271	1.91785	0.00521175	allele-specific
chr2	31031239	31031661	HG01241_peak_33260	20.9659	3.2019	0.00529611	allele-specific
chr8	40582551	40583353	HG01241_peak_64684	18.3433	3.62106	0.00535363	allele-specific
chr9	4805012	4805956	HG01241_peak_67381	20.4104	2.93631	0.00542141	allele-specific
chr7	22082719	22083844	HG01241_peak_60481	149.798	0.880769	0.00548521	balanced
chr13	30421241	30422826	HG01241_peak_17625	132.909	0.956936	0.00549376	balanced
chr8	132774856	132776105	HG01241_peak_66911	176.88	-1.05193	0.00549376	allele-specific
chr6	5173948	5176210	HG01241_peak_55387	99.459	-1.51736	0.00552434	allele-specific
chr9	106326363	106327131	HG01241_peak_69078	24.4229	2.70619	0.00552714	allele-specific
chr15	71508092	71508685	HG01241_peak_22638	13.4478	5.02588	0.005554	allele-specific
chr12	630083	631466	HG01241_peak_13711	61.5969	2.21284	0.005554	allele-specific
chr5	146173141	146174029	HG01241_peak_54169	70.578	2.18455	0.00564123	allele-specific
chr8	78444819	78445709	HG01241_peak_65552	42.5994	-1.62895	0.00564123	allele-specific
chr3	129323850	129324272	HG01241_peak_45137	22.6981	-2.23825	0.00568092	allele-specific
chr5	54206304	54207661	HG01241_peak_51779	21.6173	2.706	0.00579279	allele-specific
chr11	118695505	118696623	HG01241_peak_13212	135.016	-0.96784	0.00587106	balanced
chr13	66138220	66139149	HG01241_peak_18405	76.1714	-1.18969	0.00596603	allele-specific
chr12	131682031	131682808	HG01241_peak_17233	56.6661	2.79631	0.00598165	allele-specific
chr3	46731507	46732489	HG01241_peak_43353	22.7951	-2.88907	0.00604278	allele-specific
chr10	122374339	122375775	HG01241_peak_9841	76.0802	1.49136	0.00608456	allele-specific
chr18	2627692	2628164	HG01241_peak_28540	21.4501	3.58197	0.00609854	allele-specific
chr19	2840872	2842033	HG01241_peak_30337	116.777	-1.04763	0.0062004	allele-specific
chr6	28442918	28443719	HG01241_peak_56175	26.8599	-2.26774	0.00641078	allele-specific
chr5	143987621	143988573	HG01241_peak_54132	30.0985	-2.64249	0.00655471	allele-specific
chr17	80737242	80738670	HG01241_peak_28378	58.9358	-3.04561	0.00655471	allele-specific
chr11	134331407	134332478	HG01241_peak_13689	47.811	2.58358	0.00655955	allele-specific
chr8	8701423	8702440	HG01241_peak_63922	102.655	0.87307	0.00659038	balanced
chr3	192063195	192064051	HG01241_peak_46813	69.2505	-1.31465	0.00659038	allele-specific
chr8	28385543	28386855	HG01241_peak_64397	96.8735	-1.4588	0.00668833	allele-specific
chr1	200627739	200628956	HG01241_peak_5147	116.593	1.17152	0.00668833	allele-specific
chr22	25437055	25439194	HG01241_peak_41225	64.3164	-1.76603	0.00668833	allele-specific
chr1	43348875	43349921	HG01241_peak_1491	47.9228	-3.45499	0.00668833	allele-specific
chr20	57748215	57749498	HG01241_peak_40021	24.1698	2.39041	0.00668833	allele-specific
chr14	42428743	42429628	HG01241_peak_19624	28.572	3.11363	0.00676085	allele-specific
chr2	100247254	100248223	HG01241_peak_34854	74.6613	-1.47469	0.00684141	allele-specific
chr12	132430055	132431121	HG01241_peak_17258	33.7649	-1.76997	0.00686251	allele-specific
chr5	14744212	14745674	HG01241_peak_51283	35.9872	1.58929	0.00687409	allele-specific
chr2	135657667	135658565	HG01241_peak_35622	28.889	-2.61975	0.00694777	allele-specific
chr8	85189453	85190570	HG01241_peak_65715	110.798	-1.16601	0.00704271	allele-specific
chr17	18476393	18477198	HG01241_peak_26383	18.4514	4.8026	0.00707657	allele-specific
chr7	11353605	11355013	HG01241_peak_60265	30.9862	3.08622	0.00707712	allele-specific
chr9	27488867	27489644	HG01241_peak_67783	42.0694	2.28316	0.00725111	allele-specific
chr5	151078375	151079149	HG01241_peak_54341	106.83	-0.926277	0.00726808	balanced
chr2	183348345	183349699	HG01241_peak_36757	32.8719	4.12559	0.00735369	allele-specific
chr3	130178890	130180055	HG01241_peak_45175	77.9837	-1.12559	0.00744941	allele-specific
chr2	55223199	55224284	HG01241_peak_33855	88.0047	-1.16432	0.00750223	allele-specific
chr5	150846037	150847535	HG01241_peak_54333	44.8919	1.42178	0.00767189	allele-specific
chr2	162731969	162732853	HG01241_peak_36240	57.1851	1.54051	0.00784165	allele-specific
chr16	14974473	14976053	HG01241_peak_24069	312.256	-1.44152	0.00791381	allele-specific
chr6	88499801	88500801	HG01241_peak_57693	41.5788	-1.94029	0.00792872	allele-specific
chr10	46228358	46229501	HG01241_peak_7770	27.8034	2.61241	0.00817467	allele-specific
chr1	145214421	145216683	HG01241_peak_3441	124.253	-1.44568	0.0083285	allele-specific
chr20	25859751	25860245	HG01241_peak_39102	40.7123	2.39633	0.00838752	allele-specific
chr9	134135139	134137016	HG01241_peak_69993	117.987	-1.04909	0.0085345	allele-specific
chr10	12605188	12606479	HG01241_peak_7041	55.972	1.73899	0.00859908	allele-specific
chr3	62318571	62319570	HG01241_peak_43814	46.8915	-4.65082	0.00879262	allele-specific
chr1	184917089	184918551	HG01241_peak_4791	37.4678	2.4021	0.00885596	allele-specific
chr4	143911098	143912765	HG01241_peak_49941	61.8316	-2.50171	0.00897981	allele-specific
chr10	46105876	46107001	HG01241_peak_7769	46.211	1.42387	0.00900803	allele-specific
chr17	36148872	36149718	HG01241_peak_26804	27.5851	-2.77049	0.00907038	allele-specific
chr22	46612746	46614961	HG01241_peak_41993	60.6854	1.6107	0.00907038	allele-specific
chr9	32217209	32218460	HG01241_peak_67829	64.3735	2.21232	0.00907038	allele-specific
chr6	29016326	29017362	HG01241_peak_56203	70.2136	1.28812	0.00914187	allele-specific
chr1	211258414	211259968	HG01241_peak_5572	292.657	-0.829525	0.00919111	balanced
chr1	146938230	146939474	HG01241_peak_3479	159.294	-0.815983	0.00934909	balanced
chr9	27690615	27691081	HG01241_peak_67791	13.6441	-3.52331	0.00938887	allele-specific
chr9	87276303	87277286	HG01241_peak_68545	21.7238	-3.45451	0.00943431	allele-specific
chr22	22881207	22881889	HG01241_peak_41104	32.6344	-1.7366	0.0094797	allele-specific
chr7	47937145	47938929	HG01241_peak_61245	273.224	0.579539	0.00956178	balanced
chr5	53819693	53821269	HG01241_peak_51777	105.623	1.90174	0.00984961	allele-specific
chr4	104719438	104720143	HG01241_peak_49173	22.3668	2.57865	0.0103636	allele-specific
chr3	114519274	114519924	HG01241_peak_44680	24.722	-2.29366	0.0109095	allele-specific
chr11	45102521	45103341	HG01241_peak_11202	33.7222	-1.89339	0.0109802	allele-specific
chr18	46754128	46755791	HG01241_peak_29363	51.0648	-3.32934	0.0109802	allele-specific
chr7	128506726	128508167	HG01241_peak_62974	70.5448	-1.07753	0.0110592	allele-specific
chr4	123346541	123347434	HG01241_peak_49616	29.5499	-2.0093	0.011124	allele-specific
chr8	105821226	105822085	HG01241_peak_66226	25.6441	-2.12364	0.011124	allele-specific
chr3	16286176	16287057	HG01241_peak_42546	27.0391	-2.72846	0.011235	allele-specific
chr9	137551156	137552398	HG01241_peak_70134	106.48	1.36875	0.0113808	allele-specific
chr15	90922870	90923420	HG01241_peak_23279	66.1732	-1.16537	0.0114945	allele-specific
chr2	232235815	232236611	HG01241_peak_38160	25.4789	2.18954	0.0116318	allele-specific
chr16	4747918	4748781	HG01241_peak_23790	21.7265	-3.37605	0.0120108	allele-specific
chr1	147540671	147542280	HG01241_peak_3490	25.8887	-4.58639	0.0120405	allele-specific
chr14	34018287	34019468	HG01241_peak_19507	32.4395	3.35207	0.0120405	allele-specific
chr9	41653447	41654339	HG01241_peak_68138	25.0332	4.58414	0.0120405	allele-specific
chr6	160774928	160776565	HG01241_peak_59667	40.6658	-1.53734	0.0121186	allele-specific
chr1	248406709	248407527	HG01241_peak_6612	19.4853	-2.56695	0.0121353	allele-specific
chr19	8307505	8308807	HG01241_peak_30620	106.616	-0.937601	0.0121913	balanced
chr20	56454503	56455066	HG01241_peak_39976	23.2155	2.18856	0.0122457	allele-specific
chr10	58384176	58385999	HG01241_peak_7996	298.812	0.579679	0.0122457	balanced
chr2	85392023	85392837	HG01241_peak_34577	32.8007	1.97179	0.0124353	allele-specific
chr6	99822819	99824348	HG01241_peak_57917	33.3909	1.80418	0.0124353	allele-specific
chr14	60649224	60649810	HG01241_peak_20006	27.3973	-2.95974	0.0124963	allele-specific
chr12	13592119	13593056	HG01241_peak_14154	20.4753	2.55133	0.0126311	allele-specific
chr11	95089110	95090465	HG01241_peak_12614	268.588	-0.583792	0.0128439	balanced
chr5	107516972	107517400	HG01241_peak_52974	19.9025	2.20227	0.0128593	allele-specific
chr7	135169879	135172525	HG01241_peak_63181	343.042	-0.508697	0.0129473	balanced
chr7	108327449	108328632	HG01241_peak_62530	57.4404	-2.27553	0.0131867	allele-specific
chr14	39876186	39878077	HG01241_peak_19617	54.9159	1.44323	0.013187	allele-specific
chr9	21213603	21214340	HG01241_peak_67695	19.6177	2.98485	0.0133855	allele-specific
chr14	106802576	106804497	HG01241_peak_21459	32.557	1.76488	0.0134995	allele-specific
chr5	141636423	141638247	HG01241_peak_54010	255.839	2.37073	0.0136021	allele-specific
chr10	46269347	46270198	HG01241_peak_7774	55.4265	1.12435	0.0138723	allele-specific
chr7	126449746	126450985	HG01241_peak_62903	89.7221	-1.52141	0.0138723	allele-specific
chr9	136403550	136404781	HG01241_peak_70046	39.9812	-1.86871	0.013993	allele-specific
chr12	24127856	24128867	HG01241_peak_14342	59.1146	1.95559	0.0143125	allele-specific
chr15	94325036	94325948	HG01241_peak_23362	20.4252	2.17894	0.0143125	allele-specific
chr5	107812376	107813045	HG01241_peak_52986	63.0527	1.80887	0.0146605	allele-specific
chr3	52856540	52857424	HG01241_peak_43602	21.5757	3.33449	0.014809	allele-specific
chr4	118419415	118420058	HG01241_peak_49491	21.1363	2.27059	0.014809	allele-specific
chr5	172958582	172959983	HG01241_peak_54969	182.01	-0.92353	0.014809	balanced
chr10	47552792	47554182	HG01241_peak_7790	85.8351	2.58058	0.0148353	allele-specific
chr6	2940128	2940988	HG01241_peak_55311	122.213	0.792288	0.0148353	balanced
chr3	145900128	145900737	HG01241_peak_45563	38.7109	1.77238	0.0148353	allele-specific
chr2	119290913	119291342	HG01241_peak_35257	21.0128	1.96016	0.0148353	allele-specific
chr12	553510	554035	HG01241_peak_13705	18.8365	-3.32992	0.0148353	allele-specific
chr9	97510755	97512113	HG01241_peak_68848	57.9636	1.44419	0.0148353	allele-specific
chr5	128537449	128539510	HG01241_peak_53537	45.6108	-1.89893	0.0148701	allele-specific
chr21	41864580	41865945	HG01241_peak_40678	106.189	-1.24121	0.0149595	allele-specific
chr10	34614896	34616578	HG01241_peak_7585	33.2949	2.45733	0.0150384	allele-specific
chr17	82967674	82969604	HG01241_peak_28490	51.8402	1.44068	0.015054	allele-specific
chr3	125829949	125831118	HG01241_peak_45026	13.6208	3.37541	0.0151822	allele-specific
chr5	10760249	10762002	HG01241_peak_51199	272.803	0.590946	0.0154245	balanced
chr1	107949605	107950803	HG01241_peak_2996	60.4913	-1.42481	0.0157221	allele-specific
chr7	100344348	100345513	HG01241_peak_62242	250.468	0.613688	0.0157421	balanced
chr11	110208760	110209614	HG01241_peak_12934	23.5442	-4.4685	0.0159449	allele-specific
chr1	43649442	43650744	HG01241_peak_1501	314.164	-3.8071	0.0159449	allele-specific
chr3	41198704	41200485	HG01241_peak_43167	158.993	-2.53709	0.0160642	allele-specific
chr2	42583595	42584206	HG01241_peak_33548	17.4208	-2.71359	0.0161668	allele-specific
chr7	75508599	75509415	HG01241_peak_61671	41.1849	-2.8523	0.0161931	allele-specific
chr9	39791207	39791750	HG01241_peak_68132	36.5694	-1.3497	0.0165424	allele-specific
chr12	117567470	117568412	HG01241_peak_16826	22.6722	-2.90764	0.016907	allele-specific
chr6	19804451	19805307	HG01241_peak_55868	45.402	1.50398	0.0169329	allele-specific
chr4	18366218	18367460	HG01241_peak_47556	31.0859	-4.41898	0.0170098	allele-specific
chr4	147683391	147684722	HG01241_peak_50065	259.088	2.32208	0.0171754	allele-specific
chr2	231612321	231612983	HG01241_peak_38138	67.5878	-1.58707	0.0173178	allele-specific
chr11	111194668	111195534	HG01241_peak_12957	26.6452	2.62933	0.0173178	allele-specific
chr16	89947879	89948830	HG01241_peak_25769	108.458	1.05164	0.0173178	allele-specific
chr22	47000904	47001654	HG01241_peak_42011	49.0437	1.2972	0.01735	allele-specific
chr1	83860488	83861252	HG01241_peak_2427	71.1029	-1.02823	0.01735	allele-specific
chr7	38348844	38350463	HG01241_peak_60976	86.9033	-1.82295	0.0174678	allele-specific
chr9	273720	274201	HG01241_peak_67254	29.6791	-1.62705	0.0174678	allele-specific
chr5	692818	694276	HG01241_peak_50986	95.3517	-2.19455	0.0174678	allele-specific
chr14	105585568	105586660	HG01241_peak_21408	117.556	0.844074	0.0174678	balanced
chr19	6801048	6803214	HG01241_peak_30542	138.709	-0.878549	0.017538	balanced
chr4	169225141	169226137	HG01241_peak_50559	25.3914	2.46054	0.0177643	allele-specific
chr7	47669555	47671265	HG01241_peak_61236	257.372	-0.53822	0.0177643	balanced
chr2	206250151	206251238	HG01241_peak_37358	29.4006	-2.28102	0.0179877	allele-specific
chr7	38142591	38143333	HG01241_peak_60960	21.9375	4.41693	0.0180803	allele-specific
chr1	170240279	170241118	HG01241_peak_4353	21.0481	3.85937	0.0184805	allele-specific
chr19	48876360	48876704	HG01241_peak_32078	33.8435	-1.40243	0.0184805	allele-specific
chr7	3106372	3107751	HG01241_peak_60037	25.2974	-3.2305	0.0184805	allele-specific
chr3	196462870	196463703	HG01241_peak_46980	119.838	-1.12289	0.0185225	allele-specific
chr8	21359302	21360655	HG01241_peak_64163	73.6016	1.04375	0.0185888	allele-specific
chr7	150755112	150755957	HG01241_peak_63611	35.493	2.59178	0.0187519	allele-specific
chr5	179795387	179796790	HG01241_peak_55161	211.671	-0.746312	0.018772	balanced
chr2	131491955	131493367	HG01241_peak_35515	392.48	0.49374	0.0189842	balanced
chr5	154395247	154396361	HG01241_peak_54465	41.3078	1.57405	0.0190337	allele-specific
chr1	203006454	203007869	HG01241_peak_5252	197.047	-1.27543	0.0191905	allele-specific
chr6	156279063	156280704	HG01241_peak_59443	88.838	1.25615	0.0192386	allele-specific
chr7	29091260	29091986	HG01241_peak_60706	22.2049	1.94922	0.0193281	allele-specific
chr7	74890000	74891185	HG01241_peak_61652	131.409	-1.0123	0.0193875	allele-specific
chr17	46145932	46147441	HG01241_peak_27218	76.739	1.43495	0.0194351	allele-specific
chr3	125742472	125743082	HG01241_peak_45022	15.8705	2.67142	0.0194351	allele-specific
chr14	96380607	96381279	HG01241_peak_21071	29.9118	-2.27135	0.0199803	allele-specific
chr6	164039956	164040465	HG01241_peak_59734	19.395	-3.85747	0.0199803	allele-specific
chr12	31117009	31117844	HG01241_peak_14562	41.2033	-1.48657	0.0202881	allele-specific
chr5	50962823	50963748	HG01241_peak_51736	56.9509	1.37957	0.0203871	allele-specific
chr2	23399541	23400203	HG01241_peak_33007	32.8513	2.13492	0.0204718	allele-specific
chr12	31362166	31363622	HG01241_peak_14573	100.931	1.78896	0.0204718	allele-specific
chr6	51678910	51679434	HG01241_peak_57011	20.2079	-2.85612	0.0206995	allele-specific
chr2	210460498	210462196	HG01241_peak_37481	56.7356	1.37873	0.0206995	allele-specific
chr3	112293296	112294301	HG01241_peak_44581	34.5782	-2.22929	0.0210026	allele-specific
chr3	181700411	181700924	HG01241_peak_46469	25.8935	1.85648	0.02109	allele-specific
chr17	50887209	50887669	HG01241_peak_27438	19.4304	-3.22885	0.0212149	allele-specific
chr22	23263840	23264912	HG01241_peak_41132	24.7721	2.4146	0.0213913	allele-specific
chr18	57083969	57085302	HG01241_peak_29625	122.173	-0.768652	0.0215613	balanced
chr20	15984908	15987126	HG01241_peak_38846	179.051	-0.676208	0.0216163	balanced
chr4	38804021	38806555	HG01241_peak_47826	216.108	-0.580556	0.0219638	balanced
chr19	46745742	46747182	HG01241_peak_31962	49.3057	4.28602	0.0219638	allele-specific
chr19	35643280	35645208	HG01241_peak_31441	327.18	0.877685	0.0219638	balanced
chr19	29622080	29622661	HG01241_peak_31290	36.2831	1.8659	0.0219638	allele-specific
chr11	77819215	77821449	HG01241_peak_12268	329.402	0.666581	0.0220864	balanced
chr2	105812152	105812892	HG01241_peak_34995	32.0929	-1.76019	0.0220864	allele-specific
chr5	178120794	178121542	HG01241_peak_55122	105.996	-0.870094	0.0220864	balanced
chr15	100940696	100941894	HG01241_peak_23487	119.04	-0.934882	0.022165	balanced
chr1	154808883	154809591	HG01241_peak_3746	35.3827	2.53807	0.0222263	allele-specific
chr14	95620787	95621157	HG01241_peak_21050	9.87103	4.47116	0.0222649	allele-specific
chr7	7804563	7806358	HG01241_peak_60193	31.3681	-1.67046	0.0224175	allele-specific
chr2	230066959	230068998	HG01241_peak_38022	219.856	-2.70074	0.0225754	allele-specific
chr20	15162073	15162667	HG01241_peak_38827	22.957	-1.9205	0.022866	allele-specific
chr2	215931393	215931949	HG01241_peak_37605	18.5517	3.7916	0.022903	allele-specific
chr13	54029080	54030019	HG01241_peak_18343	34.3009	-1.93376	0.0229216	allele-specific
chr13	52652030	52653271	HG01241_peak_18324	379.749	0.708725	0.0229241	balanced
chr14	55051099	55052482	HG01241_peak_19866	158.952	-1.49334	0.0229304	allele-specific
chr14	87397340	87397847	HG01241_peak_20746	37.6139	1.64393	0.0229304	allele-specific
chr15	47301225	47301981	HG01241_peak_21968	19.7321	2.29126	0.0230145	allele-specific
chr5	6837095	6838154	HG01241_peak_51095	20.3551	2.28013	0.0231192	allele-specific
chr12	39145046	39145831	HG01241_peak_14660	16.0583	-2.86183	0.0231192	allele-specific
chr12	10101327	10102587	HG01241_peak_14020	32.4215	-4.27959	0.0231991	allele-specific
chr6	138455141	138456912	HG01241_peak_58924	64.6325	2.15168	0.0231991	allele-specific
chr5	72093365	72094526	HG01241_peak_52168	37.77	2.19145	0.0234024	allele-specific
chr11	2621196	2622475	HG01241_peak_10205	20.2289	-2.27994	0.023805	allele-specific
chr6	75496106	75496828	HG01241_peak_57428	112.193	-1.39819	0.0242438	allele-specific
chr15	101746120	101747206	HG01241_peak_23534	82.3591	0.838729	0.0242438	balanced
chr20	33731607	33733478	HG01241_peak_39231	221.932	-0.832121	0.0242438	balanced
chr11	2385384	2386298	HG01241_peak_10198	68.0452	1.20252	0.0244075	allele-specific
chr1	70033200	70033781	HG01241_peak_2196	15.6384	-2.86111	0.0245862	allele-specific
chr2	212540186	212540634	HG01241_peak_37507	21.7914	-2.15737	0.0245862	allele-specific
chr6	32968205	32969116	HG01241_peak_56403	198.983	0.755318	0.0247764	balanced
chr9	138125928	138127468	HG01241_peak_70158	50.424	-1.55389	0.0250024	allele-specific
chr2	45289150	45290515	HG01241_peak_33637	20.2164	-4.28504	0.0250024	allele-specific
chr18	57621381	57622417	HG01241_peak_29634	240.98	0.505839	0.0253453	balanced
chr14	91871998	91874163	HG01241_peak_20908	149.444	1.4093	0.0254526	allele-specific
chr18	10702345	10702997	HG01241_peak_28716	13.0306	-2.48574	0.0254526	allele-specific
chr9	18888948	18890911	HG01241_peak_67618	29.858	-1.99802	0.0254526	allele-specific
chr5	178859630	178860758	HG01241_peak_55141	103.837	-1.19968	0.0258785	allele-specific
chr6	134288061	134289143	HG01241_peak_58764	34.4843	-1.87067	0.0258828	allele-specific
chr6	155184032	155184488	HG01241_peak_59417	31.3301	1.65304	0.0258828	allele-specific
chr3	185063192	185063988	HG01241_peak_46576	16.5024	2.31111	0.0259951	allele-specific
chr1	27341479	27343718	HG01241_peak_928	89.8798	1.27861	0.0262624	allele-specific
chr2	105786583	105787262	HG01241_peak_34989	32.5396	-2.32064	0.0263509	allele-specific
chr4	132123873	132124637	HG01241_peak_49737	19.2975	2.80041	0.0264424	allele-specific
chr18	10950896	10952400	HG01241_peak_28723	49.8195	-1.78736	0.0264424	allele-specific
chr14	106850898	106851868	HG01241_peak_21464	57.0827	1.61587	0.0266456	allele-specific
chr22	42889158	42890054	HG01241_peak_41865	42.6897	1.57365	0.0266456	allele-specific
chr12	69359394	69360505	HG01241_peak_15596	203.438	0.536568	0.0266456	balanced
chr1	15455493	15456039	HG01241_peak_462	35.4876	-1.74332	0.0266456	allele-specific
chr6	100185565	100186152	HG01241_peak_57928	36.4746	1.88254	0.0266456	allele-specific
chr2	181347939	181348779	HG01241_peak_36699	45.1682	1.2253	0.0267294	allele-specific
chr1	64826563	64828049	HG01241_peak_2033	50.0548	1.62115	0.0271515	allele-specific
chr6	99091783	99092844	HG01241_peak_57888	60.3009	-1.51957	0.0272049	allele-specific
chr12	128829685	128831058	HG01241_peak_17186	245.441	-0.679683	0.0273019	balanced
chr7	102278833	102280230	HG01241_peak_62346	69.9235	1.6557	0.0275767	allele-specific
chr15	100849223	100850177	HG01241_peak_23478	30.8332	-1.77491	0.027654	allele-specific
chr12	120709873	120711311	HG01241_peak_16914	84.0274	1.21675	0.0278733	allele-specific
chr1	228486286	228488244	HG01241_peak_6093	210.314	1.13956	0.0278733	allele-specific
chr11	65169058	65169703	HG01241_peak_11734	21.4148	2.121	0.027937	allele-specific
chr2	10880511	10881096	HG01241_peak_32720	11.5416	-3.20249	0.0279987	allele-specific
chr17	67035329	67036347	HG01241_peak_27855	56.6101	1.32894	0.028159	allele-specific
chr1	169115992	169116734	HG01241_peak_4313	41.0008	-2.14444	0.0284836	allele-specific
chr11	22284817	22285341	HG01241_peak_10784	14.6905	-3.75598	0.0284836	allele-specific
chr14	106530254	106531109	HG01241_peak_21437	50.683	-1.49229	0.0286093	allele-specific
chr2	132582253	132583114	HG01241_peak_35538	20.3698	-2.22917	0.0286093	allele-specific
chr8	101700368	101701581	HG01241_peak_66078	21.4005	-2.22405	0.0287229	allele-specific
chr12	124608469	124609868	HG01241_peak_17115	63.5384	1.59405	0.0291046	allele-specific
chr2	26178883	26179307	HG01241_peak_33124	17.021	-3.70898	0.0294827	allele-specific
chr21	43938713	43939489	HG01241_peak_40775	98.1421	-1.51408	0.0295967	allele-specific
chr1	235503714	235505531	HG01241_peak_6322	409.68	-0.413941	0.0295967	balanced
chr9	27528351	27530114	HG01241_peak_67784	145.082	0.829119	0.0296731	balanced
chr15	89971210	89972107	HG01241_peak_23212	39.5002	-1.40111	0.0296778	allele-specific
chr12	83005421	83006216	HG01241_peak_15857	27.9174	1.55	0.029727	allele-specific
chr6	31491686	31492200	HG01241_peak_56314	44.7447	-1.18953	0.0299488	allele-specific
chr1	16534290	16535432	HG01241_peak_519	23.8817	-2.32458	0.0299977	allele-specific
chr11	93279698	93280437	HG01241_peak_12561	24.0083	2.0894	0.0299977	allele-specific
chr7	158655760	158656662	HG01241_peak_63811	188.774	0.751513	0.0300999	balanced
chr18	48868125	48869430	HG01241_peak_29414	91.1699	-0.971931	0.0302197	balanced
chr14	95725498	95726508	HG01241_peak_21059	61.5779	-1.58496	0.0302197	allele-specific
chr15	28136101	28136795	HG01241_peak_21505	38.5744	-1.21072	0.0307128	allele-specific
chr6	88614257	88614751	HG01241_peak_57698	19.4684	-2.75128	0.0307974	allele-specific
chr5	126449757	126450828	HG01241_peak_53475	109.069	1.46136	0.0312598	allele-specific
chr1	183897247	183898331	HG01241_peak_4748	43.4208	1.84231	0.031286	allele-specific
chr17	17304971	17305978	HG01241_peak_26320	67.6053	-1.46277	0.0315084	allele-specific
chr1	228445632	228446559	HG01241_peak_6088	27.5851	1.9643	0.0316326	allele-specific
chr2	101089463	101090020	HG01241_peak_34875	52.8773	1.44382	0.0318986	allele-specific
chr22	38397134	38399359	HG01241_peak_41636	125.579	-1.45474	0.0318986	allele-specific
chr6	37696719	37699249	HG01241_peak_56648	168.967	1.06749	0.0318986	allele-specific
chr7	148304540	148305620	HG01241_peak_63502	27.8377	-2.05083	0.0319997	allele-specific
chr22	33919403	33920396	HG01241_peak_41452	64.087	1.18119	0.0321491	allele-specific
chr6	20542807	20543896	HG01241_peak_55900	92.1001	1.43882	0.0322373	allele-specific
chr17	20540396	20541226	HG01241_peak_26435	44.9874	-1.16601	0.0322373	allele-specific
chr22	25290904	25291539	HG01241_peak_41215	14.0528	-4.21592	0.0324283	allele-specific
chr4	143184216	143185926	HG01241_peak_49913	349.021	-0.599059	0.0324283	balanced
chr18	52391908	52392532	HG01241_peak_29524	35.6933	-1.55599	0.032444	allele-specific
chr20	11890504	11892610	HG01241_peak_38778	81.1148	-1.55207	0.0336626	allele-specific
chr1	79777370	79778208	HG01241_peak_2381	52.6155	1.69472	0.0336626	allele-specific
chr14	87805001	87805824	HG01241_peak_20751	21.7475	-2.08804	0.0340994	allele-specific
chr11	66958164	66958890	HG01241_peak_11857	41.7555	-1.52672	0.0340994	allele-specific
chr1	220769815	220771116	HG01241_peak_5822	60.7856	1.52366	0.0340994	allele-specific
chr8	106669821	106670374	HG01241_peak_66251	36.0905	1.36037	0.0346336	allele-specific
chr10	9535531	9536193	HG01241_peak_6916	38.8186	1.36679	0.0346336	allele-specific
chr20	38164801	38165764	HG01241_peak_39411	51.2621	-1.20792	0.0347809	allele-specific
chr4	149997863	149998680	HG01241_peak_50112	30.7214	-1.47386	0.0348785	allele-specific
chr19	54606721	54607692	HG01241_peak_32300	30.6111	1.95345	0.0350165	allele-specific
chr5	148319827	148321042	HG01241_peak_54211	27.5445	-3.58598	0.0350672	allele-specific
chr5	141510971	141511575	HG01241_peak_53997	105.61	-1.32044	0.0351945	allele-specific
chr17	44774897	44776300	HG01241_peak_27157	182.958	0.609517	0.0351945	balanced
chr3	178456707	178457493	HG01241_peak_46367	19.9088	-2.08025	0.035344	allele-specific
chr4	141483809	141484827	HG01241_peak_49881	25.0569	3.58841	0.035344	allele-specific
chr15	76181657	76182059	HG01241_peak_22802	45.0295	1.32913	0.035344	allele-specific
chr8	74984017	74985387	HG01241_peak_65503	24.4572	-2.15475	0.035344	allele-specific
chr8	13655006	13655292	HG01241_peak_64073	8.04075	-4.28675	0.035344	allele-specific
chr7	55254622	55255985	HG01241_peak_61347	179.415	-0.561454	0.0353487	balanced
chr16	50368205	50369506	HG01241_peak_24696	94.6028	-0.821137	0.0353993	balanced
chr12	28460405	28461219	HG01241_peak_14515	28.294	1.6774	0.0354905	allele-specific
chr22	22427230	22427853	HG01241_peak_41082	30.5304	-3.00352	0.0354905	allele-specific
chr3	10008825	10009440	HG01241_peak_42322	80.1031	0.850074	0.0354905	balanced
chr11	111371195	111372189	HG01241_peak_12964	90.2211	1.75947	0.0355565	allele-specific
chr1	155745310	155746271	HG01241_peak_3804	146.624	1.427	0.0356093	allele-specific
chr20	37745515	37746041	HG01241_peak_39393	15.1885	-4.15399	0.035729	allele-specific
chr7	8261369	8262642	HG01241_peak_60222	62.991	1.40522	0.03596	allele-specific
chr16	84194273	84194907	HG01241_peak_25511	26.3745	1.72271	0.0359648	allele-specific
chr3	8507440	8508021	HG01241_peak_42264	32.046	-1.78765	0.0359648	allele-specific
chr20	4875416	4876416	HG01241_peak_38611	24.7272	2.06427	0.0359885	allele-specific
chr6	80886245	80886756	HG01241_peak_57516	13.8208	2.5368	0.0362449	allele-specific
chr11	67715691	67716618	HG01241_peak_11917	15.6827	-2.21644	0.0363966	allele-specific
chr19	53192856	53193659	HG01241_peak_32259	25.0189	2.13951	0.0367984	allele-specific
chr9	7798954	7800239	HG01241_peak_67501	203.638	0.680778	0.0368985	balanced
chr8	70682558	70683071	HG01241_peak_65403	17.9435	3.58998	0.0372358	allele-specific
chr15	101209809	101211093	HG01241_peak_23511	17.7852	2.7003	0.0373445	allele-specific
chr14	100546138	100547252	HG01241_peak_21191	47.3932	-1.96299	0.0373674	allele-specific
chr17	50199845	50201082	HG01241_peak_27396	65.863	1.25194	0.0373674	allele-specific
chr1	39559203	39560452	HG01241_peak_1343	51.5074	-1.95586	0.0373674	allele-specific
chr3	41846584	41847174	HG01241_peak_43177	22.5921	1.84996	0.0373674	allele-specific
chr18	70036542	70037822	HG01241_peak_29943	145.841	-1.66726	0.0381084	allele-specific
chr14	80978347	80978962	HG01241_peak_20699	16.9302	-2.31718	0.0382805	allele-specific
chr4	84258661	84259593	HG01241_peak_48770	47.6527	1.37871	0.038513	allele-specific
chr8	11501478	11501995	HG01241_peak_64022	22.7456	-2.04798	0.0390329	allele-specific
chr6	118709022	118710630	HG01241_peak_58379	147.632	-1.1584	0.0395587	allele-specific
chr9	39808860	39810172	HG01241_peak_68133	349.753	-0.76219	0.0396922	balanced
chr9	130834526	130836060	HG01241_peak_69849	120.622	-0.923936	0.0402513	balanced
chr10	103907986	103908777	HG01241_peak_9405	70.7304	1.01164	0.0403546	allele-specific
chr2	9555176	9556439	HG01241_peak_32656	252.221	0.666036	0.0403804	balanced
chr17	63701751	63702491	HG01241_peak_27734	86.0978	-1.5103	0.0404803	allele-specific
chr5	392304	393197	HG01241_peak_50971	46.7148	1.26296	0.0407328	allele-specific
chr4	185817248	185818162	HG01241_peak_50932	19.7089	-1.96915	0.0407328	allele-specific
chr19	38003480	38005161	HG01241_peak_31520	89.7347	1.11853	0.0409667	allele-specific
chr5	180830483	180833096	HG01241_peak_55193	317.386	-0.469027	0.0409667	balanced
chr7	30763731	30764671	HG01241_peak_60765	37.1565	1.44582	0.0412619	allele-specific
chr14	105645728	105646097	HG01241_peak_21412	14.2992	-2.71198	0.0413879	allele-specific
chr1	37819727	37820275	HG01241_peak_1284	19.2854	-2.27762	0.0413879	allele-specific
chr12	44847724	44848953	HG01241_peak_14782	56.7975	1.36595	0.0414219	allele-specific
chr16	73035927	73036593	HG01241_peak_25234	50.5601	-1.23054	0.0414856	allele-specific
chr6	3063702	3064376	HG01241_peak_55321	73.8612	1.82671	0.0418259	allele-specific
chr20	62339281	62340273	HG01241_peak_40099	98.8731	1.18373	0.0422365	allele-specific
chr12	6960754	6962195	HG01241_peak_13917	154.981	0.913717	0.042361	balanced
chr14	105699071	105699432	HG01241_peak_21417	23.5652	-1.61338	0.0425353	allele-specific
chr6	163842140	163842908	HG01241_peak_59728	17.8232	2.14843	0.0435041	allele-specific
chr16	89039722	89040675	HG01241_peak_25709	23.9492	1.67505	0.0439222	allele-specific
chr13	52861045	52861825	HG01241_peak_18332	18.8597	2.65024	0.0441606	allele-specific
chr16	14911836	14914299	HG01241_peak_24067	68.2841	1.21136	0.0441606	allele-specific
chr16	10599722	10601415	HG01241_peak_23895	33.0065	-2.59404	0.0442038	allele-specific
chr17	20675809	20678069	HG01241_peak_26438	30.2725	-1.74315	0.0442038	allele-specific
chr5	133887629	133888483	HG01241_peak_53697	33.2939	-1.39605	0.0443576	allele-specific
chr2	160181179	160181771	HG01241_peak_36161	14.9211	2.7087	0.0443926	allele-specific
chr4	99850944	99851896	HG01241_peak_49046	179.091	-0.742708	0.0444732	balanced
chr16	5205270	5206241	HG01241_peak_23812	31.288	1.74847	0.0446245	allele-specific
chr6	106186170	106186941	HG01241_peak_58036	37.4561	2.04805	0.0446459	allele-specific
chr5	119030546	119032360	HG01241_peak_53281	84.7945	0.844064	0.0451632	balanced
chr9	106758881	106759854	HG01241_peak_69083	24.2462	2.93764	0.0451632	allele-specific
chr7	151471259	151473457	HG01241_peak_63655	186.264	0.898752	0.0459677	balanced
chr1	170853067	170854025	HG01241_peak_4359	36.4192	1.65995	0.0462321	allele-specific
chr22	25507493	25509170	HG01241_peak_41231	24.4608	-2.21527	0.0462321	allele-specific
chr2	130181328	130183022	HG01241_peak_35486	340.928	-0.550737	0.0464047	balanced
chr4	75126102	75127358	HG01241_peak_48487	28.6374	-2.37074	0.0469076	allele-specific
chr1	207669314	207670804	HG01241_peak_5473	61.032	-1.99914	0.0469314	allele-specific
chr16	53823030	53824087	HG01241_peak_24769	22.2576	2.22116	0.0473084	allele-specific
chr12	38904673	38907208	HG01241_peak_14658	180.919	1.85747	0.0474863	allele-specific
chr2	216113509	216115323	HG01241_peak_37622	200.234	0.813923	0.0474863	balanced
chr12	47754970	47756135	HG01241_peak_14870	87.492	-2.11331	0.0474863	allele-specific
chr2	237898307	237899294	HG01241_peak_38302	41.9876	-1.76452	0.0478067	allele-specific
chr10	26468409	26469543	HG01241_peak_7379	54.342	-1.04042	0.0478067	allele-specific
chr1	248450366	248450944	HG01241_peak_6617	43.2415	-1.17024	0.0479364	allele-specific
chr21	32392375	32393799	HG01241_peak_40458	187.236	-0.613116	0.0479735	balanced
chr1	120558317	120559075	HG01241_peak_3387	108.39	-0.68121	0.0483247	balanced
chr4	85477639	85478071	HG01241_peak_48790	30.0221	1.74004	0.0484023	allele-specific
chr8	143430603	143431180	HG01241_peak_67148	58.7532	1.17387	0.0484023	allele-specific
chr20	49934957	49937055	HG01241_peak_39777	119.911	-1.19785	0.0489147	allele-specific
chr17	43593624	43594087	HG01241_peak_27098	16.6865	2.65882	0.0489147	allele-specific
chr19	4327406	4328950	HG01241_peak_30423	127.127	-2.26341	0.0490113	allele-specific
chr9	77827142	77828126	HG01241_peak_68370	19.9737	2.93804	0.0490113	allele-specific
chr6	158686564	158687438	HG01241_peak_59580	28.1173	-1.8734	0.0493781	allele-specific
chr5	133824755	133826161	HG01241_peak_53692	57.9067	-1.50554	0.0493781	allele-specific
chr5	17257639	17258356	HG01241_peak_51331	46.3362	-1.58743	0.0496679	allele-specific
chr2	37196219	37197320	HG01241_peak_33374	108.791	-0.872579	0.0499976	balanced
chr5	131283078	131283706	HG01241_peak_53581	33.7085	-2.32441	0.0499976	allele-specific
chr21	36977034	36977892	HG01241_peak_40597	48.2049	-1.02385	0.0506259	balanced
chr4	57866373	57867015	HG01241_peak_48270	15.2977	-3.98198	0.0506259	balanced
chr7	80134617	80136933	HG01241_peak_61793	63.8567	-1.54542	0.0506259	balanced
chr16	74394719	74396012	HG01241_peak_25251	23.13	-1.66896	0.0506732	balanced
chr6	139881694	139882548	HG01241_peak_58982	35.5804	1.61771	0.0511502	balanced
chr10	50659690	50660739	HG01241_peak_7903	61.2319	-1.23439	0.0511605	balanced
chr7	26397939	26399483	HG01241_peak_60656	224.728	0.616147	0.0514143	balanced
chr1	166489565	166490646	HG01241_peak_4209	135.088	0.758524	0.0514143	balanced
chr4	26144666	26145548	HG01241_peak_47660	17.7499	3.46013	0.0517777	balanced
chr15	33323348	33324196	HG01241_peak_21593	27.5614	2.0528	0.0521975	balanced
chr16	75484908	75485535	HG01241_peak_25311	31.8966	2.3187	0.0521975	balanced
chr10	3484050	3485601	HG01241_peak_6726	70.729	-1.00089	0.0523433	balanced
chr8	6718109	6718575	HG01241_peak_63872	19.5819	2.0345	0.0523433	balanced
chr7	152574554	152575653	HG01241_peak_63690	26.6241	-1.81941	0.0525636	balanced
chr14	23969420	23970280	HG01241_peak_19366	31.5621	-1.50309	0.0525636	balanced
chr13	48590991	48591911	HG01241_peak_18176	24.895	2.17565	0.0526764	balanced
chr18	26133641	26134387	HG01241_peak_28972	28.3404	-2.04152	0.0530157	balanced
chr19	56111651	56112935	HG01241_peak_32365	35.6353	1.54334	0.0537087	balanced
chr3	161069424	161070418	HG01241_peak_46041	57.575	-1.41959	0.0539587	balanced
chr8	12014294	12015463	HG01241_peak_64052	22.1754	1.74901	0.0539587	balanced
chr8	51452348	51453222	HG01241_peak_64862	48.1253	2.10849	0.0539587	balanced
chr6	109094243	109095747	HG01241_peak_58124	376.812	-0.709228	0.0542667	balanced
chr1	23013707	23014195	HG01241_peak_702	17.2419	-2.09611	0.0544304	balanced
chr2	226904192	226906806	HG01241_peak_37944	252.433	0.591551	0.0550418	balanced
chr14	35403404	35405162	HG01241_peak_19547	285.316	0.689032	0.0553477	balanced
chr3	186241737	186242799	HG01241_peak_46622	58.9119	-1.01656	0.0554266	balanced
chr15	98428217	98428927	HG01241_peak_23382	40.4637	1.99281	0.0555703	balanced
chr2	241101371	241102820	HG01241_peak_38388	104.523	2.45857	0.0559718	balanced
chr6	7897667	7898351	HG01241_peak_55492	25.8581	-3.398	0.0560549	balanced
chr22	25430477	25432468	HG01241_peak_41224	47.2507	1.20001	0.0560549	balanced
chr6	144007788	144008792	HG01241_peak_59090	23.9788	-3.39553	0.0564529	balanced
chr6	162816851	162817581	HG01241_peak_59698	19.2648	-2.8984	0.0564529	balanced
chr10	132186488	132187558	HG01241_peak_10041	17.9936	1.91034	0.0565125	balanced
chr4	25862028	25863903	HG01241_peak_47635	91.8118	2.46408	0.0567291	balanced
chr3	98008507	98009790	HG01241_peak_44214	37.3944	1.48717	0.0569442	balanced
chr16	30354803	30355901	HG01241_peak_24469	104.828	2.06031	0.0569442	balanced
chr17	31535320	31536242	HG01241_peak_26672	75.9339	1.50612	0.0569442	balanced
chr9	116666	118464	HG01241_peak_67244	74.6422	-0.97873	0.0569442	balanced
chr9	133979344	133980254	HG01241_peak_69986	38.3281	-1.28954	0.0569442	balanced
chr3	122364593	122365999	HG01241_peak_44905	39.2549	-1.62792	0.0577505	balanced
chr22	49051884	49052854	HG01241_peak_42025	22.1728	3.39269	0.0578402	balanced
chr6	4801254	4803198	HG01241_peak_55370	96.9969	0.856293	0.0578402	balanced
chr10	96208214	96208944	HG01241_peak_9069	25.1919	-2.52759	0.0582128	balanced
chr10	95230545	95231241	HG01241_peak_9022	34.707	-1.52743	0.0586627	balanced
chr14	56341993	56342883	HG01241_peak_19911	19.0327	2.88229	0.0587863	balanced
chr10	16891365	16892268	HG01241_peak_7165	31.077	-1.30817	0.0591706	balanced
chr22	41998348	41999141	HG01241_peak_41814	52.1282	-1.62949	0.059307	balanced
chr19	58002151	58003445	HG01241_peak_32416	57.517	1.41924	0.059307	balanced
chr2	128623759	128624742	HG01241_peak_35454	59.6131	2.46169	0.059307	balanced
chr5	76874044	76875774	HG01241_peak_52305	36.9297	1.51703	0.0593992	balanced
chr7	21897767	21899274	HG01241_peak_60475	31.3828	1.57785	0.0593992	balanced
chr4	9962698	9963464	HG01241_peak_47367	15.3736	2.10508	0.0594591	balanced
chr20	49982352	49983194	HG01241_peak_39780	78.3598	-0.819378	0.0595569	balanced
chr4	85743118	85743723	HG01241_peak_48806	30.1745	1.41062	0.059784	balanced
chr13	111066757	111068362	HG01241_peak_19103	67.4814	-1.24956	0.0597989	balanced
chr7	102340459	102341374	HG01241_peak_62357	65.3631	-1.25225	0.0599544	balanced
chr8	81720410	81721726	HG01241_peak_65677	201.611	0.863935	0.0600587	balanced
chr7	44768138	44768790	HG01241_peak_61157	43.4925	1.19213	0.0600587	balanced
chr2	3609255	3610250	HG01241_peak_32518	35.6786	1.25805	0.0607916	balanced
chr1	247476060	247477404	HG01241_peak_6597	57.0395	1.36961	0.0613232	balanced
chr12	95573760	95574626	HG01241_peak_16184	24.3258	-1.65611	0.061422	balanced
chr1	69566998	69568568	HG01241_peak_2189	52.4158	-1.47554	0.0620402	balanced
chr7	151875269	151877822	HG01241_peak_63675	150.903	-1.11026	0.062201	balanced
chr13	51451498	51454034	HG01241_peak_18271	571.543	0.581816	0.0623306	balanced
chr12	122834666	122836922	HG01241_peak_17032	107.434	-2.20221	0.0623306	balanced
chr6	30112958	30113867	HG01241_peak_56235	23.9345	1.83373	0.0626183	balanced
chr8	81036590	81037027	HG01241_peak_65645	30.6893	-2.1171	0.0631397	balanced
chr3	193971062	193971925	HG01241_peak_46873	29.4175	1.61911	0.0636925	balanced
chr16	87856083	87856852	HG01241_peak_25648	42.9333	1.58599	0.0636925	balanced
chr8	143577633	143578785	HG01241_peak_67160	57.376	1.09111	0.0636925	balanced
chr2	11281	11960	HG01241_peak_32441	17.973	2.04715	0.063719	balanced
chr13	45367264	45368007	HG01241_peak_18040	56.0791	1.94945	0.063726	balanced
chr1	219088502	219089296	HG01241_peak_5763	69.0602	1.73733	0.0637993	balanced
chr22	43103725	43104601	HG01241_peak_41877	13.3302	-2.2344	0.0638099	balanced
chr6	29752268	29753322	HG01241_peak_56218	107.763	-0.6674	0.063882	balanced
chr7	20193277	20194462	HG01241_peak_60427	30.8332	-1.7946	0.064367	balanced
chr15	42920143	42921675	HG01241_peak_21861	208.16	-1.07976	0.064497	balanced
chr13	103006642	103007700	HG01241_peak_18992	74.1781	1.13027	0.064497	balanced
chr3	180188694	180189717	HG01241_peak_46440	19.894	2.51111	0.064497	balanced
chr22	36775705	36776622	HG01241_peak_41522	225.742	0.614317	0.064497	balanced
chr15	41283405	41284473	HG01241_peak_21802	192.371	-0.796908	0.064497	balanced
chr8	80103118	80103801	HG01241_peak_65609	88.1217	2.7387	0.0645278	balanced
chr4	56530215	56531271	HG01241_peak_48235	93.1463	0.70975	0.0646095	balanced
chr14	104393301	104394790	HG01241_peak_21336	30.886	-1.72075	0.0649518	balanced
chr6	7974921	7976547	HG01241_peak_55499	49.1998	1.30514	0.0649564	balanced
chr20	25985088	25985515	HG01241_peak_39107	13.1303	-2.58492	0.0652589	balanced
chr3	102034692	102035026	HG01241_peak_44366	27.3556	1.8848	0.0653329	balanced
chr3	158570818	158571572	HG01241_peak_45958	115.751	-0.915296	0.0655218	balanced
chr3	3352933	3353820	HG01241_peak_42151	25.6467	-1.51291	0.0658231	balanced
chr17	76121221	76122117	HG01241_peak_28167	57.1782	1.32526	0.0658538	balanced
chr8	118507462	118509562	HG01241_peak_66449	133.609	0.813529	0.0658538	balanced
chr6	134246655	134247765	HG01241_peak_58761	124.923	1.50389	0.0660418	balanced
chr15	33893840	33894643	HG01241_peak_21599	20.9073	-1.62441	0.0661032	balanced
chr2	130060780	130061735	HG01241_peak_35480	20.7807	-1.83557	0.0673562	balanced
chr6	134873464	134874237	HG01241_peak_58776	46.1224	2.05085	0.0677566	balanced
chr6	33018884	33019525	HG01241_peak_56408	23.1185	1.75551	0.0677566	balanced
chr2	165952961	165954489	HG01241_peak_36294	351.703	-0.399978	0.0677566	balanced
chr17	14790253	14791368	HG01241_peak_26241	20.8482	-1.75785	0.0677566	balanced
chr22	24592228	24593356	HG01241_peak_41200	60.3943	1.25484	0.0677566	balanced
chr19	1478614	1479709	HG01241_peak_30233	106.658	-1.50352	0.0677566	balanced
chr17	64262462	64263885	HG01241_peak_27773	141.347	0.662984	0.0677566	balanced
chr1	181477676	181478400	HG01241_peak_4655	24.117	1.90224	0.0677566	balanced
chr19	45706444	45707537	HG01241_peak_31913	96.6055	-0.900502	0.0677696	balanced
chr17	14744715	14745072	HG01241_peak_26237	16.6517	-2.52581	0.0682012	balanced
chr14	97707056	97708032	HG01241_peak_21115	50.1012	-2.7362	0.0688519	balanced
chr11	78022328	78023651	HG01241_peak_12272	29.0446	-1.51574	0.0688592	balanced
chr5	168219673	168220206	HG01241_peak_54803	32.6831	-1.95298	0.0692808	balanced
chr2	159034323	159035038	HG01241_peak_36125	18.6192	3.32285	0.0694024	balanced
chr5	143213094	143214684	HG01241_peak_54083	123.82	-0.975983	0.0696884	balanced
chr15	48096184	48096973	HG01241_peak_21978	28.2376	2.45901	0.0696884	balanced
chr4	167622656	167623151	HG01241_peak_50525	29.1538	-1.26519	0.0696884	balanced
chr6	57046228	57047135	HG01241_peak_57189	127.442	-0.772777	0.0697334	balanced
chr7	44038968	44039550	HG01241_peak_61107	132.915	1.31832	0.0700936	balanced
chr4	123776077	123776811	HG01241_peak_49636	55.975	1.2137	0.0700937	balanced
chr17	40095981	40096495	HG01241_peak_26946	90.6056	-1.24493	0.0700937	balanced
chr2	231411892	231412795	HG01241_peak_38125	63.9747	-0.867921	0.0700937	balanced
chr4	26583616	26584700	HG01241_peak_47679	145.056	-1.15204	0.0700937	balanced
chr2	64931843	64933312	HG01241_peak_34114	210.337	0.837035	0.0703274	balanced
chr10	2978673	2979246	HG01241_peak_6707	15.3884	-2.82983	0.071031	balanced
chr6	99613329	99614999	HG01241_peak_57915	140.817	-1.20376	0.071031	balanced
chr22	43013794	43015757	HG01241_peak_41875	179.871	0.731112	0.0711575	balanced
chr15	92638405	92639305	HG01241_peak_23318	20.8899	1.83193	0.0712223	balanced
chr6	1665163	1665749	HG01241_peak_55262	21.6527	-2.11333	0.0716336	balanced
chr12	92398687	92399063	HG01241_peak_16029	16.6776	-2.80739	0.0721926	balanced
chr22	41883637	41884415	HG01241_peak_41805	19.5296	1.90016	0.0726356	balanced
chr10	6134947	6135523	HG01241_peak_6837	41.975	-1.02317	0.0726356	balanced
chr3	71421544	71422580	HG01241_peak_43964	116.567	0.689375	0.0726356	balanced
chr15	28737581	28739456	HG01241_peak_21510	55.5124	1.16407	0.0726356	balanced
chr1	194289483	194290223	HG01241_peak_4977	58.9236	-1.17981	0.0726356	balanced
chr6	5071899	5072791	HG01241_peak_55381	22.2787	-2.25514	0.0726356	balanced
chr3	87948537	87950291	HG01241_peak_44152	48.1924	1.15777	0.0733541	balanced
chr4	153089917	153091003	HG01241_peak_50211	31.5532	1.63209	0.0735005	balanced
chr19	52095216	52096151	HG01241_peak_32233	49.3111	1.80413	0.0737514	balanced
[truncated: 18,199 more rows]

## Sheet: peaks_HG02601
Supplementary Data 3. Allele-specific and balanced open chromatin peaks and genes identified for ATAC-seq and TT-seq data of each individual using the Wald test implemented in DESeq2.
[truncated: 15,007 more rows]

[truncated: 6 more sheets: peaks_HG03464, genes_NA12878, genes_NA18983, genes_HG01241, genes_HG02601, genes_HG03464]
