# Supplementary material for: Mapping functional non-coding variation in individual human genomes through haplotyping, multiomics, and deep learning
Source: Nat Commun. 2026 Apr 29;17:5856. doi: 10.1038/s41467-026-72392-x (PMC13333882; doi:10.1038/s41467-026-72392-x)
Supplement: Supplementary file 6 — Supplementary Data 4 [file 41467_2026_72392_MOESM6_ESM.xlsx]

## Sheet: NA12878_links
Supplementary Data 4. Putative regulatory links constructed between allele-specific open chromatin peaks and genes.
chrom_peak	start_peak	end_peak	peak_id	baseMean_peak	log2FoldChange_peak	FDR_peak	chrom_gene	start_gene	end_gene	strand_gene	gene_type	gene_name	gene_id	baseMean_gene	log2FoldChange_gene	FDR_gene	distance	link_id	same_tad
chr1	826832	828040	NA12878_peak_2	165.157	6.37967	1.19561e-05	chr1	586071	827796	-	transcribed_processed_pseudogene	ENSG00000230021	ENSG00000230021.10	1538.5	1.18351	0.0531247	360	link_1	1
chr1	826832	828040	NA12878_peak_2	165.157	6.37967	1.19561e-05	chr1	629640	630683	+	unprocessed_pseudogene	MTND2P28	ENSG00000225630.1	139.5	4.41214	0.0505551	197796	link_2	1
chr1	826832	828040	NA12878_peak_2	165.157	6.37967	1.19561e-05	chr1	632757	633438	+	unprocessed_pseudogene	MTCO2P12	ENSG00000229344.1	100.5	6.90626	0.000464306	194679	link_3	1
chr1	1038446	1039331	NA12878_peak_20	56.8531	1.47612	0.000368726	chr1	586071	827796	-	transcribed_processed_pseudogene	ENSG00000230021	ENSG00000230021.10	1538.5	1.18351	0.0531247	211092	link_4	1
chr1	1038446	1039331	NA12878_peak_20	56.8531	1.47612	0.000368726	chr1	629640	630683	+	unprocessed_pseudogene	MTND2P28	ENSG00000225630.1	139.5	4.41214	0.0505551	409248	link_5	1
chr1	1038446	1039331	NA12878_peak_20	56.8531	1.47612	0.000368726	chr1	632757	633438	+	unprocessed_pseudogene	MTCO2P12	ENSG00000229344.1	100.5	6.90626	0.000464306	406131	link_6	1
chr1	1628796	1630715	NA12878_peak_66	94.0835	1.66594	0.0127719	chr1	586071	827796	-	transcribed_processed_pseudogene	ENSG00000230021	ENSG00000230021.10	1538.5	1.18351	0.0531247	801959	link_7	1
chr1	1628796	1630715	NA12878_peak_66	94.0835	1.66594	0.0127719	chr1	632757	633438	+	unprocessed_pseudogene	MTCO2P12	ENSG00000229344.1	100.5	6.90626	0.000464306	996998	link_8	1
chr1	1692274	1693466	NA12878_peak_69	225	1.67399	0.0302852	chr1	586071	827796	-	transcribed_processed_pseudogene	ENSG00000230021	ENSG00000230021.10	1538.5	1.18351	0.0531247	865074	link_9	1
chr1	16534442	16535566	NA12878_peak_574	39.106	-6.64699	5.76286e-06	chr1	16533886	16535649	-	lncRNA	LINC01783	ENSG00000233421.5	36.5	-4.90107	0.00171167	645	link_10	1
chr1	16534442	16535566	NA12878_peak_574	39.106	-6.64699	5.76286e-06	chr1	16666785	16666948	-	snRNA	RNU1-3	ENSG00000207513.1	25.5	-4.71334	0.0423905	131944	link_11	1
chr1	21439799	21440931	NA12878_peak_714	53.659	-2.49837	1.11046e-07	chr1	21440128	21485005	+	protein_coding	NBPF3	ENSG00000142794.19	107	-2.93039	0.0132431	237	link_12	1
chr1	58391942	58392925	NA12878_peak_2085	53.4716	1.66397	0.02583	chr1	56994778	58546734	-	protein_coding	DAB1	ENSG00000173406.16	891	1.21479	0.00210314	154301	link_13	0
chr1	58391942	58392925	NA12878_peak_2085	53.4716	1.66397	0.02583	chr1	58415384	58546802	-	protein_coding	OMA1	ENSG00000162600.12	730	1.03827	0.00634729	154369	link_14	0
chr1	92079956	92081035	NA12878_peak_2966	72.884	2.10851	0.000809326	chr1	91680343	91906335	-	protein_coding	TGFBR3	ENSG00000069702.11	1014.5	1.04146	0.0875186	174160	link_15	0
chr1	93179400	93181547	NA12878_peak_3002	424.245	-5.28535	2.99024e-05	chr1	93179919	93278730	+	protein_coding	CCDC18	ENSG00000122483.18	1874.5	-2.65486	0.00491945	554	link_16	1
chr1	111215867	111216504	NA12878_peak_3466	190.14	1.48641	3.55482e-07	chr1	111200771	111243440	+	protein_coding	CHI3L2	ENSG00000064886.14	971	-1.42847	0.00489059	15414	link_17	1
chr1	111228681	111230319	NA12878_peak_3469	38.6131	-2.819	0.000338592	chr1	111200771	111243440	+	protein_coding	CHI3L2	ENSG00000064886.14	971	-1.42847	0.00489059	28729	link_18	1
chr1	121016345	121017000	NA12878_peak_3747	31.9359	3.20266	0.000473446	chr1	119911553	120100779	-	protein_coding	NOTCH2	ENSG00000134250.21	243	1.54597	0.0483397	915893	link_19	1
chr1	121016345	121017000	NA12878_peak_3747	31.9359	3.20266	0.000473446	chr1	120150898	120176520	-	protein_coding	SEC22B	ENSG00000265808.4	861.5	-1.73177	0.000104188	840152	link_20	1
chr1	161663648	161664136	NA12878_peak_4533	17.6668	-2.41799	0.00416612	chr1	161513176	161605099	+	lncRNA	ENSG00000273112	ENSG00000273112.1	359	-1.08411	0.0722407	150716	link_21	1
chr1	162361333	162362537	NA12878_peak_4556	104.836	-1.18055	0.0201557	chr1	161513176	161605099	+	lncRNA	ENSG00000273112	ENSG00000273112.1	359	-1.08411	0.0722407	848759	link_22	0
chr1	165686116	165687233	NA12878_peak_4620	58.8024	-1.34804	0.00382738	chr1	166474879	166490307	-	lncRNA	LINC01675	ENSG00000234142.2	35.5	5.75798	0.010487	803633	link_23	0
chr1	166489625	166490688	NA12878_peak_4658	114.288	3.42433	1.86871e-13	chr1	166474879	166490307	-	lncRNA	LINC01675	ENSG00000234142.2	35.5	5.75798	0.010487	151	link_24	1
chr1	187072293	187073776	NA12878_peak_5449	125.331	-5.19063	2.64034e-07	chr1	187070700	187687674	+	lncRNA	LINC01036	ENSG00000230426.5	1194	-2.7978	2.15378e-07	2334	link_25	1
chr1	202164457	202165946	NA12878_peak_5918	131.151	-1.6963	0.00110561	chr1	201539127	201826969	+	protein_coding	NAV1	ENSG00000134369.16	237	-1.7277	0.0507807	626074	link_26	0
chr1	202164457	202165946	NA12878_peak_5918	131.151	-1.6963	0.00110561	chr1	202724495	202808487	-	protein_coding	KDM5B	ENSG00000117139.18	715	1.74616	4.33104e-06	643286	link_27	1
chr1	235971493	235972484	NA12878_peak_7310	76.3734	-1.24503	0.0279776	chr1	236348257	236502915	+	protein_coding	EDARADD	ENSG00000186197.15	168	5.99605	0.00224724	376269	link_28	0
chr1	236465581	236466685	NA12878_peak_7344	60.3796	-1.29976	0.046155	chr1	236348257	236502915	+	protein_coding	EDARADD	ENSG00000186197.15	168	5.99605	0.00224724	117876	link_29	1
chr1	248434820	248435307	NA12878_peak_7681	62.9412	1.61817	5.252e-05	chr1	248508073	248527337	+	protein_coding	OR2G6	ENSG00000188558.7	189.5	-3.52336	0.0437133	73010	link_30	1
chr1	248438699	248439706	NA12878_peak_7682	107.152	1.95503	0.000282537	chr1	248508073	248527337	+	protein_coding	OR2G6	ENSG00000188558.7	189.5	-3.52336	0.0437133	68871	link_31	1
chr1	248442501	248443053	NA12878_peak_7683	57.4838	-1.6277	4.76594e-05	chr1	248508073	248527337	+	protein_coding	OR2G6	ENSG00000188558.7	189.5	-3.52336	0.0437133	65296	link_32	1
chr1	248481583	248482636	NA12878_peak_7687	180.12	1.14081	1.3075e-07	chr1	248508073	248527337	+	protein_coding	OR2G6	ENSG00000188558.7	189.5	-3.52336	0.0437133	25964	link_33	1
chr10	34814422	34816563	NA12878_peak_8772	79.0226	-1.08109	0.0354056	chr10	34109560	34815325	-	protein_coding	PARD3	ENSG00000148498.17	2657.5	-2.16569	6.55355e-06	167	link_34	1
chr10	43361691	43362787	NA12878_peak_8857	72.8869	-2.43355	1.90691e-05	chr10	42254072	42367993	-	lncRNA	ENSG00000291065	ENSG00000291065.1	125.5	-4.76904	0.000154073	994246	link_35	0
chr10	45330347	45331022	NA12878_peak_8917	11.7871	-2.6422	0.0402898	chr10	46109621	46131358	+	unprocessed_pseudogene	AGAP7P	ENSG00000264204.2	18.5	-4.89696	0.0875186	778937	link_36	1
chr10	45373259	45374908	NA12878_peak_8920	90.7948	1.38337	0.000127065	chr10	46109621	46131358	+	unprocessed_pseudogene	AGAP7P	ENSG00000264204.2	18.5	-4.89696	0.0875186	735538	link_37	1
chr10	45761164	45762087	NA12878_peak_8935	17.6139	-2.93412	0.011927	chr10	46109621	46131358	+	unprocessed_pseudogene	AGAP7P	ENSG00000264204.2	18.5	-4.89696	0.0875186	347996	link_38	1
chr10	46092377	46093391	NA12878_peak_8941	27.1651	2.31564	0.00404833	chr10	46109621	46131358	+	unprocessed_pseudogene	AGAP7P	ENSG00000264204.2	18.5	-4.89696	0.0875186	16737	link_39	1
chr10	46105977	46107297	NA12878_peak_8942	34.8372	1.2585	0.0399235	chr10	46109621	46131358	+	unprocessed_pseudogene	AGAP7P	ENSG00000264204.2	18.5	-4.89696	0.0875186	2984	link_40	1
chr10	46268282	46269043	NA12878_peak_8948	24.0637	4.73002	0.000511134	chr10	46109621	46131358	+	unprocessed_pseudogene	AGAP7P	ENSG00000264204.2	18.5	-4.89696	0.0875186	159041	link_41	1
chr10	50659598	50660742	NA12878_peak_9087	127.746	-2.67041	1.51616e-14	chr10	50182778	50279720	-	protein_coding	ASAH2	ENSG00000188611.17	45.5	-2.85515	0.0409452	380450	link_42	1
chr10	71984549	71986121	NA12878_peak_9660	79.915	-1.38146	0.000394244	chr10	71964395	72013558	+	protein_coding	CHST3	ENSG00000122863.6	101	-2.60327	0.00391113	20940	link_43	1
chr10	132335276	132335728	NA12878_peak_11464	58.1839	-3.68206	1.89446e-07	chr10	133278635	133318823	-	protein_coding	TUBGCP2	ENSG00000130640.15	605.5	-1.41006	0.0646011	983321	link_44	0
chr11	5596125	5596946	NA12878_peak_11708	16.8229	3.77945	0.0141466	chr11	5596109	5612958	+	protein_coding	TRIM6	ENSG00000121236.21	48	2.66425	0.0980673	426	link_45	1
chr11	5596125	5596946	NA12878_peak_11708	16.8229	3.77945	0.0141466	chr11	5596725	5644398	+	protein_coding	TRIM6-TRIM34	ENSG00000258588.3	226	1.37465	0.0822045	190	link_46	1
chr11	5808356	5809513	NA12878_peak_11721	53.1943	1.51164	0.0243892	chr11	5596109	5612958	+	protein_coding	TRIM6	ENSG00000121236.21	48	2.66425	0.0980673	212825	link_47	1
chr11	5808356	5809513	NA12878_peak_11721	53.1943	1.51164	0.0243892	chr11	5596725	5644398	+	protein_coding	TRIM6-TRIM34	ENSG00000258588.3	226	1.37465	0.0822045	212209	link_48	1
chr11	6486872	6488799	NA12878_peak_11749	55.6178	-2.85545	5.66662e-05	chr11	5596109	5612958	+	protein_coding	TRIM6	ENSG00000121236.21	48	2.66425	0.0980673	891726	link_49	0
chr11	6486872	6488799	NA12878_peak_11749	55.6178	-2.85545	5.66662e-05	chr11	5596725	5644398	+	protein_coding	TRIM6-TRIM34	ENSG00000258588.3	226	1.37465	0.0822045	891110	link_50	0
chr11	7671363	7674056	NA12878_peak_11807	151.682	2.83385	4.74751e-09	chr11	7665100	7677222	-	protein_coding	CYB5R2	ENSG00000166394.15	85	1.9336	0.0634859	4513	link_51	1
chr11	8862850	8863789	NA12878_peak_11854	25.0893	-3.60126	0.00267709	chr11	9664077	9752993	+	protein_coding	SWAP70	ENSG00000133789.15	2501.5	-1.55668	0.00115573	800758	link_52	1
chr11	9628757	9629459	NA12878_peak_11890	28.2157	-2.76407	0.00182563	chr11	9664077	9752993	+	protein_coding	SWAP70	ENSG00000133789.15	2501.5	-1.55668	0.00115573	34969	link_53	1
chr11	9628757	9629459	NA12878_peak_11890	28.2157	-2.76407	0.00182563	chr11	10308313	10507579	+	protein_coding	AMPD3	ENSG00000133805.16	638.5	1.90579	4.87395e-06	679205	link_54	0
chr11	10526762	10527818	NA12878_peak_11923	49.6306	-2.29723	0.000884334	chr11	9664077	9752993	+	protein_coding	SWAP70	ENSG00000133789.15	2501.5	-1.55668	0.00115573	863213	link_55	0
chr11	10526762	10527818	NA12878_peak_11923	49.6306	-2.29723	0.000884334	chr11	10308313	10507579	+	protein_coding	AMPD3	ENSG00000133805.16	638.5	1.90579	4.87395e-06	218977	link_56	0
chr11	43311600	43312647	NA12878_peak_12801	214.674	-1.61479	0.0206889	chr11	44065925	44084237	+	protein_coding	ACCS	ENSG00000110455.14	248.5	2.45417	2.54547e-07	753802	link_57	1
chr11	44065753	44066982	NA12878_peak_12822	146.199	1.70234	2.33335e-08	chr11	44065925	44084237	+	protein_coding	ACCS	ENSG00000110455.14	248.5	2.45417	2.54547e-07	442	link_58	1
chr11	65457124	65457838	NA12878_peak_13415	27.9754	5.35377	0.000717245	chr11	65455257	65466720	+	lncRNA	ENSG00000291174	ENSG00000291174.1	248	2.98376	1.07691e-09	2224	link_59	1
chr11	65574063	65574927	NA12878_peak_13430	135.001	7.41048	1.3075e-07	chr11	65455257	65466720	+	lncRNA	ENSG00000291174	ENSG00000291174.1	248	2.98376	1.07691e-09	119238	link_60	1
chr11	77418013	77419533	NA12878_peak_13911	59.883	2.41716	0.00850725	chr11	78015715	78046191	-	protein_coding	KCTD14	ENSG00000151364.17	186	2.85552	0.0195756	627418	link_61	0
chr11	77418013	77419533	NA12878_peak_13911	59.883	2.41716	0.00850725	chr11	78139756	78175323	+	lncRNA	KCTD21-AS1	ENSG00000246174.10	52	-3.67759	0.0518871	720983	link_62	0
chr11	78022474	78023632	NA12878_peak_13929	27.9228	2.5063	0.0169936	chr11	78015715	78046191	-	protein_coding	KCTD14	ENSG00000151364.17	186	2.85552	0.0195756	23138	link_63	1
chr11	78022474	78023632	NA12878_peak_13929	27.9228	2.5063	0.0169936	chr11	78139756	78175323	+	lncRNA	KCTD21-AS1	ENSG00000246174.10	52	-3.67759	0.0518871	116703	link_64	0
chr11	126102274	126103160	NA12878_peak_15277	19.4128	2.04006	0.0408293	chr11	125955796	126063335	-	protein_coding	CDON	ENSG00000064309.16	561.5	1.84346	2.83077e-05	39382	link_65	1
chr12	630102	631509	NA12878_peak_15553	60.2098	-3.99851	0.000302596	chr12	564296	663589	-	protein_coding	NINJ2	ENSG00000171840.13	274.5	1.9735	0.00508665	32784	link_66	1
chr12	630102	631509	NA12878_peak_15553	60.2098	-3.99851	0.000302596	chr12	630858	664196	+	lncRNA	NINJ2-AS1	ENSG00000177406.5	278.5	-1.96856	0.0637768	53	link_67	1
chr12	630102	631509	NA12878_peak_15553	60.2098	-3.99851	0.000302596	chr12	990509	1495933	+	protein_coding	ERC1	ENSG00000082805.21	3337	1.22234	0.00195387	359704	link_68	0
chr12	1080423	1081283	NA12878_peak_15578	22.6316	2.10622	0.046155	chr12	564296	663589	-	protein_coding	NINJ2	ENSG00000171840.13	274.5	1.9735	0.00508665	417264	link_69	0
chr12	1080423	1081283	NA12878_peak_15578	22.6316	2.10622	0.046155	chr12	630858	664196	+	lncRNA	NINJ2-AS1	ENSG00000177406.5	278.5	-1.96856	0.0637768	449995	link_70	0
chr12	1080423	1081283	NA12878_peak_15578	22.6316	2.10622	0.046155	chr12	990509	1495933	+	protein_coding	ERC1	ENSG00000082805.21	3337	1.22234	0.00195387	90344	link_71	1
chr12	1592513	1595202	NA12878_peak_15593	204.744	-1.94224	0.00113064	chr12	564296	663589	-	protein_coding	NINJ2	ENSG00000171840.13	274.5	1.9735	0.00508665	930268	link_72	0
chr12	1592513	1595202	NA12878_peak_15593	204.744	-1.94224	0.00113064	chr12	630858	664196	+	lncRNA	NINJ2-AS1	ENSG00000177406.5	278.5	-1.96856	0.0637768	962999	link_73	0
chr12	1592513	1595202	NA12878_peak_15593	204.744	-1.94224	0.00113064	chr12	990509	1495933	+	protein_coding	ERC1	ENSG00000082805.21	3337	1.22234	0.00195387	603348	link_74	1
chr12	16636533	16637268	NA12878_peak_16092	40.8531	-3.03728	7.30137e-06	chr12	16347142	16609259	+	protein_coding	MGST1	ENSG00000008394.13	226.5	1.66492	0.00628121	289758	link_75	0
chr12	19482340	19483200	NA12878_peak_16126	110.487	-1.83919	3.28256e-05	chr12	19456244	19457648	-	processed_pseudogene	EEF1A1P4	ENSG00000245205.3	9	-5.34571	0.0697739	25122	link_76	1
chr12	19972166	19973337	NA12878_peak_16144	83.5411	1.43524	0.0090584	chr12	19456244	19457648	-	processed_pseudogene	EEF1A1P4	ENSG00000245205.3	9	-5.34571	0.0697739	515103	link_77	0
chr12	19972166	19973337	NA12878_peak_16144	83.5411	1.43524	0.0090584	chr12	20815674	21090245	+	protein_coding	SLCO1B3-SLCO1B7	ENSG00000257046.5	47.5	4.57357	0.0514471	842923	link_78	0
chr12	21453307	21453812	NA12878_peak_16161	31.5756	5.49453	0.000352519	chr12	20815674	21090245	+	protein_coding	SLCO1B3-SLCO1B7	ENSG00000257046.5	47.5	4.57357	0.0514471	637885	link_79	0
chr12	55666730	55667907	NA12878_peak_17162	49.4425	-2.14824	0.006412	chr12	56521820	56596193	+	protein_coding	RBMS2	ENSG00000076067.13	82.5	2.37654	0.018987	854502	link_80	0
chr12	55717596	55718369	NA12878_peak_17169	58.3495	-2.13037	0.000531518	chr12	56521820	56596193	+	protein_coding	RBMS2	ENSG00000076067.13	82.5	2.37654	0.018987	803838	link_81	0
chr12	56683610	56684397	NA12878_peak_17239	64.6051	-1.3086	0.0101786	chr12	56521820	56596193	+	protein_coding	RBMS2	ENSG00000076067.13	82.5	2.37654	0.018987	162183	link_82	0
chr12	70467918	70469687	NA12878_peak_17602	96.6311	-2.03768	0.000763214	chr12	69825227	69959097	+	protein_coding	MYRFL	ENSG00000166268.11	531.5	-3.11198	7.5206e-13	643575	link_83	0
chr12	70467918	70469687	NA12878_peak_17602	96.6311	-2.03768	0.000763214	chr12	70468080	70543040	+	lncRNA	ENSG00000258168	ENSG00000258168.6	600.5	-4.21273	1.18274e-22	722	link_84	1
chr12	117098260	117100211	NA12878_peak_18925	125.257	-1.15927	0.0236702	chr12	117038923	117099479	-	protein_coding	TESC	ENSG00000088992.18	773.5	-1.70418	2.22031e-08	244	link_85	1
chr12	130713846	130716088	NA12878_peak_19344	104.007	-2.5592	3.68672e-08	chr12	129071725	129904025	-	protein_coding	TMEM132D	ENSG00000151952.16	102	2.96709	0.00335442	810942	link_86	0
chr12	130713846	130716088	NA12878_peak_19344	104.007	-2.5592	3.68672e-08	chr12	130396133	130768228	-	protein_coding	RIMBP2	ENSG00000060709.16	3121.5	-3.706	2.20419e-09	53261	link_87	1
chr12	130716357	130717238	NA12878_peak_19345	65.1317	-1.75069	0.000103871	chr12	129071725	129904025	-	protein_coding	TMEM132D	ENSG00000151952.16	102	2.96709	0.00335442	812772	link_88	0
chr12	130716357	130717238	NA12878_peak_19345	65.1317	-1.75069	0.000103871	chr12	130396133	130768228	-	protein_coding	RIMBP2	ENSG00000060709.16	3121.5	-3.706	2.20419e-09	51431	link_89	1
chr12	130979539	130980549	NA12878_peak_19356	97.571	2.32283	0.0111685	chr12	130396133	130768228	-	protein_coding	RIMBP2	ENSG00000060709.16	3121.5	-3.706	2.20419e-09	211816	link_90	0
chr12	130979539	130980549	NA12878_peak_19356	97.571	2.32283	0.0111685	chr12	131828393	131851783	+	protein_coding	MMP17	ENSG00000198598.7	22	-4.51452	0.0820402	848349	link_91	0
chr12	131224363	131224902	NA12878_peak_19370	27.5443	2.4519	0.00113375	chr12	130396133	130768228	-	protein_coding	RIMBP2	ENSG00000060709.16	3121.5	-3.706	2.20419e-09	456404	link_92	0
chr12	131224363	131224902	NA12878_peak_19370	27.5443	2.4519	0.00113375	chr12	131828393	131851783	+	protein_coding	MMP17	ENSG00000198598.7	22	-4.51452	0.0820402	603761	link_93	1
chr12	131783566	131784484	NA12878_peak_19386	34.9386	-2.80182	0.00150865	chr12	131828393	131851783	+	protein_coding	MMP17	ENSG00000198598.7	22	-4.51452	0.0820402	44368	link_94	1
chr12	131783566	131784484	NA12878_peak_19386	34.9386	-2.80182	0.00150865	chr12	132489551	132585188	+	protein_coding	FBRSL1	ENSG00000112787.14	1035	1.81439	0.00288334	705526	link_95	0
chr12	131808600	131809436	NA12878_peak_19388	27.7718	-3.17554	0.00263809	chr12	131828393	131851783	+	protein_coding	MMP17	ENSG00000198598.7	22	-4.51452	0.0820402	19375	link_96	1
chr12	131808600	131809436	NA12878_peak_19388	27.7718	-3.17554	0.00263809	chr12	132489551	132585188	+	protein_coding	FBRSL1	ENSG00000112787.14	1035	1.81439	0.00288334	680533	link_97	0
chr13	39095281	39096222	NA12878_peak_19971	17.6879	2.86454	0.0399235	chr13	39209116	39603528	-	protein_coding	LHFPL6	ENSG00000183722.9	1070.5	2.74185	3.97811e-15	507777	link_98	1
chr13	39268251	39269809	NA12878_peak_19976	33.9566	1.33878	0.0304992	chr13	39209116	39603528	-	protein_coding	LHFPL6	ENSG00000183722.9	1070.5	2.74185	3.97811e-15	334498	link_99	1
chr13	49620031	49620617	NA12878_peak_20328	19.5393	2.97619	0.0281966	chr13	49956670	50125720	-	lncRNA	DLEU2	ENSG00000231607.15	2282	11.1152	8.83311e-12	505396	link_100	0
chr13	50981894	50982620	NA12878_peak_20366	22.9763	5.11812	0.00128161	chr13	49956670	50125720	-	lncRNA	DLEU2	ENSG00000231607.15	2282	11.1152	8.83311e-12	856537	link_101	1
chr13	75300026	75301094	NA12878_peak_20697	65.9757	2.68914	2.24817e-05	chr13	75283503	75482169	-	protein_coding	TBC1D4	ENSG00000136111.14	1497	1.98894	5.51714e-06	181609	link_102	1
chr13	75300026	75301094	NA12878_peak_20697	65.9757	2.68914	2.24817e-05	chr13	75549773	75807120	+	lncRNA	ENSG00000261553	ENSG00000261553.5	1098.5	-10.5654	9.7019e-11	249213	link_103	1
chr13	75480804	75482761	NA12878_peak_20714	278.704	1.12575	0.00890952	chr13	75283503	75482169	-	protein_coding	TBC1D4	ENSG00000136111.14	1497	1.98894	5.51714e-06	387	link_104	1
chr13	75480804	75482761	NA12878_peak_20714	278.704	1.12575	0.00890952	chr13	75549773	75807120	+	lncRNA	ENSG00000261553	ENSG00000261553.5	1098.5	-10.5654	9.7019e-11	67991	link_105	1
chr13	75715266	75716539	NA12878_peak_20725	41.296	-2.30965	3.25175e-05	chr13	75283503	75482169	-	protein_coding	TBC1D4	ENSG00000136111.14	1497	1.98894	5.51714e-06	233733	link_106	1
chr13	75715266	75716539	NA12878_peak_20725	41.296	-2.30965	3.25175e-05	chr13	75549773	75807120	+	lncRNA	ENSG00000261553	ENSG00000261553.5	1098.5	-10.5654	9.7019e-11	166129	link_107	1
chr14	71289455	71290011	NA12878_peak_22886	24.5441	-3.09725	0.00393279	chr14	71932429	72566530	+	protein_coding	RGS6	ENSG00000182732.18	2880.5	-1.42977	2.87103e-06	642696	link_108	0
chr14	76959283	76959939	NA12878_peak_23112	158.667	1.0509	0.0266401	chr14	76959636	76965802	+	lncRNA	LINC01629	ENSG00000258602.2	249	1.45149	0.0363531	25	link_109	1
chr14	77181154	77182345	NA12878_peak_23132	77.2114	-1.39965	0.00404428	chr14	76959636	76965802	+	lncRNA	LINC01629	ENSG00000258602.2	249	1.45149	0.0363531	222113	link_110	0
chr15	24954877	24956965	NA12878_peak_24003	115.243	-4.64192	2.60707e-09	chr15	24955034	25000276	+	protein_coding	ENSG00000214265	ENSG00000214265.11	469	-4.76665	1.79415e-09	887	link_111	1
chr15	24954877	24956965	NA12878_peak_24003	115.243	-4.64192	2.60707e-09	chr15	24978583	25420336	+	lncRNA	SNHG14	ENSG00000224078.15	1331.5	-4.44856	7.31369e-17	22662	link_112	1
chr15	25437905	25439846	NA12878_peak_24007	202.064	-1.27731	0.00374522	chr15	24955034	25000276	+	protein_coding	ENSG00000214265	ENSG00000214265.11	469	-4.76665	1.79415e-09	483841	link_113	1
chr15	25437905	25439846	NA12878_peak_24007	202.064	-1.27731	0.00374522	chr15	24978583	25420336	+	lncRNA	SNHG14	ENSG00000224078.15	1331.5	-4.44856	7.31369e-17	460292	link_114	1
chr15	83871551	83872564	NA12878_peak_25602	34.2677	1.85446	0.0159263	chr15	84080168	84165291	+	lncRNA	ENSG00000291062	ENSG00000291062.1	334	1.52086	0.00443971	208111	link_115	1
chr15	84246405	84246802	NA12878_peak_25615	26.7279	3.47423	0.000617802	chr15	84080168	84165291	+	lncRNA	ENSG00000291062	ENSG00000291062.1	334	1.52086	0.00443971	166435	link_116	1
chr15	99104738	99105988	NA12878_peak_26059	51.5002	3.29031	0.0066594	chr15	99805793	99916818	+	lncRNA	ENSG00000259363	ENSG00000259363.6	764	1.11512	0.000124937	700430	link_117	0
chr15	99796979	99797991	NA12878_peak_26088	31.1167	1.98145	0.0407319	chr15	99805793	99916818	+	lncRNA	ENSG00000259363	ENSG00000259363.6	764	1.11512	0.000124937	8308	link_118	1
chr16	4537936	4539024	NA12878_peak_26405	122.792	1.18486	0.0151456	chr16	4510669	4538828	-	protein_coding	CDIP1	ENSG00000089486.17	388	1.84969	0.000705945	348	link_119	1
chr16	5205412	5206895	NA12878_peak_26440	33.9227	-2.25653	0.0108165	chr16	4510669	4538828	-	protein_coding	CDIP1	ENSG00000089486.17	388	1.84969	0.000705945	667325	link_120	0
chr16	75287675	75289380	NA12878_peak_28178	45.654	2.00553	0.00815105	chr16	76277278	76560757	+	protein_coding	CNTNAP4	ENSG00000152910.19	84	-3.59301	0.00915469	988751	link_121	0
chr16	76804265	76805863	NA12878_peak_28221	68.1473	1.58105	0.00159789	chr16	76277278	76560757	+	protein_coding	CNTNAP4	ENSG00000152910.19	84	-3.59301	0.00915469	527786	link_122	0
chr17	46192593	46194451	NA12878_peak_30194	367.036	1.19117	0.000368726	chr17	45531577	45533838	+	TEC	ENSG00000266918	ENSG00000266918.1	13	5.70286	0.0343567	661945	link_123	1
chr17	46192593	46194451	NA12878_peak_30194	367.036	1.19117	0.000368726	chr17	46983287	47100323	-	lncRNA	ENSG00000262879	ENSG00000262879.7	749	-1.79982	0.0866474	906801	link_124	1
chr17	46253701	46254238	NA12878_peak_30197	28.0214	1.76986	0.0172397	chr17	45531577	45533838	+	TEC	ENSG00000266918	ENSG00000266918.1	13	5.70286	0.0343567	722392	link_125	1
chr17	46253701	46254238	NA12878_peak_30197	28.0214	1.76986	0.0172397	chr17	46983287	47100323	-	lncRNA	ENSG00000262879	ENSG00000262879.7	749	-1.79982	0.0866474	846354	link_126	1
chr17	46266357	46267984	NA12878_peak_30199	122.343	2.75205	0.0395306	chr17	45531577	45533838	+	TEC	ENSG00000266918	ENSG00000266918.1	13	5.70286	0.0343567	735593	link_127	1
chr17	46266357	46267984	NA12878_peak_30199	122.343	2.75205	0.0395306	chr17	46983287	47100323	-	lncRNA	ENSG00000262879	ENSG00000262879.7	749	-1.79982	0.0866474	833153	link_128	1
chr17	51371662	51372951	NA12878_peak_30432	90.5351	-1.01854	0.00718827	chr17	50634777	50692253	+	protein_coding	ABCC3	ENSG00000108846.16	82.5	2.53552	0.0669943	737529	link_129	0
chr17	75588950	75589806	NA12878_peak_31161	97.4654	1.19286	0.000154631	chr17	76545668	76557683	-	lncRNA	ENSG00000267546	ENSG00000267546.2	83.5	1.95941	0.0913259	968305	link_130	0
chr18	11972943	11973780	NA12878_peak_31812	22.1077	-2.55596	0.00684834	chr18	12307669	12344320	+	protein_coding	TUBB6	ENSG00000176014.13	704	2.34872	8.88537e-05	334308	link_131	0
chr18	12307522	12309921	NA12878_peak_31823	89.0786	3.70201	1.83439e-12	chr18	12307669	12344320	+	protein_coding	TUBB6	ENSG00000176014.13	704	2.34872	8.88537e-05	1052	link_132	1
chr18	49934288	49935669	NA12878_peak_32597	21.8985	-1.70263	0.0354491	chr18	49822789	50195164	-	protein_coding	MYO5B	ENSG00000167306.21	390.5	-1.77118	0.0644554	260186	link_133	1
chr18	50696360	50697761	NA12878_peak_32620	93.3686	-1.9376	0.00169526	chr18	49822789	50195164	-	protein_coding	MYO5B	ENSG00000167306.21	390.5	-1.77118	0.0644554	501896	link_134	1
chr18	52394479	52395952	NA12878_peak_32679	124.449	-2.10972	8.39519e-05	chr18	52340197	53535903	+	protein_coding	DCC	ENSG00000187323.12	364.5	-1.31915	0.0147011	55018	link_135	1
chr18	52409624	52410622	NA12878_peak_32680	48.626	-1.96903	7.69188e-05	chr18	52340197	53535903	+	protein_coding	DCC	ENSG00000187323.12	364.5	-1.31915	0.0147011	69926	link_136	1
chr18	58212177	58212670	NA12878_peak_32829	32.4655	-1.69415	0.00364599	chr18	58862600	58986480	+	protein_coding	ZNF532	ENSG00000074657.14	755.5	-2.53207	9.80947e-08	650177	link_137	0
chr18	58383860	58384812	NA12878_peak_32838	26.629	-3.64157	0.0180473	chr18	58862600	58986480	+	protein_coding	ZNF532	ENSG00000074657.14	755.5	-2.53207	9.80947e-08	478264	link_138	0
chr19	4327783	4328944	NA12878_peak_33625	83.4763	-2.13981	8.39374e-06	chr19	4444999	4457794	-	protein_coding	UBXN6	ENSG00000167671.12	92.5	7.15025	0.000172068	129431	link_139	1
chr19	4456964	4458182	NA12878_peak_33634	70.2599	-1.89895	5.2571e-05	chr19	4444999	4457794	-	protein_coding	UBXN6	ENSG00000167671.12	92.5	7.15025	0.000172068	221	link_140	1
chr19	34926791	34927393	NA12878_peak_34564	26.4439	-2.80752	0.000849253	chr19	34926903	34945170	+	protein_coding	ZNF30	ENSG00000168661.15	74.5	-3.02694	0.00245089	189	link_141	1
chr19	39897676	39898381	NA12878_peak_34788	40.6859	-1.25367	0.0131195	chr19	40801297	40898282	+	protein_coding	ENSG00000268797	ENSG00000268797.1	533.5	2.04787	0.0900805	903269	link_142	0
chr19	52335935	52337055	NA12878_peak_35411	18.606	-3.3011	0.00982148	chr19	52031378	52095738	-	protein_coding	ZNF432	ENSG00000256087.7	1140.5	1.53541	0.00224724	240757	link_143	0
chr19	52335935	52337055	NA12878_peak_35411	18.606	-3.3011	0.00982148	chr19	52064465	52095765	-	protein_coding	ZNF841	ENSG00000197608.12	707.5	1.90163	0.00202761	240730	link_144	0
chr19	52335935	52337055	NA12878_peak_35411	18.606	-3.3011	0.00982148	chr19	52336243	52367778	+	protein_coding	ZNF610	ENSG00000167554.15	34	-2.79668	0.0917501	252	link_145	1
chr19	52856890	52858161	NA12878_peak_35425	96.723	1.20633	0.000979629	chr19	52031378	52095738	-	protein_coding	ZNF432	ENSG00000256087.7	1140.5	1.53541	0.00224724	761787	link_146	0
chr19	52856890	52858161	NA12878_peak_35425	96.723	1.20633	0.000979629	chr19	52064465	52095765	-	protein_coding	ZNF841	ENSG00000197608.12	707.5	1.90163	0.00202761	761760	link_147	0
chr19	52856890	52858161	NA12878_peak_35425	96.723	1.20633	0.000979629	chr19	52336243	52367778	+	protein_coding	ZNF610	ENSG00000167554.15	34	-2.79668	0.0917501	521282	link_148	1
chr19	52922613	52923764	NA12878_peak_35427	59.9666	2.19501	0.000483348	chr19	52031378	52095738	-	protein_coding	ZNF432	ENSG00000256087.7	1140.5	1.53541	0.00224724	827450	link_149	0
chr19	52922613	52923764	NA12878_peak_35427	59.9666	2.19501	0.000483348	chr19	52064465	52095765	-	protein_coding	ZNF841	ENSG00000197608.12	707.5	1.90163	0.00202761	827423	link_150	0
chr19	52922613	52923764	NA12878_peak_35427	59.9666	2.19501	0.000483348	chr19	52336243	52367778	+	protein_coding	ZNF610	ENSG00000167554.15	34	-2.79668	0.0917501	586945	link_151	1
chr19	54222128	54224161	NA12878_peak_35454	25.0219	-1.62214	0.034414	chr19	55006193	55048086	+	lncRNA	GP6-AS1	ENSG00000267265.6	335	1.06949	0.0314003	783049	link_152	1
chr19	57708542	57709441	NA12878_peak_35592	24.0727	5.73608	0.000216359	chr19	57437970	57477536	-	protein_coding	ENSG00000268163	ENSG00000268163.1	152	1.30391	0.0783067	231455	link_153	1
chr19	57708542	57709441	NA12878_peak_35592	24.0727	5.73608	0.000216359	chr19	57696275	57709204	-	protein_coding	ZNF154	ENSG00000179909.16	124	6.05924	0.00355891	213	link_154	1
chr2	31031052	31031824	NA12878_peak_36537	53.3084	4.42824	1.23709e-06	chr2	30910467	31155202	-	protein_coding	GALNT14	ENSG00000158089.15	901	5.25973	0.0476286	123764	link_155	1
chr2	31137054	31138974	NA12878_peak_36539	83.701	3.4728	6.34348e-06	chr2	30910467	31155202	-	protein_coding	GALNT14	ENSG00000158089.15	901	5.25973	0.0476286	17188	link_156	1
chr2	31241562	31242302	NA12878_peak_36546	40.7231	2.10627	0.000531518	chr2	30910467	31155202	-	protein_coding	GALNT14	ENSG00000158089.15	901	5.25973	0.0476286	86730	link_157	1
chr2	31283101	31283848	NA12878_peak_36551	18.0576	2.6154	0.0333865	chr2	30910467	31155202	-	protein_coding	GALNT14	ENSG00000158089.15	901	5.25973	0.0476286	128272	link_158	1
chr2	37365394	37366468	NA12878_peak_36695	20.3399	-2.91396	0.0099851	chr2	37250502	37324833	-	protein_coding	PRKD3	ENSG00000115825.11	842	2.16859	4.68263e-11	41098	link_159	1
chr2	37365394	37366468	NA12878_peak_36695	20.3399	-2.91396	0.0099851	chr2	37562486	37646698	+	lncRNA	ENSG00000236213	ENSG00000236213.4	2775	1.41626	0.0668379	196555	link_160	0
chr2	37365394	37366468	NA12878_peak_36695	20.3399	-2.91396	0.0099851	chr2	37617328	37661861	+	lncRNA	ENSG00000290100	ENSG00000290100.1	2649.5	2.82454	1.47122e-08	251397	link_161	0
chr2	37832518	37833959	NA12878_peak_36725	48.8108	2.64754	2.40837e-06	chr2	37250502	37324833	-	protein_coding	PRKD3	ENSG00000115825.11	842	2.16859	4.68263e-11	508405	link_162	0
chr2	37832518	37833959	NA12878_peak_36725	48.8108	2.64754	2.40837e-06	chr2	37562486	37646698	+	lncRNA	ENSG00000236213	ENSG00000236213.4	2775	1.41626	0.0668379	270752	link_163	1
chr2	37832518	37833959	NA12878_peak_36725	48.8108	2.64754	2.40837e-06	chr2	37617328	37661861	+	lncRNA	ENSG00000290100	ENSG00000290100.1	2649.5	2.82454	1.47122e-08	215910	link_164	1
chr2	37851427	37852775	NA12878_peak_36726	88.1298	1.5852	5.11206e-05	chr2	37250502	37324833	-	protein_coding	PRKD3	ENSG00000115825.11	842	2.16859	4.68263e-11	527268	link_165	0
chr2	37851427	37852775	NA12878_peak_36726	88.1298	1.5852	5.11206e-05	chr2	37562486	37646698	+	lncRNA	ENSG00000236213	ENSG00000236213.4	2775	1.41626	0.0668379	289615	link_166	1
chr2	37851427	37852775	NA12878_peak_36726	88.1298	1.5852	5.11206e-05	chr2	37617328	37661861	+	lncRNA	ENSG00000290100	ENSG00000290100.1	2649.5	2.82454	1.47122e-08	234773	link_167	1
chr2	38095969	38096887	NA12878_peak_36737	39.9217	2.98259	0.00664153	chr2	37250502	37324833	-	protein_coding	PRKD3	ENSG00000115825.11	842	2.16859	4.68263e-11	771595	link_168	0
chr2	38095969	38096887	NA12878_peak_36737	39.9217	2.98259	0.00664153	chr2	37562486	37646698	+	lncRNA	ENSG00000236213	ENSG00000236213.4	2775	1.41626	0.0668379	533942	link_169	0
chr2	38095969	38096887	NA12878_peak_36737	39.9217	2.98259	0.00664153	chr2	37617328	37661861	+	lncRNA	ENSG00000290100	ENSG00000290100.1	2649.5	2.82454	1.47122e-08	479100	link_170	0
chr2	112655629	112656409	NA12878_peak_38747	52.0105	-1.61186	0.0487143	chr2	111898607	112029561	+	protein_coding	MERTK	ENSG00000153208.18	238.5	1.74088	0.0541877	757412	link_171	0
chr2	112655629	112656409	NA12878_peak_38747	52.0105	-1.61186	0.0487143	chr2	113211421	113276581	+	lncRNA	PAX8-AS1	ENSG00000189223.15	406	3.91808	2.28955e-13	555402	link_172	0
chr2	112655629	112656409	NA12878_peak_38747	52.0105	-1.61186	0.0487143	chr2	113215997	113278921	-	protein_coding	PAX8	ENSG00000125618.18	27.5	5.93403	0.0083339	622902	link_173	0
chr2	113235175	113235962	NA12878_peak_38777	81.4	4.78402	6.13432e-08	chr2	113211421	113276581	+	lncRNA	PAX8-AS1	ENSG00000189223.15	406	3.91808	2.28955e-13	24147	link_174	1
chr2	113235175	113235962	NA12878_peak_38777	81.4	4.78402	6.13432e-08	chr2	113215997	113278921	-	protein_coding	PAX8	ENSG00000125618.18	27.5	5.93403	0.0083339	43353	link_175	1
chr2	113979286	113979985	NA12878_peak_38794	87.2281	1.83064	0.0007501	chr2	113211421	113276581	+	lncRNA	PAX8-AS1	ENSG00000189223.15	406	3.91808	2.28955e-13	768214	link_176	1
chr2	113979286	113979985	NA12878_peak_38794	87.2281	1.83064	0.0007501	chr2	113215997	113278921	-	protein_coding	PAX8	ENSG00000125618.18	27.5	5.93403	0.0083339	700714	link_177	1
chr2	131498073	131499103	NA12878_peak_39152	101.733	1.21896	4.71542e-05	chr2	131527675	131533666	+	protein_coding	CCDC74A	ENSG00000163040.15	49	5.32349	0.0241506	29087	link_178	1
chr2	131498073	131499103	NA12878_peak_39152	101.733	1.21896	4.71542e-05	chr2	131591752	131628147	+	unprocessed_pseudogene	POTEKP	ENSG00000204434.6	253.5	3.22628	0.000975937	93164	link_179	1
chr2	131577860	131578546	NA12878_peak_39156	30.9692	2.46754	0.00164061	chr2	131527675	131533666	+	protein_coding	CCDC74A	ENSG00000163040.15	49	5.32349	0.0241506	50528	link_180	1
chr2	131577860	131578546	NA12878_peak_39156	30.9692	2.46754	0.00164061	chr2	131591752	131628147	+	unprocessed_pseudogene	POTEKP	ENSG00000204434.6	253.5	3.22628	0.000975937	13549	link_181	1
chr2	131580123	131580976	NA12878_peak_39157	52.9072	2.22093	0.0208223	chr2	131527675	131533666	+	protein_coding	CCDC74A	ENSG00000163040.15	49	5.32349	0.0241506	52874	link_182	1
chr2	131580123	131580976	NA12878_peak_39157	52.9072	2.22093	0.0208223	chr2	131591752	131628147	+	unprocessed_pseudogene	POTEKP	ENSG00000204434.6	253.5	3.22628	0.000975937	11203	link_183	1
chr2	131588099	131588965	NA12878_peak_39159	46.7818	1.23325	0.0278598	chr2	131527675	131533666	+	protein_coding	CCDC74A	ENSG00000163040.15	49	5.32349	0.0241506	60857	link_184	1
chr2	131588099	131588965	NA12878_peak_39159	46.7818	1.23325	0.0278598	chr2	131591752	131628147	+	unprocessed_pseudogene	POTEKP	ENSG00000204434.6	253.5	3.22628	0.000975937	3220	link_185	1
chr2	131602078	131602803	NA12878_peak_39160	24.128	2.34514	0.0370228	chr2	131527675	131533666	+	protein_coding	CCDC74A	ENSG00000163040.15	49	5.32349	0.0241506	74765	link_186	1
chr2	131602078	131602803	NA12878_peak_39160	24.128	2.34514	0.0370228	chr2	131591752	131628147	+	unprocessed_pseudogene	POTEKP	ENSG00000204434.6	253.5	3.22628	0.000975937	10688	link_187	1
chr2	131668672	131669504	NA12878_peak_39162	83.134	1.07658	0.0358955	chr2	131527675	131533666	+	protein_coding	CCDC74A	ENSG00000163040.15	49	5.32349	0.0241506	141413	link_188	1
chr2	131668672	131669504	NA12878_peak_39162	83.134	1.07658	0.0358955	chr2	131591752	131628147	+	unprocessed_pseudogene	POTEKP	ENSG00000204434.6	253.5	3.22628	0.000975937	77336	link_189	1
chr2	133953515	133954061	NA12878_peak_39214	22.7795	3.09867	0.00100334	chr2	134201818	134202890	+	lncRNA	ENSG00000289534	ENSG00000289534.1	15	-5.02764	0.0747098	248030	link_190	1
chr2	171521885	171523818	NA12878_peak_40289	128.311	1.21617	8.50771e-05	chr2	171522247	171558129	+	protein_coding	CYBRD1	ENSG00000071967.12	304	1.4486	0.0644554	604	link_191	1
chr2	173898107	173899504	NA12878_peak_40345	135.735	-2.12667	3.59575e-05	chr2	174547141	174776720	+	lncRNA	ENSG00000236449	ENSG00000236449.2	105	-1.629	0.0690789	648336	link_192	0
chr2	173898107	173899504	NA12878_peak_40345	135.735	-2.12667	3.59575e-05	chr2	174719821	174720853	+	lncRNA	ENSG00000290018	ENSG00000290018.1	41.5	-2.98356	0.00730225	821016	link_193	0
chr2	173898107	173899504	NA12878_peak_40345	135.735	-2.12667	3.59575e-05	chr2	174719908	174720318	+	processed_pseudogene	H3P6	ENSG00000235655.3	32	-3.18655	0.0169115	821103	link_194	0
chr2	234289965	234291155	NA12878_peak_42356	68.1136	-4.10135	4.53781e-07	chr2	234493041	234497081	-	protein_coding	ARL4C	ENSG00000188042.8	95.5	-3.05889	0.00223854	206521	link_195	1
chr2	234291887	234293028	NA12878_peak_42357	76.5189	-2.74255	0.0408647	chr2	234493041	234497081	-	protein_coding	ARL4C	ENSG00000188042.8	95.5	-3.05889	0.00223854	204624	link_196	1
chr2	234426008	234427490	NA12878_peak_42361	30.6525	-2.33524	0.00090844	chr2	234493041	234497081	-	protein_coding	ARL4C	ENSG00000188042.8	95.5	-3.05889	0.00223854	70332	link_197	1
chr20	1721741	1722745	NA12878_peak_42659	58.0878	-1.30699	0.0246797	chr20	1023874	1118493	-	lncRNA	ENSG00000286787	ENSG00000286787.3	83.5	3.08792	0.00395951	603750	link_198	0
chr20	11261375	11262217	NA12878_peak_42985	42.3273	-2.06053	0.00655164	chr20	11890723	11926609	+	protein_coding	BTBD3	ENSG00000132640.15	316	-2.41732	0.000344115	628927	link_199	0
chr20	11890382	11892487	NA12878_peak_42993	137.28	-2.2236	5.02065e-09	chr20	11890723	11926609	+	protein_coding	BTBD3	ENSG00000132640.15	316	-2.41732	0.000344115	711	link_200	1
chr20	25984859	25985346	NA12878_peak_43309	16.6779	3.94632	0.00824264	chr20	25985210	26086917	+	lncRNA	FAM182A	ENSG00000125804.14	47	2.76893	0.0925724	108	link_201	1
chr20	25987123	25987922	NA12878_peak_43310	37.4278	5.48626	0.000349047	chr20	25985210	26086917	+	lncRNA	FAM182A	ENSG00000125804.14	47	2.76893	0.0925724	2312	link_202	1
chr20	26009512	26010986	NA12878_peak_43311	71.1477	4.38929	3.75556e-05	chr20	25985210	26086917	+	lncRNA	FAM182A	ENSG00000125804.14	47	2.76893	0.0925724	25039	link_203	1
chr20	30376610	30377743	NA12878_peak_43315	94.94	6.07366	3.31245e-05	chr20	30377372	30399257	+	unprocessed_pseudogene	FRG1BP	ENSG00000149531.15	220.5	3.0803	2.37989e-06	196	link_204	1
chr20	44028859	44029751	NA12878_peak_43732	60.8663	1.03058	0.0141466	chr20	43458054	43541881	+	protein_coding	ENSG00000288000	ENSG00000288000.1	2685	-1.07315	0.0282884	571251	link_205	1
chr20	44028859	44029751	NA12878_peak_43732	60.8663	1.03058	0.0141466	chr20	43540171	43569498	+	protein_coding	ENSG00000277611	ENSG00000277611.1	42.5	-5.50963	0.017379	489134	link_206	1
chr20	47412142	47413051	NA12878_peak_43870	71.2144	1.33788	0.0376338	chr20	46894624	47188844	+	protein_coding	EYA2	ENSG00000064655.19	39.5	5.47118	0.0206573	517972	link_207	0
chr20	47412142	47413051	NA12878_peak_43870	71.2144	1.33788	0.0376338	chr20	47391925	47412327	-	lncRNA	LINC01754	ENSG00000224565.2	117	2.0832	0.0916623	269	link_208	1
chr20	53813540	53815358	NA12878_peak_44138	31.9792	-1.7328	0.0220171	chr20	53936777	54070594	-	protein_coding	BCAS1	ENSG00000064787.14	357.5	2.77512	9.7722e-05	256145	link_209	0
chr20	53904969	53905470	NA12878_peak_44151	25.7976	-4.04068	0.000374563	chr20	53936777	54070594	-	protein_coding	BCAS1	ENSG00000064787.14	357.5	2.77512	9.7722e-05	165375	link_210	0
chr20	53906429	53907688	NA12878_peak_44152	52.122	-2.71721	5.7881e-06	chr20	53936777	54070594	-	protein_coding	BCAS1	ENSG00000064787.14	357.5	2.77512	9.7722e-05	163536	link_211	0
chr20	54058520	54059099	NA12878_peak_44165	35.2687	3.21595	5.04413e-06	chr20	53936777	54070594	-	protein_coding	BCAS1	ENSG00000064787.14	357.5	2.77512	9.7722e-05	11785	link_212	0
chr20	62832363	62833258	NA12878_peak_44332	41.6037	2.09966	0.00462845	chr20	63009383	63085071	+	lncRNA	LINC01749	ENSG00000272259.5	514.5	1.47541	0.0011641	176573	link_213	1
chr20	63781975	63782486	NA12878_peak_44376	26.9343	4.17011	1.14878e-05	chr20	63009383	63085071	+	lncRNA	LINC01749	ENSG00000272259.5	514.5	1.47541	0.0011641	772847	link_214	1
chr21	13979596	13980831	NA12878_peak_44416	41.3513	-2.33834	0.000847641	chr21	13909574	13935655	-	lncRNA	ENSG00000290581	ENSG00000290581.1	24	-6.0235	0.0203128	44558	link_215	1
chr21	13979596	13980831	NA12878_peak_44416	41.3513	-2.33834	0.000847641	chr21	13909574	13979911	-	transcribed_unprocessed_pseudogene	ANKRD20A11P	ENSG00000215559.9	82	-4.26243	0.00224329	302	link_216	1
chr21	13979596	13980831	NA12878_peak_44416	41.3513	-2.33834	0.000847641	chr21	13937946	13980437	-	lncRNA	ANKRD20A11P	ENSG00000291280.1	56.5	-3.21889	0.057258	224	link_217	1
chr21	14095034	14096730	NA12878_peak_44421	72.2426	-2.7176	7.14787e-10	chr21	13909574	13935655	-	lncRNA	ENSG00000290581	ENSG00000290581.1	24	-6.0235	0.0203128	160227	link_218	1
chr21	14095034	14096730	NA12878_peak_44421	72.2426	-2.7176	7.14787e-10	chr21	13909574	13979911	-	transcribed_unprocessed_pseudogene	ANKRD20A11P	ENSG00000215559.9	82	-4.26243	0.00224329	115971	link_219	1
chr21	14095034	14096730	NA12878_peak_44421	72.2426	-2.7176	7.14787e-10	chr21	13937946	13980437	-	lncRNA	ANKRD20A11P	ENSG00000291280.1	56.5	-3.21889	0.057258	115445	link_220	1
chr21	26136686	26137216	NA12878_peak_44551	33.1498	2.21792	0.0250727	chr21	25585656	25607517	-	protein_coding	MRPL39	ENSG00000154719.14	1040	-5.1092	0.0238611	529434	link_221	1
chr21	26136686	26137216	NA12878_peak_44551	33.1498	2.21792	0.0250727	chr21	25880550	26171128	-	protein_coding	APP	ENSG00000142192.21	3603.5	3.38264	3.74906e-12	34177	link_222	1
chr21	26169122	26171160	NA12878_peak_44552	147.05	4.52595	0.000710477	chr21	25585656	25607517	-	protein_coding	MRPL39	ENSG00000154719.14	1040	-5.1092	0.0238611	562624	link_223	1
chr21	26169122	26171160	NA12878_peak_44552	147.05	4.52595	0.000710477	chr21	25880550	26171128	-	protein_coding	APP	ENSG00000142192.21	3603.5	3.38264	3.74906e-12	987	link_224	1
chr21	31298557	31299798	NA12878_peak_44606	76.9738	-3.70409	0.00106884	chr21	31118416	31559977	-	protein_coding	TIAM1	ENSG00000156299.15	2205	-1.84454	7.22855e-07	260800	link_225	1
chr21	31326485	31327594	NA12878_peak_44608	149.365	-1.85161	0.000100973	chr21	31118416	31559977	-	protein_coding	TIAM1	ENSG00000156299.15	2205	-1.84454	7.22855e-07	232938	link_226	1
chr21	31343206	31344505	NA12878_peak_44609	34.1598	-2.27852	0.00972735	chr21	31118416	31559977	-	protein_coding	TIAM1	ENSG00000156299.15	2205	-1.84454	7.22855e-07	216122	link_227	1
chr21	31354533	31355331	NA12878_peak_44610	96.3987	-1.157	0.0130987	chr21	31118416	31559977	-	protein_coding	TIAM1	ENSG00000156299.15	2205	-1.84454	7.22855e-07	205045	link_228	1
chr21	31508692	31510012	NA12878_peak_44617	127.19	-2.1818	0.0023719	chr21	31118416	31559977	-	protein_coding	TIAM1	ENSG00000156299.15	2205	-1.84454	7.22855e-07	50625	link_229	1
chr22	22357185	22357787	NA12878_peak_45235	22.9241	6.0766	5.61043e-05	chr22	22298124	22329122	+	lncRNA	ENSG00000286129	ENSG00000286129.1	348	4.14706	0.0542827	59362	link_230	1
chr22	22357185	22357787	NA12878_peak_45235	22.9241	6.0766	5.61043e-05	chr22	22856762	22857038	+	IG_V_pseudogene	IGLV2-5	ENSG00000253234.1	566	5.18138	1.037e-13	499276	link_231	1
chr22	22357185	22357787	NA12878_peak_45235	22.9241	6.0766	5.61043e-05	chr22	22899481	22899655	+	IG_J_gene	IGLJ2	ENSG00000211676.2	228.5	4.08277	0.0130909	541995	link_232	1
chr22	22357185	22357787	NA12878_peak_45235	22.9241	6.0766	5.61043e-05	chr22	23145366	23165663	+	protein_coding	RAB36	ENSG00000100228.14	41	4.53068	0.0900805	787880	link_233	1
chr22	22720227	22721381	NA12878_peak_45247	49.1187	5.80951	0.000131812	chr22	22298124	22329122	+	lncRNA	ENSG00000286129	ENSG00000286129.1	348	4.14706	0.0542827	422680	link_234	1
chr22	22720227	22721381	NA12878_peak_45247	49.1187	5.80951	0.000131812	chr22	22856762	22857038	+	IG_V_pseudogene	IGLV2-5	ENSG00000253234.1	566	5.18138	1.037e-13	135958	link_235	1
chr22	22720227	22721381	NA12878_peak_45247	49.1187	5.80951	0.000131812	chr22	22899481	22899655	+	IG_J_gene	IGLJ2	ENSG00000211676.2	228.5	4.08277	0.0130909	178677	link_236	1
chr22	22720227	22721381	NA12878_peak_45247	49.1187	5.80951	0.000131812	chr22	23145366	23165663	+	protein_coding	RAB36	ENSG00000100228.14	41	4.53068	0.0900805	424562	link_237	1
chr22	23145018	23145734	NA12878_peak_45262	75.6838	1.42359	0.0102249	chr22	22298124	22329122	+	lncRNA	ENSG00000286129	ENSG00000286129.1	348	4.14706	0.0542827	847252	link_238	1
chr22	23145018	23145734	NA12878_peak_45262	75.6838	1.42359	0.0102249	chr22	22856762	22857038	+	IG_V_pseudogene	IGLV2-5	ENSG00000253234.1	566	5.18138	1.037e-13	288614	link_239	1
chr22	23145018	23145734	NA12878_peak_45262	75.6838	1.42359	0.0102249	chr22	22899481	22899655	+	IG_J_gene	IGLJ2	ENSG00000211676.2	228.5	4.08277	0.0130909	245895	link_240	1
chr22	23145018	23145734	NA12878_peak_45262	75.6838	1.42359	0.0102249	chr22	23145366	23165663	+	protein_coding	RAB36	ENSG00000100228.14	41	4.53068	0.0900805	10	link_241	1
chr22	29797304	29797975	NA12878_peak_45461	31.4402	2.52488	0.000244497	chr22	30635781	30669016	+	protein_coding	SLC35E4	ENSG00000100036.13	292.5	1.1655	0.0277444	838142	link_242	0
chr22	30921636	30922820	NA12878_peak_45506	40.3382	2.13692	0.0351244	chr22	30635781	30669016	+	protein_coding	SLC35E4	ENSG00000100036.13	292.5	1.1655	0.0277444	286447	link_243	1
chr22	39040264	39041217	NA12878_peak_45785	62.6428	-2.0584	0.000206723	chr22	38952741	38992778	+	protein_coding	APOBEC3A	ENSG00000128383.13	293	4.30662	0.0680219	87999	link_244	1
chr22	39040264	39041217	NA12878_peak_45785	62.6428	-2.0584	0.000206723	chr22	38982347	38992804	+	protein_coding	APOBEC3B	ENSG00000179750.16	288.5	4.30662	0.0680219	58393	link_245	1
chr22	39040264	39041217	NA12878_peak_45785	62.6428	-2.0584	0.000206723	chr22	39349925	39385575	+	protein_coding	SYNGR1	ENSG00000100321.15	56.5	3.57105	0.0131385	309185	link_246	1
chr22	39205352	39206036	NA12878_peak_45800	34.9696	-3.22195	5.53967e-07	chr22	38952741	38992778	+	protein_coding	APOBEC3A	ENSG00000128383.13	293	4.30662	0.0680219	252953	link_247	1
chr22	39205352	39206036	NA12878_peak_45800	34.9696	-3.22195	5.53967e-07	chr22	38982347	38992804	+	protein_coding	APOBEC3B	ENSG00000179750.16	288.5	4.30662	0.0680219	223347	link_248	1
chr22	39205352	39206036	NA12878_peak_45800	34.9696	-3.22195	5.53967e-07	chr22	39349925	39385575	+	protein_coding	SYNGR1	ENSG00000100321.15	56.5	3.57105	0.0131385	144231	link_249	1
chr22	39388160	39389014	NA12878_peak_45810	39.941	2.20943	0.0459505	chr22	38952741	38992778	+	protein_coding	APOBEC3A	ENSG00000128383.13	293	4.30662	0.0680219	435846	link_250	1
chr22	39388160	39389014	NA12878_peak_45810	39.941	2.20943	0.0459505	chr22	38982347	38992804	+	protein_coding	APOBEC3B	ENSG00000179750.16	288.5	4.30662	0.0680219	406240	link_251	1
chr22	39388160	39389014	NA12878_peak_45810	39.941	2.20943	0.0459505	chr22	39349925	39385575	+	protein_coding	SYNGR1	ENSG00000100321.15	56.5	3.57105	0.0131385	38662	link_252	1
chr22	41681894	41682973	NA12878_peak_45910	37.8682	4.45523	0.00119462	chr22	41998725	42058456	+	protein_coding	WBP2NL	ENSG00000183066.14	91.5	2.6961	0.00340084	316292	link_253	1
chr22	41752032	41753013	NA12878_peak_45914	23.5676	-2.31326	0.0398113	chr22	41998725	42058456	+	protein_coding	WBP2NL	ENSG00000183066.14	91.5	2.6961	0.00340084	246203	link_254	1
chr22	42537258	42537689	NA12878_peak_45960	37.0946	1.35939	0.0111685	chr22	41998725	42058456	+	protein_coding	WBP2NL	ENSG00000183066.14	91.5	2.6961	0.00340084	538748	link_255	1
chr22	42889069	42890056	NA12878_peak_45989	65.5717	1.86891	0.000400893	chr22	41998725	42058456	+	protein_coding	WBP2NL	ENSG00000183066.14	91.5	2.6961	0.00340084	890837	link_256	0
chr22	49656941	49658128	NA12878_peak_46141	41.9116	-3.07741	4.79862e-05	chr22	49414524	49657542	-	lncRNA	MIR3667HG	ENSG00000188511.14	1666	-4.56177	6.24341e-23	8	link_257	1
chr22	49881209	49882277	NA12878_peak_46149	44.5761	-1.47255	0.0143743	chr22	49414524	49657542	-	lncRNA	MIR3667HG	ENSG00000188511.14	1666	-4.56177	6.24341e-23	224201	link_258	0
chr22	49925070	49926131	NA12878_peak_46151	36.7561	2.45303	4.71542e-05	chr22	49414524	49657542	-	lncRNA	MIR3667HG	ENSG00000188511.14	1666	-4.56177	6.24341e-23	268058	link_259	0
chr3	27632548	27633375	NA12878_peak_47077	19.7485	-3.55434	0.0032527	chr3	28349178	29767537	+	protein_coding	ENSG00000283563	ENSG00000283563.1	3177	-1.96895	0.00240058	716217	link_260	0
chr3	27632548	27633375	NA12878_peak_47077	19.7485	-3.55434	0.0032527	chr3	28574791	30010391	+	protein_coding	RBMS3	ENSG00000144642.22	3993	-2.21195	0.00199718	941830	link_261	0
chr3	133480304	133480977	NA12878_peak_49988	25.3729	2.47069	0.0455638	chr3	133429269	133455776	-	lncRNA	BFSP2-AS1	ENSG00000249993.1	88.5	-2.47526	0.0157453	24864	link_262	1
chr3	150022283	150023419	NA12878_peak_50456	39.4417	2.85749	0.00897367	chr3	149964904	150050788	-	protein_coding	PFN2	ENSG00000070087.15	305	1.34474	0.0430224	27937	link_263	1
chr3	187773202	187774026	NA12878_peak_51650	60.9713	-1.957	0.000282537	chr3	188153284	188890671	+	protein_coding	LPP	ENSG00000145012.14	377.5	-1.39208	0.0935741	379670	link_264	1
chr3	196462766	196463599	NA12878_peak_51947	76.0649	-5.61082	0.000200082	chr3	195913078	195953531	-	lncRNA	ENSG00000290762	ENSG00000290762.1	334.5	2.19307	0.0144265	509651	link_265	1
chr3	196620059	196620623	NA12878_peak_51954	24.3158	-1.83167	0.0275255	chr3	195913078	195953531	-	lncRNA	ENSG00000290762	ENSG00000290762.1	334.5	2.19307	0.0144265	666810	link_266	1
chr4	5703901	5704621	NA12878_peak_52191	42.1119	3.58475	0.000275221	chr4	5542772	5709548	-	protein_coding	EVC2	ENSG00000173040.13	676.5	1.37299	0.00135805	5287	link_267	1
chr4	5703901	5704621	NA12878_peak_52191	42.1119	3.58475	0.000275221	chr4	5711201	5814305	+	protein_coding	EVC	ENSG00000072840.13	2192	3.12992	7.12851e-15	6940	link_268	1
chr4	6192147	6192730	NA12878_peak_52206	27.7935	1.97568	0.0218062	chr4	5542772	5709548	-	protein_coding	EVC2	ENSG00000173040.13	676.5	1.37299	0.00135805	482890	link_269	0
chr4	6192147	6192730	NA12878_peak_52206	27.7935	1.97568	0.0218062	chr4	5711201	5814305	+	protein_coding	EVC	ENSG00000072840.13	2192	3.12992	7.12851e-15	481237	link_270	0
chr4	8539634	8540599	NA12878_peak_52300	59.1474	-2.29197	9.18798e-06	chr4	7758714	7939926	-	protein_coding	AFAP1	ENSG00000196526.11	122.5	-2.53971	0.0821054	600190	link_271	0
chr4	9962750	9963898	NA12878_peak_52336	39.6049	2.61147	5.67315e-06	chr4	10486395	10684768	-	protein_coding	CLNK	ENSG00000109684.16	3317.5	1.25174	0.00538662	721444	link_272	0
chr4	9970254	9971184	NA12878_peak_52337	104.279	1.11952	0.00164654	chr4	10486395	10684768	-	protein_coding	CLNK	ENSG00000109684.16	3317.5	1.25174	0.00538662	714049	link_273	0
chr4	10018695	10019620	NA12878_peak_52346	159.289	1.11972	1.60648e-05	chr4	10486395	10684768	-	protein_coding	CLNK	ENSG00000109684.16	3317.5	1.25174	0.00538662	665611	link_274	0
chr4	10095595	10096798	NA12878_peak_52350	150.444	2.58823	7.92003e-16	chr4	10486395	10684768	-	protein_coding	CLNK	ENSG00000109684.16	3317.5	1.25174	0.00538662	588572	link_275	0
chr4	10460990	10461687	NA12878_peak_52360	85.7374	-1.29867	0.0112318	chr4	10486395	10684768	-	protein_coding	CLNK	ENSG00000109684.16	3317.5	1.25174	0.00538662	223430	link_276	0
chr4	11066174	11067425	NA12878_peak_52390	62.6005	-3.97668	0.000338592	chr4	10486395	10684768	-	protein_coding	CLNK	ENSG00000109684.16	3317.5	1.25174	0.00538662	382031	link_277	1
chr4	25123161	25123905	NA12878_peak_52617	20.8267	-3.22484	0.0113108	chr4	25747433	25863760	-	protein_coding	SEL1L3	ENSG00000091490.11	130	-3.71017	0.00471626	740227	link_278	0
chr4	25310204	25310696	NA12878_peak_52623	34.8284	2.5556	1.97101e-05	chr4	25747433	25863760	-	protein_coding	SEL1L3	ENSG00000091490.11	130	-3.71017	0.00471626	553310	link_279	0
chr4	25875313	25875809	NA12878_peak_52639	21.3842	-1.70894	0.0453052	chr4	25747433	25863760	-	protein_coding	SEL1L3	ENSG00000091490.11	130	-3.71017	0.00471626	11801	link_280	1
chr4	39036651	39037766	NA12878_peak_52923	61.6943	1.60681	0.000765528	chr4	38966744	39032922	-	protein_coding	TMEM156	ENSG00000121895.8	870	1.46296	0.000261959	4286	link_281	1
chr4	76854866	76855319	NA12878_peak_53738	10.6014	-4.34926	0.0151597	chr4	76158737	76234536	-	protein_coding	SCARB2	ENSG00000138760.11	577	1.38524	0.0259003	620556	link_282	1
chr4	81930585	81931326	NA12878_peak_53915	13.1513	2.62738	0.0390875	chr4	82629539	82798796	-	protein_coding	SCD5	ENSG00000145284.12	524.5	1.1812	0.00437346	867841	link_283	0
chr4	112273306	112274263	NA12878_peak_54714	83.2781	-1.26769	0.00475025	chr4	112356135	112370959	+	transcribed_processed_pseudogene	RTEL1P1	ENSG00000251441.3	96.5	-2.37803	0.0980673	82351	link_284	1
chr4	132123642	132124812	NA12878_peak_55187	107.54	-1.56841	5.35611e-06	chr4	131978485	132345621	-	lncRNA	ENSG00000251598	ENSG00000251598.2	697.5	-5.05695	4.80374e-14	221394	link_285	1
chr4	132230087	132230483	NA12878_peak_55189	16.9122	-2.46637	0.0255705	chr4	131978485	132345621	-	lncRNA	ENSG00000251598	ENSG00000251598.2	697.5	-5.05695	4.80374e-14	115336	link_286	1
chr4	139665483	139667262	NA12878_peak_55349	78.9152	-1.24733	0.0301497	chr4	139665768	139740745	+	protein_coding	MGST2	ENSG00000085871.9	462	-1.73211	0.000377772	604	link_287	1
chr4	142405041	142406653	NA12878_peak_55436	133.938	-1.10537	0.000373914	chr4	142023160	142847432	-	protein_coding	INPP4B	ENSG00000109452.13	2487.5	-2.07713	0.00023453	441585	link_288	1
chr4	142405041	142406653	NA12878_peak_55436	133.938	-1.10537	0.000373914	chr4	143336762	143474568	+	protein_coding	GAB1	ENSG00000109458.9	1052	-1.33707	0.0154536	930915	link_289	0
chr4	164956724	164957456	NA12878_peak_56118	97.3982	-2.69276	4.94237e-11	chr4	164954446	164977668	-	protein_coding	TRIM61	ENSG00000183439.9	255	-3.15022	1.86231e-09	20578	link_290	1
chr4	164977208	164978268	NA12878_peak_56121	73.8697	-4.01566	0.00474366	chr4	164954446	164977668	-	protein_coding	TRIM61	ENSG00000183439.9	255	-3.15022	1.86231e-09	70	link_291	1
chr4	176011409	176012377	NA12878_peak_56425	40.4738	-2.1335	0.00342987	chr4	175632934	176002664	-	protein_coding	GPM6A	ENSG00000150625.17	471.5	-3.58246	0.0343312	9229	link_292	1
chr4	184394946	184396644	NA12878_peak_56661	70.427	-1.87302	0.00906126	chr4	184503271	184537626	-	lncRNA	LINC02427	ENSG00000271538.7	277.5	-1.20606	0.0370823	141831	link_293	1
chr4	184568781	184569882	NA12878_peak_56678	20.796	3.34607	0.0407319	chr4	184503271	184537626	-	lncRNA	LINC02427	ENSG00000271538.7	277.5	-1.20606	0.0370823	31705	link_294	1
chr4	184726337	184727092	NA12878_peak_56684	12.6956	-2.20511	0.0463055	chr4	184503271	184537626	-	lncRNA	LINC02427	ENSG00000271538.7	277.5	-1.20606	0.0370823	189088	link_295	0
chr5	110716407	110717139	NA12878_peak_59189	46.8861	2.5816	4.78509e-07	chr5	110289233	110738956	-	protein_coding	TMEM232	ENSG00000186952.15	298.5	1.50269	0.050238	22183	link_296	1
chr5	110832328	110833095	NA12878_peak_59193	19.4068	-3.40724	0.00593496	chr5	110289233	110738956	-	protein_coding	TMEM232	ENSG00000186952.15	298.5	1.50269	0.050238	93755	link_297	1
chr5	111236944	111237782	NA12878_peak_59217	44.9458	-1.34546	0.00982148	chr5	110289233	110738956	-	protein_coding	TMEM232	ENSG00000186952.15	298.5	1.50269	0.050238	498407	link_298	0
chr5	126792178	126793299	NA12878_peak_59707	66.7793	-1.90655	4.48936e-06	chr5	126531200	126595362	-	protein_coding	ALDH7A1	ENSG00000164904.18	101.5	3.67232	0.000949918	197376	link_299	0
chr5	132369300	132370455	NA12878_peak_59877	85.7863	-1.14159	0.0040599	chr5	132257696	132273454	+	protein_coding	PDLIM4	ENSG00000131435.13	56	-2.50639	0.0719506	112181	link_300	1
chr5	152480445	152481256	NA12878_peak_60700	76.4347	1.24515	0.00074499	chr5	152618965	153223543	-	lncRNA	LINC01470	ENSG00000249484.9	45	-5.52789	0.0160519	742693	link_301	0
chr6	2940182	2940874	NA12878_peak_61719	179.588	1.30646	1.1473e-08	chr6	3831933	3855737	+	lncRNA	ENSG00000238158	ENSG00000238158.6	19.5	-5.02764	0.0644554	891405	link_302	0
chr6	2940182	2940874	NA12878_peak_61719	179.588	1.30646	1.1473e-08	chr6	3831936	3894292	+	lncRNA	ENSG00000233068	ENSG00000233068.3	21	-5.02764	0.0626806	891408	link_303	0
chr6	3026864	3027522	NA12878_peak_61724	57.1485	1.31252	0.0227388	chr6	3831933	3855737	+	lncRNA	ENSG00000238158	ENSG00000238158.6	19.5	-5.02764	0.0644554	804740	link_304	0
chr6	3026864	3027522	NA12878_peak_61724	57.1485	1.31252	0.0227388	chr6	3831936	3894292	+	lncRNA	ENSG00000233068	ENSG00000233068.3	21	-5.02764	0.0626806	804743	link_305	0
chr6	3383413	3384005	NA12878_peak_61747	36.0721	-1.76823	0.0499824	chr6	3831933	3855737	+	lncRNA	ENSG00000238158	ENSG00000238158.6	19.5	-5.02764	0.0644554	448224	link_306	0
chr6	3383413	3384005	NA12878_peak_61747	36.0721	-1.76823	0.0499824	chr6	3831936	3894292	+	lncRNA	ENSG00000233068	ENSG00000233068.3	21	-5.02764	0.0626806	448227	link_307	0
chr6	3848961	3849588	NA12878_peak_61760	47.656	-4.6241	0.00482853	chr6	3831933	3855737	+	lncRNA	ENSG00000238158	ENSG00000238158.6	19.5	-5.02764	0.0644554	17341	link_308	1
chr6	3848961	3849588	NA12878_peak_61760	47.656	-4.6241	0.00482853	chr6	3831936	3894292	+	lncRNA	ENSG00000233068	ENSG00000233068.3	21	-5.02764	0.0626806	17338	link_309	1
chr6	3977953	3978614	NA12878_peak_61762	38.9646	1.64215	0.014245	chr6	3831933	3855737	+	lncRNA	ENSG00000238158	ENSG00000238158.6	19.5	-5.02764	0.0644554	146350	link_310	1
chr6	3977953	3978614	NA12878_peak_61762	38.9646	1.64215	0.014245	chr6	3831936	3894292	+	lncRNA	ENSG00000233068	ENSG00000233068.3	21	-5.02764	0.0626806	146347	link_311	1
chr6	25411199	25412027	NA12878_peak_62512	22.826	2.40734	0.0316946	chr6	26365159	26378320	+	protein_coding	BTN3A2	ENSG00000186470.14	208	2.36842	1.08498e-07	953546	link_312	0
chr6	27019494	27020744	NA12878_peak_62588	51.3117	-3.58676	0.000225621	chr6	26365159	26378320	+	protein_coding	BTN3A2	ENSG00000186470.14	208	2.36842	1.08498e-07	654960	link_313	1
chr6	27019494	27020744	NA12878_peak_62588	51.3117	-3.58676	0.000225621	chr6	27018935	27020310	-	lncRNA	ENSG00000287966	ENSG00000287966.2	18.5	-5.3467	0.0370823	191	link_314	1
chr6	27019494	27020744	NA12878_peak_62588	51.3117	-3.58676	0.000225621	chr6	27873148	27873534	-	protein_coding	H4C13	ENSG00000275126.2	447	-1.42842	0.0123964	853415	link_315	0
chr6	27547470	27547921	NA12878_peak_62619	20.6881	-2.60043	0.0119954	chr6	27018935	27020310	-	lncRNA	ENSG00000287966	ENSG00000287966.2	18.5	-5.3467	0.0370823	527385	link_316	0
chr6	27547470	27547921	NA12878_peak_62619	20.6881	-2.60043	0.0119954	chr6	27873148	27873534	-	protein_coding	H4C13	ENSG00000275126.2	447	-1.42842	0.0123964	325839	link_317	0
chr6	27547470	27547921	NA12878_peak_62619	20.6881	-2.60043	0.0119954	chr6	28161769	28169594	+	protein_coding	ZKSCAN8P1	ENSG00000226314.9	76	1.93389	0.038393	614074	link_318	0
chr6	27547470	27547921	NA12878_peak_62619	20.6881	-2.60043	0.0119954	chr6	28431930	28443502	-	protein_coding	ZSCAN23	ENSG00000187987.10	79	-3.19929	0.0504296	895807	link_319	0
chr6	27672039	27672927	NA12878_peak_62628	48.611	6.76409	3.19542e-06	chr6	27018935	27020310	-	lncRNA	ENSG00000287966	ENSG00000287966.2	18.5	-5.3467	0.0370823	652173	link_320	0
chr6	27672039	27672927	NA12878_peak_62628	48.611	6.76409	3.19542e-06	chr6	27873148	27873534	-	protein_coding	H4C13	ENSG00000275126.2	447	-1.42842	0.0123964	201051	link_321	0
chr6	27672039	27672927	NA12878_peak_62628	48.611	6.76409	3.19542e-06	chr6	28161769	28169594	+	protein_coding	ZKSCAN8P1	ENSG00000226314.9	76	1.93389	0.038393	489286	link_322	0
chr6	27672039	27672927	NA12878_peak_62628	48.611	6.76409	3.19542e-06	chr6	28431930	28443502	-	protein_coding	ZSCAN23	ENSG00000187987.10	79	-3.19929	0.0504296	771019	link_323	0
chr6	27672039	27672927	NA12878_peak_62628	48.611	6.76409	3.19542e-06	chr6	28570535	28616212	-	protein_coding	ZBED9	ENSG00000232040.4	90	-3.12093	0.0417005	943729	link_324	0
chr6	27720600	27721504	NA12878_peak_62634	24.0051	2.34076	0.00286606	chr6	27018935	27020310	-	lncRNA	ENSG00000287966	ENSG00000287966.2	18.5	-5.3467	0.0370823	700742	link_325	0
chr6	27720600	27721504	NA12878_peak_62634	24.0051	2.34076	0.00286606	chr6	27873148	27873534	-	protein_coding	H4C13	ENSG00000275126.2	447	-1.42842	0.0123964	152482	link_326	0
chr6	27720600	27721504	NA12878_peak_62634	24.0051	2.34076	0.00286606	chr6	28161769	28169594	+	protein_coding	ZKSCAN8P1	ENSG00000226314.9	76	1.93389	0.038393	440717	link_327	0
chr6	27720600	27721504	NA12878_peak_62634	24.0051	2.34076	0.00286606	chr6	28431930	28443502	-	protein_coding	ZSCAN23	ENSG00000187987.10	79	-3.19929	0.0504296	722450	link_328	0
chr6	27720600	27721504	NA12878_peak_62634	24.0051	2.34076	0.00286606	chr6	28570535	28616212	-	protein_coding	ZBED9	ENSG00000232040.4	90	-3.12093	0.0417005	895160	link_329	0
chr6	27823752	27825351	NA12878_peak_62649	171.692	1.02787	0.00117963	chr6	27018935	27020310	-	lncRNA	ENSG00000287966	ENSG00000287966.2	18.5	-5.3467	0.0370823	804241	link_330	0
chr6	27823752	27825351	NA12878_peak_62649	171.692	1.02787	0.00117963	chr6	27873148	27873534	-	protein_coding	H4C13	ENSG00000275126.2	447	-1.42842	0.0123964	48983	link_331	1
chr6	27823752	27825351	NA12878_peak_62649	171.692	1.02787	0.00117963	chr6	28161769	28169594	+	protein_coding	ZKSCAN8P1	ENSG00000226314.9	76	1.93389	0.038393	337218	link_332	0
chr6	27823752	27825351	NA12878_peak_62649	171.692	1.02787	0.00117963	chr6	28431930	28443502	-	protein_coding	ZSCAN23	ENSG00000187987.10	79	-3.19929	0.0504296	618951	link_333	0
chr6	27823752	27825351	NA12878_peak_62649	171.692	1.02787	0.00117963	chr6	28570535	28616212	-	protein_coding	ZBED9	ENSG00000232040.4	90	-3.12093	0.0417005	791661	link_334	0
chr6	27864716	27867669	NA12878_peak_62654	263.585	-1.49682	2.95028e-09	chr6	27018935	27020310	-	lncRNA	ENSG00000287966	ENSG00000287966.2	18.5	-5.3467	0.0370823	845882	link_335	0
chr6	27864716	27867669	NA12878_peak_62654	263.585	-1.49682	2.95028e-09	chr6	27873148	27873534	-	protein_coding	H4C13	ENSG00000275126.2	447	-1.42842	0.0123964	7342	link_336	1
chr6	27864716	27867669	NA12878_peak_62654	263.585	-1.49682	2.95028e-09	chr6	28161769	28169594	+	protein_coding	ZKSCAN8P1	ENSG00000226314.9	76	1.93389	0.038393	295577	link_337	0
chr6	27864716	27867669	NA12878_peak_62654	263.585	-1.49682	2.95028e-09	chr6	28431930	28443502	-	protein_coding	ZSCAN23	ENSG00000187987.10	79	-3.19929	0.0504296	577310	link_338	0
chr6	27864716	27867669	NA12878_peak_62654	263.585	-1.49682	2.95028e-09	chr6	28570535	28616212	-	protein_coding	ZBED9	ENSG00000232040.4	90	-3.12093	0.0417005	750020	link_339	0
chr6	27871456	27873751	NA12878_peak_62655	143.689	-1.41947	0.00567101	chr6	27018935	27020310	-	lncRNA	ENSG00000287966	ENSG00000287966.2	18.5	-5.3467	0.0370823	852293	link_340	0
chr6	27871456	27873751	NA12878_peak_62655	143.689	-1.41947	0.00567101	chr6	27873148	27873534	-	protein_coding	H4C13	ENSG00000275126.2	447	-1.42842	0.0123964	931	link_341	1
chr6	27871456	27873751	NA12878_peak_62655	143.689	-1.41947	0.00567101	chr6	28161769	28169594	+	protein_coding	ZKSCAN8P1	ENSG00000226314.9	76	1.93389	0.038393	289166	link_342	0
chr6	27871456	27873751	NA12878_peak_62655	143.689	-1.41947	0.00567101	chr6	28431930	28443502	-	protein_coding	ZSCAN23	ENSG00000187987.10	79	-3.19929	0.0504296	570899	link_343	0
chr6	27871456	27873751	NA12878_peak_62655	143.689	-1.41947	0.00567101	chr6	28570535	28616212	-	protein_coding	ZBED9	ENSG00000232040.4	90	-3.12093	0.0417005	743609	link_344	0
chr6	28161271	28162104	NA12878_peak_62666	27.7507	2.00867	0.0159496	chr6	27873148	27873534	-	protein_coding	H4C13	ENSG00000275126.2	447	-1.42842	0.0123964	288153	link_345	0
chr6	28161271	28162104	NA12878_peak_62666	27.7507	2.00867	0.0159496	chr6	28161769	28169594	+	protein_coding	ZKSCAN8P1	ENSG00000226314.9	76	1.93389	0.038393	82	link_346	1
chr6	28161271	28162104	NA12878_peak_62666	27.7507	2.00867	0.0159496	chr6	28431930	28443502	-	protein_coding	ZSCAN23	ENSG00000187987.10	79	-3.19929	0.0504296	281815	link_347	1
chr6	28161271	28162104	NA12878_peak_62666	27.7507	2.00867	0.0159496	chr6	28570535	28616212	-	protein_coding	ZBED9	ENSG00000232040.4	90	-3.12093	0.0417005	454525	link_348	1
chr6	29734543	29734891	NA12878_peak_62732	15.0548	3.44698	0.00653562	chr6	29849550	29885615	-	lncRNA	ENSG00000290870	ENSG00000290870.1	68.5	-2.1539	0.0123324	150898	link_349	1
chr6	29734543	29734891	NA12878_peak_62732	15.0548	3.44698	0.00653562	chr6	30259548	30293015	+	lncRNA	HLA-L	ENSG00000291097.1	251.5	-1.34897	0.0783067	524831	link_350	1
chr6	30259032	30260407	NA12878_peak_62760	70.4136	-1.38145	0.000416205	chr6	29849550	29885615	-	lncRNA	ENSG00000290870	ENSG00000290870.1	68.5	-2.1539	0.0123324	374104	link_351	1
chr6	30259032	30260407	NA12878_peak_62760	70.4136	-1.38145	0.000416205	chr6	30259548	30293015	+	lncRNA	HLA-L	ENSG00000291097.1	251.5	-1.34897	0.0783067	171	link_352	1
chr6	30259032	30260407	NA12878_peak_62760	70.4136	-1.38145	0.000416205	chr6	31164337	31180731	-	protein_coding	POU5F1	ENSG00000204531.21	75	3.19056	0.0002857	921012	link_353	1
chr6	30259032	30260407	NA12878_peak_62760	70.4136	-1.38145	0.000416205	chr6	31173735	31177899	-	lncRNA	PSORS1C3	ENSG00000204528.3	36	3.27799	0.013185	918180	link_354	1
chr6	30259032	30260407	NA12878_peak_62760	70.4136	-1.38145	0.000416205	chr6	31224342	31225058	-	unprocessed_pseudogene	ENSG00000255899	ENSG00000255899.1	14.5	5.13935	0.0656916	965339	link_355	1
chr6	31185584	31186870	NA12878_peak_62823	52.2172	1.85492	7.48086e-05	chr6	30259548	30293015	+	lncRNA	HLA-L	ENSG00000291097.1	251.5	-1.34897	0.0783067	926679	link_356	1
chr6	31185584	31186870	NA12878_peak_62823	52.2172	1.85492	7.48086e-05	chr6	31164337	31180731	-	protein_coding	POU5F1	ENSG00000204531.21	75	3.19056	0.0002857	5496	link_357	1
chr6	31185584	31186870	NA12878_peak_62823	52.2172	1.85492	7.48086e-05	chr6	31173735	31177899	-	lncRNA	PSORS1C3	ENSG00000204528.3	36	3.27799	0.013185	8328	link_358	1
chr6	31185584	31186870	NA12878_peak_62823	52.2172	1.85492	7.48086e-05	chr6	31224342	31225058	-	unprocessed_pseudogene	ENSG00000255899	ENSG00000255899.1	14.5	5.13935	0.0656916	38831	link_359	1
chr6	31332715	31333336	NA12878_peak_62829	21.0295	-4.35896	9.32142e-05	chr6	31164337	31180731	-	protein_coding	POU5F1	ENSG00000204531.21	75	3.19056	0.0002857	152294	link_360	1
chr6	31332715	31333336	NA12878_peak_62829	21.0295	-4.35896	9.32142e-05	chr6	31173735	31177899	-	lncRNA	PSORS1C3	ENSG00000204528.3	36	3.27799	0.013185	155126	link_361	1
chr6	31332715	31333336	NA12878_peak_62829	21.0295	-4.35896	9.32142e-05	chr6	31224342	31225058	-	unprocessed_pseudogene	ENSG00000255899	ENSG00000255899.1	14.5	5.13935	0.0656916	107967	link_362	1
chr6	32127792	32128698	NA12878_peak_62883	125.969	-1.01769	0.0285769	chr6	31164337	31180731	-	protein_coding	POU5F1	ENSG00000204531.21	75	3.19056	0.0002857	947514	link_363	1
chr6	32127792	32128698	NA12878_peak_62883	125.969	-1.01769	0.0285769	chr6	31173735	31177899	-	lncRNA	PSORS1C3	ENSG00000204528.3	36	3.27799	0.013185	950346	link_364	1
chr6	32127792	32128698	NA12878_peak_62883	125.969	-1.01769	0.0285769	chr6	31224342	31225058	-	unprocessed_pseudogene	ENSG00000255899	ENSG00000255899.1	14.5	5.13935	0.0656916	903187	link_365	1
chr6	32127792	32128698	NA12878_peak_62883	125.969	-1.01769	0.0285769	chr6	32552713	32560022	-	lncRNA	HLA-DRB6	ENSG00000290878.1	205.5	-2.64385	6.14845e-08	431777	link_366	1
chr6	32127792	32128698	NA12878_peak_62883	125.969	-1.01769	0.0285769	chr6	32553046	32558186	-	transcribed_unprocessed_pseudogene	HLA-DRB6	ENSG00000229391.8	92	-2.2463	0.00251287	429941	link_367	1
chr6	32462590	32463200	NA12878_peak_62900	53.6982	2.12066	2.69612e-06	chr6	32552713	32560022	-	lncRNA	HLA-DRB6	ENSG00000290878.1	205.5	-2.64385	6.14845e-08	97127	link_368	1
chr6	32462590	32463200	NA12878_peak_62900	53.6982	2.12066	2.69612e-06	chr6	32553046	32558186	-	transcribed_unprocessed_pseudogene	HLA-DRB6	ENSG00000229391.8	92	-2.2463	0.00251287	95291	link_369	1
chr6	32589234	32590397	NA12878_peak_62906	165.667	-1.18102	0.0429014	chr6	32552713	32560022	-	lncRNA	HLA-DRB6	ENSG00000290878.1	205.5	-2.64385	6.14845e-08	29793	link_370	1
chr6	32589234	32590397	NA12878_peak_62906	165.667	-1.18102	0.0429014	chr6	32553046	32558186	-	transcribed_unprocessed_pseudogene	HLA-DRB6	ENSG00000229391.8	92	-2.2463	0.00251287	31629	link_371	1
chr6	32627727	32628126	NA12878_peak_62911	21.9352	3.98434	4.53479e-05	chr6	32552713	32560022	-	lncRNA	HLA-DRB6	ENSG00000290878.1	205.5	-2.64385	6.14845e-08	67904	link_372	1
chr6	32627727	32628126	NA12878_peak_62911	21.9352	3.98434	4.53479e-05	chr6	32553046	32558186	-	transcribed_unprocessed_pseudogene	HLA-DRB6	ENSG00000229391.8	92	-2.2463	0.00251287	69740	link_373	1
chr6	32659725	32660509	NA12878_peak_62915	44.97	-1.71303	0.000169697	chr6	32552713	32560022	-	lncRNA	HLA-DRB6	ENSG00000290878.1	205.5	-2.64385	6.14845e-08	100095	link_374	1
chr6	32659725	32660509	NA12878_peak_62915	44.97	-1.71303	0.000169697	chr6	32553046	32558186	-	transcribed_unprocessed_pseudogene	HLA-DRB6	ENSG00000229391.8	92	-2.2463	0.00251287	101931	link_375	1
chr6	129606062	129607430	NA12878_peak_65542	75.385	-1.80718	4.42057e-05	chr6	129439485	129576047	-	lncRNA	ENSG00000226149	ENSG00000226149.6	435	-1.08603	0.0840653	30699	link_376	1
chr6	129606062	129607430	NA12878_peak_65542	75.385	-1.80718	4.42057e-05	chr6	130013699	130141449	+	protein_coding	L3MBTL3	ENSG00000198945.8	666.5	1.72931	0.000262023	406953	link_377	1
chr6	129606062	129607430	NA12878_peak_65542	75.385	-1.80718	4.42057e-05	chr6	130366017	130443067	+	protein_coding	TMEM200A	ENSG00000164484.12	244.5	3.15087	2.43532e-06	759271	link_378	0
chr6	129630755	129631499	NA12878_peak_65545	17.2907	-3.36373	0.00153837	chr6	129439485	129576047	-	lncRNA	ENSG00000226149	ENSG00000226149.6	435	-1.08603	0.0840653	55080	link_379	1
chr6	129630755	129631499	NA12878_peak_65545	17.2907	-3.36373	0.00153837	chr6	130013699	130141449	+	protein_coding	L3MBTL3	ENSG00000198945.8	666.5	1.72931	0.000262023	382572	link_380	1
chr6	129630755	129631499	NA12878_peak_65545	17.2907	-3.36373	0.00153837	chr6	130366017	130443067	+	protein_coding	TMEM200A	ENSG00000164484.12	244.5	3.15087	2.43532e-06	734890	link_381	0
chr6	130270105	130270617	NA12878_peak_65576	22.9827	4.98941	0.000200368	chr6	129439485	129576047	-	lncRNA	ENSG00000226149	ENSG00000226149.6	435	-1.08603	0.0840653	694314	link_382	0
chr6	130270105	130270617	NA12878_peak_65576	22.9827	4.98941	0.000200368	chr6	130013699	130141449	+	protein_coding	L3MBTL3	ENSG00000198945.8	666.5	1.72931	0.000262023	256662	link_383	0
chr6	130270105	130270617	NA12878_peak_65576	22.9827	4.98941	0.000200368	chr6	130366017	130443067	+	protein_coding	TMEM200A	ENSG00000164484.12	244.5	3.15087	2.43532e-06	95656	link_384	1
chr6	140897183	140898567	NA12878_peak_65958	42.5473	-2.58781	0.000349047	chr6	140575812	140898448	-	lncRNA	ENSG00000234147	ENSG00000234147.4	317.5	-1.74004	4.11756e-05	573	link_385	1
chr6	149060276	149061164	NA12878_peak_66173	104.247	1.72083	2.17384e-05	chr6	148747030	149076990	+	protein_coding	UST	ENSG00000111962.8	545	1.96998	0.00197018	313690	link_386	0
chr7	23443138	23444264	NA12878_peak_67627	39.3289	-2.44911	0.00474561	chr7	23298739	23311729	+	protein_coding	MALSU1	ENSG00000156928.5	230	6.0768	0.00240058	144962	link_387	1
chr7	23595006	23595941	NA12878_peak_67639	241.235	-1.13912	8.03902e-06	chr7	23298739	23311729	+	protein_coding	MALSU1	ENSG00000156928.5	230	6.0768	0.00240058	296734	link_388	1
chr7	24134913	24135917	NA12878_peak_67650	24.6494	-1.83487	0.0445609	chr7	23298739	23311729	+	protein_coding	MALSU1	ENSG00000156928.5	230	6.0768	0.00240058	836676	link_389	0
chr7	24134913	24135917	NA12878_peak_67650	24.6494	-1.83487	0.0445609	chr7	24698355	24757940	-	protein_coding	GSDME	ENSG00000105928.16	747	-1.53	0.0483397	622525	link_390	0
chr7	24718832	24719513	NA12878_peak_67669	54.1422	-3.20388	4.14017e-09	chr7	24698355	24757940	-	protein_coding	GSDME	ENSG00000105928.16	747	-1.53	0.0483397	38768	link_391	0
chr7	24755029	24758088	NA12878_peak_67673	183.406	-1.33544	0.00612081	chr7	24698355	24757940	-	protein_coding	GSDME	ENSG00000105928.16	747	-1.53	0.0483397	1382	link_392	1
chr7	25030833	25031755	NA12878_peak_67696	54.2076	-1.09031	0.0272773	chr7	24698355	24757940	-	protein_coding	GSDME	ENSG00000105928.16	747	-1.53	0.0483397	273354	link_393	1
chr7	25093234	25094627	NA12878_peak_67699	86.2607	-1.42379	0.00605045	chr7	24698355	24757940	-	protein_coding	GSDME	ENSG00000105928.16	747	-1.53	0.0483397	335990	link_394	1
chr7	25856589	25857473	NA12878_peak_67716	188.536	-5.8105	3.52299e-09	chr7	26101646	26118068	+	lncRNA	ENSG00000289053	ENSG00000289053.2	37	5.59575	0.0166789	244615	link_395	1
chr7	25856589	25857473	NA12878_peak_67716	188.536	-5.8105	3.52299e-09	chr7	26201162	26213607	+	protein_coding	CBX3	ENSG00000122565.19	1933	1.627	0.0390195	344131	link_396	1
chr7	25905575	25906499	NA12878_peak_67722	32.2873	1.39107	0.0410013	chr7	26101646	26118068	+	lncRNA	ENSG00000289053	ENSG00000289053.2	37	5.59575	0.0166789	195609	link_397	1
chr7	25905575	25906499	NA12878_peak_67722	32.2873	1.39107	0.0410013	chr7	26201162	26213607	+	protein_coding	CBX3	ENSG00000122565.19	1933	1.627	0.0390195	295125	link_398	1
chr7	32727777	32729278	NA12878_peak_67935	124.277	1.21272	8.80868e-05	chr7	32580949	32761787	-	unprocessed_pseudogene	DPY19L1P1	ENSG00000229358.3	263	2.28415	1.68716e-06	33260	link_399	1
chr7	32727777	32729278	NA12878_peak_67935	124.277	1.21272	8.80868e-05	chr7	32728569	32753744	+	transcribed_processed_pseudogene	ZNRF2P1	ENSG00000237004.4	163.5	2.74756	2.35466e-05	42	link_400	1
chr7	66635555	66636341	NA12878_peak_68654	27.9318	-4.05655	0.00529299	chr7	65751037	65764225	+	lncRNA	ENSG00000291124	ENSG00000291124.1	1105.5	3.4366	1.13761e-05	884911	link_401	0
chr7	66635555	66636341	NA12878_peak_68654	27.9318	-4.05655	0.00529299	chr7	65751142	65763336	+	transcribed_unprocessed_pseudogene	CCT6P1	ENSG00000228409.9	1084	3.90594	0.010487	884806	link_402	0
chr7	66635555	66636341	NA12878_peak_68654	27.9318	-4.05655	0.00529299	chr7	66526088	66592397	-	lncRNA	ENSG00000291136	ENSG00000291136.1	1394	-1.53088	0.0993039	43551	link_403	1
chr7	75156417	75157921	NA12878_peak_68890	237.567	1.17475	1.78318e-06	chr7	75185385	75237696	-	lncRNA	GTF2IP1	ENSG00000290871.1	166.5	2.8084	0.00951781	80527	link_404	1
chr7	75156417	75157921	NA12878_peak_68890	237.567	1.17475	1.78318e-06	chr7	75187242	75217264	-	transcribed_unprocessed_pseudogene	GTF2IP1	ENSG00000277053.5	141.5	2.90689	0.0206457	60095	link_405	1
chr7	76089827	76090397	NA12878_peak_68928	17.6357	2.42421	0.00763683	chr7	75185385	75237696	-	lncRNA	GTF2IP1	ENSG00000290871.1	166.5	2.8084	0.00951781	852416	link_406	1
chr7	76089827	76090397	NA12878_peak_68928	17.6357	2.42421	0.00763683	chr7	75187242	75217264	-	transcribed_unprocessed_pseudogene	GTF2IP1	ENSG00000277053.5	141.5	2.90689	0.0206457	872848	link_407	1
chr7	101985151	101985912	NA12878_peak_69688	59.2395	-1.67963	0.00614697	chr7	102579104	102679295	-	lncRNA	ENSG00000279168	ENSG00000279168.2	777	-1.03428	0.00672842	693764	link_408	1
chr7	101985151	101985912	NA12878_peak_69688	59.2395	-1.67963	0.00614697	chr7	102637049	102671641	-	protein_coding	ENSG00000267645	ENSG00000267645.5	500.5	-1.46769	0.000713237	686110	link_409	1
chr7	116498299	116500931	NA12878_peak_70100	170.332	-2.3562	2.87831e-16	chr7	116238260	116499465	-	lncRNA	ENSG00000237813	ENSG00000237813.4	84.5	-5.2974	0.0103742	150	link_410	1
chr7	116498299	116500931	NA12878_peak_70100	170.332	-2.3562	2.87831e-16	chr7	116287380	116508541	+	protein_coding	CAV2	ENSG00000105971.15	89	-3.16353	0.00951061	212235	link_411	1
chr7	116498299	116500931	NA12878_peak_70100	170.332	-2.3562	2.87831e-16	chr7	116524994	116561179	+	protein_coding	CAV1	ENSG00000105974.13	105	-3.99888	0.000172679	25379	link_412	1
chr7	116633485	116633890	NA12878_peak_70110	20.1303	-2.46962	0.0119954	chr7	116238260	116499465	-	lncRNA	ENSG00000237813	ENSG00000237813.4	84.5	-5.2974	0.0103742	134222	link_413	1
chr7	116633485	116633890	NA12878_peak_70110	20.1303	-2.46962	0.0119954	chr7	116287380	116508541	+	protein_coding	CAV2	ENSG00000105971.15	89	-3.16353	0.00951061	346307	link_414	1
chr7	116633485	116633890	NA12878_peak_70110	20.1303	-2.46962	0.0119954	chr7	116524994	116561179	+	protein_coding	CAV1	ENSG00000105974.13	105	-3.99888	0.000172679	108693	link_415	1
chr7	139886203	139887417	NA12878_peak_70830	34.7108	-1.76649	0.0479365	chr7	139777051	140020325	+	protein_coding	TBXAS1	ENSG00000059377.18	149	-2.37604	0.0453644	109759	link_416	1
chr8	2653770	2655291	NA12878_peak_71362	155.119	-1.83609	3.39864e-05	chr8	2648075	2728577	-	lncRNA	LINC03021	ENSG00000254319.6	145.5	3.75668	0.000651454	74047	link_417	1
chr8	2699233	2700033	NA12878_peak_71363	81.1106	-1.50284	0.00102703	chr8	2648075	2728577	-	lncRNA	LINC03021	ENSG00000254319.6	145.5	3.75668	0.000651454	28944	link_418	1
chr8	92965149	92966409	NA12878_peak_73551	242.893	-3.92438	6.35724e-08	chr8	92883532	93017673	-	protein_coding	TRIQK	ENSG00000205133.12	349	-3.0889	0.0275144	51894	link_419	1
chr8	118620718	118622793	NA12878_peak_74316	255.2	-1.46176	6.38745e-06	chr8	118189455	118622112	-	protein_coding	SAMD12	ENSG00000177570.15	4694	1.216	0.00145671	357	link_420	1
chr8	118620718	118622793	NA12878_peak_74316	255.2	-1.46176	6.38745e-06	chr8	118620498	118906155	+	lncRNA	SAMD12-AS1	ENSG00000281641.3	661.5	2.07169	1.375e-05	1257	link_421	1
chr8	142968994	142969646	NA12878_peak_75045	13.1945	-3.63707	0.0234325	chr8	142701857	142727056	-	lncRNA	LNCOC1	ENSG00000253741.4	33	4.10881	0.0241506	242264	link_422	1
chr9	1758874	1760388	NA12878_peak_75217	80.2762	-2.58103	4.71542e-05	chr9	2421597	2622457	-	lncRNA	VLDLR-AS1	ENSG00000236404.12	138	2.07537	0.0269987	862826	link_423	0
chr9	2601679	2603303	NA12878_peak_75251	79.7062	2.47694	8.36565e-10	chr9	2421597	2622457	-	lncRNA	VLDLR-AS1	ENSG00000236404.12	138	2.07537	0.0269987	19966	link_424	1
chr9	16221258	16222334	NA12878_peak_75579	30.356	1.85048	0.047989	chr9	17134982	17503923	+	protein_coding	CNTLN	ENSG00000044459.15	207.5	3.31544	0.0016235	913186	link_425	0
chr9	41653330	41654580	NA12878_peak_76180	31.2496	4.14989	0.00364094	chr9	41006999	41074957	-	lncRNA	PGM5P2	ENSG00000290923.1	110	1.76251	0.0999451	578998	link_426	1
chr9	41653330	41654580	NA12878_peak_76180	31.2496	4.14989	0.00364094	chr9	41269916	41273997	-	TEC	ENSG00000279561	ENSG00000279561.3	79	2.09784	0.0900805	379958	link_427	1
chr9	41653330	41654580	NA12878_peak_76180	31.2496	4.14989	0.00364094	chr9	41358861	41505187	+	lncRNA	ENSG00000288891	ENSG00000288891.2	599	1.28084	0.0203128	295094	link_428	1
chr9	81727987	81729649	NA12878_peak_76520	45.7254	-4.20389	0.0148705	chr9	81583683	81689547	-	protein_coding	TLE1	ENSG00000196781.16	253	-1.79424	0.00146232	39271	link_429	1
chr9	81814581	81815609	NA12878_peak_76521	32.7645	-3.12914	0.00293224	chr9	81583683	81689547	-	protein_coding	TLE1	ENSG00000196781.16	253	-1.79424	0.00146232	125548	link_430	1
chr9	88007107	88007720	NA12878_peak_76654	18.3039	3.21964	0.00296687	chr9	87553454	87554459	+	lncRNA	DAPK1-IT1	ENSG00000236709.1	11.5	5.68878	0.0282884	453959	link_431	0
chr9	94668739	94669952	NA12878_peak_76853	58.5649	1.91775	0.000283638	chr9	94332459	94363013	+	lncRNA	ENSG00000232063	ENSG00000232063.2	65	-3.70439	0.04248	336886	link_432	0
chr9	120842518	120843520	NA12878_peak_77592	104.526	-4.32248	0.00163249	chr9	120815496	120842951	-	protein_coding	PSMD5	ENSG00000095261.14	476	-2.39919	8.40126e-08	68	link_433	1
chr9	120842518	120843520	NA12878_peak_77592	104.526	-4.32248	0.00163249	chr9	120824828	120854385	+	transcribed_unitary_pseudogene	CUTALP	ENSG00000226752.10	270.5	-3.66834	4.04824e-11	18191	link_434	1
chr9	120842518	120843520	NA12878_peak_77592	104.526	-4.32248	0.00163249	chr9	121338987	121370304	-	protein_coding	STOM	ENSG00000148175.13	301	-2.74862	0.000431508	527285	link_435	1
chr9	121369762	121370726	NA12878_peak_77623	128.672	-4.09003	0.000153592	chr9	120815496	120842951	-	protein_coding	PSMD5	ENSG00000095261.14	476	-2.39919	8.40126e-08	527293	link_436	1
chr9	121369762	121370726	NA12878_peak_77623	128.672	-4.09003	0.000153592	chr9	120824828	120854385	+	transcribed_unitary_pseudogene	CUTALP	ENSG00000226752.10	270.5	-3.66834	4.04824e-11	545416	link_437	1
chr9	121369762	121370726	NA12878_peak_77623	128.672	-4.09003	0.000153592	chr9	121338987	121370304	-	protein_coding	STOM	ENSG00000148175.13	301	-2.74862	0.000431508	60	link_438	1
chr9	121839608	121840681	NA12878_peak_77639	34.8001	1.93582	0.00106296	chr9	120815496	120842951	-	protein_coding	PSMD5	ENSG00000095261.14	476	-2.39919	8.40126e-08	997193	link_439	0
chr9	121839608	121840681	NA12878_peak_77639	34.8001	1.93582	0.00106296	chr9	121338987	121370304	-	protein_coding	STOM	ENSG00000148175.13	301	-2.74862	0.000431508	469840	link_440	0

## Sheet: NA18983_links
Supplementary Data 4. Putative regulatory links constructed between allele-specific open chromatin peaks and genes.
chrom_peak	start_peak	end_peak	peak_id	baseMean_peak	log2FoldChange_peak	FDR_peak	chrom_gene	start_gene	end_gene	strand_gene	gene_type	gene_name	gene_id	baseMean_gene	log2FoldChange_gene	FDR_gene	distance	link_id	same_tad
chr1	20575140	20575581	NA18983_peak_772	20.1448	2.41045	0.0158635	chr1	21440128	21485005	+	protein_coding	NBPF3	ENSG00000142794.19	57.3081	-3.50343	0.0870882	864768	link_1	0
chr1	21439732	21440923	NA18983_peak_798	57.6809	-2.27889	5.22721e-07	chr1	21440128	21485005	+	protein_coding	NBPF3	ENSG00000142794.19	57.3081	-3.50343	0.0870882	199	link_2	1
chr1	21791498	21792345	NA18983_peak_812	80.9762	1.64817	0.00177832	chr1	21440128	21485005	+	protein_coding	NBPF3	ENSG00000142794.19	57.3081	-3.50343	0.0870882	351793	link_3	0
chr1	22018930	22019495	NA18983_peak_821	58.3112	1.63162	0.000480528	chr1	21440128	21485005	+	protein_coding	NBPF3	ENSG00000142794.19	57.3081	-3.50343	0.0870882	579084	link_4	0
chr1	22048257	22048988	NA18983_peak_826	63.7576	-1.86078	8.0724e-05	chr1	21440128	21485005	+	protein_coding	NBPF3	ENSG00000142794.19	57.3081	-3.50343	0.0870882	608494	link_5	0
chr1	23032725	23033352	NA18983_peak_862	33.6046	-4.7392	0.00361021	chr1	23845077	23868290	-	protein_coding	FUCA1	ENSG00000179163.12	237.436	-1.24781	0.0843541	835252	link_6	0
chr1	23719069	23719674	NA18983_peak_905	33.6932	-2.32312	0.0301642	chr1	23845077	23868290	-	protein_coding	FUCA1	ENSG00000179163.12	237.436	-1.24781	0.0843541	148919	link_7	1
chr1	33119788	33120925	NA18983_peak_1448	80.918	-3.24321	3.50531e-05	chr1	32465057	32600792	+	protein_coding	ENSG00000254553	ENSG00000254553.1	171.374	3.05514	0.011156	655299	link_8	0
chr1	33119788	33120925	NA18983_peak_1448	80.918	-3.24321	3.50531e-05	chr1	32539427	32605941	+	protein_coding	ZBTB8A	ENSG00000160062.15	175.919	3.14229	0.00766915	580929	link_9	0
chr1	33180540	33182196	NA18983_peak_1450	109.468	-1.28991	0.0010067	chr1	32465057	32600792	+	protein_coding	ENSG00000254553	ENSG00000254553.1	171.374	3.05514	0.011156	716311	link_10	0
chr1	33180540	33182196	NA18983_peak_1450	109.468	-1.28991	0.0010067	chr1	32539427	32605941	+	protein_coding	ZBTB8A	ENSG00000160062.15	175.919	3.14229	0.00766915	641941	link_11	0
chr1	39047371	39048202	NA18983_peak_1647	45.4855	1.17626	0.0373123	chr1	39522280	39559698	-	lncRNA	PPIEL	ENSG00000291129.1	339.926	-1.51628	0.0989322	511912	link_12	1
chr1	39977277	39977622	NA18983_peak_1711	12.6575	-3.13001	0.0184144	chr1	39522280	39559698	-	lncRNA	PPIEL	ENSG00000291129.1	339.926	-1.51628	0.0989322	417751	link_13	1
chr1	40392872	40393593	NA18983_peak_1748	26.9679	-1.82613	0.0496144	chr1	39522280	39559698	-	lncRNA	PPIEL	ENSG00000291129.1	339.926	-1.51628	0.0989322	833534	link_14	0
chr1	40392872	40393593	NA18983_peak_1748	26.9679	-1.82613	0.0496144	chr1	41241772	41338644	+	lncRNA	ENSG00000287400	ENSG00000287400.1	182.544	2.46746	0.0249808	848540	link_15	0
chr1	40392872	40393593	NA18983_peak_1748	26.9679	-1.82613	0.0496144	chr1	41242373	41284861	+	lncRNA	SCMH1-DT	ENSG00000235358.2	158.865	2.68282	0.0226017	849141	link_16	0
chr1	54272846	54273469	NA18983_peak_2352	28.4918	4.68784	0.0043616	chr1	53328233	53336509	+	lncRNA	LRP8-DT	ENSG00000225675.2	68.5975	3.87415	0.000756452	944924	link_17	0
chr1	82160595	82162107	NA18983_peak_3216	37.4754	-2.42033	0.000922338	chr1	82212413	82848205	-	lncRNA	ENSG00000233290	ENSG00000233290.4	193.235	-3.36465	7.91352e-06	686854	link_18	0
chr1	82278858	82279786	NA18983_peak_3219	49.7653	-1.36417	0.012674	chr1	82212413	82848205	-	lncRNA	ENSG00000233290	ENSG00000233290.4	193.235	-3.36465	7.91352e-06	568883	link_19	0
chr1	91713001	91713869	NA18983_peak_3594	55.9408	1.14866	0.0111462	chr1	91260766	91404856	-	protein_coding	HFM1	ENSG00000162669.16	477.887	-1.66676	1.85794e-06	308579	link_20	0
chr1	91731877	91733237	NA18983_peak_3596	113.458	-1.11461	0.000495525	chr1	91260766	91404856	-	protein_coding	HFM1	ENSG00000162669.16	477.887	-1.66676	1.85794e-06	327701	link_21	0
chr1	91926796	91927715	NA18983_peak_3615	28.0406	3.49103	0.0248454	chr1	91260766	91404856	-	protein_coding	HFM1	ENSG00000162669.16	477.887	-1.66676	1.85794e-06	522399	link_22	0
chr1	145161099	145161566	NA18983_peak_4653	43.465	1.4246	0.0122139	chr1	145738868	145824095	-	protein_coding	RNF115	ENSG00000265491.5	1450.14	-1.60173	0.00042918	662763	link_23	1
chr1	145818034	145818436	NA18983_peak_4675	27.5632	-5.21068	0.000946715	chr1	145738868	145824095	-	protein_coding	RNF115	ENSG00000265491.5	1450.14	-1.60173	0.00042918	5860	link_24	1
chr1	145818034	145818436	NA18983_peak_4675	27.5632	-5.21068	0.000946715	chr1	146409903	146410062	+	snRNA	RNVU1-25	ENSG00000274428.1	40.5893	5.82136	0.0112613	591668	link_25	1
chr1	145823357	145824779	NA18983_peak_4676	119.624	-4.1951	0.0135676	chr1	145738868	145824095	-	protein_coding	RNF115	ENSG00000265491.5	1450.14	-1.60173	0.00042918	27	link_26	1
chr1	145823357	145824779	NA18983_peak_4676	119.624	-4.1951	0.0135676	chr1	146409903	146410062	+	snRNA	RNVU1-25	ENSG00000274428.1	40.5893	5.82136	0.0112613	585835	link_27	1
chr1	146409646	146410415	NA18983_peak_4700	39.4193	4.59113	1.80999e-05	chr1	145738868	145824095	-	protein_coding	RNF115	ENSG00000265491.5	1450.14	-1.60173	0.00042918	585935	link_28	1
chr1	146409646	146410415	NA18983_peak_4700	39.4193	4.59113	1.80999e-05	chr1	146409903	146410062	+	snRNA	RNVU1-25	ENSG00000274428.1	40.5893	5.82136	0.0112613	127	link_29	1
chr1	148918343	148918815	NA18983_peak_4753	14.7363	-2.10398	0.0384061	chr1	149390621	149471833	+	protein_coding	NOTCH2NLC	ENSG00000286219.2	355.903	1.6405	0.0103051	472042	link_30	1
chr1	148918343	148918815	NA18983_peak_4753	14.7363	-2.10398	0.0384061	chr1	149390623	149556361	+	protein_coding	ENSG00000286185	ENSG00000286185.1	511.181	1.15594	0.0474343	472044	link_31	1
chr1	149160290	149161091	NA18983_peak_4758	22.236	3.00359	0.00574141	chr1	149390621	149471833	+	protein_coding	NOTCH2NLC	ENSG00000286219.2	355.903	1.6405	0.0103051	229931	link_32	1
chr1	149160290	149161091	NA18983_peak_4758	22.236	3.00359	0.00574141	chr1	149390623	149556361	+	protein_coding	ENSG00000286185	ENSG00000286185.1	511.181	1.15594	0.0474343	229933	link_33	1
chr1	149206483	149206786	NA18983_peak_4762	10.2491	4.84168	0.00515276	chr1	149390621	149471833	+	protein_coding	NOTCH2NLC	ENSG00000286219.2	355.903	1.6405	0.0103051	183987	link_34	1
chr1	149206483	149206786	NA18983_peak_4762	10.2491	4.84168	0.00515276	chr1	149390623	149556361	+	protein_coding	ENSG00000286185	ENSG00000286185.1	511.181	1.15594	0.0474343	183989	link_35	1
chr1	155745135	155746246	NA18983_peak_5095	136.436	-2.03962	0.00317119	chr1	156646507	156661424	-	lncRNA	ENSG00000229953	ENSG00000229953.1	62.594	2.36886	0.0878325	915734	link_36	0
chr1	160789177	160790733	NA18983_peak_5400	149.649	-1.02628	0.0118613	chr1	161513176	161605099	+	lncRNA	ENSG00000273112	ENSG00000273112.1	611.374	1.46549	0.000106778	723221	link_37	0
chr1	160789177	160790733	NA18983_peak_5400	149.649	-1.02628	0.0118613	chr1	161581339	161605662	+	protein_coding	FCGR2C	ENSG00000244682.8	548.326	1.67346	7.33838e-06	791384	link_38	0
chr1	160789177	160790733	NA18983_peak_5400	149.649	-1.02628	0.0118613	chr1	161663143	161678654	+	protein_coding	FCGR2B	ENSG00000072694.22	404.745	1.64411	0.0117761	873188	link_39	0
chr1	160855125	160856342	NA18983_peak_5405	51.6476	-1.989	0.000657543	chr1	161513176	161605099	+	lncRNA	ENSG00000273112	ENSG00000273112.1	611.374	1.46549	0.000106778	657443	link_40	0
chr1	160855125	160856342	NA18983_peak_5405	51.6476	-1.989	0.000657543	chr1	161581339	161605662	+	protein_coding	FCGR2C	ENSG00000244682.8	548.326	1.67346	7.33838e-06	725606	link_41	0
chr1	160855125	160856342	NA18983_peak_5405	51.6476	-1.989	0.000657543	chr1	161663143	161678654	+	protein_coding	FCGR2B	ENSG00000072694.22	404.745	1.64411	0.0117761	807410	link_42	0
chr1	160862057	160863373	NA18983_peak_5406	64.7505	-1.08768	0.0183229	chr1	161513176	161605099	+	lncRNA	ENSG00000273112	ENSG00000273112.1	611.374	1.46549	0.000106778	650461	link_43	0
chr1	160862057	160863373	NA18983_peak_5406	64.7505	-1.08768	0.0183229	chr1	161581339	161605662	+	protein_coding	FCGR2C	ENSG00000244682.8	548.326	1.67346	7.33838e-06	718624	link_44	0
chr1	160862057	160863373	NA18983_peak_5406	64.7505	-1.08768	0.0183229	chr1	161663143	161678654	+	protein_coding	FCGR2B	ENSG00000072694.22	404.745	1.64411	0.0117761	800428	link_45	0
chr1	160971422	160972264	NA18983_peak_5409	55.8848	1.12799	0.0278412	chr1	161513176	161605099	+	lncRNA	ENSG00000273112	ENSG00000273112.1	611.374	1.46549	0.000106778	541333	link_46	0
chr1	160971422	160972264	NA18983_peak_5409	55.8848	1.12799	0.0278412	chr1	161581339	161605662	+	protein_coding	FCGR2C	ENSG00000244682.8	548.326	1.67346	7.33838e-06	609496	link_47	0
chr1	160971422	160972264	NA18983_peak_5409	55.8848	1.12799	0.0278412	chr1	161663143	161678654	+	protein_coding	FCGR2B	ENSG00000072694.22	404.745	1.64411	0.0117761	691300	link_48	0
chr1	160990104	160990887	NA18983_peak_5412	30.6248	2.08555	0.00544384	chr1	161513176	161605099	+	lncRNA	ENSG00000273112	ENSG00000273112.1	611.374	1.46549	0.000106778	522681	link_49	0
chr1	160990104	160990887	NA18983_peak_5412	30.6248	2.08555	0.00544384	chr1	161581339	161605662	+	protein_coding	FCGR2C	ENSG00000244682.8	548.326	1.67346	7.33838e-06	590844	link_50	0
chr1	160990104	160990887	NA18983_peak_5412	30.6248	2.08555	0.00544384	chr1	161663143	161678654	+	protein_coding	FCGR2B	ENSG00000072694.22	404.745	1.64411	0.0117761	672648	link_51	0
chr1	161612003	161613122	NA18983_peak_5469	381.099	1.3743	3.92665e-18	chr1	161513176	161605099	+	lncRNA	ENSG00000273112	ENSG00000273112.1	611.374	1.46549	0.000106778	99386	link_52	1
chr1	161612003	161613122	NA18983_peak_5469	381.099	1.3743	3.92665e-18	chr1	161581339	161605662	+	protein_coding	FCGR2C	ENSG00000244682.8	548.326	1.67346	7.33838e-06	31223	link_53	1
chr1	161612003	161613122	NA18983_peak_5469	381.099	1.3743	3.92665e-18	chr1	161663143	161678654	+	protein_coding	FCGR2B	ENSG00000072694.22	404.745	1.64411	0.0117761	50581	link_54	1
chr1	161621153	161622519	NA18983_peak_5470	186.003	1.215	0.00214142	chr1	161513176	161605099	+	lncRNA	ENSG00000273112	ENSG00000273112.1	611.374	1.46549	0.000106778	108660	link_55	1
chr1	161621153	161622519	NA18983_peak_5470	186.003	1.215	0.00214142	chr1	161581339	161605662	+	protein_coding	FCGR2C	ENSG00000244682.8	548.326	1.67346	7.33838e-06	40497	link_56	1
chr1	161621153	161622519	NA18983_peak_5470	186.003	1.215	0.00214142	chr1	161663143	161678654	+	protein_coding	FCGR2B	ENSG00000072694.22	404.745	1.64411	0.0117761	41307	link_57	1
chr1	161661842	161662268	NA18983_peak_5476	37.4447	2.18686	0.000455407	chr1	161513176	161605099	+	lncRNA	ENSG00000273112	ENSG00000273112.1	611.374	1.46549	0.000106778	148879	link_58	1
chr1	161661842	161662268	NA18983_peak_5476	37.4447	2.18686	0.000455407	chr1	161581339	161605662	+	protein_coding	FCGR2C	ENSG00000244682.8	548.326	1.67346	7.33838e-06	80716	link_59	1
chr1	161661842	161662268	NA18983_peak_5476	37.4447	2.18686	0.000455407	chr1	161663143	161678654	+	protein_coding	FCGR2B	ENSG00000072694.22	404.745	1.64411	0.0117761	1088	link_60	1
chr1	161663561	161664508	NA18983_peak_5477	55.7582	2.28047	2.11442e-07	chr1	161513176	161605099	+	lncRNA	ENSG00000273112	ENSG00000273112.1	611.374	1.46549	0.000106778	150858	link_61	1
chr1	161663561	161664508	NA18983_peak_5477	55.7582	2.28047	2.11442e-07	chr1	161581339	161605662	+	protein_coding	FCGR2C	ENSG00000244682.8	548.326	1.67346	7.33838e-06	82695	link_62	1
chr1	161663561	161664508	NA18983_peak_5477	55.7582	2.28047	2.11442e-07	chr1	161663143	161678654	+	protein_coding	FCGR2B	ENSG00000072694.22	404.745	1.64411	0.0117761	891	link_63	1
chr1	180953399	180954679	NA18983_peak_6258	58.7931	3.53981	3.2021e-05	chr1	181317690	181813262	+	protein_coding	CACNA1E	ENSG00000198216.14	440.383	1.63541	0.0182572	363651	link_64	0
chr1	230891543	230892754	NA18983_peak_8408	63.6902	1.46887	0.00487011	chr1	231626790	232041272	+	protein_coding	DISC1	ENSG00000162946.23	223.396	2.36583	0.003772	734642	link_65	0
chr1	230957305	230958608	NA18983_peak_8410	45.2643	1.78039	0.00109618	chr1	231626790	232041272	+	protein_coding	DISC1	ENSG00000162946.23	223.396	2.36583	0.003772	668834	link_66	0
chr1	234315099	234315528	NA18983_peak_8519	16.3769	3.53173	0.0247126	chr1	234357006	234365828	+	lncRNA	ENSG00000236358	ENSG00000236358.1	86.1774	4.58927	0.07665	41693	link_67	1
chr1	245829036	245829521	NA18983_peak_8959	19.1667	-2.19406	0.0327673	chr1	244969682	245127164	+	protein_coding	EFCAB2	ENSG00000203666.13	418.019	1.29599	0.0151498	859596	link_68	0
chr1	245953186	245954812	NA18983_peak_8961	102.481	1.70704	0.00873373	chr1	244969682	245127164	+	protein_coding	EFCAB2	ENSG00000203666.13	418.019	1.29599	0.0151498	984317	link_69	0
chr1	246417409	246418327	NA18983_peak_8980	28.0957	-2.09915	0.0239147	chr1	246945547	247008093	-	protein_coding	ZNF695	ENSG00000197472.15	407.376	-3.32115	0.0827074	590225	link_70	0
chr1	246784604	246785498	NA18983_peak_9007	33.4904	-1.4537	0.0418381	chr1	246945547	247008093	-	protein_coding	ZNF695	ENSG00000197472.15	407.376	-3.32115	0.0827074	223042	link_71	1
chr1	247125984	247126317	NA18983_peak_9021	27.8763	-1.83527	0.00462476	chr1	246945547	247008093	-	protein_coding	ZNF695	ENSG00000197472.15	407.376	-3.32115	0.0827074	118057	link_72	1
chr1	247172087	247172556	NA18983_peak_9024	51.2318	-4.73502	6.61276e-06	chr1	246945547	247008093	-	protein_coding	ZNF695	ENSG00000197472.15	407.376	-3.32115	0.0827074	164228	link_73	1
chr1	247330758	247332742	NA18983_peak_9029	291.764	1.51161	0.00229425	chr1	246945547	247008093	-	protein_coding	ZNF695	ENSG00000197472.15	407.376	-3.32115	0.0827074	323657	link_74	1
chr1	247476057	247477182	NA18983_peak_9041	67.5725	2.85657	4.07756e-07	chr1	246945547	247008093	-	protein_coding	ZNF695	ENSG00000197472.15	407.376	-3.32115	0.0827074	468526	link_75	1
chr10	3887719	3888449	NA18983_peak_9246	32.347	2.97854	0.0014227	chr10	4786629	4848062	+	protein_coding	AKR1E2	ENSG00000165568.18	56.184	-4.85006	0.0229621	898545	link_76	0
chr10	5434085	5434724	NA18983_peak_9287	33.0786	2.00706	0.0327673	chr10	4786629	4848062	+	protein_coding	AKR1E2	ENSG00000165568.18	56.184	-4.85006	0.0229621	647775	link_77	0
chr10	11237408	11237975	NA18983_peak_9509	67.05	2.31446	0.000304321	chr10	11742366	11764070	+	protein_coding	ECHDC3	ENSG00000134463.15	43.5073	5.68878	0.0138231	504675	link_78	0
chr10	12482627	12483122	NA18983_peak_9621	37.2771	2.74719	0.00434003	chr10	11742366	11764070	+	protein_coding	ECHDC3	ENSG00000134463.15	43.5073	5.68878	0.0138231	740508	link_79	0
chr10	12482627	12483122	NA18983_peak_9621	37.2771	2.74719	0.00434003	chr10	12349547	12835545	+	protein_coding	CAMK1D	ENSG00000183049.14	3304.71	1.09302	0.0601087	133327	link_80	1
chr10	12633932	12635490	NA18983_peak_9628	47.0067	3.03577	0.000960143	chr10	11742366	11764070	+	protein_coding	ECHDC3	ENSG00000134463.15	43.5073	5.68878	0.0138231	892345	link_81	0
chr10	12633932	12635490	NA18983_peak_9628	47.0067	3.03577	0.000960143	chr10	12349547	12835545	+	protein_coding	CAMK1D	ENSG00000183049.14	3304.71	1.09302	0.0601087	285164	link_82	1
chr10	14692376	14692974	NA18983_peak_9733	18.2436	-3.01227	0.000644687	chr10	15211643	15371289	-	protein_coding	FAM171A1	ENSG00000148468.17	338.85	2.90488	5.91912e-08	678614	link_83	1
chr10	14750765	14751963	NA18983_peak_9740	34.3607	2.90852	0.00715335	chr10	15211643	15371289	-	protein_coding	FAM171A1	ENSG00000148468.17	338.85	2.90488	5.91912e-08	619925	link_84	1
chr10	15208467	15209379	NA18983_peak_9768	44.536	1.81239	0.020571	chr10	15211643	15371289	-	protein_coding	FAM171A1	ENSG00000148468.17	338.85	2.90488	5.91912e-08	162366	link_85	1
chr10	15254001	15255369	NA18983_peak_9770	54.4375	2.73576	0.00133195	chr10	15211643	15371289	-	protein_coding	FAM171A1	ENSG00000148468.17	338.85	2.90488	5.91912e-08	116604	link_86	1
chr10	17805353	17806407	NA18983_peak_9851	29.7109	-2.11817	0.0121948	chr10	18140424	18543557	+	protein_coding	CACNB2	ENSG00000165995.24	123.155	-3.05244	0.00459803	334544	link_87	1
chr10	19904123	19904960	NA18983_peak_9886	75.4127	-1.78286	0.0287115	chr10	19816239	20289856	+	protein_coding	PLXDC2	ENSG00000120594.17	929.319	-2.54991	1.84098e-11	88302	link_88	1
chr10	19946729	19948055	NA18983_peak_9888	63.037	-4.60505	0.000639455	chr10	19816239	20289856	+	protein_coding	PLXDC2	ENSG00000120594.17	929.319	-2.54991	1.84098e-11	131153	link_89	1
chr10	48610092	48611495	NA18983_peak_10790	65.242	2.02032	0.0147667	chr10	48009873	48031599	-	transcribed_unprocessed_pseudogene	AGAP12P	ENSG00000265018.7	39.2498	4.97417	0.0230046	579194	link_90	1
chr10	48610092	48611495	NA18983_peak_10790	65.242	2.02032	0.0147667	chr10	48010132	48031640	-	lncRNA	AGAP12P	ENSG00000290898.1	38.604	4.89266	0.0228591	579153	link_91	1
chr10	48610092	48611495	NA18983_peak_10790	65.242	2.02032	0.0147667	chr10	48010137	48140468	-	lncRNA	ENSG00000289143	ENSG00000289143.1	180.583	2.24146	0.000622975	470325	link_92	1
chr10	48610092	48611495	NA18983_peak_10790	65.242	2.02032	0.0147667	chr10	48446036	48656265	-	protein_coding	ARHGAP22	ENSG00000128805.15	166.782	2.6256	0.0280745	45472	link_93	1
chr10	49299574	49300537	NA18983_peak_10827	49.5624	3.59629	1.00459e-09	chr10	48446036	48656265	-	protein_coding	ARHGAP22	ENSG00000128805.15	166.782	2.6256	0.0280745	643790	link_94	0
chr10	60572600	60573800	NA18983_peak_11144	56.0692	1.96839	0.00740832	chr10	60026298	60733490	-	protein_coding	ANK3	ENSG00000151150.22	146.571	2.56485	0.0186498	160290	link_95	1
chr10	70602253	70603147	NA18983_peak_11522	27.2975	1.51926	0.0431387	chr10	70478767	70668754	+	protein_coding	PALD1	ENSG00000107719.10	475.71	-1.54368	0.00137709	123933	link_96	1
chr10	89391810	89393703	NA18983_peak_12349	77.52	1.55212	0.00488096	chr10	89853595	90225443	+	lncRNA	LINC01374	ENSG00000280560.3	354.923	-1.50346	0.00501625	460839	link_97	0
chr10	90051277	90051929	NA18983_peak_12379	58.5778	-1.12933	0.00717689	chr10	89853595	90225443	+	lncRNA	LINC01374	ENSG00000280560.3	354.923	-1.50346	0.00501625	198008	link_98	1
chr10	90130366	90131460	NA18983_peak_12382	43.1754	-1.61336	0.0189959	chr10	89853595	90225443	+	lncRNA	LINC01374	ENSG00000280560.3	354.923	-1.50346	0.00501625	277318	link_99	1
chr10	103757647	103759616	NA18983_peak_13074	104.618	1.20799	0.00103166	chr10	104641290	105265242	+	protein_coding	SORCS3	ENSG00000156395.14	363.677	-4.04765	6.84317e-10	882659	link_100	0
chr10	104766181	104766736	NA18983_peak_13129	34.43	-2.85514	0.00877991	chr10	104641290	105265242	+	protein_coding	SORCS3	ENSG00000156395.14	363.677	-4.04765	6.84317e-10	125168	link_101	1
chr10	104809178	104810126	NA18983_peak_13132	109.251	-2.36415	1.33077e-08	chr10	104641290	105265242	+	protein_coding	SORCS3	ENSG00000156395.14	363.677	-4.04765	6.84317e-10	168362	link_102	1
chr10	124063807	124064921	NA18983_peak_13824	30.2838	-2.20574	0.00234833	chr10	123148136	123150672	+	protein_coding	HMX2	ENSG00000188816.4	96.6536	-2.25046	0.0375896	916228	link_103	0
chr11	7591731	7593144	NA18983_peak_14412	41.9435	1.5364	0.0356055	chr11	8106056	8169055	-	protein_coding	RIC3	ENSG00000166405.16	232.437	4.19507	3.5531e-07	576618	link_104	0
chr11	8936941	8937718	NA18983_peak_14472	63.8967	-1.58845	0.00185984	chr11	8106056	8169055	-	protein_coding	RIC3	ENSG00000166405.16	232.437	4.19507	3.5531e-07	768274	link_105	0
chr11	8936941	8937718	NA18983_peak_14472	63.8967	-1.58845	0.00185984	chr11	9573670	9593457	+	protein_coding	WEE1	ENSG00000166483.12	1469.49	3.54477	0.0420289	636341	link_106	0
chr11	10742586	10744244	NA18983_peak_14571	35.0923	-1.45437	0.0187929	chr11	10508270	10508326	-	miRNA	MIR4485	ENSG00000283813.1	18.2018	-3.75942	0.0971952	235089	link_107	1
chr11	10899323	10900543	NA18983_peak_14582	47.9184	-3.06656	0.0146825	chr11	10508270	10508326	-	miRNA	MIR4485	ENSG00000283813.1	18.2018	-3.75942	0.0971952	391607	link_108	0
chr11	72040094	72042126	NA18983_peak_16716	84.5822	-2.80348	0.0025409	chr11	70467854	71252577	-	protein_coding	SHANK2	ENSG00000162105.21	209.237	-2.00757	0.0171592	788533	link_109	0
chr11	75582836	75583980	NA18983_peak_16908	49.8121	1.47753	0.00239486	chr11	74807739	74949200	-	protein_coding	XRRA1	ENSG00000166435.17	1410.2	-1.45156	6.51724e-05	634208	link_110	0
chr11	75582836	75583980	NA18983_peak_16908	49.8121	1.47753	0.00239486	chr11	75434640	75525941	-	protein_coding	GDPD5	ENSG00000158555.15	163.983	1.46375	0.0954036	57467	link_111	1
chr11	85682441	85683299	NA18983_peak_17272	33.7906	2.91739	0.00714109	chr11	86441108	86672636	-	protein_coding	ME3	ENSG00000151376.18	395.129	-1.99967	7.66816e-06	989766	link_112	0
chr11	87456165	87456946	NA18983_peak_17373	52.8559	1.32891	0.0175515	chr11	86441108	86672636	-	protein_coding	ME3	ENSG00000151376.18	395.129	-1.99967	7.66816e-06	783919	link_113	0
chr11	87458905	87459785	NA18983_peak_17374	43.6129	1.33788	0.0413819	chr11	86441108	86672636	-	protein_coding	ME3	ENSG00000151376.18	395.129	-1.99967	7.66816e-06	786709	link_114	0
chr11	115126202	115127093	NA18983_peak_18281	106.302	-2.77876	2.15571e-11	chr11	115169218	115504957	-	protein_coding	CADM1	ENSG00000182985.18	7760.08	-1.02937	0.0828337	378310	link_115	0
chr11	115698308	115700071	NA18983_peak_18315	46.6993	-1.34889	0.0290612	chr11	115169218	115504957	-	protein_coding	CADM1	ENSG00000182985.18	7760.08	-1.02937	0.0828337	194232	link_116	1
chr12	3727922	3729067	NA18983_peak_19275	81.8205	1.10939	0.0203704	chr12	2959330	3040676	+	protein_coding	TEAD4	ENSG00000197905.10	383.027	-4.39213	0.00340515	769164	link_117	0
chr12	3827255	3827896	NA18983_peak_19279	31.9762	-2.07503	0.00564121	chr12	2959330	3040676	+	protein_coding	TEAD4	ENSG00000197905.10	383.027	-4.39213	0.00340515	868245	link_118	0
chr12	14239309	14240778	NA18983_peak_19753	158.876	1.27401	0.000180123	chr12	14803666	14906586	+	protein_coding	C12orf60	ENSG00000182993.5	94.0944	6.15089	0.00383371	563623	link_119	0
chr12	16227972	16228716	NA18983_peak_19854	33.0819	-1.43109	0.0351308	chr12	16347142	16609259	+	protein_coding	MGST1	ENSG00000008394.13	1184	-3.33659	1.18301e-13	118798	link_120	1
chr12	16347316	16349516	NA18983_peak_19855	152.195	-3.77746	4.23739e-06	chr12	16347142	16609259	+	protein_coding	MGST1	ENSG00000008394.13	1184	-3.33659	1.18301e-13	1274	link_121	1
chr12	96501036	96503009	NA18983_peak_22689	97.1956	3.24908	0.0392264	chr12	96489571	96875555	+	protein_coding	CFAP54	ENSG00000188596.11	1378.98	1.51254	3.63221e-06	12451	link_122	1
chr12	101245166	101245668	NA18983_peak_22828	14.2654	-3.43803	0.00680414	chr12	101696947	101744140	+	protein_coding	CHPT1	ENSG00000111666.11	144.275	-2.02037	0.0367013	451530	link_123	0
chr12	102917035	102917984	NA18983_peak_22899	27.3929	2.39621	0.0478042	chr12	102257213	102463491	+	lncRNA	LINC02456	ENSG00000283052.2	135.162	1.98025	0.0989322	660296	link_124	0
chr12	104657858	104658567	NA18983_peak_22992	42.2615	-1.88966	0.0303006	chr12	105019784	105107643	-	protein_coding	ALDH1L2	ENSG00000136010.14	147.049	3.32413	0.000106755	449431	link_125	0
chr12	105764963	105765987	NA18983_peak_23041	39.8559	-2.19335	0.0037558	chr12	105019784	105107643	-	protein_coding	ALDH1L2	ENSG00000136010.14	147.049	3.32413	0.000106755	657832	link_126	0
chr12	106073190	106073779	NA18983_peak_23044	19.225	-2.56375	0.0032609	chr12	105019784	105107643	-	protein_coding	ALDH1L2	ENSG00000136010.14	147.049	3.32413	0.000106755	965841	link_127	0
chr12	107092043	107094272	NA18983_peak_23075	203.945	-1.79402	0.000172765	chr12	106991364	107093549	-	protein_coding	CRY1	ENSG00000008405.12	288.263	-1.58841	0.0168721	392	link_128	1
chr12	124681357	124681808	NA18983_peak_23820	56.4086	1.218	0.00730637	chr12	124911604	124917368	-	protein_coding	UBC	ENSG00000150991.16	1341.93	-4.49037	6.70326e-23	235786	link_129	1
chr12	125405892	125406679	NA18983_peak_23862	64.4784	1.03221	0.0463643	chr12	124911604	124917368	-	protein_coding	UBC	ENSG00000150991.16	1341.93	-4.49037	6.70326e-23	488917	link_130	0
chr12	128856301	128857736	NA18983_peak_23948	84.0916	2.66384	2.64137e-09	chr12	128853427	128984968	+	protein_coding	GLT1D1	ENSG00000151948.12	238.202	2.58973	7.78729e-05	3591	link_131	1
chr12	128968785	128970022	NA18983_peak_23953	131.212	1.81345	0.0341446	chr12	128853427	128984968	+	protein_coding	GLT1D1	ENSG00000151948.12	238.202	2.58973	7.78729e-05	115976	link_132	1
chr12	131002146	131002945	NA18983_peak_23989	39.855	-2.30326	0.000478475	chr12	130396133	130768228	-	protein_coding	RIMBP2	ENSG00000060709.16	165.73	2.83866	0.000400607	234317	link_133	0
chr12	131002146	131002945	NA18983_peak_23989	39.855	-2.30326	0.000478475	chr12	130953907	131141469	+	protein_coding	ADGRD1	ENSG00000111452.13	166.399	-4.08515	0.000135231	48638	link_134	1
chr12	132469126	132470008	NA18983_peak_24056	26.5415	1.50191	0.0473606	chr12	132710819	132722734	+	protein_coding	PGAM5	ENSG00000247077.8	601.042	-2.2077	0.00375921	241252	link_135	1
chr12	132471000	132471541	NA18983_peak_24057	22.2829	2.99317	0.0217359	chr12	132710819	132722734	+	protein_coding	PGAM5	ENSG00000247077.8	601.042	-2.2077	0.00375921	239549	link_136	1
chr13	21476846	21477455	NA18983_peak_24188	36.9426	4.32597	0.00196078	chr13	20973036	21061586	-	protein_coding	LATS2	ENSG00000150457.9	550.024	1.40923	0.0363289	415564	link_137	1
chr13	21476846	21477455	NA18983_peak_24188	36.9426	4.32597	0.00196078	chr13	21153595	21176552	-	protein_coding	SKA3	ENSG00000165480.16	733.286	4.23419	8.51273e-07	300598	link_138	1
chr13	35549398	35549982	NA18983_peak_24715	27.8616	-2.36022	0.0068132	chr13	36301638	36370180	-	protein_coding	SPART	ENSG00000133104.14	155.205	4.00316	6.90554e-06	820490	link_139	0
chr13	36297361	36298432	NA18983_peak_24729	52.8158	1.73022	0.00117896	chr13	36301638	36370180	-	protein_coding	SPART	ENSG00000133104.14	155.205	4.00316	6.90554e-06	72284	link_140	0
chr13	91154655	91155811	NA18983_peak_26243	34.4052	1.42262	0.0252392	chr13	91398621	92873682	+	protein_coding	GPC5	ENSG00000179399.15	2505.27	-5.39074	0.000165247	243388	link_141	1
chr13	91398310	91400287	NA18983_peak_26263	257.73	-1.15313	4.50884e-06	chr13	91398621	92873682	+	protein_coding	GPC5	ENSG00000179399.15	2505.27	-5.39074	0.000165247	677	link_142	1
chr13	110525470	110526412	NA18983_peak_26875	68.4844	1.61579	5.23608e-05	chr13	110305812	110513209	+	protein_coding	COL4A2	ENSG00000134871.19	23.8226	-5.10873	0.0553716	220129	link_143	0
chr13	111303728	111304801	NA18983_peak_26934	54.1178	4.11149	0.000201725	chr13	110305812	110513209	+	protein_coding	COL4A2	ENSG00000134871.19	23.8226	-5.10873	0.0553716	998452	link_144	0
chr14	29857461	29858713	NA18983_peak_27334	41.1824	4.62042	0.00484796	chr14	29576479	30191898	-	protein_coding	PRKD1	ENSG00000184304.17	66.8993	3.20315	0.0500893	333811	link_145	1
chr14	36647014	36648192	NA18983_peak_27572	23.3711	4.15511	0.0038537	chr14	36657568	36679362	+	protein_coding	PAX9	ENSG00000198807.13	81.3938	3.4091	0.00615398	9965	link_146	1
chr14	36661086	36662659	NA18983_peak_27575	133.248	1.73693	0.0318611	chr14	36657568	36679362	+	protein_coding	PAX9	ENSG00000198807.13	81.3938	3.4091	0.00615398	4304	link_147	1
chr14	61188462	61189728	NA18983_peak_28217	31.0549	-1.87206	0.0122139	chr14	61529128	61657964	+	protein_coding	ENSG00000258989	ENSG00000258989.1	84.6706	-2.24751	0.0474706	340033	link_148	0
chr14	61532527	61532862	NA18983_peak_28242	12.0255	3.33229	0.0449686	chr14	61529128	61657964	+	protein_coding	ENSG00000258989	ENSG00000258989.1	84.6706	-2.24751	0.0474706	3566	link_149	1
chr14	61536717	61538144	NA18983_peak_28243	46.3608	1.29034	0.0454709	chr14	61529128	61657964	+	protein_coding	ENSG00000258989	ENSG00000258989.1	84.6706	-2.24751	0.0474706	8302	link_150	1
chr14	103100384	103101131	NA18983_peak_29965	31.6622	1.45525	0.0185674	chr14	103912288	103928269	-	protein_coding	ATP5MJ	ENSG00000156411.10	549.665	-5.64401	0.0097672	827512	link_151	0
chr14	103520347	103521515	NA18983_peak_29986	46.1929	1.69034	0.0114762	chr14	103912288	103928269	-	protein_coding	ATP5MJ	ENSG00000156411.10	549.665	-5.64401	0.0097672	407338	link_152	1
chr14	103689260	103690050	NA18983_peak_29999	65.9448	1.95723	3.35413e-05	chr14	103912288	103928269	-	protein_coding	ATP5MJ	ENSG00000156411.10	549.665	-5.64401	0.0097672	238614	link_153	1
chr14	103689260	103690050	NA18983_peak_29999	65.9448	1.95723	3.35413e-05	chr14	104681146	104722535	+	protein_coding	INF2	ENSG00000203485.14	218.374	1.72324	0.0616544	991491	link_154	0
chr14	105086672	105087836	NA18983_peak_30058	89.6809	2.62314	6.45675e-07	chr14	104681146	104722535	+	protein_coding	INF2	ENSG00000203485.14	218.374	1.72324	0.0616544	406108	link_155	1
chr14	105086672	105087836	NA18983_peak_30058	89.6809	2.62314	6.45675e-07	chr14	105049395	105065445	-	protein_coding	GPR132	ENSG00000183484.12	1246.88	-2.79239	0.0788342	21809	link_156	1
chr14	105086672	105087836	NA18983_peak_30058	89.6809	2.62314	6.45675e-07	chr14	105863198	105863258	-	IG_J_gene	IGHJ6	ENSG00000211900.2	532.037	4.14349	0.00744309	776004	link_157	1
chr14	105086672	105087836	NA18983_peak_30058	89.6809	2.62314	6.45675e-07	chr14	105863416	105863465	-	IG_J_pseudogene	IGHJ3P	ENSG00000237111.1	268.841	5.45202	0.000691662	776211	link_158	1
chr14	105086672	105087836	NA18983_peak_30058	89.6809	2.62314	6.45675e-07	chr14	105863814	105863862	-	IG_J_gene	IGHJ5	ENSG00000242472.1	294.721	7.40753	0.000426909	776608	link_159	1
chr14	105093064	105094234	NA18983_peak_30059	72.583	1.06691	0.0305206	chr14	104681146	104722535	+	protein_coding	INF2	ENSG00000203485.14	218.374	1.72324	0.0616544	412503	link_160	1
chr14	105093064	105094234	NA18983_peak_30059	72.583	1.06691	0.0305206	chr14	105049395	105065445	-	protein_coding	GPR132	ENSG00000183484.12	1246.88	-2.79239	0.0788342	28204	link_161	1
chr14	105093064	105094234	NA18983_peak_30059	72.583	1.06691	0.0305206	chr14	105863198	105863258	-	IG_J_gene	IGHJ6	ENSG00000211900.2	532.037	4.14349	0.00744309	769609	link_162	1
chr14	105093064	105094234	NA18983_peak_30059	72.583	1.06691	0.0305206	chr14	105863416	105863465	-	IG_J_pseudogene	IGHJ3P	ENSG00000237111.1	268.841	5.45202	0.000691662	769816	link_163	1
chr14	105093064	105094234	NA18983_peak_30059	72.583	1.06691	0.0305206	chr14	105863814	105863862	-	IG_J_gene	IGHJ5	ENSG00000242472.1	294.721	7.40753	0.000426909	770213	link_164	1
chr14	105642563	105642961	NA18983_peak_30096	20.7581	-3.30166	0.000339905	chr14	104681146	104722535	+	protein_coding	INF2	ENSG00000203485.14	218.374	1.72324	0.0616544	961616	link_165	1
chr14	105642563	105642961	NA18983_peak_30096	20.7581	-3.30166	0.000339905	chr14	105049395	105065445	-	protein_coding	GPR132	ENSG00000183484.12	1246.88	-2.79239	0.0788342	577317	link_166	1
chr14	105642563	105642961	NA18983_peak_30096	20.7581	-3.30166	0.000339905	chr14	105863198	105863258	-	IG_J_gene	IGHJ6	ENSG00000211900.2	532.037	4.14349	0.00744309	220496	link_167	1
chr14	105642563	105642961	NA18983_peak_30096	20.7581	-3.30166	0.000339905	chr14	105863416	105863465	-	IG_J_pseudogene	IGHJ3P	ENSG00000237111.1	268.841	5.45202	0.000691662	220703	link_168	1
chr14	105642563	105642961	NA18983_peak_30096	20.7581	-3.30166	0.000339905	chr14	105863814	105863862	-	IG_J_gene	IGHJ5	ENSG00000242472.1	294.721	7.40753	0.000426909	221100	link_169	1
chr14	105642563	105642961	NA18983_peak_30096	20.7581	-3.30166	0.000339905	chr14	106257762	106258223	-	IG_V_pseudogene	IGHV3-22	ENSG00000253957.1	23.2246	-6.46119	0.00448481	615461	link_170	1
chr14	105679773	105681972	NA18983_peak_30100	141.228	1.26345	0.000657543	chr14	104681146	104722535	+	protein_coding	INF2	ENSG00000203485.14	218.374	1.72324	0.0616544	999726	link_171	1
chr14	105679773	105681972	NA18983_peak_30100	141.228	1.26345	0.000657543	chr14	105049395	105065445	-	protein_coding	GPR132	ENSG00000183484.12	1246.88	-2.79239	0.0788342	615427	link_172	1
chr14	105679773	105681972	NA18983_peak_30100	141.228	1.26345	0.000657543	chr14	105863198	105863258	-	IG_J_gene	IGHJ6	ENSG00000211900.2	532.037	4.14349	0.00744309	182386	link_173	1
chr14	105679773	105681972	NA18983_peak_30100	141.228	1.26345	0.000657543	chr14	105863416	105863465	-	IG_J_pseudogene	IGHJ3P	ENSG00000237111.1	268.841	5.45202	0.000691662	182593	link_174	1
chr14	105679773	105681972	NA18983_peak_30100	141.228	1.26345	0.000657543	chr14	105863814	105863862	-	IG_J_gene	IGHJ5	ENSG00000242472.1	294.721	7.40753	0.000426909	182990	link_175	1
chr14	105679773	105681972	NA18983_peak_30100	141.228	1.26345	0.000657543	chr14	106257762	106258223	-	IG_V_pseudogene	IGHV3-22	ENSG00000253957.1	23.2246	-6.46119	0.00448481	577351	link_176	1
chr14	105733305	105734319	NA18983_peak_30107	38.5225	2.19419	3.40998e-05	chr14	105049395	105065445	-	protein_coding	GPR132	ENSG00000183484.12	1246.88	-2.79239	0.0788342	668367	link_177	1
chr14	105733305	105734319	NA18983_peak_30107	38.5225	2.19419	3.40998e-05	chr14	105863198	105863258	-	IG_J_gene	IGHJ6	ENSG00000211900.2	532.037	4.14349	0.00744309	129446	link_178	1
chr14	105733305	105734319	NA18983_peak_30107	38.5225	2.19419	3.40998e-05	chr14	105863416	105863465	-	IG_J_pseudogene	IGHJ3P	ENSG00000237111.1	268.841	5.45202	0.000691662	129653	link_179	1
chr14	105733305	105734319	NA18983_peak_30107	38.5225	2.19419	3.40998e-05	chr14	105863814	105863862	-	IG_J_gene	IGHJ5	ENSG00000242472.1	294.721	7.40753	0.000426909	130050	link_180	1
chr14	105733305	105734319	NA18983_peak_30107	38.5225	2.19419	3.40998e-05	chr14	106257762	106258223	-	IG_V_pseudogene	IGHV3-22	ENSG00000253957.1	23.2246	-6.46119	0.00448481	524411	link_181	1
chr14	105738200	105740781	NA18983_peak_30108	216.705	2.9413	3.39664e-23	chr14	105049395	105065445	-	protein_coding	GPR132	ENSG00000183484.12	1246.88	-2.79239	0.0788342	674045	link_182	1
chr14	105738200	105740781	NA18983_peak_30108	216.705	2.9413	3.39664e-23	chr14	105863198	105863258	-	IG_J_gene	IGHJ6	ENSG00000211900.2	532.037	4.14349	0.00744309	123768	link_183	1
chr14	105738200	105740781	NA18983_peak_30108	216.705	2.9413	3.39664e-23	chr14	105863416	105863465	-	IG_J_pseudogene	IGHJ3P	ENSG00000237111.1	268.841	5.45202	0.000691662	123975	link_184	1
chr14	105738200	105740781	NA18983_peak_30108	216.705	2.9413	3.39664e-23	chr14	105863814	105863862	-	IG_J_gene	IGHJ5	ENSG00000242472.1	294.721	7.40753	0.000426909	124372	link_185	1
chr14	105738200	105740781	NA18983_peak_30108	216.705	2.9413	3.39664e-23	chr14	106257762	106258223	-	IG_V_pseudogene	IGHV3-22	ENSG00000253957.1	23.2246	-6.46119	0.00448481	518733	link_186	1
chr14	105768730	105769314	NA18983_peak_30112	19.7593	-2.42722	0.00179685	chr14	105049395	105065445	-	protein_coding	GPR132	ENSG00000183484.12	1246.88	-2.79239	0.0788342	703577	link_187	1
chr14	105768730	105769314	NA18983_peak_30112	19.7593	-2.42722	0.00179685	chr14	105863198	105863258	-	IG_J_gene	IGHJ6	ENSG00000211900.2	532.037	4.14349	0.00744309	94236	link_188	1
chr14	105768730	105769314	NA18983_peak_30112	19.7593	-2.42722	0.00179685	chr14	105863416	105863465	-	IG_J_pseudogene	IGHJ3P	ENSG00000237111.1	268.841	5.45202	0.000691662	94443	link_189	1
chr14	105768730	105769314	NA18983_peak_30112	19.7593	-2.42722	0.00179685	chr14	105863814	105863862	-	IG_J_gene	IGHJ5	ENSG00000242472.1	294.721	7.40753	0.000426909	94840	link_190	1
chr14	105768730	105769314	NA18983_peak_30112	19.7593	-2.42722	0.00179685	chr14	106257762	106258223	-	IG_V_pseudogene	IGHV3-22	ENSG00000253957.1	23.2246	-6.46119	0.00448481	489201	link_191	1
chr14	105861731	105864106	NA18983_peak_30116	185.436	1.58116	2.90311e-08	chr14	105049395	105065445	-	protein_coding	GPR132	ENSG00000183484.12	1246.88	-2.79239	0.0788342	797473	link_192	1
chr14	105861731	105864106	NA18983_peak_30116	185.436	1.58116	2.90311e-08	chr14	105863198	105863258	-	IG_J_gene	IGHJ6	ENSG00000211900.2	532.037	4.14349	0.00744309	340	link_193	1
chr14	105861731	105864106	NA18983_peak_30116	185.436	1.58116	2.90311e-08	chr14	105863416	105863465	-	IG_J_pseudogene	IGHJ3P	ENSG00000237111.1	268.841	5.45202	0.000691662	547	link_194	1
chr14	105861731	105864106	NA18983_peak_30116	185.436	1.58116	2.90311e-08	chr14	105863814	105863862	-	IG_J_gene	IGHJ5	ENSG00000242472.1	294.721	7.40753	0.000426909	944	link_195	1
chr14	105861731	105864106	NA18983_peak_30116	185.436	1.58116	2.90311e-08	chr14	106257762	106258223	-	IG_V_pseudogene	IGHV3-22	ENSG00000253957.1	23.2246	-6.46119	0.00448481	395305	link_196	1
chr14	106267720	106268837	NA18983_peak_30135	54.5688	1.32621	0.00615265	chr14	105863198	105863258	-	IG_J_gene	IGHJ6	ENSG00000211900.2	532.037	4.14349	0.00744309	405020	link_197	1
chr14	106267720	106268837	NA18983_peak_30135	54.5688	1.32621	0.00615265	chr14	105863416	105863465	-	IG_J_pseudogene	IGHJ3P	ENSG00000237111.1	268.841	5.45202	0.000691662	404813	link_198	1
chr14	106267720	106268837	NA18983_peak_30135	54.5688	1.32621	0.00615265	chr14	105863814	105863862	-	IG_J_gene	IGHJ5	ENSG00000242472.1	294.721	7.40753	0.000426909	404416	link_199	1
chr14	106267720	106268837	NA18983_peak_30135	54.5688	1.32621	0.00615265	chr14	106257762	106258223	-	IG_V_pseudogene	IGHV3-22	ENSG00000253957.1	23.2246	-6.46119	0.00448481	10055	link_200	1
chr14	106471941	106472619	NA18983_peak_30139	16.672	3.21048	0.0033689	chr14	105863198	105863258	-	IG_J_gene	IGHJ6	ENSG00000211900.2	532.037	4.14349	0.00744309	609022	link_201	1
chr14	106471941	106472619	NA18983_peak_30139	16.672	3.21048	0.0033689	chr14	105863416	105863465	-	IG_J_pseudogene	IGHJ3P	ENSG00000237111.1	268.841	5.45202	0.000691662	608815	link_202	1
chr14	106471941	106472619	NA18983_peak_30139	16.672	3.21048	0.0033689	chr14	105863814	105863862	-	IG_J_gene	IGHJ5	ENSG00000242472.1	294.721	7.40753	0.000426909	608418	link_203	1
chr14	106471941	106472619	NA18983_peak_30139	16.672	3.21048	0.0033689	chr14	106257762	106258223	-	IG_V_pseudogene	IGHV3-22	ENSG00000253957.1	23.2246	-6.46119	0.00448481	214057	link_204	1
chr14	106474557	106475684	NA18983_peak_30140	17.8319	2.87392	0.0335293	chr14	105863198	105863258	-	IG_J_gene	IGHJ6	ENSG00000211900.2	532.037	4.14349	0.00744309	611862	link_205	1
chr14	106474557	106475684	NA18983_peak_30140	17.8319	2.87392	0.0335293	chr14	105863416	105863465	-	IG_J_pseudogene	IGHJ3P	ENSG00000237111.1	268.841	5.45202	0.000691662	611655	link_206	1
chr14	106474557	106475684	NA18983_peak_30140	17.8319	2.87392	0.0335293	chr14	105863814	105863862	-	IG_J_gene	IGHJ5	ENSG00000242472.1	294.721	7.40753	0.000426909	611258	link_207	1
chr14	106474557	106475684	NA18983_peak_30140	17.8319	2.87392	0.0335293	chr14	106257762	106258223	-	IG_V_pseudogene	IGHV3-22	ENSG00000253957.1	23.2246	-6.46119	0.00448481	216897	link_208	1
chr14	106537608	106537996	NA18983_peak_30143	30.1144	2.70176	1.13382e-05	chr14	105863198	105863258	-	IG_J_gene	IGHJ6	ENSG00000211900.2	532.037	4.14349	0.00744309	674544	link_209	1
chr14	106537608	106537996	NA18983_peak_30143	30.1144	2.70176	1.13382e-05	chr14	105863416	105863465	-	IG_J_pseudogene	IGHJ3P	ENSG00000237111.1	268.841	5.45202	0.000691662	674337	link_210	1
chr14	106537608	106537996	NA18983_peak_30143	30.1144	2.70176	1.13382e-05	chr14	105863814	105863862	-	IG_J_gene	IGHJ5	ENSG00000242472.1	294.721	7.40753	0.000426909	673940	link_211	1
chr14	106537608	106537996	NA18983_peak_30143	30.1144	2.70176	1.13382e-05	chr14	106257762	106258223	-	IG_V_pseudogene	IGHV3-22	ENSG00000253957.1	23.2246	-6.46119	0.00448481	279579	link_212	1
chr14	106539618	106540237	NA18983_peak_30144	110.877	1.05833	0.000331602	chr14	105863198	105863258	-	IG_J_gene	IGHJ6	ENSG00000211900.2	532.037	4.14349	0.00744309	676669	link_213	1
chr14	106539618	106540237	NA18983_peak_30144	110.877	1.05833	0.000331602	chr14	105863416	105863465	-	IG_J_pseudogene	IGHJ3P	ENSG00000237111.1	268.841	5.45202	0.000691662	676462	link_214	1
chr14	106539618	106540237	NA18983_peak_30144	110.877	1.05833	0.000331602	chr14	105863814	105863862	-	IG_J_gene	IGHJ5	ENSG00000242472.1	294.721	7.40753	0.000426909	676065	link_215	1
chr14	106539618	106540237	NA18983_peak_30144	110.877	1.05833	0.000331602	chr14	106257762	106258223	-	IG_V_pseudogene	IGHV3-22	ENSG00000253957.1	23.2246	-6.46119	0.00448481	281704	link_216	1
chr14	106618325	106618926	NA18983_peak_30148	31.8825	1.39774	0.0429699	chr14	105863198	105863258	-	IG_J_gene	IGHJ6	ENSG00000211900.2	532.037	4.14349	0.00744309	755367	link_217	1
chr14	106618325	106618926	NA18983_peak_30148	31.8825	1.39774	0.0429699	chr14	105863416	105863465	-	IG_J_pseudogene	IGHJ3P	ENSG00000237111.1	268.841	5.45202	0.000691662	755160	link_218	1
chr14	106618325	106618926	NA18983_peak_30148	31.8825	1.39774	0.0429699	chr14	105863814	105863862	-	IG_J_gene	IGHJ5	ENSG00000242472.1	294.721	7.40753	0.000426909	754763	link_219	1
chr14	106618325	106618926	NA18983_peak_30148	31.8825	1.39774	0.0429699	chr14	106257762	106258223	-	IG_V_pseudogene	IGHV3-22	ENSG00000253957.1	23.2246	-6.46119	0.00448481	360402	link_220	1
chr14	106627044	106627799	NA18983_peak_30149	34.2523	1.50883	0.0119649	chr14	105863198	105863258	-	IG_J_gene	IGHJ6	ENSG00000211900.2	532.037	4.14349	0.00744309	764163	link_221	1
chr14	106627044	106627799	NA18983_peak_30149	34.2523	1.50883	0.0119649	chr14	105863416	105863465	-	IG_J_pseudogene	IGHJ3P	ENSG00000237111.1	268.841	5.45202	0.000691662	763956	link_222	1
chr14	106627044	106627799	NA18983_peak_30149	34.2523	1.50883	0.0119649	chr14	105863814	105863862	-	IG_J_gene	IGHJ5	ENSG00000242472.1	294.721	7.40753	0.000426909	763559	link_223	1
chr14	106627044	106627799	NA18983_peak_30149	34.2523	1.50883	0.0119649	chr14	106257762	106258223	-	IG_V_pseudogene	IGHV3-22	ENSG00000253957.1	23.2246	-6.46119	0.00448481	369198	link_224	1
chr14	106691329	106692328	NA18983_peak_30154	62.136	2.06347	0.020483	chr14	105863198	105863258	-	IG_J_gene	IGHJ6	ENSG00000211900.2	532.037	4.14349	0.00744309	828570	link_225	1
chr14	106691329	106692328	NA18983_peak_30154	62.136	2.06347	0.020483	chr14	105863416	105863465	-	IG_J_pseudogene	IGHJ3P	ENSG00000237111.1	268.841	5.45202	0.000691662	828363	link_226	1
chr14	106691329	106692328	NA18983_peak_30154	62.136	2.06347	0.020483	chr14	105863814	105863862	-	IG_J_gene	IGHJ5	ENSG00000242472.1	294.721	7.40753	0.000426909	827966	link_227	1
chr14	106691329	106692328	NA18983_peak_30154	62.136	2.06347	0.020483	chr14	106257762	106258223	-	IG_V_pseudogene	IGHV3-22	ENSG00000253957.1	23.2246	-6.46119	0.00448481	433605	link_228	1
chr14	106694609	106695357	NA18983_peak_30155	43.9901	2.62532	2.64853e-05	chr14	105863198	105863258	-	IG_J_gene	IGHJ6	ENSG00000211900.2	532.037	4.14349	0.00744309	831725	link_229	1
chr14	106694609	106695357	NA18983_peak_30155	43.9901	2.62532	2.64853e-05	chr14	105863416	105863465	-	IG_J_pseudogene	IGHJ3P	ENSG00000237111.1	268.841	5.45202	0.000691662	831518	link_230	1
chr14	106694609	106695357	NA18983_peak_30155	43.9901	2.62532	2.64853e-05	chr14	105863814	105863862	-	IG_J_gene	IGHJ5	ENSG00000242472.1	294.721	7.40753	0.000426909	831121	link_231	1
chr14	106694609	106695357	NA18983_peak_30155	43.9901	2.62532	2.64853e-05	chr14	106257762	106258223	-	IG_V_pseudogene	IGHV3-22	ENSG00000253957.1	23.2246	-6.46119	0.00448481	436760	link_232	1
chr15	22949065	22949619	NA18983_peak_30182	27.6592	-5.59869	0.00028531	chr15	22495570	22579813	+	transcribed_unprocessed_pseudogene	HERC2P2	ENSG00000276550.6	552.87	-1.16221	0.0588507	453772	link_233	1
chr15	22949065	22949619	NA18983_peak_30182	27.6592	-5.59869	0.00028531	chr15	22516909	22590820	+	lncRNA	ENSG00000291003	ENSG00000291003.1	501.159	-1.02365	0.0755743	432433	link_234	1
chr15	24772808	24773674	NA18983_peak_30194	31.8531	-3.4798	8.52357e-05	chr15	24978583	25420336	+	lncRNA	SNHG14	ENSG00000224078.15	1337.29	-2.41157	0.000338014	205342	link_235	1
chr15	24954795	24956933	NA18983_peak_30195	172.051	-6.19771	2.26978e-05	chr15	24978583	25420336	+	lncRNA	SNHG14	ENSG00000224078.15	1337.29	-2.41157	0.000338014	22719	link_236	1
chr15	52100356	52101268	NA18983_peak_30988	120.159	2.13133	2.99625e-09	chr15	52056675	52100523	-	lncRNA	ENSG00000259712	ENSG00000259712.1	187.089	2.9059	4.75478e-06	289	link_237	1
chr15	52235888	52236366	NA18983_peak_31005	40.0909	-1.47131	0.0344374	chr15	52056675	52100523	-	lncRNA	ENSG00000259712	ENSG00000259712.1	187.089	2.9059	4.75478e-06	135604	link_238	1
chr15	52256202	52256687	NA18983_peak_31006	22.1052	4.26732	0.0135676	chr15	52056675	52100523	-	lncRNA	ENSG00000259712	ENSG00000259712.1	187.089	2.9059	4.75478e-06	155921	link_239	0
chr15	59406403	59407144	NA18983_peak_31263	26.9064	-1.63777	0.0450475	chr15	58434890	58498735	-	lncRNA	LIPC-AS1	ENSG00000259293.1	53.5529	2.50359	0.0272963	908038	link_240	0
chr15	90407929	90408403	NA18983_peak_32599	34.3001	-1.23117	0.0464352	chr15	90966340	90988625	+	lncRNA	PRC1-AS1	ENSG00000258725.2	97.3951	2.06729	0.0870882	558174	link_241	0
chr15	90839345	90840131	NA18983_peak_32633	39.6626	2.09378	0.000515418	chr15	90966340	90988625	+	lncRNA	PRC1-AS1	ENSG00000258725.2	97.3951	2.06729	0.0870882	126602	link_242	0
chr16	3509467	3510087	NA18983_peak_33245	51.7472	-1.54134	0.0209554	chr16	2537979	2603188	+	protein_coding	PDPK1	ENSG00000140992.19	811.235	-1.29048	0.0828337	971798	link_243	0
chr16	3509467	3510087	NA18983_peak_33245	51.7472	-1.54134	0.0209554	chr16	2752626	2772538	+	protein_coding	SRRM2	ENSG00000167978.18	1971.08	10.8688	7.22776e-11	757151	link_244	0
chr16	3509467	3510087	NA18983_peak_33245	51.7472	-1.54134	0.0209554	chr16	3065297	3082192	+	protein_coding	IL32	ENSG00000008517.19	104.475	2.32023	0.0837582	444480	link_245	0
chr16	3878766	3881282	NA18983_peak_33267	134.463	4.45523	0.00692931	chr16	3065297	3082192	+	protein_coding	IL32	ENSG00000008517.19	104.475	2.32023	0.0837582	814727	link_246	0
chr16	15403537	15405131	NA18983_peak_33699	29.8423	1.90303	0.0356055	chr16	14833721	14896157	+	protein_coding	NOMO1	ENSG00000103512.16	791.479	1.30311	0.0148759	570613	link_247	1
chr16	21501278	21502798	NA18983_peak_33867	221.353	-3.09155	1.32363e-10	chr16	21446683	21520444	-	lncRNA	ENSG00000291073	ENSG00000291073.1	3141.85	-1.39826	1.34886e-05	18406	link_248	1
chr16	21501278	21502798	NA18983_peak_33867	221.353	-3.09155	1.32363e-10	chr16	21901552	21919156	-	lncRNA	ENSG00000290674	ENSG00000290674.1	354.205	3.09481	0.035869	417118	link_249	1
chr16	21506846	21507617	NA18983_peak_33868	111.851	-1.44024	0.000140138	chr16	21446683	21520444	-	lncRNA	ENSG00000291073	ENSG00000291073.1	3141.85	-1.39826	1.34886e-05	13213	link_250	1
chr16	21506846	21507617	NA18983_peak_33868	111.851	-1.44024	0.000140138	chr16	21901552	21919156	-	lncRNA	ENSG00000290674	ENSG00000290674.1	354.205	3.09481	0.035869	411925	link_251	1
chr16	21513715	21514274	NA18983_peak_33869	57.4482	-2.14871	9.52736e-07	chr16	21446683	21520444	-	lncRNA	ENSG00000291073	ENSG00000291073.1	3141.85	-1.39826	1.34886e-05	6450	link_252	1
chr16	21513715	21514274	NA18983_peak_33869	57.4482	-2.14871	9.52736e-07	chr16	21901552	21919156	-	lncRNA	ENSG00000290674	ENSG00000290674.1	354.205	3.09481	0.035869	405162	link_253	1
chr16	21517276	21520781	NA18983_peak_33870	545.792	-1.5023	1.08039e-21	chr16	21446683	21520444	-	lncRNA	ENSG00000291073	ENSG00000291073.1	3141.85	-1.39826	1.34886e-05	1416	link_254	1
chr16	21517276	21520781	NA18983_peak_33870	545.792	-1.5023	1.08039e-21	chr16	21901552	21919156	-	lncRNA	ENSG00000290674	ENSG00000290674.1	354.205	3.09481	0.035869	400128	link_255	1
chr16	21540528	21542248	NA18983_peak_33872	219.587	-2.23389	8.78823e-17	chr16	21446683	21520444	-	lncRNA	ENSG00000291073	ENSG00000291073.1	3141.85	-1.39826	1.34886e-05	20944	link_256	1
chr16	21540528	21542248	NA18983_peak_33872	219.587	-2.23389	8.78823e-17	chr16	21901552	21919156	-	lncRNA	ENSG00000290674	ENSG00000290674.1	354.205	3.09481	0.035869	377768	link_257	1
chr16	56423741	56425898	NA18983_peak_34630	144.9	5.87652	7.71658e-05	chr16	57358783	57366189	+	protein_coding	CCL22	ENSG00000102962.5	838.621	1.37543	0.000581348	933964	link_258	0
chr16	68490876	68491659	NA18983_peak_35004	34.692	-2.44335	0.00820791	chr16	68737292	68835537	+	protein_coding	CDH1	ENSG00000039068.20	264.99	-2.51871	0.0229621	246025	link_259	1
chr16	81000391	81000877	NA18983_peak_35458	23.5552	2.24726	0.00440141	chr16	80826074	80892682	-	lncRNA	ARLNC1	ENSG00000260896.6	39.8717	3.12112	0.0971952	107952	link_260	0
chr16	83789576	83790488	NA18983_peak_35555	23.8347	2.01897	0.00333102	chr16	84565596	84618078	-	protein_coding	COTL1	ENSG00000103187.8	2088.83	1.02612	0.00360215	828046	link_261	0
chr16	84175263	84176070	NA18983_peak_35575	44.2688	-2.9035	5.44039e-08	chr16	84565596	84618078	-	protein_coding	COTL1	ENSG00000103187.8	2088.83	1.02612	0.00360215	442412	link_262	0
chr16	84593586	84594841	NA18983_peak_35586	204.839	1.05391	0.00344976	chr16	84565596	84618078	-	protein_coding	COTL1	ENSG00000103187.8	2088.83	1.02612	0.00360215	23865	link_263	1
chr16	84805893	84806968	NA18983_peak_35608	42.9404	-2.18754	0.000216793	chr16	84565596	84618078	-	protein_coding	COTL1	ENSG00000103187.8	2088.83	1.02612	0.00360215	188352	link_264	1
chr17	14434305	14435311	NA18983_peak_36480	69.6678	-2.08992	2.90726e-07	chr17	14301081	14349404	+	protein_coding	HS3ST3B1	ENSG00000125430.9	137.865	-2.73002	0.071923	133727	link_265	1
chr17	35244022	35244774	NA18983_peak_37128	66.1578	6.11966	3.40397e-05	chr17	35243071	35273655	+	protein_coding	SLFN5	ENSG00000166750.10	956.323	3.65341	0.00459803	1327	link_266	1
chr17	35244022	35244774	NA18983_peak_37128	66.1578	6.11966	3.40397e-05	chr17	35568050	35574900	+	lncRNA	SNHG30	ENSG00000267321.4	166.017	7.84332	2.19509e-05	323652	link_267	0
chr17	36117334	36119106	NA18983_peak_37169	81.74	-1.3975	0.00148455	chr17	35243071	35273655	+	protein_coding	SLFN5	ENSG00000166750.10	956.323	3.65341	0.00459803	875149	link_268	0
chr17	36117334	36119106	NA18983_peak_37169	81.74	-1.3975	0.00148455	chr17	35568050	35574900	+	lncRNA	SNHG30	ENSG00000267321.4	166.017	7.84332	2.19509e-05	550170	link_269	1
chr17	36188576	36189382	NA18983_peak_37178	205.676	-2.14903	7.63808e-21	chr17	35243071	35273655	+	protein_coding	SLFN5	ENSG00000166750.10	956.323	3.65341	0.00459803	945908	link_270	0
chr17	36188576	36189382	NA18983_peak_37178	205.676	-2.14903	7.63808e-21	chr17	35568050	35574900	+	lncRNA	SNHG30	ENSG00000267321.4	166.017	7.84332	2.19509e-05	620929	link_271	1
chr17	36205790	36206652	NA18983_peak_37181	188.905	-1.09705	3.50613e-06	chr17	35243071	35273655	+	protein_coding	SLFN5	ENSG00000166750.10	956.323	3.65341	0.00459803	963150	link_272	0
chr17	36205790	36206652	NA18983_peak_37181	188.905	-1.09705	3.50613e-06	chr17	35568050	35574900	+	lncRNA	SNHG30	ENSG00000267321.4	166.017	7.84332	2.19509e-05	638171	link_273	1
chr17	36210563	36211381	NA18983_peak_37182	319.5	-1.48147	1.11494e-06	chr17	35243071	35273655	+	protein_coding	SLFN5	ENSG00000166750.10	956.323	3.65341	0.00459803	967901	link_274	0
chr17	36210563	36211381	NA18983_peak_37182	319.5	-1.48147	1.11494e-06	chr17	35568050	35574900	+	lncRNA	SNHG30	ENSG00000267321.4	166.017	7.84332	2.19509e-05	642922	link_275	1
chr17	36211795	36212090	NA18983_peak_37183	32.9175	-1.8769	0.00116175	chr17	35243071	35273655	+	protein_coding	SLFN5	ENSG00000166750.10	956.323	3.65341	0.00459803	968871	link_276	0
chr17	36211795	36212090	NA18983_peak_37183	32.9175	-1.8769	0.00116175	chr17	35568050	35574900	+	lncRNA	SNHG30	ENSG00000267321.4	166.017	7.84332	2.19509e-05	643892	link_277	1
chr17	43333997	43335370	NA18983_peak_37512	34.1931	-3.74746	0.00115313	chr17	43338741	43389226	-	lncRNA	LINC00910	ENSG00000188825.16	782.533	-1.34018	0.000380739	54543	link_278	0
chr17	43333997	43335370	NA18983_peak_37512	34.1931	-3.74746	0.00115313	chr17	43360033	43361361	-	TEC	ENSG00000279602	ENSG00000279602.2	262.287	-1.38943	0.00609082	26678	link_279	0
chr17	43508835	43509933	NA18983_peak_37522	37.435	3.0879	0.00021196	chr17	43338741	43389226	-	lncRNA	LINC00910	ENSG00000188825.16	782.533	-1.34018	0.000380739	120158	link_280	1
chr17	43508835	43509933	NA18983_peak_37522	37.435	3.0879	0.00021196	chr17	43360033	43361361	-	TEC	ENSG00000279602	ENSG00000279602.2	262.287	-1.38943	0.00609082	148023	link_281	1
chr17	43916927	43918170	NA18983_peak_37544	44.7627	-1.44294	0.00894476	chr17	43338741	43389226	-	lncRNA	LINC00910	ENSG00000188825.16	782.533	-1.34018	0.000380739	528322	link_282	1
chr17	43916927	43918170	NA18983_peak_37544	44.7627	-1.44294	0.00894476	chr17	43360033	43361361	-	TEC	ENSG00000279602	ENSG00000279602.2	262.287	-1.38943	0.00609082	556187	link_283	1
chr17	67035312	67036418	NA18983_peak_38520	140.96	1.11983	0.00023117	chr17	66302613	66810743	+	protein_coding	PRKCA	ENSG00000154229.12	506.517	-1.58837	0.00106658	733252	link_284	0
chr17	72407193	72408398	NA18983_peak_38717	55.0324	2.2786	0.00340554	chr17	72290091	72640472	-	lncRNA	LINC00511	ENSG00000227036.10	795.306	2.78455	6.38973e-10	232677	link_285	0
chr17	72591715	72593152	NA18983_peak_38735	70.7653	1.88796	0.0434138	chr17	72290091	72640472	-	lncRNA	LINC00511	ENSG00000227036.10	795.306	2.78455	6.38973e-10	48039	link_286	1
chr17	72614897	72615883	NA18983_peak_38739	45.5259	2.60804	0.00820791	chr17	72290091	72640472	-	lncRNA	LINC00511	ENSG00000227036.10	795.306	2.78455	6.38973e-10	25082	link_287	1
chr17	72931004	72932071	NA18983_peak_38751	74.451	2.20984	2.66179e-05	chr17	72290091	72640472	-	lncRNA	LINC00511	ENSG00000227036.10	795.306	2.78455	6.38973e-10	291065	link_288	1
chr17	77320712	77321244	NA18983_peak_39027	59.6124	1.38258	0.0380557	chr17	77280569	77500596	+	protein_coding	SEPTIN9	ENSG00000184640.20	3013.75	1.7008	9.22017e-08	40409	link_289	1
chr17	78241920	78243268	NA18983_peak_39084	90.8151	-1.92646	6.87248e-07	chr17	77280569	77500596	+	protein_coding	SEPTIN9	ENSG00000184640.20	3013.75	1.7008	9.22017e-08	962025	link_290	0
chr18	11972684	11973672	NA18983_peak_39657	42.0973	-4.49142	3.00981e-05	chr18	12446512	12658107	-	protein_coding	SPIRE1	ENSG00000134278.16	451.84	-2.0975	0.00164285	684929	link_291	0
chr18	12005065	12006240	NA18983_peak_39660	39.1898	-2.38071	3.4095e-05	chr18	12446512	12658107	-	protein_coding	SPIRE1	ENSG00000134278.16	451.84	-2.0975	0.00164285	652455	link_292	0
chr18	12199694	12200759	NA18983_peak_39668	54.9503	3.87483	0.0301642	chr18	12446512	12658107	-	protein_coding	SPIRE1	ENSG00000134278.16	451.84	-2.0975	0.00164285	457881	link_293	0
chr18	12214242	12215407	NA18983_peak_39669	58.9592	5.56062	0.000256981	chr18	12446512	12658107	-	protein_coding	SPIRE1	ENSG00000134278.16	451.84	-2.0975	0.00164285	443283	link_294	0
chr18	12996052	12996523	NA18983_peak_39709	47.468	-1.25893	0.0415564	chr18	12446512	12658107	-	protein_coding	SPIRE1	ENSG00000134278.16	451.84	-2.0975	0.00164285	338180	link_295	0
chr18	25917540	25918573	NA18983_peak_39955	16.7032	-2.64579	0.0271772	chr18	26226445	26391685	+	protein_coding	TAF4B	ENSG00000141384.13	3262.81	-1.23445	0.00164285	308389	link_296	0
chr18	26181355	26182108	NA18983_peak_39971	39.4877	-3.94408	0.00648055	chr18	26226445	26391685	+	protein_coding	TAF4B	ENSG00000141384.13	3262.81	-1.23445	0.00164285	44714	link_297	1
chr18	26358007	26358346	NA18983_peak_39979	14.5858	-2.67562	0.0264237	chr18	26226445	26391685	+	protein_coding	TAF4B	ENSG00000141384.13	3262.81	-1.23445	0.00164285	131731	link_298	1
chr18	31724172	31724989	NA18983_peak_40087	29.3773	-2.95353	0.00628402	chr18	32018825	32073219	+	protein_coding	RNF125	ENSG00000101695.9	327.68	2.70792	5.83912e-06	294245	link_299	1
chr18	31724172	31724989	NA18983_peak_40087	29.3773	-2.95353	0.00628402	chr18	32018829	32111779	+	lncRNA	ENSG00000263917	ENSG00000263917.1	1827.31	1.18347	0.00773304	294249	link_300	1
chr18	32040126	32041312	NA18983_peak_40102	27.4407	1.69427	0.020105	chr18	32018825	32073219	+	protein_coding	RNF125	ENSG00000101695.9	327.68	2.70792	5.83912e-06	21894	link_301	1
chr18	32040126	32041312	NA18983_peak_40102	27.4407	1.69427	0.020105	chr18	32018829	32111779	+	lncRNA	ENSG00000263917	ENSG00000263917.1	1827.31	1.18347	0.00773304	21890	link_302	1
chr18	32084560	32085962	NA18983_peak_40106	127.798	2.21609	0.000427214	chr18	32018825	32073219	+	protein_coding	RNF125	ENSG00000101695.9	327.68	2.70792	5.83912e-06	66436	link_303	1
chr18	32084560	32085962	NA18983_peak_40106	127.798	2.21609	0.000427214	chr18	32018829	32111779	+	lncRNA	ENSG00000263917	ENSG00000263917.1	1827.31	1.18347	0.00773304	66432	link_304	1
chr18	36360109	36361406	NA18983_peak_40257	37.7771	-1.80557	0.00864569	chr18	36297713	36780220	+	protein_coding	FHOD3	ENSG00000134775.16	4399.43	-2.14994	2.28158e-10	63044	link_305	1
chr18	36365742	36368071	NA18983_peak_40258	117.056	-1.40922	0.0311283	chr18	36297713	36780220	+	protein_coding	FHOD3	ENSG00000134775.16	4399.43	-2.14994	2.28158e-10	69193	link_306	1
chr18	37006599	37007332	NA18983_peak_40292	34.5805	3.66414	3.18297e-06	chr18	36297713	36780220	+	protein_coding	FHOD3	ENSG00000134775.16	4399.43	-2.14994	2.28158e-10	709252	link_307	0
chr18	45455999	45456608	NA18983_peak_40480	33.6089	3.66039	0.00172457	chr18	46326809	46463140	+	protein_coding	RNF165	ENSG00000141622.14	152.144	5.70304	0.00998976	870506	link_308	0
chr19	20051773	20052815	NA18983_peak_42896	95.6058	-2.09636	1.01642e-07	chr19	19997058	20039505	-	protein_coding	ZNF682	ENSG00000197124.12	422.444	-1.14652	0.0427968	12789	link_309	1
chr19	20051773	20052815	NA18983_peak_42896	95.6058	-2.09636	1.01642e-07	chr19	20077994	20127076	+	protein_coding	ZNF90	ENSG00000213988.11	621.779	-1.98651	1.54057e-06	25700	link_310	1
chr19	20051773	20052815	NA18983_peak_42896	95.6058	-2.09636	1.01642e-07	chr19	20122569	20321305	-	lncRNA	ENSG00000267383	ENSG00000267383.9	449.185	-2.12148	1.43491e-06	269011	link_311	0
chr19	20051773	20052815	NA18983_peak_42896	95.6058	-2.09636	1.01642e-07	chr19	20340262	20424986	-	lncRNA	ENSG00000291130	ENSG00000291130.1	720.394	-1.0163	0.0794329	372692	link_312	0
chr19	20237679	20238652	NA18983_peak_42899	68.2663	-2.02629	0.000383763	chr19	19997058	20039505	-	protein_coding	ZNF682	ENSG00000197124.12	422.444	-1.14652	0.0427968	198660	link_313	1
chr19	20237679	20238652	NA18983_peak_42899	68.2663	-2.02629	0.000383763	chr19	20077994	20127076	+	protein_coding	ZNF90	ENSG00000213988.11	621.779	-1.98651	1.54057e-06	160171	link_314	1
chr19	20237679	20238652	NA18983_peak_42899	68.2663	-2.02629	0.000383763	chr19	20122569	20321305	-	lncRNA	ENSG00000267383	ENSG00000267383.9	449.185	-2.12148	1.43491e-06	83140	link_315	0
chr19	20237679	20238652	NA18983_peak_42899	68.2663	-2.02629	0.000383763	chr19	20340262	20424986	-	lncRNA	ENSG00000291130	ENSG00000291130.1	720.394	-1.0163	0.0794329	186821	link_316	0
chr19	21568885	21569900	NA18983_peak_42918	80.2736	-2.04907	0.00114762	chr19	21554640	21569256	-	lncRNA	ENSG00000268081	ENSG00000268081.3	77.3516	-4.42616	0.00526998	136	link_317	1
chr19	21568885	21569900	NA18983_peak_42918	80.2736	-2.04907	0.00114762	chr19	21932958	22010949	-	protein_coding	ZNF208	ENSG00000160321.16	117.869	4.61625	1.03612e-05	441557	link_318	1
chr19	53553242	53555047	NA18983_peak_44105	98.6056	-5.51839	4.42806e-08	chr19	53519527	53580269	+	protein_coding	ZNF331	ENSG00000130844.19	586.523	-3.13726	6.55649e-08	34617	link_319	1
chr19	56538185	56539328	NA18983_peak_44236	107.514	2.7365	9.03254e-05	chr19	56538948	56556808	+	protein_coding	ZFP28	ENSG00000196867.8	92.157	3.17385	0.00418036	192	link_320	1
chr19	57769256	57770299	NA18983_peak_44267	109.645	-6.18972	2.95779e-05	chr19	57819719	57858941	+	protein_coding	ENSG00000268750	ENSG00000268750.7	1893.58	-1.27333	0.00847374	49942	link_321	1
chr19	57769256	57770299	NA18983_peak_44267	109.645	-6.18972	2.95779e-05	chr19	57819721	57846238	+	protein_coding	ZNF587B	ENSG00000269343.9	1483.62	-1.40291	0.00486127	49944	link_322	1
chr19	58097831	58098795	NA18983_peak_44278	75.111	-2.69741	0.000178538	chr19	57819719	57858941	+	protein_coding	ENSG00000268750	ENSG00000268750.7	1893.58	-1.27333	0.00847374	278594	link_323	1
chr19	58097831	58098795	NA18983_peak_44278	75.111	-2.69741	0.000178538	chr19	57819721	57846238	+	protein_coding	ZNF587B	ENSG00000269343.9	1483.62	-1.40291	0.00486127	278592	link_324	1
chr2	832754	833702	NA18983_peak_44336	68.9338	-1.25828	0.00317119	chr2	950849	1367613	+	protein_coding	SNTG2	ENSG00000172554.12	1211.84	-2.11374	6.69373e-12	117621	link_325	1
chr2	881085	881898	NA18983_peak_44339	102.211	-1.80015	0.00670648	chr2	950849	1367613	+	protein_coding	SNTG2	ENSG00000172554.12	1211.84	-2.11374	6.69373e-12	69358	link_326	1
chr2	884437	885005	NA18983_peak_44340	31.8702	-2.2943	0.00261644	chr2	950849	1367613	+	protein_coding	SNTG2	ENSG00000172554.12	1211.84	-2.11374	6.69373e-12	66128	link_327	1
chr2	1044965	1045741	NA18983_peak_44350	46.1751	-1.63787	0.0207282	chr2	950849	1367613	+	protein_coding	SNTG2	ENSG00000172554.12	1211.84	-2.11374	6.69373e-12	94504	link_328	1
chr2	37545255	37546154	NA18983_peak_45695	83.7752	1.93088	8.2e-07	chr2	37489453	37605384	+	lncRNA	ENSG00000289545	ENSG00000289545.2	254.514	2.09889	0.0617144	56251	link_329	1
chr2	74032053	74033269	NA18983_peak_47230	199.26	2.6671	1.43631e-08	chr2	72942036	73075619	-	protein_coding	SFXN5	ENSG00000144040.13	258.676	1.99588	0.000529491	957042	link_330	0
chr2	89213259	89214037	NA18983_peak_47623	20.8337	-1.67741	0.0463936	chr2	89542842	89585652	-	lncRNA	ENSG00000290846	ENSG00000290846.1	72.9028	-3.57598	0.0698672	372004	link_331	1
chr2	102227356	102228201	NA18983_peak_47935	67.4871	-2.29737	0.000169483	chr2	102619553	102711355	+	protein_coding	SLC9A2	ENSG00000115616.3	273.338	-2.31523	0.000416309	391775	link_332	0
chr2	104852055	104854265	NA18983_peak_47995	82.246	2.27449	0.0150084	chr2	105357712	105438513	-	protein_coding	FHL2	ENSG00000115641.19	345.092	-1.8755	3.61911e-05	585353	link_333	0
chr2	104914238	104915620	NA18983_peak_47997	42.6077	2.63748	0.0193759	chr2	105357712	105438513	-	protein_coding	FHL2	ENSG00000115641.19	345.092	-1.8755	3.61911e-05	523584	link_334	0
chr2	105398343	105399474	NA18983_peak_48027	99.2226	-1.39509	0.0079318	chr2	105357712	105438513	-	protein_coding	FHL2	ENSG00000115641.19	345.092	-1.8755	3.61911e-05	39605	link_335	1
chr2	105811944	105812714	NA18983_peak_48052	70.5242	1.11079	0.0174943	chr2	105357712	105438513	-	protein_coding	FHL2	ENSG00000115641.19	345.092	-1.8755	3.61911e-05	373816	link_336	1
chr2	106159932	106161342	NA18983_peak_48076	63.3633	1.16743	0.0421129	chr2	105357712	105438513	-	protein_coding	FHL2	ENSG00000115641.19	345.092	-1.8755	3.61911e-05	722124	link_337	0
chr2	106269474	106270276	NA18983_peak_48081	37.1505	1.36679	0.0154418	chr2	105357712	105438513	-	protein_coding	FHL2	ENSG00000115641.19	345.092	-1.8755	3.61911e-05	831362	link_338	0
chr2	111705439	111706734	NA18983_peak_48239	117.278	2.3284	0.0486745	chr2	111611639	111884690	-	protein_coding	ANAPC1	ENSG00000153107.13	1709.8	7.46685	6.08908e-05	178604	link_339	1
chr2	111705439	111706734	NA18983_peak_48239	117.278	2.3284	0.0486745	chr2	112275597	112340063	+	protein_coding	ZC3H6	ENSG00000188177.14	338.898	2.58012	0.0617402	569511	link_340	0
chr2	112880779	112881787	NA18983_peak_48304	99.29	-1.62247	0.0301642	chr2	111611639	111884690	-	protein_coding	ANAPC1	ENSG00000153107.13	1709.8	7.46685	6.08908e-05	996593	link_341	0
chr2	112880779	112881787	NA18983_peak_48304	99.29	-1.62247	0.0301642	chr2	112275597	112340063	+	protein_coding	ZC3H6	ENSG00000188177.14	338.898	2.58012	0.0617402	605686	link_342	0
chr2	112880779	112881787	NA18983_peak_48304	99.29	-1.62247	0.0301642	chr2	113437691	113496204	+	protein_coding	CBWD2	ENSG00000136682.16	1439.28	-1.22539	0.0231366	556408	link_343	0
chr2	130823776	130825048	NA18983_peak_48753	169.714	-1.75936	5.96769e-07	chr2	131492813	131521573	+	transcribed_processed_pseudogene	SMPD4BP	ENSG00000152117.18	992.87	4.83481	0.0229621	668401	link_344	1
chr2	130823776	130825048	NA18983_peak_48753	169.714	-1.75936	5.96769e-07	chr2	131591752	131628147	+	unprocessed_pseudogene	POTEKP	ENSG00000204434.6	96.1035	2.22273	0.0111777	767340	link_345	1
chr2	131577877	131578661	NA18983_peak_48781	50.5324	1.22802	0.0259767	chr2	131492813	131521573	+	transcribed_processed_pseudogene	SMPD4BP	ENSG00000152117.18	992.87	4.83481	0.0229621	85456	link_346	1
chr2	131577877	131578661	NA18983_peak_48781	50.5324	1.22802	0.0259767	chr2	131591752	131628147	+	unprocessed_pseudogene	POTEKP	ENSG00000204434.6	96.1035	2.22273	0.0111777	13483	link_347	1
chr2	173963426	173965996	NA18983_peak_50302	471.781	-1.77028	0.000634322	chr2	174547141	174776720	+	lncRNA	ENSG00000236449	ENSG00000236449.2	50.1805	-6.3614	0.00288735	582430	link_348	0
chr2	173963426	173965996	NA18983_peak_50302	471.781	-1.77028	0.000634322	chr2	174719821	174720853	+	lncRNA	ENSG00000290018	ENSG00000290018.1	15.3316	-6.28027	0.00682832	755110	link_349	0
chr2	173963426	173965996	NA18983_peak_50302	471.781	-1.77028	0.000634322	chr2	174719908	174720318	+	processed_pseudogene	H3P6	ENSG00000235655.3	13.8726	-6.12704	0.0103615	755197	link_350	0
chr2	178450101	178451955	NA18983_peak_50454	463.749	-3.00449	1.08038e-21	chr2	179101678	179264832	-	protein_coding	SESTD1	ENSG00000187231.14	971.32	-1.08575	0.0386596	813804	link_351	0
chr2	179247472	179248191	NA18983_peak_50488	29.7826	-3.76747	0.00113933	chr2	179101678	179264832	-	protein_coding	SESTD1	ENSG00000187231.14	971.32	-1.08575	0.0386596	17001	link_352	1
chr2	179268340	179268730	NA18983_peak_50491	38.3571	-1.58539	0.0066213	chr2	179101678	179264832	-	protein_coding	SESTD1	ENSG00000187231.14	971.32	-1.08575	0.0386596	3703	link_353	1
chr2	179765691	179766262	NA18983_peak_50504	13.4277	-5.49154	0.000642954	chr2	179101678	179264832	-	protein_coding	SESTD1	ENSG00000187231.14	971.32	-1.08575	0.0386596	501144	link_354	1
chr2	191385592	191386261	NA18983_peak_50946	36.1371	1.13935	0.0499121	chr2	190408355	190509205	+	protein_coding	MFSD6	ENSG00000151690.15	1539.9	-1.0505	0.00418036	977571	link_355	0
chr2	191385592	191386261	NA18983_peak_50946	36.1371	1.13935	0.0499121	chr2	191245185	191425389	+	protein_coding	MYO1B	ENSG00000128641.19	104.786	-2.23876	0.0874405	140741	link_356	1
chr2	205967295	205968059	NA18983_peak_51499	27.0578	3.18774	5.10337e-05	chr2	206443532	206621127	+	protein_coding	ADAM23	ENSG00000114948.13	467.219	2.70989	0.00484964	475855	link_357	1
chr2	206249963	206251111	NA18983_peak_51513	48.1782	-2.53197	0.000305389	chr2	206443532	206621127	+	protein_coding	ADAM23	ENSG00000114948.13	467.219	2.70989	0.00484964	192995	link_358	1
chr2	206274307	206275743	NA18983_peak_51515	91.1186	1.99706	0.0253603	chr2	206443532	206621127	+	protein_coding	ADAM23	ENSG00000114948.13	467.219	2.70989	0.00484964	168507	link_359	1
chr2	206798074	206798536	NA18983_peak_51540	19.5096	-3.55675	0.0227984	chr2	206443532	206621127	+	protein_coding	ADAM23	ENSG00000114948.13	467.219	2.70989	0.00484964	354773	link_360	0
chr2	214683673	214684544	NA18983_peak_51849	116.288	3.6319	0.00139202	chr2	214810181	214963575	+	lncRNA	SNHG31	ENSG00000229267.3	337.08	4.09271	1.38222e-09	126073	link_361	1
chr2	218892165	218893224	NA18983_peak_52070	199.08	1.27268	0.0252392	chr2	219685381	219737937	+	lncRNA	LINC02832	ENSG00000227308.2	93.1137	-2.41179	0.0112613	792687	link_362	0
chr2	220432542	220433227	NA18983_peak_52133	26.7954	-3.52252	0.0224918	chr2	219685381	219737937	+	lncRNA	LINC02832	ENSG00000227308.2	93.1137	-2.41179	0.0112613	747503	link_363	0
chr20	43666590	43668334	NA18983_peak_54554	90.1463	-1.66605	0.00453976	chr20	43540171	43569498	+	protein_coding	ENSG00000277611	ENSG00000277611.1	54.6054	-2.99975	0.082885	127291	link_364	1
chr20	47847881	47848597	NA18983_peak_54784	20.1631	-2.22319	0.0207159	chr20	47391925	47412327	-	lncRNA	LINC01754	ENSG00000224565.2	438.35	-1.39559	0.0966997	435912	link_365	0
chr20	53187193	53188241	NA18983_peak_55045	44.5598	1.99725	8.89295e-05	chr20	53255979	53487274	-	lncRNA	ENSG00000271774	ENSG00000271774.1	89.4303	-3.97848	0.00035397	299557	link_366	1
chr20	53187193	53188241	NA18983_peak_55045	44.5598	1.99725	8.89295e-05	chr20	53453058	53504314	-	lncRNA	ENSG00000259723	ENSG00000259723.1	160.228	-3.8291	1.86906e-06	316597	link_367	1
chr20	53503348	53504445	NA18983_peak_55055	57.4239	-5.6545	2.35068e-08	chr20	53255979	53487274	-	lncRNA	ENSG00000271774	ENSG00000271774.1	89.4303	-3.97848	0.00035397	16622	link_368	1
chr20	53503348	53504445	NA18983_peak_55055	57.4239	-5.6545	2.35068e-08	chr20	53453058	53504314	-	lncRNA	ENSG00000259723	ENSG00000259723.1	160.228	-3.8291	1.86906e-06	418	link_369	1
chr20	53532634	53533434	NA18983_peak_55056	24.6137	-2.27468	0.0119719	chr20	53255979	53487274	-	lncRNA	ENSG00000271774	ENSG00000271774.1	89.4303	-3.97848	0.00035397	45760	link_370	1
chr20	53532634	53533434	NA18983_peak_55056	24.6137	-2.27468	0.0119719	chr20	53453058	53504314	-	lncRNA	ENSG00000259723	ENSG00000259723.1	160.228	-3.8291	1.86906e-06	28720	link_371	1
chr20	53767262	53768417	NA18983_peak_55087	23.608	1.5485	0.0330426	chr20	53255979	53487274	-	lncRNA	ENSG00000271774	ENSG00000271774.1	89.4303	-3.97848	0.00035397	280565	link_372	0
chr20	53767262	53768417	NA18983_peak_55087	23.608	1.5485	0.0330426	chr20	53453058	53504314	-	lncRNA	ENSG00000259723	ENSG00000259723.1	160.228	-3.8291	1.86906e-06	263525	link_373	0
chr20	58888760	58889403	NA18983_peak_55258	89.1247	-4.68353	3.39569e-11	chr20	58833809	58836529	-	lncRNA	ENSG00000268333	ENSG00000268333.1	30.5436	-5.13937	0.0519948	52552	link_374	0
chr20	60137617	60139064	NA18983_peak_55307	79.7485	3.85902	0.000513742	chr20	60087661	60653784	+	lncRNA	MIR646HG	ENSG00000228340.8	716.136	6.25033	3.00537e-13	50679	link_375	1
chr20	60321217	60322123	NA18983_peak_55315	28.0801	2.16521	0.0301918	chr20	60087661	60653784	+	lncRNA	MIR646HG	ENSG00000228340.8	716.136	6.25033	3.00537e-13	234009	link_376	1
chr20	60402388	60403768	NA18983_peak_55318	67.8988	5.46082	0.000351538	chr20	60087661	60653784	+	lncRNA	MIR646HG	ENSG00000228340.8	716.136	6.25033	3.00537e-13	315417	link_377	1
chr21	29024029	29025406	NA18983_peak_55731	288.254	2.97305	0.000186094	chr21	29077471	29175889	+	protein_coding	MAP3K7CL	ENSG00000156265.16	56.1361	-3.20409	0.0171036	52754	link_378	1
chr21	29506769	29507149	NA18983_peak_55778	14.0754	2.35595	0.0382129	chr21	29077471	29175889	+	protein_coding	MAP3K7CL	ENSG00000156265.16	56.1361	-3.20409	0.0171036	429488	link_379	0
chr21	44845617	44847369	NA18983_peak_56332	39.6879	-1.77672	0.0496465	chr21	45590771	45603088	+	lncRNA	LINC01694	ENSG00000233922.4	77.2798	-2.63903	0.0229621	744278	link_380	0
chr21	45642855	45643937	NA18983_peak_56370	81.0405	-1.28635	0.0356055	chr21	45590771	45603088	+	lncRNA	LINC01694	ENSG00000233922.4	77.2798	-2.63903	0.0229621	52625	link_381	1
chr22	17131578	17132307	NA18983_peak_56420	16.649	-2.42728	0.0147531	chr22	17628855	17730855	+	protein_coding	BCL2L13	ENSG00000099968.18	1736.68	1.34457	0.0752292	496913	link_382	0
chr22	17767336	17768289	NA18983_peak_56448	92.2352	2.14	0.00684536	chr22	17628855	17730855	+	protein_coding	BCL2L13	ENSG00000099968.18	1736.68	1.34457	0.0752292	138957	link_383	1
chr22	18023468	18025049	NA18983_peak_56468	55.3927	-1.2043	0.0467152	chr22	17628855	17730855	+	protein_coding	BCL2L13	ENSG00000099968.18	1736.68	1.34457	0.0752292	395403	link_384	1
chr22	21766848	21767363	NA18983_peak_56597	28.8347	-1.86231	0.0100749	chr22	22298124	22329122	+	lncRNA	ENSG00000286129	ENSG00000286129.1	1689.27	1.26174	0.0237782	531019	link_385	0
chr22	22554582	22555320	NA18983_peak_56635	9.97371	-4.85761	0.0053667	chr22	22298124	22329122	+	lncRNA	ENSG00000286129	ENSG00000286129.1	1689.27	1.26174	0.0237782	256827	link_386	1
chr22	22720240	22721506	NA18983_peak_56640	68.1347	-6.14208	3.67625e-05	chr22	22298124	22329122	+	lncRNA	ENSG00000286129	ENSG00000286129.1	1689.27	1.26174	0.0237782	422749	link_387	1
chr22	22942370	22944016	NA18983_peak_56652	64.2846	3.40459	0.0278412	chr22	22298124	22329122	+	lncRNA	ENSG00000286129	ENSG00000286129.1	1689.27	1.26174	0.0237782	645069	link_388	1
chr22	22942370	22944016	NA18983_peak_56652	64.2846	3.40459	0.0278412	chr22	23901432	23907068	-	lncRNA	ENSG00000273295	ENSG00000273295.1	31.6917	-5.90211	0.00977334	963875	link_389	1
chr22	46035529	46036576	NA18983_peak_57642	170.976	4.00552	0.000241465	chr22	45344063	45413619	-	protein_coding	SMC1B	ENSG00000077935.17	135.186	-4.92782	1.35108e-05	622433	link_390	0
chr22	46035529	46036576	NA18983_peak_57642	170.976	4.00552	0.000241465	chr22	45413693	45432509	+	protein_coding	RIBC2	ENSG00000128408.9	155.684	-2.20221	0.00137709	622359	link_391	0
chr3	9642316	9643164	NA18983_peak_58135	61.5048	-1.68148	0.00203844	chr3	9987904	9994331	+	transcribed_unprocessed_pseudogene	EMC3-AS1	ENSG00000180385.11	503.67	-4.57419	0.00164285	345164	link_392	0
chr3	53218273	53218703	NA18983_peak_60028	21.2749	-2.98836	0.0021774	chr3	53328963	53813733	+	protein_coding	CACNA1D	ENSG00000157388.20	401.3	1.19838	0.0612332	110475	link_393	0
chr3	53744003	53744753	NA18983_peak_60048	44.8048	1.71728	0.00723856	chr3	53328963	53813733	+	protein_coding	CACNA1D	ENSG00000157388.20	401.3	1.19838	0.0612332	415415	link_394	1
chr3	107697448	107698468	NA18983_peak_61410	54.176	-5.90059	8.0724e-05	chr3	108125821	108138610	+	lncRNA	LINC01215	ENSG00000271856.1	1038.2	-1.46	0.00287399	427863	link_395	1
chr3	108387768	108389620	NA18983_peak_61452	211.799	-1.31417	0.00186451	chr3	108125821	108138610	+	lncRNA	LINC01215	ENSG00000271856.1	1038.2	-1.46	0.00287399	262873	link_396	1
chr3	108406540	108407050	NA18983_peak_61453	21.6885	-5.13088	0.00128339	chr3	108125821	108138610	+	lncRNA	LINC01215	ENSG00000271856.1	1038.2	-1.46	0.00287399	280974	link_397	1
chr3	108674075	108674561	NA18983_peak_61473	18.4795	3.92343	0.00835754	chr3	108125821	108138610	+	lncRNA	LINC01215	ENSG00000271856.1	1038.2	-1.46	0.00287399	548497	link_398	0
chr3	115146584	115148258	NA18983_peak_61742	661.662	1.48345	4.15915e-14	chr3	114314500	115147292	-	protein_coding	ZBTB20	ENSG00000181722.18	3269.03	-1.55992	0.000529491	129	link_399	1
chr3	115146584	115148258	NA18983_peak_61742	661.662	1.48345	4.15915e-14	chr3	114314501	114329714	-	lncRNA	ENSG00000259976	ENSG00000259976.3	208.998	-2.60197	0.00447991	817707	link_400	0
chr3	126954425	126955580	NA18983_peak_62251	79.1302	3.16721	1.25166e-05	chr3	126103562	126197994	-	protein_coding	ALDH1L1	ENSG00000144908.14	131.335	1.9205	0.0138839	757008	link_401	0
chr3	130727006	130727653	NA18983_peak_62416	28.3555	-4.1068	1.76606e-05	chr3	130097782	130111506	-	lncRNA	ENSG00000291081	ENSG00000291081.1	254.681	-3.02046	4.49221e-05	615823	link_402	0
chr3	130727006	130727653	NA18983_peak_62416	28.3555	-4.1068	1.76606e-05	chr3	130099258	130111472	-	transcribed_unprocessed_pseudogene	FAM86HP	ENSG00000253540.8	242.89	-3.02047	4.673e-05	615857	link_403	0
chr3	146117565	146118162	NA18983_peak_63008	15.6076	-4.06329	0.00632406	chr3	146035139	146163725	-	protein_coding	PLOD2	ENSG00000152952.13	632.614	-4.71154	4.30167e-22	45862	link_404	1
chr3	146156810	146157253	NA18983_peak_63010	30.293	-3.50004	0.0033508	chr3	146035139	146163725	-	protein_coding	PLOD2	ENSG00000152952.13	632.614	-4.71154	4.30167e-22	6694	link_405	1
chr3	174440531	174441822	NA18983_peak_64100	91.1061	-1.05686	0.0339935	chr3	175234861	175271096	-	lncRNA	NAALADL2-AS2	ENSG00000226779.1	1687.77	1.49354	1.39719e-06	829920	link_406	0
chr3	175484730	175485175	NA18983_peak_64122	34.4217	2.44601	0.000844123	chr3	175234861	175271096	-	lncRNA	NAALADL2-AS2	ENSG00000226779.1	1687.77	1.49354	1.39719e-06	213856	link_407	1
chr3	175486161	175486996	NA18983_peak_64123	72.6219	1.73726	0.000354926	chr3	175234861	175271096	-	lncRNA	NAALADL2-AS2	ENSG00000226779.1	1687.77	1.49354	1.39719e-06	215482	link_408	1
chr3	175489402	175490172	NA18983_peak_64124	39.6356	1.38262	0.0367611	chr3	175234861	175271096	-	lncRNA	NAALADL2-AS2	ENSG00000226779.1	1687.77	1.49354	1.39719e-06	218691	link_409	1
chr3	185961495	185962374	NA18983_peak_64581	32.6518	-1.79777	0.00408067	chr3	185282941	185489094	+	protein_coding	MAP3K13	ENSG00000073803.14	433.183	1.73483	0.00197936	678993	link_410	0
chr4	10039947	10041181	NA18983_peak_65570	38.2774	1.77358	0.0053667	chr4	9771153	10054936	-	protein_coding	SLC2A9	ENSG00000109667.12	103.71	-1.88825	0.0246399	14372	link_411	1
chr4	10095841	10097032	NA18983_peak_65573	130.637	1.7231	0.000339777	chr4	9771153	10054936	-	protein_coding	SLC2A9	ENSG00000109667.12	103.71	-1.88825	0.0246399	41500	link_412	1
chr4	10664274	10664750	NA18983_peak_65596	24.7982	-1.93518	0.0359943	chr4	9771153	10054936	-	protein_coding	SLC2A9	ENSG00000109667.12	103.71	-1.88825	0.0246399	609576	link_413	0
chr4	26293763	26294218	NA18983_peak_66053	13.99	2.70043	0.00581801	chr4	26857601	27025381	+	protein_coding	STIM2	ENSG00000109689.20	1238.68	-9.87645	8.39884e-09	563611	link_414	0
chr4	37632283	37632856	NA18983_peak_66262	14.013	-3.23303	0.0131403	chr4	38420662	38523180	-	lncRNA	LINC01258	ENSG00000249534.2	165.108	-1.43116	0.0496674	890611	link_415	0
chr4	37715656	37716887	NA18983_peak_66269	116.999	-1.14968	0.0324334	chr4	38420662	38523180	-	lncRNA	LINC01258	ENSG00000249534.2	165.108	-1.43116	0.0496674	806909	link_416	0
chr4	37715656	37716887	NA18983_peak_66269	116.999	-1.14968	0.0324334	chr4	38664197	38701517	+	protein_coding	KLF3	ENSG00000109787.13	845.51	-1.10553	0.0471196	947926	link_417	0
chr4	39036818	39037715	NA18983_peak_66367	53.6408	3.28682	3.57679e-05	chr4	38420662	38523180	-	lncRNA	LINC01258	ENSG00000249534.2	165.108	-1.43116	0.0496674	514086	link_418	0
chr4	39036818	39037715	NA18983_peak_66367	53.6408	3.28682	3.57679e-05	chr4	38664197	38701517	+	protein_coding	KLF3	ENSG00000109787.13	845.51	-1.10553	0.0471196	373069	link_419	0
chr4	39125026	39125736	NA18983_peak_66372	38.8025	1.28434	0.0499103	chr4	38420662	38523180	-	lncRNA	LINC01258	ENSG00000249534.2	165.108	-1.43116	0.0496674	602201	link_420	0
chr4	39125026	39125736	NA18983_peak_66372	38.8025	1.28434	0.0499103	chr4	38664197	38701517	+	protein_coding	KLF3	ENSG00000109787.13	845.51	-1.10553	0.0471196	461184	link_421	0
chr4	39154100	39154505	NA18983_peak_66374	11.5371	3.58233	0.0248454	chr4	38420662	38523180	-	lncRNA	LINC01258	ENSG00000249534.2	165.108	-1.43116	0.0496674	631122	link_422	0
chr4	39154100	39154505	NA18983_peak_66374	11.5371	3.58233	0.0248454	chr4	38664197	38701517	+	protein_coding	KLF3	ENSG00000109787.13	845.51	-1.10553	0.0471196	490105	link_423	0
chr4	39568817	39569598	NA18983_peak_66385	18.8683	2.38773	0.00835754	chr4	38664197	38701517	+	protein_coding	KLF3	ENSG00000109787.13	845.51	-1.10553	0.0471196	905010	link_424	0
chr4	39618136	39618923	NA18983_peak_66388	92.9963	-1.26572	0.00640524	chr4	38664197	38701517	+	protein_coding	KLF3	ENSG00000109787.13	845.51	-1.10553	0.0471196	954332	link_425	0
chr4	40265161	40266142	NA18983_peak_66441	26.6787	-2.54534	0.0130418	chr4	41256413	41268455	+	protein_coding	UCHL1	ENSG00000154277.13	592.694	-1.56035	2.65994e-05	990762	link_426	0
chr4	41256528	41258093	NA18983_peak_66512	138.061	-1.99992	2.31447e-09	chr4	41256413	41268455	+	protein_coding	UCHL1	ENSG00000154277.13	592.694	-1.56035	2.65994e-05	897	link_427	1
chr4	41647242	41648068	NA18983_peak_66521	18.4474	2.64602	0.0107139	chr4	41256413	41268455	+	protein_coding	UCHL1	ENSG00000154277.13	592.694	-1.56035	2.65994e-05	391242	link_428	0
chr4	68668513	68669020	NA18983_peak_67098	22.6707	1.67227	0.0207189	chr4	68537173	68576413	-	protein_coding	UGT2B17	ENSG00000197888.3	1807.65	2.99822	0.0102516	92353	link_429	1
chr4	68668513	68669020	NA18983_peak_67098	22.6707	1.67227	0.0207189	chr4	68646597	68670652	-	protein_coding	UGT2B15	ENSG00000196620.10	56.7819	2.48628	0.0989322	1886	link_430	1
chr4	142645493	142646174	NA18983_peak_69620	33.7042	1.41503	0.039529	chr4	142023160	142847432	-	protein_coding	INPP4B	ENSG00000109452.13	4105.21	1.40246	0.000416309	201599	link_431	0
chr4	142645493	142646174	NA18983_peak_69620	33.7042	1.41503	0.039529	chr4	142566019	142660950	+	lncRNA	ENSG00000249806	ENSG00000249806.1	112.655	2.83083	0.0504772	79814	link_432	1
chr4	186137203	186137689	NA18983_peak_71228	33.2159	1.81955	0.0323864	chr4	185585444	185956652	-	protein_coding	SORBS2	ENSG00000154556.20	486.593	-3.67676	4.98343e-14	180794	link_433	1
chr5	430627	431513	NA18983_peak_71269	42.5516	1.5622	0.040636	chr5	1050384	1112063	-	protein_coding	SLC12A7	ENSG00000113504.21	348.202	1.29172	0.0265704	680993	link_434	1
chr5	692604	694317	NA18983_peak_71288	72.913	-3.05058	8.17633e-06	chr5	1050384	1112063	-	protein_coding	SLC12A7	ENSG00000113504.21	348.202	1.29172	0.0265704	418603	link_435	1
chr5	692604	694317	NA18983_peak_71288	72.913	-3.05058	8.17633e-06	chr5	1567495	1594651	-	lncRNA	ENSG00000291055	ENSG00000291055.1	391.757	1.78162	0.000114434	901191	link_436	1
chr5	692604	694317	NA18983_peak_71288	72.913	-3.05058	8.17633e-06	chr5	1572222	1593289	-	transcribed_unprocessed_pseudogene	SDHAP3	ENSG00000185986.14	350.546	1.62233	0.00111337	899829	link_437	1
chr5	963315	964392	NA18983_peak_71305	108.548	4.14933	5.20993e-06	chr5	1050384	1112063	-	protein_coding	SLC12A7	ENSG00000113504.21	348.202	1.29172	0.0265704	148210	link_438	1
chr5	963315	964392	NA18983_peak_71305	108.548	4.14933	5.20993e-06	chr5	1567495	1594651	-	lncRNA	ENSG00000291055	ENSG00000291055.1	391.757	1.78162	0.000114434	630798	link_439	1
chr5	963315	964392	NA18983_peak_71305	108.548	4.14933	5.20993e-06	chr5	1572222	1593289	-	transcribed_unprocessed_pseudogene	SDHAP3	ENSG00000185986.14	350.546	1.62233	0.00111337	629436	link_440	1
chr5	1133470	1135113	NA18983_peak_71313	111.341	1.02726	0.000291079	chr5	1050384	1112063	-	protein_coding	SLC12A7	ENSG00000113504.21	348.202	1.29172	0.0265704	22228	link_441	1
chr5	1133470	1135113	NA18983_peak_71313	111.341	1.02726	0.000291079	chr5	1567495	1594651	-	lncRNA	ENSG00000291055	ENSG00000291055.1	391.757	1.78162	0.000114434	460360	link_442	1
chr5	1133470	1135113	NA18983_peak_71313	111.341	1.02726	0.000291079	chr5	1572222	1593289	-	transcribed_unprocessed_pseudogene	SDHAP3	ENSG00000185986.14	350.546	1.62233	0.00111337	458998	link_443	1
chr5	1593989	1594976	NA18983_peak_71339	109.36	5.42217	1.76015e-10	chr5	1050384	1112063	-	protein_coding	SLC12A7	ENSG00000113504.21	348.202	1.29172	0.0265704	482419	link_444	1
chr5	1593989	1594976	NA18983_peak_71339	109.36	5.42217	1.76015e-10	chr5	1567495	1594651	-	lncRNA	ENSG00000291055	ENSG00000291055.1	391.757	1.78162	0.000114434	169	link_445	1
chr5	1593989	1594976	NA18983_peak_71339	109.36	5.42217	1.76015e-10	chr5	1572222	1593289	-	transcribed_unprocessed_pseudogene	SDHAP3	ENSG00000185986.14	350.546	1.62233	0.00111337	1193	link_446	1
chr5	33890195	33892607	NA18983_peak_72014	140.47	-3.88402	2.78183e-05	chr5	33986165	34008104	-	protein_coding	AMACR	ENSG00000242110.9	134.205	-7.21731	0.000175929	116703	link_447	1
chr5	34480842	34481463	NA18983_peak_72033	19.2612	-3.44737	0.00541877	chr5	33986165	34008104	-	protein_coding	AMACR	ENSG00000242110.9	134.205	-7.21731	0.000175929	473048	link_448	1
chr5	34480842	34481463	NA18983_peak_72033	19.2612	-3.44737	0.00541877	chr5	35048756	35230487	-	protein_coding	PRLR	ENSG00000113494.17	582.648	-1.02043	0.0386086	749335	link_449	0
chr5	106860511	106861035	NA18983_peak_74270	39.8632	-1.44934	0.0159748	chr5	107376894	107670937	-	protein_coding	EFNA5	ENSG00000184349.14	1390.15	1.22764	0.00849317	810164	link_450	0
chr5	107364582	107366162	NA18983_peak_74282	85.7643	1.76601	0.0207189	chr5	107376894	107670937	-	protein_coding	EFNA5	ENSG00000184349.14	1390.15	1.22764	0.00849317	305565	link_451	1
chr5	150458618	150459452	NA18983_peak_76205	66.2625	-1.05819	0.0421952	chr5	150894392	150904983	-	protein_coding	ZNF300	ENSG00000145908.13	132.962	3.9619	0.0025523	445948	link_452	1
chr5	150801136	150801921	NA18983_peak_76234	40.0721	-1.82713	0.00358035	chr5	150894392	150904983	-	protein_coding	ZNF300	ENSG00000145908.13	132.962	3.9619	0.0025523	103455	link_453	1
chr5	150846371	150847531	NA18983_peak_76235	72.886	1.10733	0.00396646	chr5	150894392	150904983	-	protein_coding	ZNF300	ENSG00000145908.13	132.962	3.9619	0.0025523	58032	link_454	1
chr5	150904440	150905624	NA18983_peak_76236	68.1922	6.44167	1.24653e-05	chr5	150894392	150904983	-	protein_coding	ZNF300	ENSG00000145908.13	132.962	3.9619	0.0025523	49	link_455	1
chr6	2898186	2898810	NA18983_peak_77615	83.1446	-2.85935	2.31447e-09	chr6	2887270	2903309	-	protein_coding	SERPINB9	ENSG00000170542.6	1017.53	-1.00851	0.0412307	4811	link_456	1
chr6	6642969	6643906	NA18983_peak_77803	72.8261	1.16817	0.0293332	chr6	6144084	6321013	-	protein_coding	F13A1	ENSG00000124491.16	1474.68	1.34836	0.000169304	322424	link_457	0
chr6	13375158	13376059	NA18983_peak_78149	138.842	1.07627	0.000430729	chr6	12716312	13290446	+	protein_coding	PHACTR1	ENSG00000112137.19	1063.43	1.97192	0.00011958	659296	link_458	0
chr6	26568227	26569586	NA18983_peak_78807	70.0496	-1.288	0.0401456	chr6	26365159	26378320	+	protein_coding	BTN3A2	ENSG00000186470.14	221.698	-2.52117	1.48246e-08	203747	link_459	1
chr6	27019625	27020680	NA18983_peak_78818	40.9515	6.51596	1.01858e-05	chr6	26365159	26378320	+	protein_coding	BTN3A2	ENSG00000186470.14	221.698	-2.52117	1.48246e-08	654993	link_460	1
chr6	29016023	29017376	NA18983_peak_78973	107.519	-1.17411	0.0419964	chr6	29887752	29890482	+	unprocessed_pseudogene	HLA-H	ENSG00000206341.7	129.135	1.76629	0.013655	871053	link_461	1
chr6	29702456	29702976	NA18983_peak_78987	16.778	-2.14135	0.0121259	chr6	29887752	29890482	+	unprocessed_pseudogene	HLA-H	ENSG00000206341.7	129.135	1.76629	0.013655	185036	link_462	1
chr6	29834820	29835250	NA18983_peak_78996	13.2354	-2.84413	0.00717435	chr6	29887752	29890482	+	unprocessed_pseudogene	HLA-H	ENSG00000206341.7	129.135	1.76629	0.013655	52717	link_463	1
chr6	30781670	30782646	NA18983_peak_79069	46.1552	2.43974	0.0163822	chr6	29887752	29890482	+	unprocessed_pseudogene	HLA-H	ENSG00000206341.7	129.135	1.76629	0.013655	894406	link_464	1
chr6	30781670	30782646	NA18983_peak_79069	46.1552	2.43974	0.0163822	chr6	31053450	31059890	+	protein_coding	HCG22	ENSG00000228789.9	564.447	2.53796	1.24552e-15	271292	link_465	1
chr6	30781670	30782646	NA18983_peak_79069	46.1552	2.43974	0.0163822	chr6	31142439	31158238	-	protein_coding	CCHCR1	ENSG00000204536.15	154.918	-1.88362	0.0030026	376080	link_466	1
chr6	30781670	30782646	NA18983_peak_79069	46.1552	2.43974	0.0163822	chr6	31479973	31494935	-	lncRNA	MICB-DT	ENSG00000286940.1	82.9485	2.10238	0.00340515	712777	link_467	1
chr6	31053025	31054184	NA18983_peak_79091	44.6846	1.25143	0.0108388	chr6	31053450	31059890	+	protein_coding	HCG22	ENSG00000228789.9	564.447	2.53796	1.24552e-15	154	link_468	1
chr6	31053025	31054184	NA18983_peak_79091	44.6846	1.25143	0.0108388	chr6	31142439	31158238	-	protein_coding	CCHCR1	ENSG00000204536.15	154.918	-1.88362	0.0030026	104634	link_469	1
chr6	31053025	31054184	NA18983_peak_79091	44.6846	1.25143	0.0108388	chr6	31479973	31494935	-	lncRNA	MICB-DT	ENSG00000286940.1	82.9485	2.10238	0.00340515	441331	link_470	1
chr6	31164810	31165826	NA18983_peak_79098	95.3542	-1.07421	0.00897182	chr6	31053450	31059890	+	protein_coding	HCG22	ENSG00000228789.9	564.447	2.53796	1.24552e-15	111868	link_471	1
chr6	31164810	31165826	NA18983_peak_79098	95.3542	-1.07421	0.00897182	chr6	31142439	31158238	-	protein_coding	CCHCR1	ENSG00000204536.15	154.918	-1.88362	0.0030026	7080	link_472	1
chr6	31164810	31165826	NA18983_peak_79098	95.3542	-1.07421	0.00897182	chr6	31479973	31494935	-	lncRNA	MICB-DT	ENSG00000286940.1	82.9485	2.10238	0.00340515	329617	link_473	1
chr6	31178305	31178945	NA18983_peak_79099	30.0924	-1.47489	0.0169049	chr6	31053450	31059890	+	protein_coding	HCG22	ENSG00000228789.9	564.447	2.53796	1.24552e-15	125175	link_474	1
chr6	31178305	31178945	NA18983_peak_79099	30.0924	-1.47489	0.0169049	chr6	31142439	31158238	-	protein_coding	CCHCR1	ENSG00000204536.15	154.918	-1.88362	0.0030026	20387	link_475	1
chr6	31178305	31178945	NA18983_peak_79099	30.0924	-1.47489	0.0169049	chr6	31479973	31494935	-	lncRNA	MICB-DT	ENSG00000286940.1	82.9485	2.10238	0.00340515	316310	link_476	1
chr6	31180403	31181049	NA18983_peak_79100	35.6151	-5.52435	0.000326431	chr6	31053450	31059890	+	protein_coding	HCG22	ENSG00000228789.9	564.447	2.53796	1.24552e-15	127276	link_477	1
chr6	31180403	31181049	NA18983_peak_79100	35.6151	-5.52435	0.000326431	chr6	31142439	31158238	-	protein_coding	CCHCR1	ENSG00000204536.15	154.918	-1.88362	0.0030026	22488	link_478	1
chr6	31180403	31181049	NA18983_peak_79100	35.6151	-5.52435	0.000326431	chr6	31479973	31494935	-	lncRNA	MICB-DT	ENSG00000286940.1	82.9485	2.10238	0.00340515	314209	link_479	1
chr6	31185745	31186848	NA18983_peak_79101	71.3527	1.66637	0.000142162	chr6	31053450	31059890	+	protein_coding	HCG22	ENSG00000228789.9	564.447	2.53796	1.24552e-15	132846	link_480	1
chr6	31185745	31186848	NA18983_peak_79101	71.3527	1.66637	0.000142162	chr6	31142439	31158238	-	protein_coding	CCHCR1	ENSG00000204536.15	154.918	-1.88362	0.0030026	28058	link_481	1
chr6	31185745	31186848	NA18983_peak_79101	71.3527	1.66637	0.000142162	chr6	31479973	31494935	-	lncRNA	MICB-DT	ENSG00000286940.1	82.9485	2.10238	0.00340515	308639	link_482	1
chr6	31196912	31198468	NA18983_peak_79102	128.329	-1.08136	5.06023e-05	chr6	31053450	31059890	+	protein_coding	HCG22	ENSG00000228789.9	564.447	2.53796	1.24552e-15	144240	link_483	1
chr6	31196912	31198468	NA18983_peak_79102	128.329	-1.08136	5.06023e-05	chr6	31142439	31158238	-	protein_coding	CCHCR1	ENSG00000204536.15	154.918	-1.88362	0.0030026	39452	link_484	1
chr6	31196912	31198468	NA18983_peak_79102	128.329	-1.08136	5.06023e-05	chr6	31479973	31494935	-	lncRNA	MICB-DT	ENSG00000286940.1	82.9485	2.10238	0.00340515	297245	link_485	1
chr6	45377097	45378545	NA18983_peak_79881	184.091	1.29592	6.63487e-05	chr6	44809317	45377953	-	protein_coding	SUPT3H	ENSG00000196284.17	821.711	3.48013	8.37976e-05	132	link_486	1
chr6	48068442	48070127	NA18983_peak_79979	70.2984	-2.15884	0.000323149	chr6	47856673	48111197	-	protein_coding	PTCHD4	ENSG00000244694.8	324.953	-1.96226	0.000711708	41913	link_487	1
chr6	48068442	48070127	NA18983_peak_79979	70.2984	-2.15884	0.000323149	chr6	48069213	48111078	-	lncRNA	ENSG00000286811	ENSG00000286811.1	284.747	-1.83405	0.00382709	41794	link_488	1
chr6	83430381	83431486	NA18983_peak_80851	49.6786	2.25378	0.000402584	chr6	83210402	83431051	-	protein_coding	ME1	ENSG00000065833.9	528.45	3.74733	3.00537e-13	118	link_489	1
chr6	100484312	100485482	NA18983_peak_81372	52.2288	-2.4237	0.0163989	chr6	100962701	102081622	+	protein_coding	GRIK2	ENSG00000164418.22	17.8908	-4.89698	0.0891201	477804	link_490	0
chr6	124436737	124437661	NA18983_peak_82265	50.9772	-4.39151	6.38665e-08	chr6	125119049	125264407	+	protein_coding	TPD52L1	ENSG00000111907.21	105.288	-3.833	0.00103624	681850	link_491	0
chr6	125153487	125155239	NA18983_peak_82282	136.772	-1.38154	0.000211617	chr6	125119049	125264407	+	protein_coding	TPD52L1	ENSG00000111907.21	105.288	-3.833	0.00103624	35314	link_492	1
chr6	129233622	129234215	NA18983_peak_82435	27.6551	-2.85949	0.0302668	chr6	130013699	130141449	+	protein_coding	L3MBTL3	ENSG00000198945.8	912.17	-1.21056	0.0150356	779781	link_493	0
chr6	130270105	130270627	NA18983_peak_82491	55.5241	-6.08879	1.02921e-06	chr6	130013699	130141449	+	protein_coding	L3MBTL3	ENSG00000198945.8	912.17	-1.21056	0.0150356	256667	link_494	0
chr6	130964046	130965221	NA18983_peak_82519	27.1497	-2.22682	0.0230671	chr6	130013699	130141449	+	protein_coding	L3MBTL3	ENSG00000198945.8	912.17	-1.21056	0.0150356	950934	link_495	0
chr6	133202833	133203640	NA18983_peak_82607	19.1043	-2.83709	0.0120044	chr6	132296055	132401475	-	protein_coding	MOXD1	ENSG00000079931.15	567.987	-2.36175	0.0129827	801761	link_496	0
chr7	2099567	2101197	NA18983_peak_84328	108.304	1.2178	0.00110995	chr7	2679522	2775500	+	protein_coding	AMZ1	ENSG00000174945.14	161.855	1.84602	0.00448481	579140	link_497	0
chr7	2709288	2711499	NA18983_peak_84379	242.349	1.36751	8.26784e-11	chr7	2679522	2775500	+	protein_coding	AMZ1	ENSG00000174945.14	161.855	1.84602	0.00448481	30871	link_498	1
chr7	2720824	2721333	NA18983_peak_84381	43.013	1.90991	0.000455407	chr7	2679522	2775500	+	protein_coding	AMZ1	ENSG00000174945.14	161.855	1.84602	0.00448481	41556	link_499	1
chr7	2736560	2737587	NA18983_peak_84382	29.2942	2.29208	0.00143931	chr7	2679522	2775500	+	protein_coding	AMZ1	ENSG00000174945.14	161.855	1.84602	0.00448481	57551	link_500	1
chr7	5143858	5144894	NA18983_peak_84458	52.5964	-4.00454	1.24009e-06	chr7	5898725	5926550	+	protein_coding	CCZ1	ENSG00000122674.12	420.531	1.77671	0.0125798	754349	link_501	1
chr7	6015512	6016136	NA18983_peak_84526	29.9937	1.90765	0.0324334	chr7	5898725	5926550	+	protein_coding	CCZ1	ENSG00000122674.12	420.531	1.77671	0.0125798	117099	link_502	1
chr7	6854852	6856156	NA18983_peak_84579	49.5211	-1.41955	0.00262888	chr7	5898725	5926550	+	protein_coding	CCZ1	ENSG00000122674.12	420.531	1.77671	0.0125798	956779	link_503	0
chr7	12555658	12557093	NA18983_peak_84745	188.484	-4.81134	4.87052e-30	chr7	12570577	12660182	+	protein_coding	SCIN	ENSG00000006747.15	342.222	-4.03821	2.44199e-11	14202	link_504	1
chr7	12578810	12579785	NA18983_peak_84748	63.3676	-2.62435	0.00247098	chr7	12570577	12660182	+	protein_coding	SCIN	ENSG00000006747.15	342.222	-4.03821	2.44199e-11	8720	link_505	1
chr7	12637662	12639250	NA18983_peak_84755	77.9139	1.67515	0.0120268	chr7	12570577	12660182	+	protein_coding	SCIN	ENSG00000006747.15	342.222	-4.03821	2.44199e-11	67879	link_506	1
chr7	12643592	12644324	NA18983_peak_84756	47.9867	1.77362	0.0340091	chr7	12570577	12660182	+	protein_coding	SCIN	ENSG00000006747.15	342.222	-4.03821	2.44199e-11	73381	link_507	1
chr7	22386175	22387187	NA18983_peak_85078	103.998	-1.78717	0.0261565	chr7	23298739	23311729	+	protein_coding	MALSU1	ENSG00000156928.5	249.993	6.6272	0.000814357	912058	link_508	0
chr7	22853644	22855060	NA18983_peak_85117	197.41	1.64076	0.00012163	chr7	23298739	23311729	+	protein_coding	MALSU1	ENSG00000156928.5	249.993	6.6272	0.000814357	444387	link_509	0
chr7	23969777	23970204	NA18983_peak_85174	17.9994	-3.57514	0.0211521	chr7	23298739	23311729	+	protein_coding	MALSU1	ENSG00000156928.5	249.993	6.6272	0.000814357	671251	link_510	0
chr7	44040332	44040951	NA18983_peak_85976	63.0747	-2.13118	0.00770199	chr7	43940895	44019175	-	lncRNA	POLR2J4	ENSG00000214783.9	752.588	-2.03551	0.0144459	21466	link_511	1
chr7	44040332	44040951	NA18983_peak_85976	63.0747	-2.13118	0.00770199	chr7	43951910	44019151	-	lncRNA	ENSG00000273432	ENSG00000273432.1	744.742	-1.99951	0.0178501	21490	link_512	1
chr7	44040332	44040951	NA18983_peak_85976	63.0747	-2.13118	0.00770199	chr7	44011882	44038978	-	lncRNA	ENSG00000285596	ENSG00000285596.1	316.127	-3.16399	0.00639934	1663	link_513	1
chr7	44040332	44040951	NA18983_peak_85976	63.0747	-2.13118	0.00770199	chr7	44013562	44019170	-	lncRNA	ENSG00000290872	ENSG00000290872.1	198.976	-3.61056	0.0447899	21471	link_514	1
chr7	44040332	44040951	NA18983_peak_85976	63.0747	-2.13118	0.00770199	chr7	44014603	44019113	-	transcribed_unprocessed_pseudogene	ENSG00000272655	ENSG00000272655.3	164.94	-3.6144	0.0471196	21528	link_515	1
chr7	44040332	44040951	NA18983_peak_85976	63.0747	-2.13118	0.00770199	chr7	44606572	44709066	+	protein_coding	OGDH	ENSG00000105953.16	2187.71	2.01999	0.0126388	565931	link_516	0
chr7	44999253	45000651	NA18983_peak_86048	322.637	-3.56799	1.68101e-05	chr7	43940895	44019175	-	lncRNA	POLR2J4	ENSG00000214783.9	752.588	-2.03551	0.0144459	980777	link_517	0
chr7	44999253	45000651	NA18983_peak_86048	322.637	-3.56799	1.68101e-05	chr7	43951910	44019151	-	lncRNA	ENSG00000273432	ENSG00000273432.1	744.742	-1.99951	0.0178501	980801	link_518	0
chr7	44999253	45000651	NA18983_peak_86048	322.637	-3.56799	1.68101e-05	chr7	44011882	44038978	-	lncRNA	ENSG00000285596	ENSG00000285596.1	316.127	-3.16399	0.00639934	960974	link_519	0
chr7	44999253	45000651	NA18983_peak_86048	322.637	-3.56799	1.68101e-05	chr7	44013562	44019170	-	lncRNA	ENSG00000290872	ENSG00000290872.1	198.976	-3.61056	0.0447899	980782	link_520	0
chr7	44999253	45000651	NA18983_peak_86048	322.637	-3.56799	1.68101e-05	chr7	44014603	44019113	-	transcribed_unprocessed_pseudogene	ENSG00000272655	ENSG00000272655.3	164.94	-3.6144	0.0471196	980839	link_521	0
chr7	44999253	45000651	NA18983_peak_86048	322.637	-3.56799	1.68101e-05	chr7	44606572	44709066	+	protein_coding	OGDH	ENSG00000105953.16	2187.71	2.01999	0.0126388	393380	link_522	1
chr7	47574575	47575200	NA18983_peak_86135	45.7854	3.74612	0.011672	chr7	47275154	47582558	-	protein_coding	TNS3	ENSG00000136205.18	589.226	-1.33386	0.010019	7671	link_523	1
chr7	65080793	65081765	NA18983_peak_86381	126.14	-5.25447	8.99277e-10	chr7	65773620	65802067	+	unprocessed_pseudogene	GTF2IP5	ENSG00000224316.1	137.602	-3.61131	0.000223299	692341	link_524	1
chr7	66099476	66100638	NA18983_peak_86417	71.2706	-1.09399	0.0290423	chr7	65773620	65802067	+	unprocessed_pseudogene	GTF2IP5	ENSG00000224316.1	137.602	-3.61131	0.000223299	326437	link_525	1
chr7	66413459	66414338	NA18983_peak_86428	53.0747	-1.57036	0.0101966	chr7	65773620	65802067	+	unprocessed_pseudogene	GTF2IP5	ENSG00000224316.1	137.602	-3.61131	0.000223299	640278	link_526	0
chr7	74764464	74765039	NA18983_peak_86654	57.5478	1.30928	0.00287478	chr7	74650231	74760692	+	protein_coding	GTF2I	ENSG00000263001.8	4004.7	1.86183	0.00469141	114520	link_527	1
chr7	74764464	74765039	NA18983_peak_86654	57.5478	1.30928	0.00287478	chr7	75410322	75416794	+	lncRNA	NSUN5P1	ENSG00000291151.1	173.814	1.98512	0.0184815	645571	link_528	1
chr7	74764464	74765039	NA18983_peak_86654	57.5478	1.30928	0.00287478	chr7	75410368	75416597	+	transcribed_unprocessed_pseudogene	NSUN5P1	ENSG00000223705.12	166.614	1.98591	0.0202312	645617	link_529	1
chr7	74764464	74765039	NA18983_peak_86654	57.5478	1.30928	0.00287478	chr7	75416786	75486299	-	protein_coding	POM121C	ENSG00000272391.6	1929.22	-2.26285	5.45213e-06	721548	link_530	1
chr7	76291322	76292640	NA18983_peak_86728	111.597	1.37983	0.010784	chr7	75410322	75416794	+	lncRNA	NSUN5P1	ENSG00000291151.1	173.814	1.98512	0.0184815	881659	link_531	0
chr7	76291322	76292640	NA18983_peak_86728	111.597	1.37983	0.010784	chr7	75410368	75416597	+	transcribed_unprocessed_pseudogene	NSUN5P1	ENSG00000223705.12	166.614	1.98591	0.0202312	881613	link_532	0
chr7	76291322	76292640	NA18983_peak_86728	111.597	1.37983	0.010784	chr7	75416786	75486299	-	protein_coding	POM121C	ENSG00000272391.6	1929.22	-2.26285	5.45213e-06	805682	link_533	0
chr7	76358147	76359866	NA18983_peak_86732	358.966	8.58027	3.11384e-10	chr7	75410322	75416794	+	lncRNA	NSUN5P1	ENSG00000291151.1	173.814	1.98512	0.0184815	948684	link_534	0
chr7	76358147	76359866	NA18983_peak_86732	358.966	8.58027	3.11384e-10	chr7	75410368	75416597	+	transcribed_unprocessed_pseudogene	NSUN5P1	ENSG00000223705.12	166.614	1.98591	0.0202312	948638	link_535	0
chr7	76358147	76359866	NA18983_peak_86732	358.966	8.58027	3.11384e-10	chr7	75416786	75486299	-	protein_coding	POM121C	ENSG00000272391.6	1929.22	-2.26285	5.45213e-06	872707	link_536	0
chr7	76403043	76404661	NA18983_peak_86737	43.3351	-2.39269	0.00416462	chr7	75410322	75416794	+	lncRNA	NSUN5P1	ENSG00000291151.1	173.814	1.98512	0.0184815	993530	link_537	0
chr7	76403043	76404661	NA18983_peak_86737	43.3351	-2.39269	0.00416462	chr7	75410368	75416597	+	transcribed_unprocessed_pseudogene	NSUN5P1	ENSG00000223705.12	166.614	1.98591	0.0202312	993484	link_538	0
chr7	76403043	76404661	NA18983_peak_86737	43.3351	-2.39269	0.00416462	chr7	75416786	75486299	-	protein_coding	POM121C	ENSG00000272391.6	1929.22	-2.26285	5.45213e-06	917553	link_539	0
chr7	76444911	76445883	NA18983_peak_86741	45.1969	-1.22917	0.0382449	chr7	75416786	75486299	-	protein_coding	POM121C	ENSG00000272391.6	1929.22	-2.26285	5.45213e-06	959098	link_540	0
chr7	76461602	76462134	NA18983_peak_86742	73.2819	3.17095	6.38954e-05	chr7	75416786	75486299	-	protein_coding	POM121C	ENSG00000272391.6	1929.22	-2.26285	5.45213e-06	975569	link_541	0
chr7	100889092	100890478	NA18983_peak_87610	171.531	1.715	0.000215807	chr7	101308270	101314800	+	lncRNA	EMSLR	ENSG00000232445.2	101.581	6.02277	0.00429386	418485	link_542	1
chr7	123624467	123625009	NA18983_peak_88493	33.7052	-2.00093	0.0020637	chr7	122318411	122886759	-	protein_coding	CADPS2	ENSG00000081803.17	435.264	1.76836	0.0251868	737979	link_543	0
chr7	129224423	129225942	NA18983_peak_88739	325.167	-2.03012	1.04317e-10	chr7	128862042	128910719	-	protein_coding	KCP	ENSG00000135253.16	49.726	6.43196	0.00265038	314463	link_544	1
chr7	129468284	129469175	NA18983_peak_88752	45.4598	-3.53462	6.68928e-06	chr7	128862042	128910719	-	protein_coding	KCP	ENSG00000135253.16	49.726	6.43196	0.00265038	558010	link_545	0
chr7	129499687	129500465	NA18983_peak_88754	59.6124	1.06796	0.0352651	chr7	128862042	128910719	-	protein_coding	KCP	ENSG00000135253.16	49.726	6.43196	0.00265038	589357	link_546	0
chr7	130476353	130476968	NA18983_peak_88799	23.2339	5.28953	0.000770203	chr7	130930209	130932206	-	lncRNA	ENSG00000271204	ENSG00000271204.1	494.342	2.22107	0.00389585	455546	link_547	0
chr7	131136398	131137201	NA18983_peak_88846	24.4315	-1.58624	0.0482347	chr7	130930209	130932206	-	lncRNA	ENSG00000271204	ENSG00000271204.1	494.342	2.22107	0.00389585	204593	link_548	1
chr8	629167	631229	NA18983_peak_89850	65.2756	3.27678	0.000195621	chr8	232137	264703	+	protein_coding	ZNF596	ENSG00000172748.14	284.818	3.85856	0.0178347	398061	link_549	1
chr8	629167	631229	NA18983_peak_89850	65.2756	3.27678	0.000195621	chr8	233119	233692	+	lncRNA	ENSG00000272812	ENSG00000272812.1	42.407	6.18505	0.00470763	397079	link_550	1
chr8	663432	664267	NA18983_peak_89851	120.337	-1.74522	0.00016836	chr8	232137	264703	+	protein_coding	ZNF596	ENSG00000172748.14	284.818	3.85856	0.0178347	431712	link_551	1
chr8	663432	664267	NA18983_peak_89851	120.337	-1.74522	0.00016836	chr8	233119	233692	+	lncRNA	ENSG00000272812	ENSG00000272812.1	42.407	6.18505	0.00470763	430730	link_552	1
chr8	8568729	8569432	NA18983_peak_89969	111.706	-3.76592	2.21753e-11	chr8	8228605	8237275	+	transcribed_unprocessed_pseudogene	FAM86B3P	ENSG00000173295.11	67.9996	5.50968	0.0172126	340475	link_553	1
chr8	17591067	17591498	NA18983_peak_90209	18.4244	2.88461	0.0110363	chr8	17027238	17122642	+	protein_coding	MICU3	ENSG00000155970.12	707.143	2.93286	6.38973e-10	564044	link_554	0
chr8	17591067	17591498	NA18983_peak_90209	18.4244	2.88461	0.0110363	chr8	17156482	17224799	+	protein_coding	ZDHHC2	ENSG00000104219.13	376.784	1.06512	0.0885656	434800	link_555	0
chr8	17591067	17591498	NA18983_peak_90209	18.4244	2.88461	0.0110363	chr8	17497088	17570573	+	protein_coding	SLC7A2	ENSG00000003989.18	405.462	2.46521	8.79942e-08	94194	link_556	1
chr8	53913149	53915437	NA18983_peak_91372	83.4195	1.48073	0.000960448	chr8	53851795	53959303	+	protein_coding	RGS20	ENSG00000147509.14	1166.09	1.45411	0.00382709	62498	link_557	0
chr8	88078637	88079442	NA18983_peak_92565	24.789	1.92024	0.0164074	chr8	88032011	88328025	-	protein_coding	MMP16	ENSG00000156103.16	333.54	4.41377	4.27732e-08	248986	link_558	1
chr8	102528460	102529531	NA18983_peak_93145	124.53	-2.3037	1.03912e-05	chr8	102528740	102539943	+	lncRNA	ENSG00000253633	ENSG00000253633.2	62.4027	-4.78728	8.37976e-05	255	link_559	1
chr8	102535635	102536447	NA18983_peak_93147	207.965	-1.16269	1.08716e-05	chr8	102528740	102539943	+	lncRNA	ENSG00000253633	ENSG00000253633.2	62.4027	-4.78728	8.37976e-05	7301	link_560	1
chr8	103119164	103119750	NA18983_peak_93200	27.7317	-1.70881	0.0151996	chr8	102528740	102539943	+	lncRNA	ENSG00000253633	ENSG00000253633.2	62.4027	-4.78728	8.37976e-05	590717	link_561	0
chr8	115588773	115589282	NA18983_peak_93581	15.9504	-2.90487	0.0327359	chr8	115408496	115809673	-	protein_coding	TRPS1	ENSG00000104447.13	501.996	-1.35409	0.0898174	220646	link_562	1
chr8	118588613	118589673	NA18983_peak_93702	99.7731	-1.37083	0.00128339	chr8	118923557	118951885	-	protein_coding	TNFRSF11B	ENSG00000164761.9	153.699	-1.4565	0.0975727	362742	link_563	1
chr9	38089504	38090440	NA18983_peak_96037	45.6614	-1.50579	0.0262002	chr9	38540567	38620596	-	protein_coding	ANKRD18A	ENSG00000180071.21	400.511	1.75274	0.000154426	530624	link_564	0
chr9	38362882	38363455	NA18983_peak_96052	23.2881	4.38971	0.00980194	chr9	38540567	38620596	-	protein_coding	ANKRD18A	ENSG00000180071.21	400.511	1.75274	0.000154426	257428	link_565	0
chr9	41354716	41355638	NA18983_peak_96077	53.9087	1.7615	0.0182641	chr9	41131306	41199261	-	protein_coding	CBWD6	ENSG00000215126.11	685.76	2.1932	0.0349997	155916	link_566	1
chr9	41648370	41649024	NA18983_peak_96082	41.1117	-3.10851	0.0122139	chr9	41131306	41199261	-	protein_coding	CBWD6	ENSG00000215126.11	685.76	2.1932	0.0349997	449436	link_567	1
chr9	41653311	41654389	NA18983_peak_96083	57.7971	-1.32861	0.00160209	chr9	41131306	41199261	-	protein_coding	CBWD6	ENSG00000215126.11	685.76	2.1932	0.0349997	454589	link_568	1
chr9	97510656	97511928	NA18983_peak_97035	151.342	2.31661	0.00983424	chr9	97238497	97377287	+	lncRNA	SUGT1P4-STRA6LP-CCDC180	ENSG00000255036.6	52.1896	4.64675	0.0612332	272795	link_569	0
chr9	97703687	97704474	NA18983_peak_97046	79.0273	-2.54364	3.91548e-07	chr9	97238497	97377287	+	lncRNA	SUGT1P4-STRA6LP-CCDC180	ENSG00000255036.6	52.1896	4.64675	0.0612332	465583	link_570	0
chr9	105244146	105245970	NA18983_peak_97303	210.005	4.28006	0.00179685	chr9	104781006	104928155	-	protein_coding	ABCA1	ENSG00000165029.17	134.612	2.37485	0.0262687	316903	link_571	1
chr9	112069537	112070089	NA18983_peak_97602	40.4728	2.21663	0.00188122	chr9	113038377	113056759	-	protein_coding	ZFP37	ENSG00000136866.14	127.819	-3.37093	0.016852	986946	link_572	0

## Sheet: HG01241_links
Supplementary Data 4. Putative regulatory links constructed between allele-specific open chromatin peaks and genes.
chrom_peak	start_peak	end_peak	peak_id	baseMean_peak	log2FoldChange_peak	FDR_peak	chrom_gene	start_gene	end_gene	strand_gene	gene_type	gene_name	gene_id	baseMean_gene	log2FoldChange_gene	FDR_gene	distance	link_id	same_tad
chr1	826802	828034	HG01241_peak_3	207.939	-6.75715	4.20362e-06	chr1	825138	859446	+	lncRNA	LINC01128	ENSG00000228794.12	513	-2.00421	0.0872356	2280	link_1	1
chr1	1745601	1746771	HG01241_peak_67	288.379	-1.16562	8.00863e-10	chr1	825138	859446	+	lncRNA	LINC01128	ENSG00000228794.12	513	-2.00421	0.0872356	921048	link_2	0
chr1	15455493	15456039	HG01241_peak_462	35.4876	-1.74332	0.0266456	chr1	15152532	15220478	+	protein_coding	TMEM51	ENSG00000171729.14	211.5	-2.47525	5.30063e-06	303234	link_3	1
chr1	16534290	16535432	HG01241_peak_519	23.8817	-2.32458	0.0299977	chr1	16533886	16535649	-	lncRNA	LINC01783	ENSG00000233421.5	35	-5.17693	0.019773	788	link_4	1
chr1	16534290	16535432	HG01241_peak_519	23.8817	-2.32458	0.0299977	chr1	16666785	16666948	-	snRNA	RNU1-3	ENSG00000207513.1	37.5	-2.4204	0.0319301	132087	link_5	1
chr1	16534290	16535432	HG01241_peak_519	23.8817	-2.32458	0.0299977	chr1	16740280	16750968	+	lncRNA	ENSG00000290850	ENSG00000290850.1	48.5	3.55133	0.0104092	205419	link_6	1
chr1	16544384	16545017	HG01241_peak_521	26.7068	2.85563	0.00219418	chr1	16533886	16535649	-	lncRNA	LINC01783	ENSG00000233421.5	35	-5.17693	0.019773	9051	link_7	1
chr1	16544384	16545017	HG01241_peak_521	26.7068	2.85563	0.00219418	chr1	16666785	16666948	-	snRNA	RNU1-3	ENSG00000207513.1	37.5	-2.4204	0.0319301	122248	link_8	1
chr1	16544384	16545017	HG01241_peak_521	26.7068	2.85563	0.00219418	chr1	16740280	16750968	+	lncRNA	ENSG00000290850	ENSG00000290850.1	48.5	3.55133	0.0104092	195580	link_9	1
chr1	39559203	39560452	HG01241_peak_1343	51.5074	-1.95586	0.0373674	chr1	39522280	39559698	-	lncRNA	PPIEL	ENSG00000291129.1	326	-1.4904	0.00339992	129	link_10	1
chr1	39559203	39560452	HG01241_peak_1343	51.5074	-1.95586	0.0373674	chr1	39531838	39558707	-	transcribed_unprocessed_pseudogene	PPIEL	ENSG00000243970.6	234.5	-1.8265	0.00372132	1120	link_11	1
chr1	75375620	75376823	HG01241_peak_2272	55.7814	-4.23372	1.42209e-08	chr1	75202129	75611114	-	protein_coding	SLC44A5	ENSG00000137968.17	595.5	-5.99877	1.13364e-09	234893	link_12	1
chr1	107949605	107950803	HG01241_peak_2996	60.4913	-1.42481	0.0157221	chr1	107571161	107965180	-	protein_coding	VAV3	ENSG00000134215.16	1074.5	-1.53656	8.83674e-06	14976	link_13	1
chr1	107949605	107950803	HG01241_peak_2996	60.4913	-1.42481	0.0157221	chr1	108134043	108200849	-	protein_coding	SLC25A24	ENSG00000085491.17	245.5	-1.74321	0.000148427	250645	link_14	1
chr1	111229414	111230345	HG01241_peak_3128	56.3649	-2.06642	0.000514395	chr1	110871188	110899922	+	protein_coding	CD53	ENSG00000143119.14	2378.5	2.28106	0.0119944	358691	link_15	0
chr1	111229414	111230345	HG01241_peak_3128	56.3649	-2.06642	0.000514395	chr1	111200771	111243440	+	protein_coding	CHI3L2	ENSG00000064886.14	824.5	-3.78089	8.77339e-27	29108	link_16	1
chr1	144560046	144561133	HG01241_peak_3429	94.1344	2.51129	2.96052e-06	chr1	143894544	143905977	-	protein_coding	H3-7	ENSG00000273213.4	28	5.50962	0.0182742	654612	link_17	1
chr1	144560046	144561133	HG01241_peak_3429	94.1344	2.51129	2.96052e-06	chr1	144560666	144560829	-	snRNA	RNVU1-28	ENSG00000277918.1	37.5	5.52308	0.00696721	240	link_18	1
chr1	145214421	145216683	HG01241_peak_3441	124.253	-1.44568	0.0083285	chr1	144560666	144560829	-	snRNA	RNVU1-28	ENSG00000277918.1	37.5	5.52308	0.00696721	654723	link_19	1
chr1	181429483	181430939	HG01241_peak_4652	59.7048	1.42528	0.00431114	chr1	181317690	181813262	+	protein_coding	CACNA1E	ENSG00000198216.14	506	1.92152	7.48026e-06	112521	link_20	1
chr1	232590441	232591476	HG01241_peak_6205	29.0155	2.46371	0.00373065	chr1	232397965	232630571	-	protein_coding	SIPA1L2	ENSG00000116991.12	112.5	2.54441	0.000590937	39613	link_21	0
chr1	244862670	244865123	HG01241_peak_6518	399.303	1.18588	9.50324e-05	chr1	244308554	244325179	-	lncRNA	ENSG00000289439	ENSG00000289439.2	623.5	-1.56628	1.51421e-09	538717	link_22	0
chr1	247321973	247324066	HG01241_peak_6586	61.396	2.65106	2.18148e-05	chr1	246605873	246608102	+	lncRNA	ENSG00000225300	ENSG00000225300.1	53	-4.46151	0.0665597	717146	link_23	0
chr1	247321973	247324066	HG01241_peak_6586	61.396	2.65106	2.18148e-05	chr1	246945547	247008093	-	protein_coding	ZNF695	ENSG00000197472.15	259	1.69349	0.000278092	314926	link_24	1
chr10	46105876	46107001	HG01241_peak_7769	46.211	1.42387	0.00900803	chr10	46233885	46273557	-	unprocessed_pseudogene	ANTXRLP1	ENSG00000263482.3	149	2.59292	9.71992e-05	167119	link_25	1
chr10	46228358	46229501	HG01241_peak_7770	27.8034	2.61241	0.00817467	chr10	46233885	46273557	-	unprocessed_pseudogene	ANTXRLP1	ENSG00000263482.3	149	2.59292	9.71992e-05	44628	link_26	1
chr10	46268254	46268969	HG01241_peak_7773	53.4723	2.34722	7.47817e-08	chr10	46233885	46273557	-	unprocessed_pseudogene	ANTXRLP1	ENSG00000263482.3	149	2.59292	9.71992e-05	4946	link_27	1
chr10	46269347	46270198	HG01241_peak_7774	55.4265	1.12435	0.0138723	chr10	46233885	46273557	-	unprocessed_pseudogene	ANTXRLP1	ENSG00000263482.3	149	2.59292	9.71992e-05	3785	link_28	1
chr10	70169965	70171128	HG01241_peak_8301	206.969	2.49344	4.7224e-06	chr10	70098223	70132934	-	protein_coding	AIFM2	ENSG00000042286.15	493	1.0174	0.0260742	37612	link_29	1
chr10	70232814	70234121	HG01241_peak_8304	182.811	5.31134	0.00147061	chr10	70098223	70132934	-	protein_coding	AIFM2	ENSG00000042286.15	493	1.0174	0.0260742	100533	link_30	1
chr10	122374339	122375775	HG01241_peak_9841	76.0802	1.49136	0.00608456	chr10	121989163	122254545	+	protein_coding	TACC2	ENSG00000138162.19	22.5	-5.19614	0.0400421	385894	link_31	0
chr10	122374339	122375775	HG01241_peak_9841	76.0802	1.49136	0.00608456	chr10	123135970	123139423	+	protein_coding	HMX3	ENSG00000188620.11	82	-1.56867	0.0487044	760913	link_32	0
chr10	124063663	124065818	HG01241_peak_9880	44.0516	2.19745	0.00362572	chr10	123135970	123139423	+	protein_coding	HMX3	ENSG00000188620.11	82	-1.56867	0.0487044	928770	link_33	0
chr11	6468947	6469383	HG01241_peak_10314	32.6156	-3.00445	0.00269561	chr11	6395125	6419414	-	protein_coding	APBB1	ENSG00000166313.20	51	2.86875	0.0956042	49751	link_34	1
chr11	6468947	6469383	HG01241_peak_10314	32.6156	-3.00445	0.00269561	chr11	6821942	6926878	-	lncRNA	ENSG00000283415	ENSG00000283415.2	49.5	-2.90566	0.0312898	457713	link_35	0
chr11	6468947	6469383	HG01241_peak_10314	32.6156	-3.00445	0.00269561	chr11	6926404	7001004	+	protein_coding	ZNF215	ENSG00000149054.16	397	-2.83014	1.41226e-13	457239	link_36	0
chr11	11089454	11090456	HG01241_peak_10494	51.3876	-3.08597	6.66259e-05	chr11	10508270	10508326	-	miRNA	MIR4485	ENSG00000283813.1	77.5	4.37009	1.54786e-07	581629	link_37	0
chr11	11089454	11090456	HG01241_peak_10494	51.3876	-3.08597	6.66259e-05	chr11	11270877	11622005	-	protein_coding	GALNT18	ENSG00000110328.6	1419	-4.91884	1.50342e-40	532050	link_38	0
chr11	22284817	22285341	HG01241_peak_10784	14.6905	-3.75598	0.0284836	chr11	22625509	22813001	+	protein_coding	GAS2	ENSG00000148935.12	395.5	2.13682	4.11566e-07	340430	link_39	1
chr11	45102521	45103341	HG01241_peak_11202	33.7222	-1.89339	0.0109802	chr11	44726465	44932423	+	protein_coding	TSPAN18	ENSG00000157570.12	157	2.89396	0.000130118	376466	link_40	0
chr11	74492794	74493948	HG01241_peak_12134	208.939	-4.84347	0.00477877	chr11	73510658	73510820	+	processed_pseudogene	ENSG00000256148	ENSG00000256148.1	13	6.07681	0.00905465	982713	link_41	0
chr11	74492794	74493948	HG01241_peak_12134	208.939	-4.84347	0.00477877	chr11	73787872	73865133	+	protein_coding	MRPL48	ENSG00000175581.14	1159	-1.06853	0.000615749	705499	link_42	0
chr11	134331407	134332478	HG01241_peak_13689	47.811	2.58358	0.00655955	chr11	134069071	134152001	+	protein_coding	JAM3	ENSG00000166086.13	165	-1.54423	0.00687471	262871	link_43	1
chr12	6839636	6840368	HG01241_peak_13901	63.4108	-1.99234	0.00149928	chr12	6444955	6451718	+	protein_coding	CD27	ENSG00000139193.4	194	-1.76925	0.00529529	395047	link_44	1
chr12	8226631	8228041	HG01241_peak_13946	41.0498	-1.85812	0.0012237	chr12	8227734	8231764	+	unprocessed_pseudogene	ALG1L10P	ENSG00000254016.3	47	-4.00411	0.000488306	398	link_45	1
chr12	8226631	8228041	HG01241_peak_13946	41.0498	-1.85812	0.0012237	chr12	8235415	8242564	+	lncRNA	LINC02449	ENSG00000215241.4	68.5	-1.50622	0.0796078	8079	link_46	1
chr12	8231667	8232149	HG01241_peak_13947	28.8178	3.65353	7.47024e-06	chr12	8227734	8231764	+	unprocessed_pseudogene	ALG1L10P	ENSG00000254016.3	47	-4.00411	0.000488306	4174	link_47	1
chr12	8231667	8232149	HG01241_peak_13947	28.8178	3.65353	7.47024e-06	chr12	8235415	8242564	+	lncRNA	LINC02449	ENSG00000215241.4	68.5	-1.50622	0.0796078	3507	link_48	1
chr12	9362021	9362309	HG01241_peak_13978	54.0473	-2.14428	9.50324e-05	chr12	9347056	9400387	+	lncRNA	LINC02367	ENSG00000260423.2	64.5	-2.23428	0.0518237	15109	link_49	1
chr12	9362021	9362309	HG01241_peak_13978	54.0473	-2.14428	9.50324e-05	chr12	9398355	9414851	-	unprocessed_pseudogene	ENSG00000256673	ENSG00000256673.1	119	-2.0309	0.0513427	52686	link_50	1
chr12	9362021	9362309	HG01241_peak_13978	54.0473	-2.14428	9.50324e-05	chr12	9418673	9448229	-	unprocessed_pseudogene	DDX12P	ENSG00000214826.5	502	-1.21107	0.000465316	86064	link_51	1
chr12	9362021	9362309	HG01241_peak_13978	54.0473	-2.14428	9.50324e-05	chr12	9448295	9658392	+	lncRNA	ENSG00000284634	ENSG00000284634.1	207.5	-1.59905	0.00137412	86130	link_52	1
chr12	9362021	9362309	HG01241_peak_13978	54.0473	-2.14428	9.50324e-05	chr12	9642872	9657070	+	lncRNA	ENSG00000272917	ENSG00000272917.1	120	-1.35282	0.0755484	280707	link_53	1
chr12	9362021	9362309	HG01241_peak_13978	54.0473	-2.14428	9.50324e-05	chr12	9664969	9699553	+	protein_coding	CLEC2D	ENSG00000069493.15	918	-1.1075	0.00250103	302804	link_54	1
chr12	9362021	9362309	HG01241_peak_13978	54.0473	-2.14428	9.50324e-05	chr12	9702182	9733299	-	transcribed_unitary_pseudogene	CLECL1	ENSG00000184293.9	513.5	-1.61152	0.00803834	371134	link_55	1
chr12	10101327	10102587	HG01241_peak_14020	32.4215	-4.27959	0.0231991	chr12	9347056	9400387	+	lncRNA	LINC02367	ENSG00000260423.2	64.5	-2.23428	0.0518237	754901	link_56	1
chr12	10101327	10102587	HG01241_peak_14020	32.4215	-4.27959	0.0231991	chr12	9398355	9414851	-	unprocessed_pseudogene	ENSG00000256673	ENSG00000256673.1	119	-2.0309	0.0513427	687106	link_57	1
chr12	10101327	10102587	HG01241_peak_14020	32.4215	-4.27959	0.0231991	chr12	9418673	9448229	-	unprocessed_pseudogene	DDX12P	ENSG00000214826.5	502	-1.21107	0.000465316	653728	link_58	1
chr12	10101327	10102587	HG01241_peak_14020	32.4215	-4.27959	0.0231991	chr12	9448295	9658392	+	lncRNA	ENSG00000284634	ENSG00000284634.1	207.5	-1.59905	0.00137412	653662	link_59	1
chr12	10101327	10102587	HG01241_peak_14020	32.4215	-4.27959	0.0231991	chr12	9642872	9657070	+	lncRNA	ENSG00000272917	ENSG00000272917.1	120	-1.35282	0.0755484	459085	link_60	1
chr12	10101327	10102587	HG01241_peak_14020	32.4215	-4.27959	0.0231991	chr12	9664969	9699553	+	protein_coding	CLEC2D	ENSG00000069493.15	918	-1.1075	0.00250103	436988	link_61	1
chr12	10101327	10102587	HG01241_peak_14020	32.4215	-4.27959	0.0231991	chr12	9702182	9733299	-	transcribed_unitary_pseudogene	CLECL1	ENSG00000184293.9	513.5	-1.61152	0.00803834	368658	link_62	1
chr12	13592119	13593056	HG01241_peak_14154	20.4753	2.55133	0.0126311	chr12	12927712	12984645	+	lncRNA	GPRC5D-AS1	ENSG00000247498.11	232.5	-4.59857	2.15193e-05	664875	link_63	0
chr12	28460405	28461219	HG01241_peak_14515	28.294	1.6774	0.0354905	chr12	29149016	29341121	+	protein_coding	FAR2	ENSG00000064763.12	249	1.52807	0.00949935	688204	link_64	0
chr12	38904673	38907208	HG01241_peak_14658	180.919	1.85747	0.0474863	chr12	38646822	38907430	-	protein_coding	CPNE8	ENSG00000139117.14	3264	2.87411	2.27789e-27	1490	link_65	1
chr12	39145046	39145831	HG01241_peak_14660	16.0583	-2.86183	0.0231192	chr12	38646822	38907430	-	protein_coding	CPNE8	ENSG00000139117.14	3264	2.87411	2.27789e-27	238008	link_66	1
chr12	47754970	47756135	HG01241_peak_14870	87.492	-2.11331	0.0474863	chr12	47706058	47742294	+	lncRNA	RPAP3-DT	ENSG00000257433.8	385.5	1.1565	0.00351073	49494	link_67	1
chr12	56116036	56116901	HG01241_peak_15218	126.637	-5.17507	0.00181203	chr12	56521820	56596193	+	protein_coding	RBMS2	ENSG00000076067.13	71.5	1.99751	0.0897169	405352	link_68	1
chr12	63667971	63669469	HG01241_peak_15403	119.324	2.01354	5.43033e-08	chr12	62643994	62935150	-	protein_coding	PPM1H	ENSG00000111110.12	1116.5	1.02243	0.00214023	733570	link_69	0
chr12	63667971	63669469	HG01241_peak_15403	119.324	2.01354	5.43033e-08	chr12	63558913	63668939	-	protein_coding	DPY19L2	ENSG00000177990.12	143	3.06755	7.39048e-06	219	link_70	1
chr12	63667971	63669469	HG01241_peak_15403	119.324	2.01354	5.43033e-08	chr12	63623788	63795718	-	lncRNA	ENSG00000249753	ENSG00000249753.2	84.5	3.78128	0.000367701	126998	link_71	1
chr12	117567470	117568412	HG01241_peak_16826	22.6722	-2.90764	0.016907	chr12	117038923	117099479	-	protein_coding	TESC	ENSG00000088992.18	239	-1.44818	0.0022451	468462	link_72	0
chr12	124608469	124609868	HG01241_peak_17115	63.5384	1.59405	0.0291046	chr12	125138245	125141711	+	TEC	ENSG00000279233	ENSG00000279233.1	19.5	-5.19615	0.0394881	529077	link_73	1
chr12	131035099	131035701	HG01241_peak_17210	28.3389	6.40263	3.52266e-05	chr12	130396133	130768228	-	protein_coding	RIMBP2	ENSG00000060709.16	76	2.65762	0.0163287	267172	link_74	1
chr12	131682031	131682808	HG01241_peak_17233	56.6661	2.79631	0.00598165	chr12	130396133	130768228	-	protein_coding	RIMBP2	ENSG00000060709.16	76	2.65762	0.0163287	914191	link_75	0
chr13	19344577	19345565	HG01241_peak_17294	36.2842	-3.60011	5.88548e-05	chr13	19201637	19227432	-	unprocessed_pseudogene	PSPC1P1	ENSG00000227879.2	97	-1.80547	0.00915766	117639	link_76	1
chr13	19344577	19345565	HG01241_peak_17294	36.2842	-3.60011	5.88548e-05	chr13	19262797	19344973	-	unprocessed_pseudogene	ANKRD26P3	ENSG00000237636.3	410.5	-4.84397	5.99274e-20	98	link_77	1
chr13	21476949	21477378	HG01241_peak_17366	31.6355	-5.05887	0.00314225	chr13	20403666	20525873	-	protein_coding	CRYL1	ENSG00000165475.15	223	1.02209	0.074284	951290	link_78	0
chr13	112931056	112931851	HG01241_peak_19147	40.2048	-4.59551	2.80444e-05	chr13	113815630	113845744	+	lncRNA	GAS6-AS1	ENSG00000233695.2	56.5	7.11483	0.000205763	884177	link_79	0
chr14	32075925	32078270	HG01241_peak_19480	257.435	2.98594	4.15535e-09	chr14	32329298	32837684	+	protein_coding	AKAP6	ENSG00000151320.11	259.5	1.0968	0.0753719	252201	link_80	1
chr14	55051099	55052482	HG01241_peak_19866	158.952	-1.49334	0.0229304	chr14	55124110	55145423	+	protein_coding	LGALS3	ENSG00000131981.16	62	-6.15087	0.00330523	72320	link_81	1
chr14	87805001	87805824	HG01241_peak_20751	21.7475	-2.08804	0.0340994	chr14	88612431	88792953	-	protein_coding	EML5	ENSG00000165521.16	267.5	1.96912	0.00503217	987541	link_82	0
chr14	88209087	88210034	HG01241_peak_20768	24.0964	4.45803	0.00288955	chr14	88612431	88792953	-	protein_coding	EML5	ENSG00000165521.16	267.5	1.96912	0.00503217	583393	link_83	0
chr14	91835827	91837091	HG01241_peak_20905	68.6913	-1.63999	0.00262	chr14	91779746	91867536	-	protein_coding	TC2N	ENSG00000165929.13	78.5	-2.87801	0.0360492	31077	link_84	1
chr14	91871998	91874163	HG01241_peak_20908	149.444	1.4093	0.0254526	chr14	91779746	91867536	-	protein_coding	TC2N	ENSG00000165929.13	78.5	-2.87801	0.0360492	5544	link_85	1
chr14	92768141	92769146	HG01241_peak_20954	81.5985	-1.1939	0.000998141	chr14	91779746	91867536	-	protein_coding	TC2N	ENSG00000165929.13	78.5	-2.87801	0.0360492	901107	link_86	0
chr14	95620787	95621157	HG01241_peak_21050	9.87103	4.47116	0.0222649	chr14	95620914	95643285	+	lncRNA	ENSG00000258927	ENSG00000258927.2	474	4.87777	3.54674e-28	58	link_87	1
chr14	95620787	95621157	HG01241_peak_21050	9.87103	4.47116	0.0222649	chr14	95650498	95679833	+	lncRNA	TCL6	ENSG00000187621.16	115	3.62806	0.0043224	29526	link_88	1
chr14	95620787	95621157	HG01241_peak_21050	9.87103	4.47116	0.0222649	chr14	95663256	95692630	+	lncRNA	ENSG00000259084	ENSG00000259084.6	54.5	3.69222	0.0437072	42284	link_89	1
chr14	95620787	95621157	HG01241_peak_21050	9.87103	4.47116	0.0222649	chr14	96363452	96387288	+	protein_coding	GSKIP	ENSG00000100744.15	378.5	-1.07625	0.0974796	742480	link_90	1
chr14	95725498	95726508	HG01241_peak_21059	61.5779	-1.58496	0.0302197	chr14	95620914	95643285	+	lncRNA	ENSG00000258927	ENSG00000258927.2	474	4.87777	3.54674e-28	105089	link_91	1
chr14	95725498	95726508	HG01241_peak_21059	61.5779	-1.58496	0.0302197	chr14	95650498	95679833	+	lncRNA	TCL6	ENSG00000187621.16	115	3.62806	0.0043224	75505	link_92	1
chr14	95725498	95726508	HG01241_peak_21059	61.5779	-1.58496	0.0302197	chr14	95663256	95692630	+	lncRNA	ENSG00000259084	ENSG00000259084.6	54.5	3.69222	0.0437072	62747	link_93	1
chr14	95725498	95726508	HG01241_peak_21059	61.5779	-1.58496	0.0302197	chr14	96363452	96387288	+	protein_coding	GSKIP	ENSG00000100744.15	378.5	-1.07625	0.0974796	637449	link_94	1
chr14	96380607	96381279	HG01241_peak_21071	29.9118	-2.27135	0.0199803	chr14	95620914	95643285	+	lncRNA	ENSG00000258927	ENSG00000258927.2	474	4.87777	3.54674e-28	760029	link_95	1
chr14	96380607	96381279	HG01241_peak_21071	29.9118	-2.27135	0.0199803	chr14	95650498	95679833	+	lncRNA	TCL6	ENSG00000187621.16	115	3.62806	0.0043224	730445	link_96	1
chr14	96380607	96381279	HG01241_peak_21071	29.9118	-2.27135	0.0199803	chr14	95663256	95692630	+	lncRNA	ENSG00000259084	ENSG00000259084.6	54.5	3.69222	0.0437072	717687	link_97	1
chr14	96380607	96381279	HG01241_peak_21071	29.9118	-2.27135	0.0199803	chr14	96363452	96387288	+	protein_coding	GSKIP	ENSG00000100744.15	378.5	-1.07625	0.0974796	17491	link_98	1
chr14	105645728	105646097	HG01241_peak_21412	14.2992	-2.71198	0.0413879	chr14	105664633	105669843	-	IG_C_pseudogene	IGHGP	ENSG00000253755.1	641.5	-5.12619	3.41383e-10	23931	link_99	1
chr14	105645728	105646097	HG01241_peak_21412	14.2992	-2.71198	0.0413879	chr14	105863198	105863258	-	IG_J_gene	IGHJ6	ENSG00000211900.2	988.5	5.66108	3.31409e-06	217346	link_100	1
chr14	105645728	105646097	HG01241_peak_21412	14.2992	-2.71198	0.0413879	chr14	105863416	105863465	-	IG_J_pseudogene	IGHJ3P	ENSG00000237111.1	648.5	5.56104	4.54334e-05	217553	link_101	1
chr14	105645728	105646097	HG01241_peak_21412	14.2992	-2.71198	0.0413879	chr14	105863814	105863862	-	IG_J_gene	IGHJ5	ENSG00000242472.1	178	4.17205	0.00363706	217950	link_102	1
chr14	105699071	105699432	HG01241_peak_21417	23.5652	-1.61338	0.0425353	chr14	105664633	105669843	-	IG_C_pseudogene	IGHGP	ENSG00000253755.1	641.5	-5.12619	3.41383e-10	29408	link_103	1
chr14	105699071	105699432	HG01241_peak_21417	23.5652	-1.61338	0.0425353	chr14	105863198	105863258	-	IG_J_gene	IGHJ6	ENSG00000211900.2	988.5	5.66108	3.31409e-06	164007	link_104	1
chr14	105699071	105699432	HG01241_peak_21417	23.5652	-1.61338	0.0425353	chr14	105863416	105863465	-	IG_J_pseudogene	IGHJ3P	ENSG00000237111.1	648.5	5.56104	4.54334e-05	164214	link_105	1
chr14	105699071	105699432	HG01241_peak_21417	23.5652	-1.61338	0.0425353	chr14	105863814	105863862	-	IG_J_gene	IGHJ5	ENSG00000242472.1	178	4.17205	0.00363706	164611	link_106	1
chr14	105705932	105706787	HG01241_peak_21419	102.957	-2.6588	2.21829e-09	chr14	105664633	105669843	-	IG_C_pseudogene	IGHGP	ENSG00000253755.1	641.5	-5.12619	3.41383e-10	36516	link_107	1
chr14	105705932	105706787	HG01241_peak_21419	102.957	-2.6588	2.21829e-09	chr14	105863198	105863258	-	IG_J_gene	IGHJ6	ENSG00000211900.2	988.5	5.66108	3.31409e-06	156899	link_108	1
chr14	105705932	105706787	HG01241_peak_21419	102.957	-2.6588	2.21829e-09	chr14	105863416	105863465	-	IG_J_pseudogene	IGHJ3P	ENSG00000237111.1	648.5	5.56104	4.54334e-05	157106	link_109	1
chr14	105705932	105706787	HG01241_peak_21419	102.957	-2.6588	2.21829e-09	chr14	105863814	105863862	-	IG_J_gene	IGHJ5	ENSG00000242472.1	178	4.17205	0.00363706	157503	link_110	1
chr14	105707771	105709989	HG01241_peak_21420	191.788	-1.68855	0.000141818	chr14	105664633	105669843	-	IG_C_pseudogene	IGHGP	ENSG00000253755.1	641.5	-5.12619	3.41383e-10	39037	link_111	1
chr14	105707771	105709989	HG01241_peak_21420	191.788	-1.68855	0.000141818	chr14	105863198	105863258	-	IG_J_gene	IGHJ6	ENSG00000211900.2	988.5	5.66108	3.31409e-06	154378	link_112	1
chr14	105707771	105709989	HG01241_peak_21420	191.788	-1.68855	0.000141818	chr14	105863416	105863465	-	IG_J_pseudogene	IGHJ3P	ENSG00000237111.1	648.5	5.56104	4.54334e-05	154585	link_113	1
chr14	105707771	105709989	HG01241_peak_21420	191.788	-1.68855	0.000141818	chr14	105863814	105863862	-	IG_J_gene	IGHJ5	ENSG00000242472.1	178	4.17205	0.00363706	154982	link_114	1
chr14	105739319	105740736	HG01241_peak_21421	241.023	1.52488	6.17799e-07	chr14	105664633	105669843	-	IG_C_pseudogene	IGHGP	ENSG00000253755.1	641.5	-5.12619	3.41383e-10	70184	link_115	1
chr14	105739319	105740736	HG01241_peak_21421	241.023	1.52488	6.17799e-07	chr14	105863198	105863258	-	IG_J_gene	IGHJ6	ENSG00000211900.2	988.5	5.66108	3.31409e-06	123231	link_116	1
chr14	105739319	105740736	HG01241_peak_21421	241.023	1.52488	6.17799e-07	chr14	105863416	105863465	-	IG_J_pseudogene	IGHJ3P	ENSG00000237111.1	648.5	5.56104	4.54334e-05	123438	link_117	1
chr14	105739319	105740736	HG01241_peak_21421	241.023	1.52488	6.17799e-07	chr14	105863814	105863862	-	IG_J_gene	IGHJ5	ENSG00000242472.1	178	4.17205	0.00363706	123835	link_118	1
chr14	105862010	105862750	HG01241_peak_21428	61.9487	2.99739	0.000431028	chr14	105664633	105669843	-	IG_C_pseudogene	IGHGP	ENSG00000253755.1	641.5	-5.12619	3.41383e-10	192537	link_119	1
chr14	105862010	105862750	HG01241_peak_21428	61.9487	2.99739	0.000431028	chr14	105863198	105863258	-	IG_J_gene	IGHJ6	ENSG00000211900.2	988.5	5.66108	3.31409e-06	878	link_120	1
chr14	105862010	105862750	HG01241_peak_21428	61.9487	2.99739	0.000431028	chr14	105863416	105863465	-	IG_J_pseudogene	IGHJ3P	ENSG00000237111.1	648.5	5.56104	4.54334e-05	1085	link_121	1
chr14	105862010	105862750	HG01241_peak_21428	61.9487	2.99739	0.000431028	chr14	105863814	105863862	-	IG_J_gene	IGHJ5	ENSG00000242472.1	178	4.17205	0.00363706	1482	link_122	1
chr14	106268406	106270060	HG01241_peak_21430	46.5164	2.43125	0.000637446	chr14	105664633	105669843	-	IG_C_pseudogene	IGHGP	ENSG00000253755.1	641.5	-5.12619	3.41383e-10	599390	link_123	1
chr14	106268406	106270060	HG01241_peak_21430	46.5164	2.43125	0.000637446	chr14	105863198	105863258	-	IG_J_gene	IGHJ6	ENSG00000211900.2	988.5	5.66108	3.31409e-06	405975	link_124	1
chr14	106268406	106270060	HG01241_peak_21430	46.5164	2.43125	0.000637446	chr14	105863416	105863465	-	IG_J_pseudogene	IGHJ3P	ENSG00000237111.1	648.5	5.56104	4.54334e-05	405768	link_125	1
chr14	106268406	106270060	HG01241_peak_21430	46.5164	2.43125	0.000637446	chr14	105863814	105863862	-	IG_J_gene	IGHJ5	ENSG00000242472.1	178	4.17205	0.00363706	405371	link_126	1
chr14	106417376	106418128	HG01241_peak_21434	110.569	-2.75006	8.98084e-16	chr14	105664633	105669843	-	IG_C_pseudogene	IGHGP	ENSG00000253755.1	641.5	-5.12619	3.41383e-10	747909	link_127	1
chr14	106417376	106418128	HG01241_peak_21434	110.569	-2.75006	8.98084e-16	chr14	105863198	105863258	-	IG_J_gene	IGHJ6	ENSG00000211900.2	988.5	5.66108	3.31409e-06	554494	link_128	1
chr14	106417376	106418128	HG01241_peak_21434	110.569	-2.75006	8.98084e-16	chr14	105863416	105863465	-	IG_J_pseudogene	IGHJ3P	ENSG00000237111.1	648.5	5.56104	4.54334e-05	554287	link_129	1
chr14	106417376	106418128	HG01241_peak_21434	110.569	-2.75006	8.98084e-16	chr14	105863814	105863862	-	IG_J_gene	IGHJ5	ENSG00000242472.1	178	4.17205	0.00363706	553890	link_130	1
chr14	106530254	106531109	HG01241_peak_21437	50.683	-1.49229	0.0286093	chr14	105664633	105669843	-	IG_C_pseudogene	IGHGP	ENSG00000253755.1	641.5	-5.12619	3.41383e-10	860838	link_131	1
chr14	106530254	106531109	HG01241_peak_21437	50.683	-1.49229	0.0286093	chr14	105863198	105863258	-	IG_J_gene	IGHJ6	ENSG00000211900.2	988.5	5.66108	3.31409e-06	667423	link_132	1
chr14	106530254	106531109	HG01241_peak_21437	50.683	-1.49229	0.0286093	chr14	105863416	105863465	-	IG_J_pseudogene	IGHJ3P	ENSG00000237111.1	648.5	5.56104	4.54334e-05	667216	link_133	1
chr14	106530254	106531109	HG01241_peak_21437	50.683	-1.49229	0.0286093	chr14	105863814	105863862	-	IG_J_gene	IGHJ5	ENSG00000242472.1	178	4.17205	0.00363706	666819	link_134	1
chr14	106802576	106804497	HG01241_peak_21459	32.557	1.76488	0.0134995	chr14	105863198	105863258	-	IG_J_gene	IGHJ6	ENSG00000211900.2	988.5	5.66108	3.31409e-06	940278	link_135	1
chr14	106802576	106804497	HG01241_peak_21459	32.557	1.76488	0.0134995	chr14	105863416	105863465	-	IG_J_pseudogene	IGHJ3P	ENSG00000237111.1	648.5	5.56104	4.54334e-05	940071	link_136	1
chr14	106802576	106804497	HG01241_peak_21459	32.557	1.76488	0.0134995	chr14	105863814	105863862	-	IG_J_gene	IGHJ5	ENSG00000242472.1	178	4.17205	0.00363706	939674	link_137	1
chr14	106850898	106851868	HG01241_peak_21464	57.0827	1.61587	0.0266456	chr14	105863198	105863258	-	IG_J_gene	IGHJ6	ENSG00000211900.2	988.5	5.66108	3.31409e-06	988125	link_138	1
chr14	106850898	106851868	HG01241_peak_21464	57.0827	1.61587	0.0266456	chr14	105863416	105863465	-	IG_J_pseudogene	IGHJ3P	ENSG00000237111.1	648.5	5.56104	4.54334e-05	987918	link_139	1
chr14	106850898	106851868	HG01241_peak_21464	57.0827	1.61587	0.0266456	chr14	105863814	105863862	-	IG_J_gene	IGHJ5	ENSG00000242472.1	178	4.17205	0.00363706	987521	link_140	1
chr15	24954802	24956915	HG01241_peak_21491	132.766	5.12646	6.08138e-07	chr15	24955034	25000276	+	protein_coding	ENSG00000214265	ENSG00000214265.11	297	5.83349	4.10606e-06	824	link_141	1
chr15	24954802	24956915	HG01241_peak_21491	132.766	5.12646	6.08138e-07	chr15	24978583	25420336	+	lncRNA	SNHG14	ENSG00000224078.15	427.5	6.21841	7.64542e-14	22725	link_142	1
chr15	24954802	24956915	HG01241_peak_21491	132.766	5.12646	6.08138e-07	chr15	24985053	24988232	+	TEC	PWAR5	ENSG00000279192.1	21.5	5.83349	0.0100188	29195	link_143	1
chr15	47301225	47301981	HG01241_peak_21968	19.7321	2.29126	0.0230145	chr15	47184101	47774228	+	protein_coding	SEMA6D	ENSG00000137872.17	898.5	-3.78233	3.5527e-19	117502	link_144	1
chr15	98952130	98953473	HG01241_peak_23401	131.704	-2.06561	0.000122796	chr15	98648539	98964530	+	protein_coding	IGF1R	ENSG00000140443.15	317	1.63111	0.00223308	304262	link_145	1
chr15	98952130	98953473	HG01241_peak_23401	131.704	-2.06561	0.000122796	chr15	99790156	99806927	-	lncRNA	ENSG00000290767	ENSG00000290767.1	49.5	-2.0073	0.0609622	854126	link_146	0
chr15	98952130	98953473	HG01241_peak_23401	131.704	-2.06561	0.000122796	chr15	99805793	99916818	+	lncRNA	ENSG00000259363	ENSG00000259363.6	472.5	-1.2772	3.21913e-05	852992	link_147	0
chr15	99805878	99807453	HG01241_peak_23453	142.845	-1.56922	1.14911e-09	chr15	99790156	99806927	-	lncRNA	ENSG00000290767	ENSG00000290767.1	49.5	-2.0073	0.0609622	262	link_148	1
chr15	99805878	99807453	HG01241_peak_23453	142.845	-1.56922	1.14911e-09	chr15	99805793	99916818	+	lncRNA	ENSG00000259363	ENSG00000259363.6	472.5	-1.2772	3.21913e-05	872	link_149	1
chr15	100833508	100834600	HG01241_peak_23477	51.1794	-2.80656	0.00181203	chr15	100877714	100916626	+	protein_coding	ALDH1A3	ENSG00000184254.17	118.5	-3.94682	0.000111704	43660	link_150	1
chr15	100849223	100850177	HG01241_peak_23478	30.8332	-1.77491	0.027654	chr15	100877714	100916626	+	protein_coding	ALDH1A3	ENSG00000184254.17	118.5	-3.94682	0.000111704	28014	link_151	1
chr15	101209809	101211093	HG01241_peak_23511	17.7852	2.7003	0.0373445	chr15	100877714	100916626	+	protein_coding	ALDH1A3	ENSG00000184254.17	118.5	-3.94682	0.000111704	332737	link_152	0
chr16	3364800	3365539	HG01241_peak_23720	25.5648	4.23047	0.000304602	chr16	2660348	2682398	-	lncRNA	ERVK13-1	ENSG00000260565.9	438.5	-1.05688	0.00250547	682771	link_153	0
chr16	3364800	3365539	HG01241_peak_23720	25.5648	4.23047	0.000304602	chr16	2883213	2899382	+	protein_coding	FLYWCH2	ENSG00000162076.13	110	1.40045	0.0687654	481956	link_154	0
chr16	3443155	3444290	HG01241_peak_23722	79.3341	5.50667	0.000608156	chr16	2660348	2682398	-	lncRNA	ERVK13-1	ENSG00000260565.9	438.5	-1.05688	0.00250547	761324	link_155	0
chr16	3443155	3444290	HG01241_peak_23722	79.3341	5.50667	0.000608156	chr16	2883213	2899382	+	protein_coding	FLYWCH2	ENSG00000162076.13	110	1.40045	0.0687654	560509	link_156	0
chr16	4747918	4748781	HG01241_peak_23790	21.7265	-3.37605	0.0120108	chr16	5239802	7713340	+	protein_coding	RBFOX1	ENSG00000078328.23	34	5.7576	0.0105908	491453	link_157	0
chr16	5205270	5206241	HG01241_peak_23812	31.288	1.74847	0.0446245	chr16	5239802	7713340	+	protein_coding	RBFOX1	ENSG00000078328.23	34	5.7576	0.0105908	34047	link_158	1
chr16	14911836	14914299	HG01241_peak_24067	68.2841	1.21136	0.0441606	chr16	15701237	15702118	+	lncRNA	ENSG00000280206	ENSG00000280206.1	34	6.23612	0.00308905	788170	link_159	1
chr16	14974473	14976053	HG01241_peak_24069	312.256	-1.44152	0.00791381	chr16	15701237	15702118	+	lncRNA	ENSG00000280206	ENSG00000280206.1	34	6.23612	0.00308905	725974	link_160	1
chr16	21501319	21502788	HG01241_peak_24201	327.053	1.94026	1.50273e-06	chr16	21834569	21880827	-	protein_coding	NPIPB4	ENSG00000185864.18	654.5	1.04893	0.0351327	378774	link_161	1
chr17	17304971	17305978	HG01241_peak_26320	67.6053	-1.46277	0.0315084	chr17	16690261	16804453	+	protein_coding	ENSG00000266302	ENSG00000266302.6	107.5	3.52408	0.0445565	615213	link_162	1
chr17	17304971	17305978	HG01241_peak_26320	67.6053	-1.46277	0.0315084	chr17	16786489	16804455	+	lncRNA	ENSG00000290976	ENSG00000290976.1	21.5	4.89699	0.064768	518985	link_163	1
chr17	17304971	17305978	HG01241_peak_26320	67.6053	-1.46277	0.0315084	chr17	16788057	16816540	+	lncRNA	ENSG00000272815	ENSG00000272815.1	22	4.89699	0.064768	517417	link_164	1
chr17	35244077	35244774	HG01241_peak_26763	60.0836	-3.34167	1.39416e-07	chr17	35243071	35273655	+	protein_coding	SLFN5	ENSG00000166750.10	522.5	-3.20965	2.72185e-16	1354	link_165	1
chr17	35244077	35244774	HG01241_peak_26763	60.0836	-3.34167	1.39416e-07	chr17	35568050	35574900	+	lncRNA	SNHG30	ENSG00000267321.4	147	-8.08511	5.59896e-06	323625	link_166	0
chr17	36148872	36149718	HG01241_peak_26804	27.5851	-2.77049	0.00907038	chr17	35243071	35273655	+	protein_coding	SLFN5	ENSG00000166750.10	522.5	-3.20965	2.72185e-16	906224	link_167	0
chr17	36148872	36149718	HG01241_peak_26804	27.5851	-2.77049	0.00907038	chr17	35568050	35574900	+	lncRNA	SNHG30	ENSG00000267321.4	147	-8.08511	5.59896e-06	581245	link_168	1
chr17	36210548	36211244	HG01241_peak_26812	71.5707	-1.43813	0.000637446	chr17	35243071	35273655	+	protein_coding	SLFN5	ENSG00000166750.10	522.5	-3.20965	2.72185e-16	967825	link_169	0
chr17	36210548	36211244	HG01241_peak_26812	71.5707	-1.43813	0.000637446	chr17	35568050	35574900	+	lncRNA	SNHG30	ENSG00000267321.4	147	-8.08511	5.59896e-06	642846	link_170	1
chr17	43593624	43594087	HG01241_peak_27098	16.6865	2.65882	0.0489147	chr17	43216941	43305397	-	protein_coding	CCDC200	ENSG00000236383.9	1024.5	7.50829	1.96616e-35	288458	link_171	0
chr17	43593624	43594087	HG01241_peak_27098	16.6865	2.65882	0.0489147	chr17	43300041	43300231	-	snRNA	U2	ENSG00000278591.1	203	10.1066	1.23625e-09	293624	link_172	0
chr17	43593624	43594087	HG01241_peak_27098	16.6865	2.65882	0.0489147	chr17	43338741	43389226	-	lncRNA	LINC00910	ENSG00000188825.16	524.5	-1.43862	8.92691e-05	204629	link_173	1
chr17	44198384	44200797	HG01241_peak_27129	346.651	3.24933	1.48287e-08	chr17	43216941	43305397	-	protein_coding	CCDC200	ENSG00000236383.9	1024.5	7.50829	1.96616e-35	894193	link_174	0
chr17	44198384	44200797	HG01241_peak_27129	346.651	3.24933	1.48287e-08	chr17	43300041	43300231	-	snRNA	U2	ENSG00000278591.1	203	10.1066	1.23625e-09	899359	link_175	0
chr17	44198384	44200797	HG01241_peak_27129	346.651	3.24933	1.48287e-08	chr17	43338741	43389226	-	lncRNA	LINC00910	ENSG00000188825.16	524.5	-1.43862	8.92691e-05	810364	link_176	0
chr17	63701751	63702491	HG01241_peak_27734	86.0978	-1.5103	0.0404803	chr17	64319415	64413776	-	protein_coding	PECAM1	ENSG00000261371.6	177	3.15794	2.91593e-07	711655	link_177	0
chr17	65228812	65229929	HG01241_peak_27827	28.0989	5.3101	0.00188984	chr17	64319415	64413776	-	protein_coding	PECAM1	ENSG00000261371.6	177	3.15794	2.91593e-07	815594	link_178	1
chr17	80737242	80738670	HG01241_peak_28378	58.9358	-3.04561	0.00655471	chr17	81362272	81374214	+	lncRNA	ENSG00000263154	ENSG00000263154.1	23.5	-5.60449	0.0162	624316	link_179	0
chr18	10702345	10702997	HG01241_peak_28716	13.0306	-2.48574	0.0254526	chr18	10666483	11149569	-	protein_coding	PIEZO2	ENSG00000154864.14	5949.5	-3.26983	2.50312e-41	446898	link_180	0
chr18	10950896	10952400	HG01241_peak_28723	49.8195	-1.78736	0.0264424	chr18	10666483	11149569	-	protein_coding	PIEZO2	ENSG00000154864.14	5949.5	-3.26983	2.50312e-41	197921	link_181	1
chr18	11293553	11294466	HG01241_peak_28729	33.2381	-2.20944	0.0012237	chr18	10666483	11149569	-	protein_coding	PIEZO2	ENSG00000154864.14	5949.5	-3.26983	2.50312e-41	144440	link_182	0
chr18	36533949	36534828	HG01241_peak_29193	25.3059	-3.258	0.0038684	chr18	36297713	36780220	+	protein_coding	FHOD3	ENSG00000134775.16	8207.5	-1.82694	2.20045e-16	236675	link_183	1
chr18	46754128	46755791	HG01241_peak_29363	51.0648	-3.32934	0.0109802	chr18	46326809	46463140	+	protein_coding	RNF165	ENSG00000141622.14	115.5	-3.52005	0.00124965	428150	link_184	0
chr19	2840872	2842033	HG01241_peak_30337	116.777	-1.04763	0.0062004	chr19	2900928	2918473	+	protein_coding	ZNF57	ENSG00000171970.14	93.5	-3.37171	0.000183487	59476	link_185	1
chr19	2900346	2901197	HG01241_peak_30338	79.3004	-1.86225	3.13175e-08	chr19	2900928	2918473	+	protein_coding	ZNF57	ENSG00000171970.14	93.5	-3.37171	0.000183487	157	link_186	1
chr19	8486898	8487929	HG01241_peak_30630	57.7727	4.38762	7.42012e-05	chr19	9435590	9462529	+	lncRNA	ENSG00000287275	ENSG00000287275.2	82.5	2.12523	0.00520964	948177	link_187	0
chr19	9791620	9793179	HG01241_peak_30651	234.496	1.71719	1.15885e-06	chr19	9435590	9462529	+	lncRNA	ENSG00000287275	ENSG00000287275.2	82.5	2.12523	0.00520964	356809	link_188	1
chr19	13151538	13152387	HG01241_peak_30857	147.112	-1.58616	3.29365e-06	chr19	13206442	13633025	-	protein_coding	CACNA1A	ENSG00000141837.22	50	-3.20396	0.0322469	481063	link_189	1
chr19	20923001	20923876	HG01241_peak_31249	88.0014	-2.18197	0.000341578	chr19	20340262	20424986	-	lncRNA	ENSG00000291130	ENSG00000291130.1	144.5	1.60886	0.0331876	498452	link_190	1
chr19	20923001	20923876	HG01241_peak_31249	88.0014	-2.18197	0.000341578	chr19	20553792	20661583	-	lncRNA	ENSG00000269110	ENSG00000269110.1	280.5	1.21728	0.0147465	261855	link_191	1
chr19	20923001	20923876	HG01241_peak_31249	88.0014	-2.18197	0.000341578	chr19	20619939	20661596	-	protein_coding	ZNF626	ENSG00000188171.17	109.5	1.81112	0.0106016	261842	link_192	1
chr19	20923001	20923876	HG01241_peak_31249	88.0014	-2.18197	0.000341578	chr19	20923222	20950697	+	protein_coding	ZNF85	ENSG00000105750.15	317	-2.28291	2.1903e-10	216	link_193	1
chr19	20923001	20923876	HG01241_peak_31249	88.0014	-2.18197	0.000341578	chr19	21082159	21125270	+	protein_coding	ZNF714	ENSG00000160352.16	554.5	-2.25906	3.64608e-14	158721	link_194	1
chr19	20923001	20923876	HG01241_peak_31249	88.0014	-2.18197	0.000341578	chr19	21804946	21852125	-	protein_coding	ZNF43	ENSG00000198521.12	881	-1.30102	5.21187e-05	928687	link_195	1
chr19	46745742	46747182	HG01241_peak_31962	49.3057	4.28602	0.0219638	chr19	46466491	46471563	-	protein_coding	PNMA8A	ENSG00000182013.18	21.5	-5.90211	0.00867819	274899	link_196	0
chr19	48876360	48876704	HG01241_peak_32078	33.8435	-1.40243	0.0184805	chr19	48047843	48110817	-	protein_coding	PLA2G4C	ENSG00000105499.14	136.5	1.6187	0.00589571	765715	link_197	0
chr19	53192856	53193659	HG01241_peak_32259	25.0189	2.13951	0.0367984	chr19	53519527	53580269	+	protein_coding	ZNF331	ENSG00000130844.19	434	-4.07102	1.92573e-21	326270	link_198	1
chr19	53537289	53538800	HG01241_peak_32267	114.046	-4.65859	1.67004e-07	chr19	53519527	53580269	+	protein_coding	ZNF331	ENSG00000130844.19	434	-4.07102	1.92573e-21	18517	link_199	1
chr19	54606721	54607692	HG01241_peak_32300	30.6111	1.95345	0.0350165	chr19	55006193	55048086	+	lncRNA	GP6-AS1	ENSG00000267265.6	497.5	-1.36903	0.000165977	398987	link_200	1
chr19	55598905	55600645	HG01241_peak_32348	291.537	-4.73678	6.55724e-06	chr19	55006193	55048086	+	lncRNA	GP6-AS1	ENSG00000267265.6	497.5	-1.36903	0.000165977	593582	link_201	1
chr19	55674817	55675599	HG01241_peak_32357	117.188	-4.70014	0.000833747	chr19	55006193	55048086	+	lncRNA	GP6-AS1	ENSG00000267265.6	497.5	-1.36903	0.000165977	669015	link_202	1
chr2	101089463	101090020	HG01241_peak_34875	52.8773	1.44382	0.0318986	chr2	101007228	101252866	-	protein_coding	TBC1D8	ENSG00000204634.13	456	1.03774	0.0303618	163125	link_203	1
chr2	101089463	101090020	HG01241_peak_34875	52.8773	1.44382	0.0318986	chr2	101696850	101894690	+	protein_coding	MAP4K4	ENSG00000071054.17	486	-1.04419	0.0698076	607109	link_204	0
chr2	105786583	105787262	HG01241_peak_34989	32.5396	-2.32064	0.0263509	chr2	105357712	105438513	-	protein_coding	FHL2	ENSG00000115641.19	326	-4.05929	1.07911e-13	348409	link_205	0
chr2	105812152	105812892	HG01241_peak_34995	32.0929	-1.76019	0.0220864	chr2	105357712	105438513	-	protein_coding	FHL2	ENSG00000115641.19	326	-4.05929	1.07911e-13	374009	link_206	0
chr2	106269605	106270570	HG01241_peak_35015	34.5741	-2.04223	0.000701193	chr2	105357712	105438513	-	protein_coding	FHL2	ENSG00000115641.19	326	-4.05929	1.07911e-13	831574	link_207	0
chr2	113235207	113235982	HG01241_peak_35188	71.9469	5.35995	5.32604e-05	chr2	112773925	112784493	-	protein_coding	IL1A	ENSG00000115008.6	345.5	4.21185	0.00182494	451101	link_208	0
chr2	113235207	113235982	HG01241_peak_35188	71.9469	5.35995	5.32604e-05	chr2	113211421	113276581	+	lncRNA	PAX8-AS1	ENSG00000189223.15	434	4.30378	7.15652e-18	24173	link_209	1
chr2	113235207	113235982	HG01241_peak_35188	71.9469	5.35995	5.32604e-05	chr2	113215997	113278921	-	protein_coding	PAX8	ENSG00000125618.18	27	4.46836	0.0801692	43327	link_210	1
chr2	113235207	113235982	HG01241_peak_35188	71.9469	5.35995	5.32604e-05	chr2	113437691	113496204	+	protein_coding	CBWD2	ENSG00000136682.16	1743	-1.07491	0.00298114	202097	link_211	1
chr2	135657667	135658565	HG01241_peak_35622	28.889	-2.61975	0.00694777	chr2	134455759	134719000	-	protein_coding	TMEM163	ENSG00000152128.13	272	-4.95049	2.7687e-08	939116	link_212	0
chr2	152004029	152005183	HG01241_peak_35958	103.907	1.05879	0.00512035	chr2	151832771	152099167	-	protein_coding	CACNB4	ENSG00000182389.20	442.5	1.27508	0.00909852	94561	link_213	0
chr2	152558518	152559604	HG01241_peak_35985	38.3196	-3.09843	7.05627e-05	chr2	151832771	152099167	-	protein_coding	CACNB4	ENSG00000182389.20	442.5	1.27508	0.00909852	459894	link_214	1
chr2	177634414	177635170	HG01241_peak_36607	27.6094	5.78745	0.000304602	chr2	178112424	178139011	+	protein_coding	RBM45	ENSG00000155636.15	356.5	1.02818	0.0906295	477632	link_215	0
chr2	206250151	206251238	HG01241_peak_37358	29.4006	-2.28102	0.0179877	chr2	205681990	205798133	+	protein_coding	NRP2	ENSG00000118257.17	125.5	1.95835	0.0670941	568704	link_216	0
chr2	206250151	206251238	HG01241_peak_37358	29.4006	-2.28102	0.0179877	chr2	206159585	206162928	+	protein_coding	EEF1B2	ENSG00000114942.14	1162	-2.11753	8.62474e-06	91109	link_217	1
chr2	206250151	206251238	HG01241_peak_37358	29.4006	-2.28102	0.0179877	chr2	206161841	206161929	+	snoRNA	snoZ196	ENSG00000281780.1	91.5	-2.40292	0.00374352	88853	link_218	1
chr2	206250151	206251238	HG01241_peak_37358	29.4006	-2.28102	0.0179877	chr2	206161878	206161957	+	snoRNA	SNORD51	ENSG00000207047.2	85	-2.50687	0.0207073	88816	link_219	1
chr2	237898307	237899294	HG01241_peak_38302	41.9876	-1.76452	0.0478067	chr2	237627587	237813682	+	protein_coding	LRRFIP1	ENSG00000124831.20	3784	1.15201	0.0910231	271213	link_220	0
chr2	237898307	237899294	HG01241_peak_38302	41.9876	-1.76452	0.0478067	chr2	237858893	237912106	+	protein_coding	RAMP1	ENSG00000132329.11	67	-3.13324	0.00999863	39907	link_221	1
chr2	238098166	238099202	HG01241_peak_38309	84.6884	-1.43148	5.54026e-05	chr2	237627587	237813682	+	protein_coding	LRRFIP1	ENSG00000124831.20	3784	1.15201	0.0910231	471097	link_222	0
chr2	238098166	238099202	HG01241_peak_38309	84.6884	-1.43148	5.54026e-05	chr2	237858893	237912106	+	protein_coding	RAMP1	ENSG00000132329.11	67	-3.13324	0.00999863	239791	link_223	1
chr20	4875416	4876416	HG01241_peak_38611	24.7272	2.06427	0.0359885	chr20	4780023	4823608	-	protein_coding	RASSF2	ENSG00000101265.16	522.5	1.08162	0.000679043	52308	link_224	1
chr20	11890504	11892610	HG01241_peak_38778	81.1148	-1.55207	0.0336626	chr20	11890723	11926609	+	protein_coding	BTBD3	ENSG00000132640.15	214.5	-3.45835	0.000911118	834	link_225	1
chr20	15162073	15162667	HG01241_peak_38827	22.957	-1.9205	0.022866	chr20	15892355	15985876	-	lncRNA	ENSG00000286546	ENSG00000286546.1	464.5	1.12819	0.00819975	823506	link_226	0
chr20	43513737	43514972	HG01241_peak_39516	203.419	-3.20813	0.00253353	chr20	43540171	43569498	+	protein_coding	ENSG00000277611	ENSG00000277611.1	46	-5.75774	0.00832118	25817	link_227	1
chr20	45912848	45913234	HG01241_peak_39617	20.2164	-4.9717	0.00450314	chr20	46894624	47188844	+	protein_coding	EYA2	ENSG00000064655.19	82	5.29357	0.0101098	981583	link_228	0
chr20	49934957	49937055	HG01241_peak_39777	119.911	-1.19785	0.0489147	chr20	49280485	49280571	+	misc_RNA	ENSG00000277967	ENSG00000277967.1	697	1.05555	0.0533019	655521	link_229	0
chr20	57748215	57749498	HG01241_peak_40021	24.1698	2.39041	0.00668833	chr20	57648392	57711536	-	protein_coding	PMEPA1	ENSG00000124225.16	43.5	4.33137	0.0494942	37320	link_230	1
chr20	58888773	58889434	HG01241_peak_40043	100.429	-4.15141	5.65345e-14	chr20	58863528	58888809	-	lncRNA	ENSG00000225806	ENSG00000225806.8	79.5	-3.36622	0.0138569	294	link_231	1
chr22	22881207	22881889	HG01241_peak_41104	32.6344	-1.7366	0.0094797	chr22	23638487	23717356	-	lncRNA	GUSBP11	ENSG00000228315.12	404	1.90685	1.76243e-06	835808	link_232	1
chr22	22881207	22881889	HG01241_peak_41104	32.6344	-1.7366	0.0094797	chr22	23658094	23717327	-	lncRNA	ENSG00000291299	ENSG00000291299.1	367.5	1.65243	0.000150122	835779	link_233	1
chr22	22881207	22881889	HG01241_peak_41104	32.6344	-1.7366	0.0094797	chr22	23659869	23717295	-	transcribed_unprocessed_pseudogene	ENSG00000272578	ENSG00000272578.6	362	1.64098	0.000181239	835747	link_234	1
chr22	22881207	22881889	HG01241_peak_41104	32.6344	-1.7366	0.0094797	chr22	23700789	23717356	-	lncRNA	ENSG00000290440	ENSG00000290440.1	188	1.67128	0.00347928	835808	link_235	1
chr22	22881207	22881889	HG01241_peak_41104	32.6344	-1.7366	0.0094797	chr22	23856703	23886312	+	protein_coding	SLC2A11	ENSG00000133460.20	187.5	-1.27545	0.0813185	975155	link_236	1
chr22	22905990	22908332	HG01241_peak_41109	97.5244	-2.94879	1.09351e-10	chr22	23638487	23717356	-	lncRNA	GUSBP11	ENSG00000228315.12	404	1.90685	1.76243e-06	810195	link_237	1
chr22	22905990	22908332	HG01241_peak_41109	97.5244	-2.94879	1.09351e-10	chr22	23658094	23717327	-	lncRNA	ENSG00000291299	ENSG00000291299.1	367.5	1.65243	0.000150122	810166	link_238	1
chr22	22905990	22908332	HG01241_peak_41109	97.5244	-2.94879	1.09351e-10	chr22	23659869	23717295	-	transcribed_unprocessed_pseudogene	ENSG00000272578	ENSG00000272578.6	362	1.64098	0.000181239	810134	link_239	1
chr22	22905990	22908332	HG01241_peak_41109	97.5244	-2.94879	1.09351e-10	chr22	23700789	23717356	-	lncRNA	ENSG00000290440	ENSG00000290440.1	188	1.67128	0.00347928	810195	link_240	1
chr22	22905990	22908332	HG01241_peak_41109	97.5244	-2.94879	1.09351e-10	chr22	23856703	23886312	+	protein_coding	SLC2A11	ENSG00000133460.20	187.5	-1.27545	0.0813185	949542	link_241	1
chr22	22905990	22908332	HG01241_peak_41109	97.5244	-2.94879	1.09351e-10	chr22	23894426	23898930	-	lncRNA	MIF-AS1	ENSG00000218537.1	28	4.6502	0.0680405	991769	link_242	1
chr22	22905990	22908332	HG01241_peak_41109	97.5244	-2.94879	1.09351e-10	chr22	23901432	23907068	-	lncRNA	ENSG00000273295	ENSG00000273295.1	34.5	5.04648	0.0214906	999907	link_243	1
chr22	23263840	23264912	HG01241_peak_41132	24.7721	2.4146	0.0213913	chr22	23638487	23717356	-	lncRNA	GUSBP11	ENSG00000228315.12	404	1.90685	1.76243e-06	452980	link_244	1
chr22	23263840	23264912	HG01241_peak_41132	24.7721	2.4146	0.0213913	chr22	23658094	23717327	-	lncRNA	ENSG00000291299	ENSG00000291299.1	367.5	1.65243	0.000150122	452951	link_245	1
chr22	23263840	23264912	HG01241_peak_41132	24.7721	2.4146	0.0213913	chr22	23659869	23717295	-	transcribed_unprocessed_pseudogene	ENSG00000272578	ENSG00000272578.6	362	1.64098	0.000181239	452919	link_246	1
chr22	23263840	23264912	HG01241_peak_41132	24.7721	2.4146	0.0213913	chr22	23700789	23717356	-	lncRNA	ENSG00000290440	ENSG00000290440.1	188	1.67128	0.00347928	452980	link_247	1
chr22	23263840	23264912	HG01241_peak_41132	24.7721	2.4146	0.0213913	chr22	23856703	23886312	+	protein_coding	SLC2A11	ENSG00000133460.20	187.5	-1.27545	0.0813185	592327	link_248	1
chr22	23263840	23264912	HG01241_peak_41132	24.7721	2.4146	0.0213913	chr22	23894426	23898930	-	lncRNA	MIF-AS1	ENSG00000218537.1	28	4.6502	0.0680405	634554	link_249	1
chr22	23263840	23264912	HG01241_peak_41132	24.7721	2.4146	0.0213913	chr22	23894911	23974439	-	lncRNA	ENSG00000290199	ENSG00000290199.1	793	2.47488	4.97058e-19	710063	link_250	1
chr22	23263840	23264912	HG01241_peak_41132	24.7721	2.4146	0.0213913	chr22	23901432	23907068	-	lncRNA	ENSG00000273295	ENSG00000273295.1	34.5	5.04648	0.0214906	642692	link_251	1
chr22	23263840	23264912	HG01241_peak_41132	24.7721	2.4146	0.0213913	chr22	23966888	23972556	+	protein_coding	DDTL	ENSG00000099974.8	204	-5.16992	0.000111568	702512	link_252	1
chr22	24259086	24260062	HG01241_peak_41182	30.3954	4.29223	0.00477379	chr22	23638487	23717356	-	lncRNA	GUSBP11	ENSG00000228315.12	404	1.90685	1.76243e-06	542218	link_253	1
chr22	24259086	24260062	HG01241_peak_41182	30.3954	4.29223	0.00477379	chr22	23658094	23717327	-	lncRNA	ENSG00000291299	ENSG00000291299.1	367.5	1.65243	0.000150122	542247	link_254	1
chr22	24259086	24260062	HG01241_peak_41182	30.3954	4.29223	0.00477379	chr22	23659869	23717295	-	transcribed_unprocessed_pseudogene	ENSG00000272578	ENSG00000272578.6	362	1.64098	0.000181239	542279	link_255	1
chr22	24259086	24260062	HG01241_peak_41182	30.3954	4.29223	0.00477379	chr22	23700789	23717356	-	lncRNA	ENSG00000290440	ENSG00000290440.1	188	1.67128	0.00347928	542218	link_256	1
chr22	24259086	24260062	HG01241_peak_41182	30.3954	4.29223	0.00477379	chr22	23856703	23886312	+	protein_coding	SLC2A11	ENSG00000133460.20	187.5	-1.27545	0.0813185	402871	link_257	1
chr22	24259086	24260062	HG01241_peak_41182	30.3954	4.29223	0.00477379	chr22	23894426	23898930	-	lncRNA	MIF-AS1	ENSG00000218537.1	28	4.6502	0.0680405	360644	link_258	1
chr22	24259086	24260062	HG01241_peak_41182	30.3954	4.29223	0.00477379	chr22	23894911	23974439	-	lncRNA	ENSG00000290199	ENSG00000290199.1	793	2.47488	4.97058e-19	285135	link_259	1
chr22	24259086	24260062	HG01241_peak_41182	30.3954	4.29223	0.00477379	chr22	23901432	23907068	-	lncRNA	ENSG00000273295	ENSG00000273295.1	34.5	5.04648	0.0214906	352506	link_260	1
chr22	24259086	24260062	HG01241_peak_41182	30.3954	4.29223	0.00477379	chr22	23966888	23972556	+	protein_coding	DDTL	ENSG00000099974.8	204	-5.16992	0.000111568	292686	link_261	1
chr22	24259086	24260062	HG01241_peak_41182	30.3954	4.29223	0.00477379	chr22	24952716	25197448	+	protein_coding	KIAA1671	ENSG00000197077.14	121	-1.72766	0.080985	693142	link_262	1
chr22	25290904	25291539	HG01241_peak_41215	14.0528	-4.21592	0.0324283	chr22	24952716	25197448	+	protein_coding	KIAA1671	ENSG00000197077.14	121	-1.72766	0.080985	338505	link_263	0
chr22	25290904	25291539	HG01241_peak_41215	14.0528	-4.21592	0.0324283	chr22	25455712	25459681	+	transcribed_unprocessed_pseudogene	CRYBB2P1	ENSG00000100058.15	482	-1.09563	0.0016295	164491	link_264	1
chr22	25290904	25291539	HG01241_peak_41215	14.0528	-4.21592	0.0324283	chr22	25564675	25729294	+	protein_coding	GRK3	ENSG00000100077.16	2487	1.09858	0.0413108	273454	link_265	1
chr22	25333524	25334479	HG01241_peak_41216	68.292	-3.49512	3.02539e-13	chr22	24952716	25197448	+	protein_coding	KIAA1671	ENSG00000197077.14	121	-1.72766	0.080985	381285	link_266	0
chr22	25333524	25334479	HG01241_peak_41216	68.292	-3.49512	3.02539e-13	chr22	25455712	25459681	+	transcribed_unprocessed_pseudogene	CRYBB2P1	ENSG00000100058.15	482	-1.09563	0.0016295	121711	link_267	1
chr22	25333524	25334479	HG01241_peak_41216	68.292	-3.49512	3.02539e-13	chr22	25564675	25729294	+	protein_coding	GRK3	ENSG00000100077.16	2487	1.09858	0.0413108	230674	link_268	1
chr22	25362078	25362953	HG01241_peak_41217	55.2324	-1.49369	0.000415033	chr22	24952716	25197448	+	protein_coding	KIAA1671	ENSG00000197077.14	121	-1.72766	0.080985	409799	link_269	0
chr22	25362078	25362953	HG01241_peak_41217	55.2324	-1.49369	0.000415033	chr22	25455712	25459681	+	transcribed_unprocessed_pseudogene	CRYBB2P1	ENSG00000100058.15	482	-1.09563	0.0016295	93197	link_270	1
chr22	25362078	25362953	HG01241_peak_41217	55.2324	-1.49369	0.000415033	chr22	25564675	25729294	+	protein_coding	GRK3	ENSG00000100077.16	2487	1.09858	0.0413108	202160	link_271	1
chr22	25410607	25411344	HG01241_peak_41221	21.0017	-2.77482	0.00483301	chr22	24952716	25197448	+	protein_coding	KIAA1671	ENSG00000197077.14	121	-1.72766	0.080985	458259	link_272	0
chr22	25410607	25411344	HG01241_peak_41221	21.0017	-2.77482	0.00483301	chr22	25455712	25459681	+	transcribed_unprocessed_pseudogene	CRYBB2P1	ENSG00000100058.15	482	-1.09563	0.0016295	44737	link_273	1
chr22	25410607	25411344	HG01241_peak_41221	21.0017	-2.77482	0.00483301	chr22	25564675	25729294	+	protein_coding	GRK3	ENSG00000100077.16	2487	1.09858	0.0413108	153700	link_274	1
chr22	25437055	25439194	HG01241_peak_41225	64.3164	-1.76603	0.00668833	chr22	24952716	25197448	+	protein_coding	KIAA1671	ENSG00000197077.14	121	-1.72766	0.080985	485408	link_275	0
chr22	25437055	25439194	HG01241_peak_41225	64.3164	-1.76603	0.00668833	chr22	25455712	25459681	+	transcribed_unprocessed_pseudogene	CRYBB2P1	ENSG00000100058.15	482	-1.09563	0.0016295	17588	link_276	1
chr22	25437055	25439194	HG01241_peak_41225	64.3164	-1.76603	0.00668833	chr22	25564675	25729294	+	protein_coding	GRK3	ENSG00000100077.16	2487	1.09858	0.0413108	126551	link_277	1
chr22	25447563	25448900	HG01241_peak_41226	221.077	-1.42082	4.24965e-12	chr22	24952716	25197448	+	protein_coding	KIAA1671	ENSG00000197077.14	121	-1.72766	0.080985	495515	link_278	0
chr22	25447563	25448900	HG01241_peak_41226	221.077	-1.42082	4.24965e-12	chr22	25455712	25459681	+	transcribed_unprocessed_pseudogene	CRYBB2P1	ENSG00000100058.15	482	-1.09563	0.0016295	7481	link_279	1
chr22	25447563	25448900	HG01241_peak_41226	221.077	-1.42082	4.24965e-12	chr22	25564675	25729294	+	protein_coding	GRK3	ENSG00000100077.16	2487	1.09858	0.0413108	116444	link_280	1
chr22	25507493	25509170	HG01241_peak_41231	24.4608	-2.21527	0.0462321	chr22	24952716	25197448	+	protein_coding	KIAA1671	ENSG00000197077.14	121	-1.72766	0.080985	555615	link_281	0
chr22	25507493	25509170	HG01241_peak_41231	24.4608	-2.21527	0.0462321	chr22	25455712	25459681	+	transcribed_unprocessed_pseudogene	CRYBB2P1	ENSG00000100058.15	482	-1.09563	0.0016295	52619	link_282	1
chr22	25507493	25509170	HG01241_peak_41231	24.4608	-2.21527	0.0462321	chr22	25564675	25729294	+	protein_coding	GRK3	ENSG00000100077.16	2487	1.09858	0.0413108	56344	link_283	1
chr22	33919403	33920396	HG01241_peak_41452	64.087	1.18119	0.0321491	chr22	33162226	33922841	-	protein_coding	LARGE1	ENSG00000133424.22	6100.5	2.6583	1.20406e-23	2942	link_284	1
chr22	38397134	38399359	HG01241_peak_41636	125.579	-1.45474	0.0318986	chr22	38483438	38507660	-	protein_coding	DDX17	ENSG00000100201.23	4380.5	-1.57532	5.12453e-05	109414	link_285	1
chr22	41681847	41683139	HG01241_peak_41795	46.4341	3.55504	0.000567009	chr22	41998725	42058456	+	protein_coding	WBP2NL	ENSG00000183066.14	53.5	-5.03555	0.0175176	316232	link_286	1
chr22	42889158	42890054	HG01241_peak_41865	42.6897	1.57365	0.0266456	chr22	41998725	42058456	+	protein_coding	WBP2NL	ENSG00000183066.14	53.5	-5.03555	0.0175176	890881	link_287	0
chr22	42889158	42890054	HG01241_peak_41865	42.6897	1.57365	0.0266456	chr22	42776406	42777296	-	processed_pseudogene	RPL5P34	ENSG00000234009.1	14	5.01001	0.0657684	112310	link_288	1
chr22	46612746	46614961	HG01241_peak_41993	60.6854	1.6107	0.00907038	chr22	46576012	46679790	+	protein_coding	GRAMD4	ENSG00000075240.17	278.5	1.15507	0.0141024	37841	link_289	1
chr22	47000904	47001654	HG01241_peak_42011	49.0437	1.2972	0.01735	chr22	46576012	46679790	+	protein_coding	GRAMD4	ENSG00000075240.17	278.5	1.15507	0.0141024	425267	link_290	1
chr3	4983867	4984597	HG01241_peak_42199	129.493	-5.31147	0.0014959	chr3	4979437	4985323	+	protein_coding	BHLHE40	ENSG00000134107.5	511	-4.80655	0.0345452	4795	link_291	1
chr3	52856540	52857424	HG01241_peak_43602	21.5757	3.33449	0.014809	chr3	51933429	51941904	-	protein_coding	RRP9	ENSG00000114767.7	581.5	-5.47221	0.0111461	915078	link_292	0
chr3	75784934	75785976	HG01241_peak_44082	155.953	1.51267	5.21743e-08	chr3	75678660	75785583	-	protein_coding	ZNF717	ENSG00000227124.11	479.5	2.47059	7.56296e-12	128	link_293	1
chr3	125719944	125720677	HG01241_peak_45021	24.4841	-2.94547	0.000420923	chr3	125916609	125930056	+	lncRNA	FAM86JP	ENSG00000291071.1	70.5	-2.36313	0.00214023	196299	link_294	1
chr3	125719944	125720677	HG01241_peak_45021	24.4841	-2.94547	0.000420923	chr3	125916624	125928595	+	transcribed_unprocessed_pseudogene	FAM86JP	ENSG00000171084.18	66	-2.2792	0.0043253	196314	link_295	1
chr3	125742472	125743082	HG01241_peak_45022	15.8705	2.67142	0.0194351	chr3	125916609	125930056	+	lncRNA	FAM86JP	ENSG00000291071.1	70.5	-2.36313	0.00214023	173832	link_296	1
chr3	125742472	125743082	HG01241_peak_45022	15.8705	2.67142	0.0194351	chr3	125916624	125928595	+	transcribed_unprocessed_pseudogene	FAM86JP	ENSG00000171084.18	66	-2.2792	0.0043253	173847	link_297	1
chr3	125829949	125831118	HG01241_peak_45026	13.6208	3.37541	0.0151822	chr3	125916609	125930056	+	lncRNA	FAM86JP	ENSG00000291071.1	70.5	-2.36313	0.00214023	86076	link_298	1
chr3	125829949	125831118	HG01241_peak_45026	13.6208	3.37541	0.0151822	chr3	125916624	125928595	+	transcribed_unprocessed_pseudogene	FAM86JP	ENSG00000171084.18	66	-2.2792	0.0043253	86091	link_299	1
chr3	129120353	129122386	HG01241_peak_45127	329.016	-1.62456	8.65214e-08	chr3	130081831	130113227	+	protein_coding	ALG1L2	ENSG00000251287.9	34	3.64082	0.0580939	960462	link_300	0
chr3	129323850	129324272	HG01241_peak_45137	22.6981	-2.23825	0.00568092	chr3	130081831	130113227	+	protein_coding	ALG1L2	ENSG00000251287.9	34	3.64082	0.0580939	757770	link_301	0
chr3	130178890	130180055	HG01241_peak_45175	77.9837	-1.12559	0.00744941	chr3	130081831	130113227	+	protein_coding	ALG1L2	ENSG00000251287.9	34	3.64082	0.0580939	97641	link_302	1
chr3	130746464	130748289	HG01241_peak_45179	172.78	1.16175	0.00329103	chr3	130081831	130113227	+	protein_coding	ALG1L2	ENSG00000251287.9	34	3.64082	0.0580939	665545	link_303	0
chr3	145900128	145900737	HG01241_peak_45563	38.7109	1.77238	0.0148353	chr3	146035139	146163725	-	protein_coding	PLOD2	ENSG00000152952.13	410	-1.12054	0.0115237	263293	link_304	0
chr3	145900128	145900737	HG01241_peak_45563	38.7109	1.77238	0.0148353	chr3	146515180	146544856	-	protein_coding	PLSCR1	ENSG00000188313.13	280	-3.40895	0.000205763	644424	link_305	0
chr3	146469125	146470039	HG01241_peak_45571	99.2354	-1.14018	0.00305343	chr3	146035139	146163725	-	protein_coding	PLOD2	ENSG00000152952.13	410	-1.12054	0.0115237	305857	link_306	1
chr3	146469125	146470039	HG01241_peak_45571	99.2354	-1.14018	0.00305343	chr3	146515180	146544856	-	protein_coding	PLSCR1	ENSG00000188313.13	280	-3.40895	0.000205763	75274	link_307	1
chr3	170907804	170909098	HG01241_peak_46188	135.808	1.27492	0.00288955	chr3	171600404	171810950	-	protein_coding	PLD1	ENSG00000075651.17	1160.5	-1.71523	2.84948e-06	902499	link_308	0
chr4	8228322	8229689	HG01241_peak_47328	167.867	-1.02067	6.2445e-05	chr4	8182072	8241803	+	protein_coding	SH3TC1	ENSG00000125089.18	459	-1.05344	0.00888339	46933	link_309	1
chr4	9152279	9153768	HG01241_peak_47349	238.24	1.43883	4.80342e-10	chr4	8182072	8241803	+	protein_coding	SH3TC1	ENSG00000125089.18	459	-1.05344	0.00888339	970951	link_310	1
chr4	9152279	9153768	HG01241_peak_47349	238.24	1.43883	4.80342e-10	chr4	9771153	10054936	-	protein_coding	SLC2A9	ENSG00000109667.12	124.5	1.43647	0.0394881	901913	link_311	0
chr4	9604079	9605228	HG01241_peak_47354	56.8233	3.32337	3.38534e-08	chr4	9771153	10054936	-	protein_coding	SLC2A9	ENSG00000109667.12	124.5	1.43647	0.0394881	450283	link_312	0
chr4	18366218	18367460	HG01241_peak_47556	31.0859	-4.41898	0.0170098	chr4	17460261	17512206	-	protein_coding	QDPR	ENSG00000151552.12	582	1.57126	0.000213169	854633	link_313	1
chr4	38067505	38067915	HG01241_peak_47793	21.1943	-3.21178	0.00514576	chr4	38966744	39032922	-	protein_coding	TMEM156	ENSG00000121895.8	872	1.07192	0.00492905	965212	link_314	0
chr4	75126102	75127358	HG01241_peak_48487	28.6374	-2.37074	0.0469076	chr4	74993877	75034824	-	lncRNA	ENSG00000248165	ENSG00000248165.1	22	-5.10873	0.0440006	91906	link_315	1
chr4	83221517	83222511	HG01241_peak_48741	78.1706	-1.24317	0.000402945	chr4	82422565	82430462	-	protein_coding	HNRNPDL	ENSG00000152795.18	3752	-1.10449	0.0200823	791552	link_316	0
chr4	83221517	83222511	HG01241_peak_48741	78.1706	-1.24317	0.000402945	chr4	83090048	83137075	-	protein_coding	PLAC8	ENSG00000145287.11	1127	-1.56011	2.08628e-06	84939	link_317	1
chr4	85477639	85478071	HG01241_peak_48790	30.0221	1.74004	0.0484023	chr4	85475150	86002668	+	protein_coding	ARHGAP24	ENSG00000138639.18	3306.5	1.27049	5.54131e-07	2705	link_318	1
chr4	104719438	104720143	HG01241_peak_49173	22.3668	2.57865	0.0103636	chr4	105484698	105486080	+	processed_pseudogene	EEF1A1P9	ENSG00000249264.1	27	4.7094	0.0428479	764908	link_319	0
chr4	143911098	143912765	HG01241_peak_49941	61.8316	-2.50171	0.00897981	chr4	142933195	143184861	-	lncRNA	USP38-DT	ENSG00000250326.2	286	-1.22838	0.0119981	727070	link_320	0
chr4	143911098	143912765	HG01241_peak_49941	61.8316	-2.50171	0.00897981	chr4	143336762	143474568	+	protein_coding	GAB1	ENSG00000109458.9	317	-7.52037	3.62266e-05	575169	link_321	0
chr4	143911098	143912765	HG01241_peak_49941	61.8316	-2.50171	0.00897981	chr4	143559457	144343750	+	lncRNA	ENSG00000251600	ENSG00000251600.8	62	-2.69795	0.0591052	352474	link_322	1
chr4	143911098	143912765	HG01241_peak_49941	61.8316	-2.50171	0.00897981	chr4	143870864	143905563	-	protein_coding	GYPE	ENSG00000197465.14	72	-3.06494	0.000139216	6368	link_323	1
chr4	147683391	147684722	HG01241_peak_50065	259.088	2.32208	0.0171754	chr4	147480917	147544954	+	protein_coding	EDNRA	ENSG00000151617.17	234	4.17865	0.00307615	203139	link_324	0
chr5	72093365	72094526	HG01241_peak_52168	37.77	2.19145	0.0234024	chr5	72956041	73090522	+	protein_coding	FCHO2	ENSG00000157107.14	151.5	-2.24928	0.0586532	862096	link_325	0
chr5	110726381	110727351	HG01241_peak_53037	103.722	-1.17331	0.000278276	chr5	110289233	110738956	-	protein_coding	TMEM232	ENSG00000186952.15	373	-1.77436	3.28792e-07	12090	link_326	1
chr5	128537449	128539510	HG01241_peak_53537	45.6108	-1.89893	0.0148701	chr5	128257909	128659185	-	protein_coding	FBN2	ENSG00000138829.13	136	-3.55476	0.00254877	120706	link_327	1
chr5	141510971	141511575	HG01241_peak_53997	105.61	-1.32044	0.0351945	chr5	141259884	141320784	-	protein_coding	TAF7	ENSG00000178913.9	803.5	-1.23823	0.000593588	190489	link_328	1
chr5	141510971	141511575	HG01241_peak_53997	105.61	-1.32044	0.0351945	chr5	141636950	141641064	+	protein_coding	RELL2	ENSG00000164620.9	63.5	3.02624	0.0205728	125677	link_329	0
chr5	141636423	141638247	HG01241_peak_54010	255.839	2.37073	0.0136021	chr5	141259884	141320784	-	protein_coding	TAF7	ENSG00000178913.9	803.5	-1.23823	0.000593588	316551	link_330	0
chr5	141636423	141638247	HG01241_peak_54010	255.839	2.37073	0.0136021	chr5	141636950	141641064	+	protein_coding	RELL2	ENSG00000164620.9	63.5	3.02624	0.0205728	385	link_331	1
chr5	178859630	178860758	HG01241_peak_55141	103.837	-1.19968	0.0258785	chr5	178859953	178888122	+	protein_coding	ZNF354B	ENSG00000178338.11	283.5	-1.58791	1.10599e-05	241	link_332	1
chr6	3063702	3064376	HG01241_peak_55321	73.8612	1.82671	0.0418259	chr6	3223324	3231730	-	protein_coding	TUBB2B	ENSG00000137285.11	173	2.13423	0.00589571	167691	link_333	0
chr6	3848916	3849791	HG01241_peak_55349	95.1075	-6.28713	2.91298e-05	chr6	3223324	3231730	-	protein_coding	TUBB2B	ENSG00000137285.11	173	2.13423	0.00589571	617623	link_334	0
chr6	10886770	10887399	HG01241_peak_55559	32.4404	2.68637	0.00200576	chr6	10671418	10694797	-	protein_coding	C6orf52	ENSG00000137434.12	87	1.78987	0.056788	192287	link_335	0
chr6	27388477	27389835	HG01241_peak_56113	60.3541	2.08768	1.44014e-05	chr6	27374615	27403908	+	protein_coding	ZNF391	ENSG00000124613.9	67.5	4.11778	0.00010914	14541	link_336	1
chr6	28442918	28443719	HG01241_peak_56175	26.8599	-2.26774	0.00641078	chr6	28431930	28443502	-	protein_coding	ZSCAN23	ENSG00000187987.10	60	-6.39617	0.00163482	184	link_337	1
chr6	29016326	29017362	HG01241_peak_56203	70.2136	1.28812	0.00914187	chr6	28431930	28443502	-	protein_coding	ZSCAN23	ENSG00000187987.10	60	-6.39617	0.00163482	573342	link_338	1
chr6	29016326	29017362	HG01241_peak_56203	70.2136	1.28812	0.00914187	chr6	29726601	29749049	-	lncRNA	HLA-F-AS1	ENSG00000214922.9	53.5	-2.31585	0.006323	732205	link_339	1
chr6	29016326	29017362	HG01241_peak_56203	70.2136	1.28812	0.00914187	chr6	29752573	29763295	+	lncRNA	ENSG00000285761	ENSG00000285761.1	19	-4.96476	0.0443751	735729	link_340	1
chr6	29016326	29017362	HG01241_peak_56203	70.2136	1.28812	0.00914187	chr6	29887752	29890482	+	unprocessed_pseudogene	HLA-H	ENSG00000206341.7	158.5	-1.39666	0.0533019	870908	link_341	1
chr6	31491686	31492200	HG01241_peak_56314	44.7447	-1.18953	0.0299488	chr6	31053450	31059890	+	protein_coding	HCG22	ENSG00000228789.9	147.5	2.22974	0.00643878	438493	link_342	1
chr6	31491686	31492200	HG01241_peak_56314	44.7447	-1.18953	0.0299488	chr6	31197760	31203968	+	lncRNA	HCG27	ENSG00000206344.8	192.5	-1.19459	0.0468805	294183	link_343	1
chr6	31491686	31492200	HG01241_peak_56314	44.7447	-1.18953	0.0299488	chr6	31479973	31494935	-	lncRNA	MICB-DT	ENSG00000286940.1	89	1.46372	0.042902	2992	link_344	1
chr6	32583712	32584746	HG01241_peak_56378	38.7184	4.14008	0.000367496	chr6	32552713	32560022	-	lncRNA	HLA-DRB6	ENSG00000290878.1	150.5	-2.19426	1.19402e-06	24207	link_345	1
chr6	32583712	32584746	HG01241_peak_56378	38.7184	4.14008	0.000367496	chr6	32553046	32558186	-	transcribed_unprocessed_pseudogene	HLA-DRB6	ENSG00000229391.8	67.5	-1.4001	0.0916115	26043	link_346	1
chr6	37516360	37517953	HG01241_peak_56637	97.3281	-1.21357	0.000402945	chr6	37507348	37536266	+	lncRNA	LINC02520	ENSG00000204110.7	145.5	-3.36963	5.54131e-07	9808	link_347	1
chr6	37516360	37517953	HG01241_peak_56637	97.3281	-1.21357	0.000402945	chr6	37630679	37699306	-	protein_coding	MDGA1	ENSG00000112139.17	195.5	3.89227	8.66816e-05	182150	link_348	1
chr6	37696719	37699249	HG01241_peak_56648	168.967	1.06749	0.0318986	chr6	37507348	37536266	+	lncRNA	LINC02520	ENSG00000204110.7	145.5	-3.36963	5.54131e-07	190636	link_349	1
chr6	37696719	37699249	HG01241_peak_56648	168.967	1.06749	0.0318986	chr6	37630679	37699306	-	protein_coding	MDGA1	ENSG00000112139.17	195.5	3.89227	8.66816e-05	1322	link_350	1
chr6	75496106	75496828	HG01241_peak_57428	112.193	-1.39819	0.0242438	chr6	75291859	75493800	-	protein_coding	FILIP1	ENSG00000118407.15	609.5	-3.49781	2.37287e-10	2667	link_351	1
chr6	118709022	118710630	HG01241_peak_58379	147.632	-1.1584	0.0395587	chr6	117907264	118317676	+	protein_coding	SLC35F1	ENSG00000196376.11	98	3.57998	1.74322e-06	802562	link_352	0
chr6	118709022	118710630	HG01241_peak_58379	147.632	-1.1584	0.0395587	chr6	117998975	117999448	+	processed_pseudogene	ENSG00000230202	ENSG00000230202.1	80.5	5.5063	4.81673e-05	710851	link_353	0
chr6	118709022	118710630	HG01241_peak_58379	147.632	-1.1584	0.0395587	chr6	118934770	119182745	+	lncRNA	ENSG00000253194	ENSG00000253194.2	102	-1.81003	0.00669884	224944	link_354	1
chr6	138455141	138456912	HG01241_peak_58924	64.6325	2.15168	0.0231991	chr6	138422043	138692571	-	protein_coding	NHSL1	ENSG00000135540.12	117	-7.00686	0.000286332	236545	link_355	1
chr7	2863034	2864366	HG01241_peak_60023	84.3936	-1.36878	0.00207849	chr7	2234195	2242205	-	protein_coding	MRM2	ENSG00000122687.19	269.5	8.19146	3.12373e-06	621495	link_356	0
chr7	2863034	2864366	HG01241_peak_60023	84.3936	-1.36878	0.00207849	chr7	2354086	2380745	+	protein_coding	EIF3B	ENSG00000106263.19	2739	-6.56248	0.000602064	509614	link_357	0
chr7	3106372	3107751	HG01241_peak_60037	25.2974	-3.2305	0.0184805	chr7	2234195	2242205	-	protein_coding	MRM2	ENSG00000122687.19	269.5	8.19146	3.12373e-06	864856	link_358	0
chr7	3106372	3107751	HG01241_peak_60037	25.2974	-3.2305	0.0184805	chr7	2354086	2380745	+	protein_coding	EIF3B	ENSG00000106263.19	2739	-6.56248	0.000602064	752975	link_359	0
chr7	7804563	7806358	HG01241_peak_60193	31.3681	-1.67046	0.0224175	chr7	8113184	8262687	-	protein_coding	ICA1	ENSG00000003147.19	96	2.32886	0.0144178	457227	link_360	1
chr7	8261369	8262642	HG01241_peak_60222	62.991	1.40522	0.03596	chr7	8113184	8262687	-	protein_coding	ICA1	ENSG00000003147.19	96	2.32886	0.0144178	682	link_361	1
chr7	11353605	11355013	HG01241_peak_60265	30.9862	3.08622	0.00707712	chr7	11180902	11520175	+	lncRNA	ENSG00000230333	ENSG00000230333.6	72.5	2.56357	0.0123223	173407	link_362	1
chr7	20797468	20798704	HG01241_peak_60456	134.591	-2.98309	1.58569e-07	chr7	19918981	20140453	-	lncRNA	ENSG00000243004	ENSG00000243004.7	275.5	-3.74274	7.85441e-12	657633	link_363	0
chr7	20797468	20798704	HG01241_peak_60456	134.591	-2.98309	1.58569e-07	chr7	20134655	20217404	-	protein_coding	MACC1	ENSG00000183742.13	874.5	-3.23222	0.000420175	580682	link_364	0
chr7	20797468	20798704	HG01241_peak_60456	134.591	-2.98309	1.58569e-07	chr7	20330702	20415754	+	protein_coding	ITGB8	ENSG00000105855.10	407.5	-3.91186	0.00082135	467384	link_365	0
chr7	23470250	23471737	HG01241_peak_60552	206.879	-2.25118	6.83539e-09	chr7	22419444	22727613	-	protein_coding	STEAP1B	ENSG00000105889.16	106.5	2.25173	0.00582715	743380	link_366	0
chr7	23470250	23471737	HG01241_peak_60552	206.879	-2.25118	6.83539e-09	chr7	22510616	22511999	-	processed_pseudogene	EEF1A1P6	ENSG00000233476.3	71	3.77759	0.00337344	958994	link_367	0
chr7	29091260	29091986	HG01241_peak_60706	22.2049	1.94922	0.0193281	chr7	28299321	28825894	+	protein_coding	CREB5	ENSG00000146592.17	2069	1.11733	0.000392943	792302	link_368	0
chr7	65080800	65081694	HG01241_peak_61400	127.787	-4.45549	7.94031e-12	chr7	64794388	64833681	+	protein_coding	ZNF138	ENSG00000197008.10	557	1.38198	0.01519	286859	link_369	1
chr7	65080800	65081694	HG01241_peak_61400	127.787	-4.45549	7.94031e-12	chr7	65038354	65074713	+	lncRNA	CCT6P3	ENSG00000290860.1	376	-3.43061	4.70129e-14	42893	link_370	1
chr7	65080800	65081694	HG01241_peak_61400	127.787	-4.45549	7.94031e-12	chr7	65064999	65073848	+	transcribed_unprocessed_pseudogene	CCT6P3	ENSG00000234585.7	102	-1.95705	0.0220026	16248	link_371	1
chr7	65080800	65081694	HG01241_peak_61400	127.787	-4.45549	7.94031e-12	chr7	65084103	65100232	+	unprocessed_pseudogene	GTF2IP14	ENSG00000226002.1	28	-5.73776	0.0109747	2856	link_372	1
chr7	65080800	65081694	HG01241_peak_61400	127.787	-4.45549	7.94031e-12	chr7	65269359	65317938	+	lncRNA	ENSG00000282381	ENSG00000282381.2	50	-3.66295	0.0616452	188112	link_373	1
chr7	74173217	74175025	HG01241_peak_61607	143.652	-2.96154	2.76556e-09	chr7	74774011	74789315	+	protein_coding	NCF1	ENSG00000158517.16	517.5	1.27436	1.51184e-05	599890	link_374	0
chr7	74288903	74290619	HG01241_peak_61621	93.3369	2.72368	4.9088e-06	chr7	74774011	74789315	+	protein_coding	NCF1	ENSG00000158517.16	517.5	1.27436	1.51184e-05	484250	link_375	0
chr7	74890000	74891185	HG01241_peak_61652	131.409	-1.0123	0.0193875	chr7	74774011	74789315	+	protein_coding	NCF1	ENSG00000158517.16	517.5	1.27436	1.51184e-05	116581	link_376	1
chr7	75092240	75093349	HG01241_peak_61657	261.567	-1.2418	5.43033e-08	chr7	74774011	74789315	+	protein_coding	NCF1	ENSG00000158517.16	517.5	1.27436	1.51184e-05	318783	link_377	1
chr7	75156374	75157796	HG01241_peak_61659	165.525	-3.96208	4.95131e-13	chr7	74774011	74789315	+	protein_coding	NCF1	ENSG00000158517.16	517.5	1.27436	1.51184e-05	383074	link_378	1
chr7	75508599	75509415	HG01241_peak_61671	41.1849	-2.8523	0.0161931	chr7	74774011	74789315	+	protein_coding	NCF1	ENSG00000158517.16	517.5	1.27436	1.51184e-05	734996	link_379	1
chr7	102278833	102280230	HG01241_peak_62346	69.9235	1.6557	0.0275767	chr7	101308270	101314800	+	lncRNA	EMSLR	ENSG00000232445.2	111.5	-1.98763	0.00313221	971261	link_380	0
chr7	102278833	102280230	HG01241_peak_62346	69.9235	1.6557	0.0275767	chr7	102537919	102543696	-	protein_coding	UPK3BL2	ENSG00000284981.2	102.5	-2.04252	0.00391674	264165	link_381	1
chr7	102278833	102280230	HG01241_peak_62346	69.9235	1.6557	0.0275767	chr7	102637025	102642791	-	protein_coding	UPK3BL1	ENSG00000267368.1	73	-2.39191	0.0143609	363260	link_382	1
chr7	102278833	102280230	HG01241_peak_62346	69.9235	1.6557	0.0275767	chr7	102637049	102671641	-	protein_coding	ENSG00000267645	ENSG00000267645.5	618	-1.37692	0.000142193	392110	link_383	1
chr7	128506726	128508167	HG01241_peak_62974	70.5448	-1.07753	0.0110592	chr7	128862042	128910719	-	protein_coding	KCP	ENSG00000135253.16	45	3.05608	0.0248939	403273	link_384	1
chr7	139875845	139876340	HG01241_peak_63322	26.8071	2.8714	0.000228844	chr7	139777051	140020325	+	protein_coding	TBXAS1	ENSG00000059377.18	271	1.97385	0.000100969	99041	link_385	1
chr7	150755112	150755957	HG01241_peak_63611	35.493	2.59178	0.0187519	chr7	150716668	150743646	+	protein_coding	GIMAP1-GIMAP5	ENSG00000281887.3	459.5	2.75569	1.94083e-17	38866	link_386	1
chr7	150755112	150755957	HG01241_peak_63611	35.493	2.59178	0.0187519	chr7	150722253	150750033	+	protein_coding	GIMAP5	ENSG00000196329.12	448	3.3439	8.19583e-22	33281	link_387	1
chr8	2127161	2127997	HG01241_peak_63846	71.8219	3.93304	4.19186e-05	chr8	2648075	2728577	-	lncRNA	LINC03021	ENSG00000254319.6	291.5	7.34144	2.39737e-05	600998	link_388	1
chr8	2127161	2127997	HG01241_peak_63846	71.8219	3.93304	4.19186e-05	chr8	2726956	2838823	+	lncRNA	ENSG00000253853	ENSG00000253853.3	288	3.03554	4.38249e-08	599377	link_389	1
chr8	2733419	2734574	HG01241_peak_63853	50.7707	3.06419	0.00158529	chr8	2648075	2728577	-	lncRNA	LINC03021	ENSG00000254319.6	291.5	7.34144	2.39737e-05	5419	link_390	1
chr8	2733419	2734574	HG01241_peak_63853	50.7707	3.06419	0.00158529	chr8	2726956	2838823	+	lncRNA	ENSG00000253853	ENSG00000253853.3	288	3.03554	4.38249e-08	7040	link_391	1
chr8	11501478	11501995	HG01241_peak_64022	22.7456	-2.04798	0.0390329	chr8	11676959	11760002	+	protein_coding	GATA4	ENSG00000136574.19	57	-6.86857	0.000420175	175223	link_392	1
chr8	11501478	11501995	HG01241_peak_64022	22.7456	-2.04798	0.0390329	chr8	12424411	12436406	-	protein_coding	FAM86B2	ENSG00000145002.13	70	-1.79521	0.0556111	934670	link_393	1
chr8	22599323	22600036	HG01241_peak_64208	67.3727	3.13407	0.00433167	chr8	22690150	22798616	+	lncRNA	ENSG00000253125	ENSG00000253125.1	455	1.29288	0.00800448	90471	link_394	1
chr8	53195378	53196111	HG01241_peak_64903	21.3446	-2.76427	0.00512036	chr8	53851795	53959303	+	protein_coding	RGS20	ENSG00000147509.14	256	-2.81413	0.00093641	656051	link_395	0
chr8	69832441	69835304	HG01241_peak_65357	430.592	1.0865	1.64419e-07	chr8	69834087	69854971	+	lncRNA	SLCO5A1-AS1	ENSG00000246528.4	39	-5.43254	0.0178042	215	link_396	1
chr8	69832441	69835304	HG01241_peak_65357	430.592	1.0865	1.64419e-07	chr8	70669369	71228629	+	lncRNA	ENSG00000285579	ENSG00000285579.1	56.5	2.88703	0.0332757	835497	link_397	0
chr8	70682558	70683071	HG01241_peak_65403	17.9435	3.58998	0.0372358	chr8	69834087	69854971	+	lncRNA	SLCO5A1-AS1	ENSG00000246528.4	39	-5.43254	0.0178042	848727	link_398	0
chr8	70682558	70683071	HG01241_peak_65403	17.9435	3.58998	0.0372358	chr8	70669369	71228629	+	lncRNA	ENSG00000285579	ENSG00000285579.1	56.5	2.88703	0.0332757	13445	link_399	1
chr8	101700368	101701581	HG01241_peak_66078	21.4005	-2.22405	0.0287229	chr8	100702968	100703024	-	miRNA	MIR7705	ENSG00000284570.1	51	-2.45721	0.0191895	997950	link_400	0
chr8	118588701	118589542	HG01241_peak_66455	47.5462	2.88244	8.66335e-05	chr8	118189455	118622112	-	protein_coding	SAMD12	ENSG00000177570.15	2677	4.12324	7.01111e-46	32991	link_401	1
chr8	118588701	118589542	HG01241_peak_66455	47.5462	2.88244	8.66335e-05	chr8	118620498	118906155	+	lncRNA	SAMD12-AS1	ENSG00000281641.3	194.5	3.38066	5.44052e-05	31377	link_402	1
chr8	118620819	118622742	HG01241_peak_66456	240.525	1.4466	0.00219418	chr8	118189455	118622112	-	protein_coding	SAMD12	ENSG00000177570.15	2677	4.12324	7.01111e-46	332	link_403	1
chr8	118620819	118622742	HG01241_peak_66456	240.525	1.4466	0.00219418	chr8	118620498	118906155	+	lncRNA	SAMD12-AS1	ENSG00000281641.3	194.5	3.38066	5.44052e-05	1282	link_404	1
chr9	113441	115210	HG01241_peak_67243	132.768	-2.22865	1.29855e-12	chr9	100804	110138	-	lncRNA	ENSG00000227917	ENSG00000227917.3	51	-7.3299	0.000120546	4187	link_405	1
chr9	113441	115210	HG01241_peak_67243	132.768	-2.22865	1.29855e-12	chr9	120837	179147	-	protein_coding	CBWD1	ENSG00000172785.19	1879.5	-1.14053	8.49035e-07	64822	link_406	1
chr9	113441	115210	HG01241_peak_67243	132.768	-2.22865	1.29855e-12	chr9	841690	969090	+	protein_coding	DMRT1	ENSG00000137090.12	87	-3.643	0.000205763	727365	link_407	0
chr9	214199	215582	HG01241_peak_67249	280.073	-1.08754	1.66347e-07	chr9	100804	110138	-	lncRNA	ENSG00000227917	ENSG00000227917.3	51	-7.3299	0.000120546	104752	link_408	1
chr9	214199	215582	HG01241_peak_67249	280.073	-1.08754	1.66347e-07	chr9	120837	179147	-	protein_coding	CBWD1	ENSG00000172785.19	1879.5	-1.14053	8.49035e-07	35743	link_409	1
chr9	214199	215582	HG01241_peak_67249	280.073	-1.08754	1.66347e-07	chr9	841690	969090	+	protein_coding	DMRT1	ENSG00000137090.12	87	-3.643	0.000205763	626800	link_410	0
chr9	272404	273264	HG01241_peak_67253	124.027	-1.34565	0.00327763	chr9	100804	110138	-	lncRNA	ENSG00000227917	ENSG00000227917.3	51	-7.3299	0.000120546	162696	link_411	1
chr9	272404	273264	HG01241_peak_67253	124.027	-1.34565	0.00327763	chr9	120837	179147	-	protein_coding	CBWD1	ENSG00000172785.19	1879.5	-1.14053	8.49035e-07	93687	link_412	1
chr9	272404	273264	HG01241_peak_67253	124.027	-1.34565	0.00327763	chr9	841690	969090	+	protein_coding	DMRT1	ENSG00000137090.12	87	-3.643	0.000205763	568856	link_413	0
chr9	273720	274201	HG01241_peak_67254	29.6791	-1.62705	0.0174678	chr9	100804	110138	-	lncRNA	ENSG00000227917	ENSG00000227917.3	51	-7.3299	0.000120546	163822	link_414	1
chr9	273720	274201	HG01241_peak_67254	29.6791	-1.62705	0.0174678	chr9	120837	179147	-	protein_coding	CBWD1	ENSG00000172785.19	1879.5	-1.14053	8.49035e-07	94813	link_415	1
chr9	273720	274201	HG01241_peak_67254	29.6791	-1.62705	0.0174678	chr9	841690	969090	+	protein_coding	DMRT1	ENSG00000137090.12	87	-3.643	0.000205763	567730	link_416	0
chr9	749910	751660	HG01241_peak_67268	55.3357	-3.71405	1.62008e-08	chr9	100804	110138	-	lncRNA	ENSG00000227917	ENSG00000227917.3	51	-7.3299	0.000120546	640647	link_417	0
chr9	749910	751660	HG01241_peak_67268	55.3357	-3.71405	1.62008e-08	chr9	120837	179147	-	protein_coding	CBWD1	ENSG00000172785.19	1879.5	-1.14053	8.49035e-07	571638	link_418	0
chr9	749910	751660	HG01241_peak_67268	55.3357	-3.71405	1.62008e-08	chr9	841690	969090	+	protein_coding	DMRT1	ENSG00000137090.12	87	-3.643	0.000205763	90905	link_419	1
chr9	2697469	2698065	HG01241_peak_67328	18.9331	-2.82944	0.00413999	chr9	2421597	2622457	-	lncRNA	VLDLR-AS1	ENSG00000236404.12	89	-1.83581	0.0920348	75310	link_420	1
chr9	2697469	2698065	HG01241_peak_67328	18.9331	-2.82944	0.00413999	chr9	2720469	2844095	-	protein_coding	PUM3	ENSG00000080608.10	2292.5	-11.9178	8.65493e-14	146328	link_421	1
chr9	18888948	18890911	HG01241_peak_67618	29.858	-1.99802	0.0254526	chr9	19200335	19201046	-	processed_pseudogene	ENSG00000232176	ENSG00000232176.1	30	5.32348	0.0258346	311117	link_422	0
chr9	27488867	27489644	HG01241_peak_67783	42.0694	2.28316	0.00725111	chr9	27325209	27529814	-	protein_coding	MOB3B	ENSG00000120162.10	242	2.68161	7.94798e-09	40559	link_423	1
chr9	27690615	27691081	HG01241_peak_67791	13.6441	-3.52331	0.00938887	chr9	27325209	27529814	-	protein_coding	MOB3B	ENSG00000120162.10	242	2.68161	7.94798e-09	161034	link_424	0
chr9	97510755	97512113	HG01241_peak_68848	57.9636	1.44419	0.0148353	chr9	96490241	96619843	-	protein_coding	CDC14B	ENSG00000081377.17	100	1.64346	0.0951573	891591	link_425	0
chr9	134135139	134137016	HG01241_peak_69993	117.987	-1.04909	0.0085345	chr9	134030305	134068535	-	protein_coding	BRD3	ENSG00000169925.17	207.5	-8.30066	2.25821e-06	67542	link_426	1
chr9	137551156	137552398	HG01241_peak_70134	106.48	1.36875	0.0113808	chr9	138150075	138177433	+	lncRNA	ENSG00000290588	ENSG00000290588.1	30.5	3.64146	0.00356236	598298	link_427	1
chr9	138125928	138127468	HG01241_peak_70158	50.424	-1.55389	0.0250024	chr9	138150075	138177433	+	lncRNA	ENSG00000290588	ENSG00000290588.1	30.5	3.64146	0.00356236	23377	link_428	1

## Sheet: HG02601_links
Supplementary Data 4. Putative regulatory links constructed between allele-specific open chromatin peaks and genes.
chrom_peak	start_peak	end_peak	peak_id	baseMean_peak	log2FoldChange_peak	FDR_peak	chrom_gene	start_gene	end_gene	strand_gene	gene_type	gene_name	gene_id	baseMean_gene	log2FoldChange_gene	FDR_gene	distance	link_id	same_tad
chr1	975645	976625	HG02601_peak_14	27.3916	-1.83267	0.0261934	chr1	586071	827796	-	transcribed_processed_pseudogene	ENSG00000230021	ENSG00000230021.10	1711.54	-1.00251	0.0919704	148339	link_1	1
chr1	975645	976625	HG02601_peak_14	27.3916	-1.83267	0.0261934	chr1	825138	859446	+	lncRNA	LINC01128	ENSG00000228794.12	468.977	-3.30681	4.37619e-08	150997	link_2	1
chr1	16513535	16514593	HG02601_peak_562	193.68	4.56376	4.60809e-09	chr1	16514122	16514285	-	snRNA	RNU1-1	ENSG00000206652.1	172.384	5.52358	0.00781246	221	link_3	1
chr1	16513535	16514593	HG02601_peak_562	193.68	4.56376	4.60809e-09	chr1	16740273	16972964	+	protein_coding	CROCC	ENSG00000058453.17	604.679	1.84908	1.81554e-12	226209	link_4	1
chr1	16513535	16514593	HG02601_peak_562	193.68	4.56376	4.60809e-09	chr1	16740280	16750968	+	lncRNA	ENSG00000290850	ENSG00000290850.1	73.5637	1.70001	0.0742375	226216	link_5	1
chr1	16513535	16514593	HG02601_peak_562	193.68	4.56376	4.60809e-09	chr1	16895980	16896143	+	snRNA	RNU1-2	ENSG00000207005.1	133.363	2.04339	0.000124262	381916	link_6	1
chr1	16513535	16514593	HG02601_peak_562	193.68	4.56376	4.60809e-09	chr1	16905199	16905396	+	lncRNA	ENSG00000290122	ENSG00000290122.1	106.303	1.82717	0.00143052	391135	link_7	1
chr1	16716260	16716946	HG02601_peak_572	17.1841	2.89765	0.0391792	chr1	16514122	16514285	-	snRNA	RNU1-1	ENSG00000206652.1	172.384	5.52358	0.00781246	202318	link_8	1
chr1	16716260	16716946	HG02601_peak_572	17.1841	2.89765	0.0391792	chr1	16740273	16972964	+	protein_coding	CROCC	ENSG00000058453.17	604.679	1.84908	1.81554e-12	23670	link_9	1
chr1	16716260	16716946	HG02601_peak_572	17.1841	2.89765	0.0391792	chr1	16740280	16750968	+	lncRNA	ENSG00000290850	ENSG00000290850.1	73.5637	1.70001	0.0742375	23677	link_10	1
chr1	16716260	16716946	HG02601_peak_572	17.1841	2.89765	0.0391792	chr1	16895980	16896143	+	snRNA	RNU1-2	ENSG00000207005.1	133.363	2.04339	0.000124262	179377	link_11	1
chr1	16716260	16716946	HG02601_peak_572	17.1841	2.89765	0.0391792	chr1	16905199	16905396	+	lncRNA	ENSG00000290122	ENSG00000290122.1	106.303	1.82717	0.00143052	188596	link_12	1
chr1	16888752	16889795	HG02601_peak_580	17.8686	1.92478	0.0345041	chr1	16514122	16514285	-	snRNA	RNU1-1	ENSG00000206652.1	172.384	5.52358	0.00781246	374988	link_13	1
chr1	16888752	16889795	HG02601_peak_580	17.8686	1.92478	0.0345041	chr1	16740273	16972964	+	protein_coding	CROCC	ENSG00000058453.17	604.679	1.84908	1.81554e-12	149000	link_14	1
chr1	16888752	16889795	HG02601_peak_580	17.8686	1.92478	0.0345041	chr1	16740280	16750968	+	lncRNA	ENSG00000290850	ENSG00000290850.1	73.5637	1.70001	0.0742375	148993	link_15	1
chr1	16888752	16889795	HG02601_peak_580	17.8686	1.92478	0.0345041	chr1	16895980	16896143	+	snRNA	RNU1-2	ENSG00000207005.1	133.363	2.04339	0.000124262	6707	link_16	1
chr1	16888752	16889795	HG02601_peak_580	17.8686	1.92478	0.0345041	chr1	16905199	16905396	+	lncRNA	ENSG00000290122	ENSG00000290122.1	106.303	1.82717	0.00143052	15926	link_17	1
chr1	16895626	16896962	HG02601_peak_581	260.611	1.54542	8.59758e-19	chr1	16514122	16514285	-	snRNA	RNU1-1	ENSG00000206652.1	172.384	5.52358	0.00781246	382009	link_18	1
chr1	16895626	16896962	HG02601_peak_581	260.611	1.54542	8.59758e-19	chr1	16740273	16972964	+	protein_coding	CROCC	ENSG00000058453.17	604.679	1.84908	1.81554e-12	156021	link_19	1
chr1	16895626	16896962	HG02601_peak_581	260.611	1.54542	8.59758e-19	chr1	16740280	16750968	+	lncRNA	ENSG00000290850	ENSG00000290850.1	73.5637	1.70001	0.0742375	156014	link_20	1
chr1	16895626	16896962	HG02601_peak_581	260.611	1.54542	8.59758e-19	chr1	16895980	16896143	+	snRNA	RNU1-2	ENSG00000207005.1	133.363	2.04339	0.000124262	314	link_21	1
chr1	16895626	16896962	HG02601_peak_581	260.611	1.54542	8.59758e-19	chr1	16905199	16905396	+	lncRNA	ENSG00000290122	ENSG00000290122.1	106.303	1.82717	0.00143052	8905	link_22	1
chr1	16904514	16905692	HG02601_peak_582	235.591	2.74046	6.79725e-25	chr1	16514122	16514285	-	snRNA	RNU1-1	ENSG00000206652.1	172.384	5.52358	0.00781246	390818	link_23	1
chr1	16904514	16905692	HG02601_peak_582	235.591	2.74046	6.79725e-25	chr1	16740273	16972964	+	protein_coding	CROCC	ENSG00000058453.17	604.679	1.84908	1.81554e-12	164830	link_24	1
chr1	16904514	16905692	HG02601_peak_582	235.591	2.74046	6.79725e-25	chr1	16740280	16750968	+	lncRNA	ENSG00000290850	ENSG00000290850.1	73.5637	1.70001	0.0742375	164823	link_25	1
chr1	16904514	16905692	HG02601_peak_582	235.591	2.74046	6.79725e-25	chr1	16895980	16896143	+	snRNA	RNU1-2	ENSG00000207005.1	133.363	2.04339	0.000124262	9123	link_26	1
chr1	16904514	16905692	HG02601_peak_582	235.591	2.74046	6.79725e-25	chr1	16905199	16905396	+	lncRNA	ENSG00000290122	ENSG00000290122.1	106.303	1.82717	0.00143052	96	link_27	1
chr1	16913639	16914517	HG02601_peak_583	90.2807	1.85757	1.2298e-06	chr1	16514122	16514285	-	snRNA	RNU1-1	ENSG00000206652.1	172.384	5.52358	0.00781246	399793	link_28	1
chr1	16913639	16914517	HG02601_peak_583	90.2807	1.85757	1.2298e-06	chr1	16740273	16972964	+	protein_coding	CROCC	ENSG00000058453.17	604.679	1.84908	1.81554e-12	173805	link_29	1
chr1	16913639	16914517	HG02601_peak_583	90.2807	1.85757	1.2298e-06	chr1	16740280	16750968	+	lncRNA	ENSG00000290850	ENSG00000290850.1	73.5637	1.70001	0.0742375	173798	link_30	1
chr1	16913639	16914517	HG02601_peak_583	90.2807	1.85757	1.2298e-06	chr1	16895980	16896143	+	snRNA	RNU1-2	ENSG00000207005.1	133.363	2.04339	0.000124262	18098	link_31	1
chr1	16913639	16914517	HG02601_peak_583	90.2807	1.85757	1.2298e-06	chr1	16905199	16905396	+	lncRNA	ENSG00000290122	ENSG00000290122.1	106.303	1.82717	0.00143052	8879	link_32	1
chr1	46197896	46199067	HG02601_peak_1812	86.1055	-1.5397	0.0064438	chr1	46394317	46413848	+	protein_coding	FAAH	ENSG00000117480.16	135.101	-4.45322	0.00238001	195836	link_33	1
chr1	46394047	46395023	HG02601_peak_1825	37.0329	-6.24186	3.65895e-05	chr1	46394317	46413848	+	protein_coding	FAAH	ENSG00000117480.16	135.101	-4.45322	0.00238001	218	link_34	1
chr1	89125701	89127728	HG02601_peak_2798	71.9808	1.74708	0.0182858	chr1	89256189	89272860	-	protein_coding	GBP5	ENSG00000154451.15	397.417	-1.30604	0.0402837	146146	link_35	1
chr1	89799536	89800298	HG02601_peak_2836	29.6136	-1.87043	0.0454081	chr1	89256189	89272860	-	protein_coding	GBP5	ENSG00000154451.15	397.417	-1.30604	0.0402837	527057	link_36	0
chr1	111039543	111040942	HG02601_peak_3351	29.0787	-3.38935	3.76139e-05	chr1	111200771	111243440	+	protein_coding	CHI3L2	ENSG00000064886.14	569.935	2.02223	4.68397e-09	160529	link_37	1
chr1	111229374	111230193	HG02601_peak_3364	55.2255	3.13972	0.00257312	chr1	111200771	111243440	+	protein_coding	CHI3L2	ENSG00000064886.14	569.935	2.02223	4.68397e-09	29012	link_38	1
chr1	119222317	119222971	HG02601_peak_3605	21.4811	2.2663	0.026395	chr1	118883046	118989556	-	protein_coding	TBX15	ENSG00000092607.15	1012.32	1.63212	0.084236	233088	link_39	0
chr1	119674900	119676222	HG02601_peak_3630	48.3862	1.74702	0.0076242	chr1	118883046	118989556	-	protein_coding	TBX15	ENSG00000092607.15	1012.32	1.63212	0.084236	686005	link_40	0
chr1	120068826	120069831	HG02601_peak_3644	65.6125	-1.30686	0.00122278	chr1	120985692	121052167	-	lncRNA	PDE4DIPP4	ENSG00000290904.1	18.1738	-3.69324	0.0615668	982839	link_41	1
chr1	144559986	144561133	HG02601_peak_3698	75.2419	2.90366	4.22026e-10	chr1	144560666	144560829	-	snRNA	RNVU1-28	ENSG00000277918.1	35.6794	6.99443	0.000321145	270	link_42	1
chr1	144559986	144561133	HG02601_peak_3698	75.2419	2.90366	4.22026e-10	chr1	145164099	145216058	-	lncRNA	LINC01145	ENSG00000290867.1	574.478	-1.79811	0.0225488	655499	link_43	1
chr1	147072446	147073563	HG02601_peak_3768	22.6	-2.52859	0.0403332	chr1	146064711	146229000	-	protein_coding	NBPF10	ENSG00000271425.9	405.97	-5.13942	0.0209248	844004	link_44	1
chr1	147072446	147073563	HG02601_peak_3768	22.6	-2.52859	0.0403332	chr1	147019656	147056593	-	unprocessed_pseudogene	ENSG00000227242	ENSG00000227242.4	74.4991	-4.17295	0.00781246	16411	link_45	1
chr1	148458155	148460121	HG02601_peak_3807	124.735	-1.35434	0.040376	chr1	149390621	149471833	+	protein_coding	NOTCH2NLC	ENSG00000286219.2	437.841	1.01144	0.0268005	931483	link_46	1
chr1	148458155	148460121	HG02601_peak_3807	124.735	-1.35434	0.040376	chr1	149390623	149556361	+	protein_coding	ENSG00000286185	ENSG00000286185.1	608.487	1.15573	0.00050241	931485	link_47	1
chr1	160070089	160070802	HG02601_peak_4335	30.4734	4.78739	0.00376718	chr1	160541095	160579516	-	protein_coding	CD84	ENSG00000066294.15	535.859	-1.04254	0.0143565	509071	link_48	0
chr1	160070089	160070802	HG02601_peak_4335	30.4734	4.78739	0.00376718	chr1	160830160	160862887	-	protein_coding	CD244	ENSG00000122223.13	128.619	1.62314	0.0250306	792442	link_49	0
chr1	160855021	160856093	HG02601_peak_4405	71.7315	1.25866	0.0108253	chr1	160541095	160579516	-	protein_coding	CD84	ENSG00000066294.15	535.859	-1.04254	0.0143565	276041	link_50	0
chr1	160855021	160856093	HG02601_peak_4405	71.7315	1.25866	0.0108253	chr1	160830160	160862887	-	protein_coding	CD244	ENSG00000122223.13	128.619	1.62314	0.0250306	7330	link_51	1
chr1	160855021	160856093	HG02601_peak_4405	71.7315	1.25866	0.0108253	chr1	161663143	161678654	+	protein_coding	FCGR2B	ENSG00000072694.22	462.028	-1.42485	0.00551091	807586	link_52	0
chr1	160862052	160863473	HG02601_peak_4406	42.588	1.27541	0.0319315	chr1	160541095	160579516	-	protein_coding	CD84	ENSG00000066294.15	535.859	-1.04254	0.0143565	283246	link_53	0
chr1	160862052	160863473	HG02601_peak_4406	42.588	1.27541	0.0319315	chr1	160830160	160862887	-	protein_coding	CD244	ENSG00000122223.13	128.619	1.62314	0.0250306	125	link_54	1
chr1	160862052	160863473	HG02601_peak_4406	42.588	1.27541	0.0319315	chr1	161663143	161678654	+	protein_coding	FCGR2B	ENSG00000072694.22	462.028	-1.42485	0.00551091	800381	link_55	0
chr1	161379004	161379369	HG02601_peak_4447	16.7577	4.09403	0.00595158	chr1	160541095	160579516	-	protein_coding	CD84	ENSG00000066294.15	535.859	-1.04254	0.0143565	799670	link_56	0
chr1	161379004	161379369	HG02601_peak_4447	16.7577	4.09403	0.00595158	chr1	160830160	160862887	-	protein_coding	CD244	ENSG00000122223.13	128.619	1.62314	0.0250306	516299	link_57	0
chr1	161379004	161379369	HG02601_peak_4447	16.7577	4.09403	0.00595158	chr1	161663143	161678654	+	protein_coding	FCGR2B	ENSG00000072694.22	462.028	-1.42485	0.00551091	283957	link_58	1
chr1	161421889	161422583	HG02601_peak_4452	42.3008	-1.78803	0.000739395	chr1	160541095	160579516	-	protein_coding	CD84	ENSG00000066294.15	535.859	-1.04254	0.0143565	842720	link_59	0
chr1	161421889	161422583	HG02601_peak_4452	42.3008	-1.78803	0.000739395	chr1	160830160	160862887	-	protein_coding	CD244	ENSG00000122223.13	128.619	1.62314	0.0250306	559349	link_60	0
chr1	161421889	161422583	HG02601_peak_4452	42.3008	-1.78803	0.000739395	chr1	161663143	161678654	+	protein_coding	FCGR2B	ENSG00000072694.22	462.028	-1.42485	0.00551091	240907	link_61	1
chr1	161663561	161664467	HG02601_peak_4464	29.7266	-3.06118	2.72786e-05	chr1	160830160	160862887	-	protein_coding	CD244	ENSG00000122223.13	128.619	1.62314	0.0250306	801127	link_62	0
chr1	161663561	161664467	HG02601_peak_4464	29.7266	-3.06118	2.72786e-05	chr1	161663143	161678654	+	protein_coding	FCGR2B	ENSG00000072694.22	462.028	-1.42485	0.00551091	871	link_63	1
chr1	162630631	162631694	HG02601_peak_4501	102.059	2.42981	7.67414e-05	chr1	161663143	161678654	+	protein_coding	FCGR2B	ENSG00000072694.22	462.028	-1.42485	0.00551091	968019	link_64	0
chr1	166969188	166969763	HG02601_peak_4592	37.6425	-1.78906	0.0396743	chr1	166895711	166975540	-	protein_coding	ILDR2	ENSG00000143195.13	306.482	-1.91583	0.00599366	6065	link_65	1
chr1	187072256	187073774	HG02601_peak_5286	97.5173	-4.98584	0.000151632	chr1	186828949	186988981	+	protein_coding	PLA2G4A	ENSG00000116711.10	1105.93	1.83394	6.21625e-11	244066	link_66	0
chr1	187072256	187073774	HG02601_peak_5286	97.5173	-4.98584	0.000151632	chr1	187070700	187687674	+	lncRNA	LINC01036	ENSG00000230426.5	716.995	-2.58016	1.52103e-11	2315	link_67	1
chr1	206503668	206504688	HG02601_peak_5828	58.3755	-2.19505	7.5011e-05	chr1	205657851	205680509	-	protein_coding	SLC45A3	ENSG00000158715.6	158.62	-3.13235	0.0258948	823669	link_68	1
chr1	206506872	206507922	HG02601_peak_5829	72.6283	-2.45852	0.0396743	chr1	205657851	205680509	-	protein_coding	SLC45A3	ENSG00000158715.6	158.62	-3.13235	0.0258948	826888	link_69	1
chr1	211416109	211417301	HG02601_peak_5999	56.6372	-5.80228	0.000267309	chr1	212051524	212052006	-	processed_pseudogene	RPL21P28	ENSG00000220749.4	13.6303	-5.79646	0.0126672	635301	link_70	0
chr1	212873052	212874122	HG02601_peak_6079	42.7953	1.92689	0.0013833	chr1	212051524	212052006	-	processed_pseudogene	RPL21P28	ENSG00000220749.4	13.6303	-5.79646	0.0126672	821581	link_71	0
chr1	212873052	212874122	HG02601_peak_6079	42.7953	1.92689	0.0013833	chr1	212950520	212992037	+	protein_coding	VASH2	ENSG00000143494.16	1619.87	1.14805	2.00043e-05	76933	link_72	1
chr1	214427713	214428310	HG02601_peak_6120	59.5136	-4.0979	1.70932e-09	chr1	214348700	214552449	-	protein_coding	PTPN14	ENSG00000152104.12	567.262	-3.12242	0.00347941	124438	link_73	1
chr1	214550952	214552324	HG02601_peak_6129	41.3954	-1.4896	0.0222872	chr1	214348700	214552449	-	protein_coding	PTPN14	ENSG00000152104.12	567.262	-3.12242	0.00347941	811	link_74	1
chr1	220689865	220690755	HG02601_peak_6236	80.2919	-1.72305	0.0301538	chr1	220690363	220699153	+	protein_coding	C1orf115	ENSG00000162817.7	40.6237	-5.98467	0.00448831	53	link_75	1
chr1	220689865	220690755	HG02601_peak_6236	80.2919	-1.72305	0.0301538	chr1	220748225	220784815	+	protein_coding	MTARC2	ENSG00000117791.16	637.953	-4.41791	8.75621e-23	57915	link_76	1
chr1	220689865	220690755	HG02601_peak_6236	80.2919	-1.72305	0.0301538	chr1	220786352	220819659	+	protein_coding	MTARC1	ENSG00000186205.14	79.1093	-3.99096	0.0161226	96042	link_77	1
chr1	220689865	220690755	HG02601_peak_6236	80.2919	-1.72305	0.0301538	chr1	220786990	220884503	+	protein_coding	ENSG00000286231	ENSG00000286231.1	107.038	-3.56672	0.00744843	96680	link_78	1
chr1	220717901	220719498	HG02601_peak_6238	66.1027	-3.99747	2.0295e-05	chr1	220690363	220699153	+	protein_coding	C1orf115	ENSG00000162817.7	40.6237	-5.98467	0.00448831	28336	link_79	1
chr1	220717901	220719498	HG02601_peak_6238	66.1027	-3.99747	2.0295e-05	chr1	220748225	220784815	+	protein_coding	MTARC2	ENSG00000117791.16	637.953	-4.41791	8.75621e-23	29526	link_80	1
chr1	220717901	220719498	HG02601_peak_6238	66.1027	-3.99747	2.0295e-05	chr1	220786352	220819659	+	protein_coding	MTARC1	ENSG00000186205.14	79.1093	-3.99096	0.0161226	67653	link_81	1
chr1	220717901	220719498	HG02601_peak_6238	66.1027	-3.99747	2.0295e-05	chr1	220786990	220884503	+	protein_coding	ENSG00000286231	ENSG00000286231.1	107.038	-3.56672	0.00744843	68291	link_82	1
chr1	220747834	220748942	HG02601_peak_6240	73.8117	-4.41198	0.00952744	chr1	220690363	220699153	+	protein_coding	C1orf115	ENSG00000162817.7	40.6237	-5.98467	0.00448831	58025	link_83	1
chr1	220747834	220748942	HG02601_peak_6240	73.8117	-4.41198	0.00952744	chr1	220748225	220784815	+	protein_coding	MTARC2	ENSG00000117791.16	637.953	-4.41791	8.75621e-23	163	link_84	1
chr1	220747834	220748942	HG02601_peak_6240	73.8117	-4.41198	0.00952744	chr1	220786352	220819659	+	protein_coding	MTARC1	ENSG00000186205.14	79.1093	-3.99096	0.0161226	37964	link_85	1
chr1	220747834	220748942	HG02601_peak_6240	73.8117	-4.41198	0.00952744	chr1	220786990	220884503	+	protein_coding	ENSG00000286231	ENSG00000286231.1	107.038	-3.56672	0.00744843	38602	link_86	1
chr1	220770318	220771121	HG02601_peak_6242	33.3125	-3.80658	0.0119795	chr1	220690363	220699153	+	protein_coding	C1orf115	ENSG00000162817.7	40.6237	-5.98467	0.00448831	80356	link_87	1
chr1	220770318	220771121	HG02601_peak_6242	33.3125	-3.80658	0.0119795	chr1	220748225	220784815	+	protein_coding	MTARC2	ENSG00000117791.16	637.953	-4.41791	8.75621e-23	22494	link_88	1
chr1	220770318	220771121	HG02601_peak_6242	33.3125	-3.80658	0.0119795	chr1	220786352	220819659	+	protein_coding	MTARC1	ENSG00000186205.14	79.1093	-3.99096	0.0161226	15633	link_89	1
chr1	220770318	220771121	HG02601_peak_6242	33.3125	-3.80658	0.0119795	chr1	220786990	220884503	+	protein_coding	ENSG00000286231	ENSG00000286231.1	107.038	-3.56672	0.00744843	16271	link_90	1
chr1	220786211	220787466	HG02601_peak_6244	42.9341	-2.53569	0.0128063	chr1	220690363	220699153	+	protein_coding	C1orf115	ENSG00000162817.7	40.6237	-5.98467	0.00448831	96475	link_91	1
chr1	220786211	220787466	HG02601_peak_6244	42.9341	-2.53569	0.0128063	chr1	220748225	220784815	+	protein_coding	MTARC2	ENSG00000117791.16	637.953	-4.41791	8.75621e-23	38613	link_92	1
chr1	220786211	220787466	HG02601_peak_6244	42.9341	-2.53569	0.0128063	chr1	220786352	220819659	+	protein_coding	MTARC1	ENSG00000186205.14	79.1093	-3.99096	0.0161226	486	link_93	1
chr1	220786211	220787466	HG02601_peak_6244	42.9341	-2.53569	0.0128063	chr1	220786990	220884503	+	protein_coding	ENSG00000286231	ENSG00000286231.1	107.038	-3.56672	0.00744843	152	link_94	1
chr1	226737074	226739598	HG02601_peak_6455	145.429	1.98124	6.02209e-05	chr1	226989865	227318492	-	protein_coding	CDC42BPA	ENSG00000143776.20	6314.05	-1.28203	0.000770763	580156	link_95	0
chr1	233599026	233600476	HG02601_peak_6671	43.2954	-1.89795	0.00269463	chr1	232397965	232630571	-	protein_coding	SIPA1L2	ENSG00000116991.12	221.025	3.10127	9.51695e-05	969180	link_96	0
chr1	233599026	233600476	HG02601_peak_6671	43.2954	-1.89795	0.00269463	chr1	233614106	233672514	+	protein_coding	KCNK1	ENSG00000135750.15	427.083	-2.14285	6.78122e-07	14355	link_97	1
chr1	234326124	234327062	HG02601_peak_6696	50.1344	3.27078	0.00786766	chr1	233614106	233672514	+	protein_coding	KCNK1	ENSG00000135750.15	427.083	-2.14285	6.78122e-07	712487	link_98	0
chr1	235971604	235972903	HG02601_peak_6781	59.6172	-2.7538	0.000410603	chr1	236348257	236502915	+	protein_coding	EDARADD	ENSG00000186197.15	332.673	-3.33417	1.2126e-09	376004	link_99	0
chr10	264315	265416	HG02601_peak_7101	47.3521	-1.67363	0.0351638	chr10	274190	689668	-	protein_coding	DIP2C	ENSG00000151240.17	287.439	-2.29647	0.00024269	424803	link_100	1
chr10	484405	485493	HG02601_peak_7111	48.8847	-2.75603	0.013817	chr10	274190	689668	-	protein_coding	DIP2C	ENSG00000151240.17	287.439	-2.29647	0.00024269	204719	link_101	1
chr10	6579961	6580894	HG02601_peak_7319	45.6254	-2.09534	0.0127539	chr10	6824275	7118469	-	lncRNA	ENSG00000287277	ENSG00000287277.1	61.136	-4.89703	0.0466481	538042	link_102	0
chr10	6579961	6580894	HG02601_peak_7319	45.6254	-2.09534	0.0127539	chr10	7444298	7472040	-	lncRNA	LINC02642	ENSG00000232591.3	60.401	2.29838	0.0213842	891613	link_103	0
chr10	6912487	6913222	HG02601_peak_7327	14.0365	2.53241	0.023861	chr10	6824275	7118469	-	lncRNA	ENSG00000287277	ENSG00000287277.1	61.136	-4.89703	0.0466481	205615	link_104	1
chr10	6912487	6913222	HG02601_peak_7327	14.0365	2.53241	0.023861	chr10	7444298	7472040	-	lncRNA	LINC02642	ENSG00000232591.3	60.401	2.29838	0.0213842	559186	link_105	0
chr10	7480863	7481496	HG02601_peak_7360	35.708	-1.28264	0.0479507	chr10	6824275	7118469	-	lncRNA	ENSG00000287277	ENSG00000287277.1	61.136	-4.89703	0.0466481	362710	link_106	0
chr10	7480863	7481496	HG02601_peak_7360	35.708	-1.28264	0.0479507	chr10	7444298	7472040	-	lncRNA	LINC02642	ENSG00000232591.3	60.401	2.29838	0.0213842	9139	link_107	1
chr10	30510376	30511620	HG02601_peak_8057	55.3267	-1.20118	0.00713729	chr10	29457338	29736959	-	protein_coding	SVIL	ENSG00000197321.16	457.819	-3.24564	1.28216e-11	774039	link_108	0
chr10	46106003	46107009	HG02601_peak_8422	39.0018	2.29388	9.8925e-05	chr10	46337224	46358714	+	unprocessed_pseudogene	AGAP14P	ENSG00000279058.2	40.891	3.06875	0.0554218	230718	link_109	1
chr10	70493357	70495307	HG02601_peak_8985	64.3131	2.16885	4.9466e-05	chr10	70478767	70668754	+	protein_coding	PALD1	ENSG00000107719.10	191.159	1.63374	0.0139128	15565	link_110	1
chr10	71333079	71333824	HG02601_peak_9008	15.219	-3.63232	0.0225618	chr10	70478767	70668754	+	protein_coding	PALD1	ENSG00000107719.10	191.159	1.63374	0.0139128	854684	link_111	0
chr10	88725739	88726288	HG02601_peak_9552	13.2483	-3.76755	0.0173306	chr10	88879734	88975153	+	protein_coding	STAMBPL1	ENSG00000138134.12	898.866	-6.96624	0.000140876	153721	link_112	1
chr10	123552887	123554407	HG02601_peak_10587	54.9676	-2.48629	0.0146911	chr10	123356450	123537767	+	lncRNA	LINC02641	ENSG00000230131.6	173.987	2.02445	0.0548878	197197	link_113	1
chr10	123552887	123554407	HG02601_peak_10587	54.9676	-2.48629	0.0146911	chr10	124007668	124093598	-	protein_coding	CHST15	ENSG00000182022.18	125.813	-1.91918	0.0660764	539951	link_114	0
chr10	123926397	123927417	HG02601_peak_10593	31.7623	-1.34053	0.0431657	chr10	123356450	123537767	+	lncRNA	LINC02641	ENSG00000230131.6	173.987	2.02445	0.0548878	570457	link_115	0
chr10	123926397	123927417	HG02601_peak_10593	31.7623	-1.34053	0.0431657	chr10	124007668	124093598	-	protein_coding	CHST15	ENSG00000182022.18	125.813	-1.91918	0.0660764	166691	link_116	0
chr10	124063787	124064932	HG02601_peak_10599	30.0792	-2.78193	0.00157	chr10	123356450	123537767	+	lncRNA	LINC02641	ENSG00000230131.6	173.987	2.02445	0.0548878	707909	link_117	0
chr10	124063787	124064932	HG02601_peak_10599	30.0792	-2.78193	0.00157	chr10	124007668	124093598	-	protein_coding	CHST15	ENSG00000182022.18	125.813	-1.91918	0.0660764	29239	link_118	1
chr11	6926074	6927705	HG02601_peak_11049	104.652	-6.07269	4.49739e-05	chr11	6926404	7001004	+	protein_coding	ZNF215	ENSG00000149054.16	505.124	9.47048	1.38814e-08	485	link_119	1
chr11	11620293	11622574	HG02601_peak_11228	182.635	-1.75402	0.013817	chr11	12094008	12359144	+	protein_coding	MICAL2	ENSG00000133816.18	287.974	-1.49043	0.00321947	472575	link_120	0
chr11	18246249	18247474	HG02601_peak_11410	154.535	-1.27515	0.00124099	chr11	18394560	18408425	+	protein_coding	LDHA	ENSG00000134333.14	2122.12	-5.38875	0.00622958	147699	link_121	1
chr11	58646839	58647988	HG02601_peak_12256	98.4185	-1.14906	0.000293174	chr11	59171430	59208588	+	protein_coding	DTX4	ENSG00000110042.8	778.465	1.73101	0.0736088	524017	link_122	0
chr11	71928018	71929289	HG02601_peak_12883	163.442	1.37464	0.0411731	chr11	70467854	71252577	-	protein_coding	SHANK2	ENSG00000162105.21	359.934	1.45912	0.0156475	676076	link_123	0
chr11	75525097	75526440	HG02601_peak_13061	78.382	4.05979	1.19183e-05	chr11	75434640	75525941	-	protein_coding	GDPD5	ENSG00000158555.15	137.573	-2.62629	0.00882466	173	link_124	1
chr11	75583069	75584103	HG02601_peak_13066	40.8607	1.65508	0.0162642	chr11	75434640	75525941	-	protein_coding	GDPD5	ENSG00000158555.15	137.573	-2.62629	0.00882466	57645	link_125	1
chr11	77473190	77474573	HG02601_peak_13149	153.987	-2.37002	0.00859085	chr11	78015715	78046191	-	protein_coding	KCTD14	ENSG00000151364.17	82.851	-4.22407	0.00158307	572310	link_126	0
chr11	77473190	77474573	HG02601_peak_13149	153.987	-2.37002	0.00859085	chr11	78139756	78175323	+	lncRNA	KCTD21-AS1	ENSG00000246174.10	58.1961	4.34486	0.0726949	665875	link_127	0
chr11	115974838	115976155	HG02601_peak_13989	50.9254	-2.53799	0.0121246	chr11	115169218	115504957	-	protein_coding	CADM1	ENSG00000182985.18	1446.75	-3.3098	0.0517532	470539	link_128	1
chr11	124836666	124837674	HG02601_peak_14341	51.7105	-1.28308	0.0365571	chr11	125063302	125090516	+	protein_coding	SLC37A2	ENSG00000134955.12	235.056	1.26774	0.0889436	226132	link_129	0
chr12	666510	667391	HG02601_peak_14609	47.2056	1.84985	0.0186711	chr12	14522	32015	-	unprocessed_pseudogene	WASH8P	ENSG00000226210.3	546.549	-1.34598	0.000398652	634935	link_130	0
chr12	12606731	12607589	HG02601_peak_15041	34.4925	1.79289	0.0290508	chr12	13044381	13142521	+	protein_coding	FAM234B	ENSG00000084444.14	81.6483	-3.87519	0.00194188	437221	link_131	0
chr12	18165292	18166248	HG02601_peak_15199	70.0447	1.77601	0.0337172	chr12	19129733	19376400	+	protein_coding	PLEKHA5	ENSG00000052126.16	147.929	1.59247	0.0942694	963963	link_132	0
chr12	26768711	26769542	HG02601_peak_15388	40.4002	-1.40556	0.0141123	chr12	25958232	26079892	+	protein_coding	RASSF8	ENSG00000123094.16	45.4344	-3.06799	0.018742	810894	link_133	0
chr12	30822423	30823572	HG02601_peak_15510	53.368	1.57497	0.03044	chr12	31791185	31792298	-	protein_coding	H3-5	ENSG00000188375.5	15.3007	-5.34581	0.0294951	969301	link_134	0
chr12	69906337	69907167	HG02601_peak_16655	55.0799	2.31287	0.0147078	chr12	68842197	68971570	-	protein_coding	CPM	ENSG00000135678.12	110.045	2.65205	0.00505191	935182	link_135	0
chr12	117567362	117568318	HG02601_peak_17879	29.9413	3.91266	5.79958e-05	chr12	117038923	117099479	-	protein_coding	TESC	ENSG00000088992.18	252.963	-1.81551	0.000222839	468361	link_136	0
chr12	130716232	130717285	HG02601_peak_18284	29.4714	1.77823	0.0238079	chr12	130396133	130768228	-	protein_coding	RIMBP2	ENSG00000060709.16	130.557	2.48915	0.00219948	51470	link_137	0
chr12	131092981	131093759	HG02601_peak_18302	50.9886	1.87467	0.000134968	chr12	130396133	130768228	-	protein_coding	RIMBP2	ENSG00000060709.16	130.557	2.48915	0.00219948	325142	link_138	1
chr13	20489150	20489621	HG02601_peak_18447	14.7902	-3.7808	0.0167163	chr13	20973036	21061586	-	protein_coding	LATS2	ENSG00000150457.9	331.203	-1.97952	1.15862e-05	572201	link_139	0
chr13	20489150	20489621	HG02601_peak_18447	14.7902	-3.7808	0.0167163	chr13	21153595	21176552	-	protein_coding	SKA3	ENSG00000165480.16	671.494	6.36824	0.000432732	687167	link_140	0
chr13	21476801	21477287	HG02601_peak_18485	32.3426	4.39337	0.0018535	chr13	20973036	21061586	-	protein_coding	LATS2	ENSG00000150457.9	331.203	-1.97952	1.15862e-05	415458	link_141	1
chr13	21476801	21477287	HG02601_peak_18485	32.3426	4.39337	0.0018535	chr13	21153595	21176552	-	protein_coding	SKA3	ENSG00000165480.16	671.494	6.36824	0.000432732	300492	link_142	1
chr13	21884911	21885846	HG02601_peak_18497	28.0755	2.65857	0.00326764	chr13	20973036	21061586	-	protein_coding	LATS2	ENSG00000150457.9	331.203	-1.97952	1.15862e-05	823792	link_143	0
chr13	21884911	21885846	HG02601_peak_18497	28.0755	2.65857	0.00326764	chr13	21153595	21176552	-	protein_coding	SKA3	ENSG00000165480.16	671.494	6.36824	0.000432732	708826	link_144	0
chr13	21884911	21885846	HG02601_peak_18497	28.0755	2.65857	0.00326764	chr13	22884163	22924602	+	lncRNA	ENSG00000262198	ENSG00000262198.2	214.277	1.74469	0.000367413	998785	link_145	0
chr13	75299435	75301024	HG02601_peak_19691	45.8861	2.06684	0.0172934	chr13	75283503	75482169	-	protein_coding	TBC1D4	ENSG00000136111.14	593.454	2.35594	7.82705e-07	181940	link_146	1
chr13	112767602	112768513	HG02601_peak_20362	27.2827	-3.03731	0.00557518	chr13	113584721	113641473	+	protein_coding	TFDP1	ENSG00000198176.13	1561.47	-1.18299	0.0946679	816664	link_147	1
chr13	113445849	113447058	HG02601_peak_20386	38.137	-1.46792	0.010812	chr13	113584721	113641473	+	protein_coding	TFDP1	ENSG00000198176.13	1561.47	-1.18299	0.0946679	138268	link_148	1
chr13	113724782	113725392	HG02601_peak_20395	66.5368	-1.01887	0.00626121	chr13	113584721	113641473	+	protein_coding	TFDP1	ENSG00000198176.13	1561.47	-1.18299	0.0946679	140366	link_149	1
chr13	114047201	114047849	HG02601_peak_20402	41.2177	2.56065	0.000120936	chr13	113584721	113641473	+	protein_coding	TFDP1	ENSG00000198176.13	1561.47	-1.18299	0.0946679	462804	link_150	1
chr14	71289234	71290086	HG02601_peak_21798	34.23	-1.90447	0.0359098	chr14	71179053	71243841	-	lncRNA	ENSG00000286423	ENSG00000286423.1	143.252	-5.09437	4.3304e-06	45819	link_151	1
chr14	105086660	105087793	HG02601_peak_22834	81.2754	-1.56048	0.00214859	chr14	105859484	105859553	-	miRNA	MIR4537	ENSG00000264781.1	342.562	-3.72702	0.00915839	772327	link_152	1
chr14	105086660	105087793	HG02601_peak_22834	81.2754	-1.56048	0.00214859	chr14	105863198	105863258	-	IG_J_gene	IGHJ6	ENSG00000211900.2	1762.79	-7.56865	1.30015e-13	776032	link_153	1
chr14	105086660	105087793	HG02601_peak_22834	81.2754	-1.56048	0.00214859	chr14	105863416	105863465	-	IG_J_pseudogene	IGHJ3P	ENSG00000237111.1	950.381	-5.50723	1.46948e-06	776239	link_154	1
chr14	105352048	105353136	HG02601_peak_22845	39.8578	3.39736	0.0344259	chr14	105859484	105859553	-	miRNA	MIR4537	ENSG00000264781.1	342.562	-3.72702	0.00915839	506961	link_155	1
chr14	105352048	105353136	HG02601_peak_22845	39.8578	3.39736	0.0344259	chr14	105863198	105863258	-	IG_J_gene	IGHJ6	ENSG00000211900.2	1762.79	-7.56865	1.30015e-13	510666	link_156	1
chr14	105352048	105353136	HG02601_peak_22845	39.8578	3.39736	0.0344259	chr14	105863416	105863465	-	IG_J_pseudogene	IGHJ3P	ENSG00000237111.1	950.381	-5.50723	1.46948e-06	510873	link_157	1
chr14	105651217	105651908	HG02601_peak_22867	15.4349	2.75486	0.0038301	chr14	105859484	105859553	-	miRNA	MIR4537	ENSG00000264781.1	342.562	-3.72702	0.00915839	207991	link_158	1
chr14	105651217	105651908	HG02601_peak_22867	15.4349	2.75486	0.0038301	chr14	105863198	105863258	-	IG_J_gene	IGHJ6	ENSG00000211900.2	1762.79	-7.56865	1.30015e-13	211696	link_159	1
chr14	105651217	105651908	HG02601_peak_22867	15.4349	2.75486	0.0038301	chr14	105863416	105863465	-	IG_J_pseudogene	IGHJ3P	ENSG00000237111.1	950.381	-5.50723	1.46948e-06	211903	link_160	1
chr14	105705928	105706841	HG02601_peak_22876	60.415	1.19779	0.0235748	chr14	105859484	105859553	-	miRNA	MIR4537	ENSG00000264781.1	342.562	-3.72702	0.00915839	153169	link_161	1
chr14	105705928	105706841	HG02601_peak_22876	60.415	1.19779	0.0235748	chr14	105863198	105863258	-	IG_J_gene	IGHJ6	ENSG00000211900.2	1762.79	-7.56865	1.30015e-13	156874	link_162	1
chr14	105705928	105706841	HG02601_peak_22876	60.415	1.19779	0.0235748	chr14	105863416	105863465	-	IG_J_pseudogene	IGHJ3P	ENSG00000237111.1	950.381	-5.50723	1.46948e-06	157081	link_163	1
chr14	106417403	106418146	HG02601_peak_22887	187.44	-3.56201	5.06204e-32	chr14	105859484	105859553	-	miRNA	MIR4537	ENSG00000264781.1	342.562	-3.72702	0.00915839	558221	link_164	1
chr14	106417403	106418146	HG02601_peak_22887	187.44	-3.56201	5.06204e-32	chr14	105863198	105863258	-	IG_J_gene	IGHJ6	ENSG00000211900.2	1762.79	-7.56865	1.30015e-13	554516	link_165	1
chr14	106417403	106418146	HG02601_peak_22887	187.44	-3.56201	5.06204e-32	chr14	105863416	105863465	-	IG_J_pseudogene	IGHJ3P	ENSG00000237111.1	950.381	-5.50723	1.46948e-06	554309	link_166	1
chr14	106661600	106662039	HG02601_peak_22903	37.3896	-1.57292	0.0168506	chr14	105859484	105859553	-	miRNA	MIR4537	ENSG00000264781.1	342.562	-3.72702	0.00915839	802266	link_167	1
chr14	106661600	106662039	HG02601_peak_22903	37.3896	-1.57292	0.0168506	chr14	105863198	105863258	-	IG_J_gene	IGHJ6	ENSG00000211900.2	1762.79	-7.56865	1.30015e-13	798561	link_168	1
chr14	106661600	106662039	HG02601_peak_22903	37.3896	-1.57292	0.0168506	chr14	105863416	105863465	-	IG_J_pseudogene	IGHJ3P	ENSG00000237111.1	950.381	-5.50723	1.46948e-06	798354	link_169	1
chr15	45377897	45378977	HG02601_peak_23451	53.575	2.11193	0.000997613	chr15	45167214	45201175	-	protein_coding	SHF	ENSG00000138606.20	179.065	1.77764	0.0568356	177262	link_170	1
chr15	45377897	45378977	HG02601_peak_23451	53.575	2.11193	0.000997613	chr15	45198517	45199139	-	lncRNA	ENSG00000259932	ENSG00000259932.1	82.9846	2.79837	0.0191736	179298	link_171	1
chr15	63276763	63278125	HG02601_peak_23958	98.9102	-1.66551	0.00109955	chr15	62390526	62844631	+	protein_coding	TLN2	ENSG00000171914.17	1556.13	1.33176	1.29994e-05	886918	link_172	0
chr15	89399233	89400895	HG02601_peak_24860	62.5914	-1.74487	0.00115064	chr15	89361579	89424983	+	lncRNA	MIR9-3HG	ENSG00000255571.10	83.586	-2.57762	0.0104532	38485	link_173	1
chr15	98776657	98777180	HG02601_peak_25103	17.0428	-4.00041	0.00789213	chr15	99098217	99135593	+	protein_coding	SYNM	ENSG00000182253.15	252.829	-1.32234	0.018372	321299	link_174	1
chr15	99104688	99106294	HG02601_peak_25121	129.642	-1.12196	0.0128063	chr15	99098217	99135593	+	protein_coding	SYNM	ENSG00000182253.15	252.829	-1.32234	0.018372	7274	link_175	1
chr16	3364671	3365574	HG02601_peak_25451	60.4915	1.24522	0.00579875	chr16	2537979	2603188	+	protein_coding	PDPK1	ENSG00000140992.19	863.454	1.51883	0.000233877	827143	link_176	0
chr16	3364671	3365574	HG02601_peak_25451	60.4915	1.24522	0.00579875	chr16	2817180	2826304	+	protein_coding	PRSS21	ENSG00000007038.11	112.584	6.28277	0.00111723	547942	link_177	0
chr16	3364671	3365574	HG02601_peak_25451	60.4915	1.24522	0.00579875	chr16	2866325	2868251	-	lncRNA	ENSG00000263280	ENSG00000263280.4	33.5413	2.5994	0.0724185	496871	link_178	0
chr16	3443119	3444292	HG02601_peak_25454	63.2818	6.11283	4.11838e-05	chr16	2537979	2603188	+	protein_coding	PDPK1	ENSG00000140992.19	863.454	1.51883	0.000233877	905726	link_179	0
chr16	3443119	3444292	HG02601_peak_25454	63.2818	6.11283	4.11838e-05	chr16	2817180	2826304	+	protein_coding	PRSS21	ENSG00000007038.11	112.584	6.28277	0.00111723	626525	link_180	0
chr16	3443119	3444292	HG02601_peak_25454	63.2818	6.11283	4.11838e-05	chr16	2866325	2868251	-	lncRNA	ENSG00000263280	ENSG00000263280.4	33.5413	2.5994	0.0724185	575454	link_181	0
chr16	3500618	3501424	HG02601_peak_25456	69.5909	1.45995	0.0216303	chr16	2537979	2603188	+	protein_coding	PDPK1	ENSG00000140992.19	863.454	1.51883	0.000233877	963042	link_182	0
chr16	3500618	3501424	HG02601_peak_25456	69.5909	1.45995	0.0216303	chr16	2817180	2826304	+	protein_coding	PRSS21	ENSG00000007038.11	112.584	6.28277	0.00111723	683841	link_183	0
chr16	3500618	3501424	HG02601_peak_25456	69.5909	1.45995	0.0216303	chr16	2866325	2868251	-	lncRNA	ENSG00000263280	ENSG00000263280.4	33.5413	2.5994	0.0724185	632770	link_184	0
chr16	11624331	11624943	HG02601_peak_25729	31.3699	-2.39715	0.00547129	chr16	10760919	10818794	-	protein_coding	TVP23A	ENSG00000166676.17	90.6684	-2.06272	0.0213842	805843	link_185	0
chr16	11809703	11810409	HG02601_peak_25749	24.0675	1.5856	0.0287376	chr16	10760919	10818794	-	protein_coding	TVP23A	ENSG00000166676.17	90.6684	-2.06272	0.0213842	991262	link_186	0
chr16	21188190	21189289	HG02601_peak_25961	30.222	1.51754	0.0435959	chr16	21519830	21520365	-	transcribed_processed_pseudogene	SLC7A5P2	ENSG00000258186.2	53.7863	-2.46803	0.0466481	331626	link_187	1
chr16	21359826	21360711	HG02601_peak_25968	151.801	-1.23007	0.0329991	chr16	21519830	21520365	-	transcribed_processed_pseudogene	SLC7A5P2	ENSG00000258186.2	53.7863	-2.46803	0.0466481	160097	link_188	1
chr16	21540573	21542356	HG02601_peak_25978	105.434	2.07576	0.00579875	chr16	21519830	21520365	-	transcribed_processed_pseudogene	SLC7A5P2	ENSG00000258186.2	53.7863	-2.46803	0.0466481	21099	link_189	1
chr16	29666485	29667122	HG02601_peak_26218	53.8255	-2.64101	0.0211623	chr16	29790727	29805385	+	protein_coding	KIF22	ENSG00000079616.14	1026.95	2.59433	0.0994769	123924	link_190	1
chr16	29666485	29667122	HG02601_peak_26218	53.8255	-2.64101	0.0211623	chr16	30270065	30279970	-	lncRNA	ENSG00000291047	ENSG00000291047.1	102.161	-4.3205	0.0927309	613167	link_191	0
chr17	16689743	16690768	HG02601_peak_28211	32.0865	-2.10376	0.0250862	chr17	16689537	16777881	+	protein_coding	CCDC144A	ENSG00000170160.19	104.566	-6.05272	0.00154352	718	link_192	1
chr17	16689743	16690768	HG02601_peak_28211	32.0865	-2.10376	0.0250862	chr17	16690261	16804453	+	protein_coding	ENSG00000266302	ENSG00000266302.6	176.392	-4.09573	3.1386e-08	6	link_193	1
chr17	20540436	20541386	HG02601_peak_28362	51.2095	2.08715	0.00127139	chr17	19770829	19867936	-	protein_coding	ULK2	ENSG00000083290.20	238.464	1.79471	0.000544656	672975	link_194	0
chr17	35244202	35244760	HG02601_peak_28723	53.7475	1.75467	0.00124099	chr17	35243071	35273655	+	protein_coding	SLFN5	ENSG00000166750.10	1481.56	3.56831	6.73309e-05	1410	link_195	1
chr17	36210526	36211402	HG02601_peak_28775	63.143	1.07382	0.0267361	chr17	35243071	35273655	+	protein_coding	SLFN5	ENSG00000166750.10	1481.56	3.56831	6.73309e-05	967893	link_196	0
chr17	36210526	36211402	HG02601_peak_28775	63.143	1.07382	0.0267361	chr17	36274191	36320547	+	unprocessed_pseudogene	ENSG00000261499	ENSG00000261499.2	71.8265	5.52789	0.0112414	63227	link_197	1
chr17	36721801	36723049	HG02601_peak_28788	44.1542	1.44466	0.0419137	chr17	36274191	36320547	+	unprocessed_pseudogene	ENSG00000261499	ENSG00000261499.2	71.8265	5.52789	0.0112414	448234	link_198	1
chr17	36721801	36723049	HG02601_peak_28788	44.1542	1.44466	0.0419137	chr17	37489891	37513501	+	protein_coding	DUSP14	ENSG00000276023.5	220.491	1.22588	0.0866824	767466	link_199	1
chr17	37832790	37833842	HG02601_peak_28820	62.5525	1.07956	0.0471253	chr17	37489891	37513501	+	protein_coding	DUSP14	ENSG00000276023.5	220.491	1.22588	0.0866824	343425	link_200	1
chr17	41785996	41787233	HG02601_peak_29001	56.792	1.15778	0.026244	chr17	42124978	42155044	-	protein_coding	RAB5C	ENSG00000108774.15	1152.5	-1.93725	0.0985429	368430	link_201	1
chr17	44123061	44124253	HG02601_peak_29145	104.815	-2.655	7.16016e-06	chr17	43211835	43220041	+	protein_coding	TMEM106A	ENSG00000184988.8	416.794	1.30084	0.0142471	911822	link_202	0
chr17	75827491	75828242	HG02601_peak_30292	32.2642	1.89779	0.0370282	chr17	76672551	76711004	-	protein_coding	MXRA7	ENSG00000182534.14	12.3608	-5.01001	0.0610399	883138	link_203	0
chr18	6729057	6730152	HG02601_peak_30913	32.7257	4.47978	0.00863311	chr18	7566782	8406861	+	protein_coding	PTPRM	ENSG00000173482.17	142.918	2.91861	0.00368697	837178	link_204	0
chr18	7958382	7958968	HG02601_peak_30922	11.675	2.67791	0.0349525	chr18	7566782	8406861	+	protein_coding	PTPRM	ENSG00000173482.17	142.918	2.91861	0.00368697	391893	link_205	1
chr18	10608410	10609771	HG02601_peak_30986	27.0322	2.90319	0.000322002	chr18	9914016	9960021	+	protein_coding	VAPA	ENSG00000101558.14	2371.54	-1.49934	0.0921463	695074	link_206	0
chr18	10608410	10609771	HG02601_peak_30986	27.0322	2.90319	0.000322002	chr18	10666483	11149569	-	protein_coding	PIEZO2	ENSG00000154864.14	6456.7	-2.45732	8.67197e-20	540479	link_207	1
chr18	10877774	10879334	HG02601_peak_30997	74.7372	-1.29227	0.0354442	chr18	9914016	9960021	+	protein_coding	VAPA	ENSG00000101558.14	2371.54	-1.49934	0.0921463	964538	link_208	0
chr18	10877774	10879334	HG02601_peak_30997	74.7372	-1.29227	0.0354442	chr18	10666483	11149569	-	protein_coding	PIEZO2	ENSG00000154864.14	6456.7	-2.45732	8.67197e-20	271015	link_209	1
chr18	13136938	13138333	HG02601_peak_31082	89.296	-2.60728	0.000123365	chr18	12446512	12658107	-	protein_coding	SPIRE1	ENSG00000134278.16	656.594	-1.08363	0.0180921	479528	link_210	0
chr19	4456896	4458122	HG02601_peak_32814	74.0193	-2.65389	3.88213e-06	chr19	4444999	4457794	-	protein_coding	UBXN6	ENSG00000167671.12	96.6818	6.95826	0.000248932	285	link_211	1
chr19	17488786	17489763	HG02601_peak_33484	27.5375	2.4449	0.0108953	chr19	18374731	18389176	+	protein_coding	GDF15	ENSG00000130513.7	106.303	-2.48035	0.0933727	885457	link_212	1
chr19	53537259	53538718	HG02601_peak_34793	94.1202	-5.43013	6.91576e-08	chr19	52904415	52923470	-	protein_coding	ZNF888	ENSG00000213793.6	250.424	1.07722	0.0499123	614518	link_213	1
chr19	53537259	53538718	HG02601_peak_34793	94.1202	-5.43013	6.91576e-08	chr19	53197091	53219422	+	lncRNA	ENSG00000291131	ENSG00000291131.1	251.827	-1.27906	0.00825648	340897	link_214	1
chr19	53537259	53538718	HG02601_peak_34793	94.1202	-5.43013	6.91576e-08	chr19	53204016	53214522	+	transcribed_unprocessed_pseudogene	ZNF818P	ENSG00000269001.5	118.53	-1.38864	0.0550181	333972	link_215	1
chr19	53537259	53538718	HG02601_peak_34793	94.1202	-5.43013	6.91576e-08	chr19	53519527	53580269	+	protein_coding	ZNF331	ENSG00000130844.19	600.469	-2.06494	1.83596e-12	18461	link_216	1
chr19	53553734	53555047	HG02601_peak_34794	84.3943	-4.66679	0.000543985	chr19	52904415	52923470	-	protein_coding	ZNF888	ENSG00000213793.6	250.424	1.07722	0.0499123	630920	link_217	1
chr19	53553734	53555047	HG02601_peak_34794	84.3943	-4.66679	0.000543985	chr19	53197091	53219422	+	lncRNA	ENSG00000291131	ENSG00000291131.1	251.827	-1.27906	0.00825648	357299	link_218	1
chr19	53553734	53555047	HG02601_peak_34794	84.3943	-4.66679	0.000543985	chr19	53204016	53214522	+	transcribed_unprocessed_pseudogene	ZNF818P	ENSG00000269001.5	118.53	-1.38864	0.0550181	350374	link_219	1
chr19	53553734	53555047	HG02601_peak_34794	84.3943	-4.66679	0.000543985	chr19	53519527	53580269	+	protein_coding	ZNF331	ENSG00000130844.19	600.469	-2.06494	1.83596e-12	34863	link_220	1
chr19	54285464	54286255	HG02601_peak_34808	34.4508	1.73763	0.0199273	chr19	53519527	53580269	+	protein_coding	ZNF331	ENSG00000130844.19	600.469	-2.06494	1.83596e-12	766332	link_221	0
chr2	23380464	23381422	HG02601_peak_35543	63.9183	-1.72381	0.0319634	chr2	23385179	23708611	+	protein_coding	KLHL29	ENSG00000119771.15	435.168	-1.52477	0.00154352	4236	link_222	1
chr2	69648109	69648913	HG02601_peak_36960	154.14	2.5825	0.0232031	chr2	68679601	68826833	+	protein_coding	ARHGAP25	ENSG00000163219.12	483.542	1.76022	1.47009e-06	968910	link_223	0
chr2	178449975	178451927	HG02601_peak_39513	281.729	5.73511	6.18311e-09	chr2	178413635	178440243	+	lncRNA	CHROMR	ENSG00000223960.9	719.601	6.94502	0.000152973	37316	link_224	0
chr2	178449975	178451927	HG02601_peak_39513	281.729	5.73511	6.18311e-09	chr2	178431292	178451512	-	protein_coding	PRKRA	ENSG00000180228.14	672.63	6.72813	0.000233877	561	link_225	1
chr2	217789312	217789796	HG02601_peak_40559	15.8603	-2.66347	0.0314917	chr2	217284019	217756593	-	lncRNA	DIRC3	ENSG00000231672.8	156.147	-2.69957	0.00921682	32961	link_226	1
chr2	238220611	238221461	HG02601_peak_41193	25.0661	-3.85241	0.0109602	chr2	237858893	237912106	+	protein_coding	RAMP1	ENSG00000132329.11	123.876	4.4914	3.29096e-06	362143	link_227	1
chr2	241881106	241882632	HG02601_peak_41314	271.866	4.46708	2.25665e-10	chr2	240998618	241095568	+	protein_coding	SNED1	ENSG00000162804.14	66.8821	-6.86558	0.000348474	883251	link_228	1
chr20	2300906	2302122	HG02601_peak_41402	50.8884	1.08767	0.0446057	chr20	2794074	2800627	-	protein_coding	CPXM1	ENSG00000088882.8	82.2496	2.09543	0.0680264	499113	link_229	0
chr20	2800103	2801700	HG02601_peak_41417	50.0237	2.11013	0.0353955	chr20	2794074	2800627	-	protein_coding	CPXM1	ENSG00000088882.8	82.2496	2.09543	0.0680264	274	link_230	1
chr20	25859845	25860391	HG02601_peak_42041	35.7064	-1.97577	0.0157188	chr20	25452697	25585531	-	protein_coding	NINL	ENSG00000101004.15	259.11	2.62292	0.0433885	274587	link_231	1
chr20	54063981	54064847	HG02601_peak_42973	111.85	-1.71289	3.18424e-06	chr20	53936777	54070594	-	protein_coding	BCAS1	ENSG00000064787.14	205.925	-1.50643	0.0433885	6180	link_232	1
chr20	60320988	60322138	HG02601_peak_43121	28.6135	-3.5776	0.0225057	chr20	60087661	60653784	+	lncRNA	MIR646HG	ENSG00000228340.8	708.309	-2.07604	6.73845e-09	233902	link_233	1
chr21	8987885	8988310	HG02601_peak_43260	79.128	1.59307	1.51969e-06	chr21	9068325	9129773	-	lncRNA	TEKT4P2	ENSG00000291050.1	758.354	-2.32563	1.44311e-09	141676	link_234	1
chr21	8987885	8988310	HG02601_peak_43260	79.128	1.59307	1.51969e-06	chr21	9325013	9370490	+	lncRNA	ENSG00000278932	ENSG00000278932.6	109.043	5.85111	0.0050873	336916	link_235	1
chr21	9115794	9116600	HG02601_peak_43265	26.3214	-5.24434	0.00125223	chr21	9068325	9129773	-	lncRNA	TEKT4P2	ENSG00000291050.1	758.354	-2.32563	1.44311e-09	13576	link_236	1
chr21	9115794	9116600	HG02601_peak_43265	26.3214	-5.24434	0.00125223	chr21	9325013	9370490	+	lncRNA	ENSG00000278932	ENSG00000278932.6	109.043	5.85111	0.0050873	208816	link_237	1
chr21	9129110	9130287	HG02601_peak_43266	38.146	-6.22909	3.76139e-05	chr21	9068325	9129773	-	lncRNA	TEKT4P2	ENSG00000291050.1	758.354	-2.32563	1.44311e-09	75	link_238	1
chr21	9129110	9130287	HG02601_peak_43266	38.146	-6.22909	3.76139e-05	chr21	9325013	9370490	+	lncRNA	ENSG00000278932	ENSG00000278932.6	109.043	5.85111	0.0050873	195315	link_239	1
chr22	23974907	23975513	HG02601_peak_44326	24.8181	-6.25741	3.76139e-05	chr22	23894911	23974439	-	lncRNA	ENSG00000290199	ENSG00000290199.1	672.429	2.49394	5.79086e-15	771	link_240	1
chr22	23974907	23975513	HG02601_peak_44326	24.8181	-6.25741	3.76139e-05	chr22	23901432	23907068	-	lncRNA	ENSG00000273295	ENSG00000273295.1	27.3275	5.73776	0.00936851	68142	link_241	1
chr22	23974907	23975513	HG02601_peak_44326	24.8181	-6.25741	3.76139e-05	chr22	23966888	23972556	+	protein_coding	DDTL	ENSG00000099974.8	160.758	-5.00729	0.000297839	8322	link_242	1
chr22	36434363	36434977	HG02601_peak_44729	26.3192	2.6185	0.000341337	chr22	37180166	37199385	-	protein_coding	C1QTNF6	ENSG00000133466.14	158.753	-1.34687	0.049438	764715	link_243	0
chr22	39205412	39206053	HG02601_peak_44898	17.546	3.66004	0.00271856	chr22	39901084	39973721	+	protein_coding	GRAP2	ENSG00000100351.17	230.58	1.56663	0.0340078	695352	link_244	0
chr22	40289559	40290712	HG02601_peak_44952	50.7412	1.85904	0.0389377	chr22	39901084	39973721	+	protein_coding	GRAP2	ENSG00000100351.17	230.58	1.56663	0.0340078	389051	link_245	0
chr22	46490587	46490990	HG02601_peak_45237	16.9376	3.01579	0.0269607	chr22	46360834	46537620	-	protein_coding	CELSR1	ENSG00000075275.18	193.364	2.5455	2.09765e-05	46832	link_246	1
chr22	49924877	49926133	HG02601_peak_45292	66.6049	-1.45115	0.0013353	chr22	49414524	49657542	-	lncRNA	MIR3667HG	ENSG00000188511.14	2297.31	-2.19732	1.09262e-11	267963	link_247	0
chr3	6249419	6250604	HG02601_peak_45504	35.2039	1.95133	0.00322969	chr3	6490460	6736750	+	lncRNA	ENSG00000189229	ENSG00000189229.12	1276.64	-4.57268	3.97552e-34	240449	link_248	1
chr3	6260377	6261143	HG02601_peak_45505	23.0279	2.53487	0.038487	chr3	6490460	6736750	+	lncRNA	ENSG00000189229	ENSG00000189229.12	1276.64	-4.57268	3.97552e-34	229700	link_249	1
chr3	6528895	6529428	HG02601_peak_45510	16.5819	-4.18222	0.00485177	chr3	6490460	6736750	+	lncRNA	ENSG00000189229	ENSG00000189229.12	1276.64	-4.57268	3.97552e-34	38701	link_250	1
chr3	29319002	29319755	HG02601_peak_46166	25.8889	2.21507	0.0287376	chr3	28349178	29767537	+	protein_coding	ENSG00000283563	ENSG00000283563.1	1399.58	1.198	0.000356459	970200	link_251	0
chr3	29319002	29319755	HG02601_peak_46166	25.8889	2.21507	0.0287376	chr3	28574791	30010391	+	protein_coding	RBMS3	ENSG00000144642.22	1559.4	1.2918	0.000152899	744587	link_252	0
chr3	32114353	32115304	HG02601_peak_46238	30.8303	-1.51401	0.0299923	chr3	32817997	32897824	+	protein_coding	TRIM71	ENSG00000206557.6	1230.8	1.11248	0.00154352	703169	link_253	0
chr3	39808966	39810424	HG02601_peak_46486	68.7925	-2.53538	0.0113158	chr3	39808914	40260321	+	protein_coding	MYRIP	ENSG00000170011.14	698.354	-2.16009	4.47116e-08	781	link_254	1
chr3	45143764	45144595	HG02601_peak_46653	24.4945	-2.50845	0.0077169	chr3	45082277	45146422	-	protein_coding	CDCP1	ENSG00000163814.8	370.09	-4.85705	4.21629e-08	2243	link_255	1
chr3	53554434	53555741	HG02601_peak_47021	77.2215	3.45429	0.00372462	chr3	53846568	53865794	+	protein_coding	IL17RB	ENSG00000056736.10	480.068	1.1763	0.015856	291481	link_256	1
chr3	75784963	75786058	HG02601_peak_47498	152.643	6.90929	1.66744e-06	chr3	75678660	75785583	-	protein_coding	ZNF717	ENSG00000227124.11	812.875	3.67488	6.32067e-26	73	link_257	1
chr3	98657330	98658045	HG02601_peak_47643	15.1418	-3.03039	0.0293065	chr3	97822011	97944984	+	protein_coding	CRYBG3	ENSG00000080200.10	239.6	1.51004	0.0323015	835676	link_258	0
chr3	130727238	130727721	HG02601_peak_48674	18.589	-3.34792	0.00176596	chr3	130097782	130111506	-	lncRNA	ENSG00000291081	ENSG00000291081.1	217.484	-2.56117	0.000335702	615973	link_259	0
chr3	130727238	130727721	HG02601_peak_48674	18.589	-3.34792	0.00176596	chr3	130099258	130111472	-	transcribed_unprocessed_pseudogene	FAM86HP	ENSG00000253540.8	208.865	-2.56047	0.000391271	616007	link_260	0
chr3	150960618	150962035	HG02601_peak_49232	94.1146	1.43768	0.0200184	chr3	150852484	151080726	+	lncRNA	CLRN1-AS1	ENSG00000239265.5	105.1	3.97737	0.00120323	108842	link_261	0
chr3	150960618	150962035	HG02601_peak_49232	94.1146	1.43768	0.0200184	chr3	150890570	151038818	+	lncRNA	ENSG00000243273	ENSG00000243273.2	84.5882	3.55009	0.00762006	70756	link_262	0
chr3	150960618	150962035	HG02601_peak_49232	94.1146	1.43768	0.0200184	chr3	151085286	151437072	+	protein_coding	MED12L	ENSG00000144893.13	1149.16	2.74241	0.0078452	123960	link_263	1
chr3	192898595	192900001	HG02601_peak_50307	117.279	-1.58995	1.24029e-07	chr3	192796815	192917856	-	protein_coding	MB21D2	ENSG00000180611.7	2236.91	-2.57908	0.0180246	18558	link_264	1
chr4	5365356	5366126	HG02601_peak_50730	40.4264	2.25943	3.99986e-05	chr4	5051480	5500994	+	protein_coding	STK32B	ENSG00000152953.13	84.655	3.1632	0.010462	314261	link_265	1
chr4	5365356	5366126	HG02601_peak_50730	40.4264	2.25943	3.99986e-05	chr4	5711201	5814305	+	protein_coding	EVC	ENSG00000072840.13	258.174	2.81457	0.000618951	345460	link_266	1
chr4	22514943	22516595	HG02601_peak_51123	115.111	3.34021	8.87454e-14	chr4	22345071	22516066	-	protein_coding	ADGRA3	ENSG00000152990.14	1481.5	3.53134	9.18552e-32	297	link_267	1
chr4	22599056	22600133	HG02601_peak_51125	37.1039	2.04115	0.0178768	chr4	22345071	22516066	-	protein_coding	ADGRA3	ENSG00000152990.14	1481.5	3.53134	9.18552e-32	83528	link_268	1
chr4	22627481	22628071	HG02601_peak_51127	11.3514	4.21983	0.0222455	chr4	22345071	22516066	-	protein_coding	ADGRA3	ENSG00000152990.14	1481.5	3.53134	9.18552e-32	111710	link_269	1
chr4	26063771	26064387	HG02601_peak_51188	22.592	-2.34848	0.0049571	chr4	26857601	27025381	+	protein_coding	STIM2	ENSG00000109689.20	1157.71	8.96699	9.59335e-08	793522	link_270	0
chr4	40591451	40592709	HG02601_peak_51473	34.8392	-1.76557	0.0125982	chr4	40810027	41216714	-	protein_coding	APBB2	ENSG00000163697.17	2037.67	1.35433	1.54456e-05	624634	link_271	0
chr4	40990699	40991128	HG02601_peak_51501	27.0374	2.40341	0.00318151	chr4	40810027	41216714	-	protein_coding	APBB2	ENSG00000163697.17	2037.67	1.35433	1.54456e-05	225801	link_272	1
chr4	55553196	55554016	HG02601_peak_51762	48.0949	-5.17399	0.00136079	chr4	56049098	56330609	+	protein_coding	CRACD	ENSG00000109265.15	200.513	-2.44018	0.000253821	495492	link_273	0
chr4	56821469	56822133	HG02601_peak_51793	40.2515	-1.35967	0.00555584	chr4	56049098	56330609	+	protein_coding	CRACD	ENSG00000109265.15	200.513	-2.44018	0.000253821	772703	link_274	0
chr4	75939825	75941432	HG02601_peak_52038	172.602	1.0592	0.00510792	chr4	76021118	76023497	-	protein_coding	CXCL10	ENSG00000169245.6	74.3654	2.60196	0.000441047	82869	link_275	1
chr4	75939825	75941432	HG02601_peak_52038	172.602	1.0592	0.00510792	chr4	76435229	76783253	+	protein_coding	SHROOM3	ENSG00000138771.16	1588.87	-1.75728	1.99878e-07	494601	link_276	0
chr4	77344780	77345193	HG02601_peak_52104	13.8992	-2.71315	0.0129959	chr4	76435229	76783253	+	protein_coding	SHROOM3	ENSG00000138771.16	1588.87	-1.75728	1.99878e-07	909757	link_277	0
chr4	77344780	77345193	HG02601_peak_52104	13.8992	-2.71315	0.0129959	chr4	78057323	78544269	+	protein_coding	FRAS1	ENSG00000138759.20	473.854	-3.70854	0.000531711	712337	link_278	0
chr4	155666739	155668406	HG02601_peak_53804	173.4	1.11251	0.0349525	chr4	155666726	155737059	+	protein_coding	GUCY1A1	ENSG00000164116.17	597.93	2.146	1.65254e-09	846	link_279	1
chr4	155666739	155668406	HG02601_peak_53804	173.4	1.11251	0.0349525	chr4	155758992	155807811	+	protein_coding	GUCY1B1	ENSG00000061918.14	299.934	1.80183	0.000733991	91420	link_280	1
chr4	155758483	155760282	HG02601_peak_53809	217.645	1.45804	0.000183989	chr4	155666726	155737059	+	protein_coding	GUCY1A1	ENSG00000164116.17	597.93	2.146	1.65254e-09	92656	link_281	1
chr4	155758483	155760282	HG02601_peak_53809	217.645	1.45804	0.000183989	chr4	155758992	155807811	+	protein_coding	GUCY1B1	ENSG00000061918.14	299.934	1.80183	0.000733991	390	link_282	1
chr4	155889340	155889821	HG02601_peak_53814	21.7011	-3.05824	0.0205008	chr4	155666726	155737059	+	protein_coding	GUCY1A1	ENSG00000164116.17	597.93	2.146	1.65254e-09	222854	link_283	1
chr4	155889340	155889821	HG02601_peak_53814	21.7011	-3.05824	0.0205008	chr4	155758992	155807811	+	protein_coding	GUCY1B1	ENSG00000061918.14	299.934	1.80183	0.000733991	130588	link_284	1
chr5	9381239	9382223	HG02601_peak_54653	66.675	-3.32964	0.0389628	chr5	10275875	10307902	-	protein_coding	CMBL	ENSG00000164237.9	147.996	-1.39724	0.047248	926171	link_285	0
chr5	14414740	14416382	HG02601_peak_54794	93.4227	-2.58189	4.99091e-05	chr5	14704800	14871778	-	protein_coding	ANKH	ENSG00000154122.14	950.849	-1.24979	0.000268595	456217	link_286	0
chr5	35617395	35618703	HG02601_peak_55040	65.8528	-3.46085	0.0036254	chr5	35617844	35814611	+	protein_coding	SPEF2	ENSG00000152582.14	91.3365	-3.05257	0.0116827	205	link_287	1
chr5	39073341	39075325	HG02601_peak_55124	323.347	1.48205	0.0193888	chr5	39105252	39274528	-	protein_coding	FYB1	ENSG00000082074.19	60.2006	-2.914	0.0343882	200195	link_288	1
chr5	39256266	39257020	HG02601_peak_55130	33.3807	-3.918	0.0083786	chr5	39105252	39274528	-	protein_coding	FYB1	ENSG00000082074.19	60.2006	-2.914	0.0343882	17885	link_289	1
chr5	39264300	39265203	HG02601_peak_55131	41.3633	-1.79822	0.0123408	chr5	39105252	39274528	-	protein_coding	FYB1	ENSG00000082074.19	60.2006	-2.914	0.0343882	9777	link_290	1
chr5	39460913	39461561	HG02601_peak_55137	37.2116	2.37878	0.00127191	chr5	39105252	39274528	-	protein_coding	FYB1	ENSG00000082074.19	60.2006	-2.914	0.0343882	186709	link_291	0
chr5	40223926	40225694	HG02601_peak_55142	109.162	1.73128	0.0127636	chr5	39105252	39274528	-	protein_coding	FYB1	ENSG00000082074.19	60.2006	-2.914	0.0343882	950282	link_292	0
chr5	80037236	80037819	HG02601_peak_56016	20.0241	2.6232	0.0134304	chr5	80960363	81230162	+	protein_coding	RASGRF2	ENSG00000113319.13	124.544	-3.14226	0.000285816	922836	link_293	0
chr5	80218635	80219128	HG02601_peak_56023	23.2728	-1.69219	0.0278481	chr5	80960363	81230162	+	protein_coding	RASGRF2	ENSG00000113319.13	124.544	-3.14226	0.000285816	741482	link_294	0
chr5	80667956	80668976	HG02601_peak_56037	50.6385	1.93539	6.87295e-05	chr5	80960363	81230162	+	protein_coding	RASGRF2	ENSG00000113319.13	124.544	-3.14226	0.000285816	291897	link_295	0
chr5	106843621	106844492	HG02601_peak_56563	19.7279	-1.94067	0.0416103	chr5	107376894	107670937	-	protein_coding	EFNA5	ENSG00000184349.14	766.305	-3.07672	0.0762765	826881	link_296	0
chr5	107263385	107263997	HG02601_peak_56570	16.9706	-3.79845	0.00158075	chr5	107376894	107670937	-	protein_coding	EFNA5	ENSG00000184349.14	766.305	-3.07672	0.0762765	407246	link_297	1
chr5	124704697	124706280	HG02601_peak_57023	68.649	1.3276	0.0327558	chr5	124636913	124748807	-	protein_coding	ZNF608	ENSG00000168916.16	531.583	1.62314	0.000285816	43319	link_298	1
chr5	124724466	124725566	HG02601_peak_57026	36.4897	2.0471	0.0108953	chr5	124636913	124748807	-	protein_coding	ZNF608	ENSG00000168916.16	531.583	1.62314	0.000285816	23791	link_299	1
chr6	5891459	5892697	HG02601_peak_59124	71.3039	5.55318	3.35077e-08	chr6	6144084	6321013	-	protein_coding	F13A1	ENSG00000124491.16	3262.12	1.52254	8.4512e-09	428935	link_300	0
chr6	26304755	26305619	HG02601_peak_59824	78.3145	-1.17912	0.00720813	chr6	26017032	26017787	-	protein_coding	H1-1	ENSG00000124610.5	27.9956	4.31963	0.0827403	287400	link_301	1
chr6	26304755	26305619	HG02601_peak_59824	78.3145	-1.17912	0.00720813	chr6	26114873	26123926	-	protein_coding	H2BC4	ENSG00000180596.8	2358.85	1.46907	0.0107912	181261	link_302	1
chr6	26304755	26305619	HG02601_peak_59824	78.3145	-1.17912	0.00720813	chr6	26251614	26252075	+	protein_coding	H2BC9	ENSG00000275713.3	2471.57	1.46315	0.0131541	53573	link_303	1
chr6	26304755	26305619	HG02601_peak_59824	78.3145	-1.17912	0.00720813	chr6	26272931	26273412	+	protein_coding	H2BC10	ENSG00000278588.2	1559.94	2.92963	0.000205386	32256	link_304	1
chr6	30112807	30113886	HG02601_peak_60029	51.8968	-1.51911	0.00115065	chr6	29887752	29890482	+	unprocessed_pseudogene	HLA-H	ENSG00000206341.7	325.725	-2.45447	4.88719e-13	225594	link_305	1
chr6	30112807	30113886	HG02601_peak_60029	51.8968	-1.51911	0.00115065	chr6	31053450	31059890	+	protein_coding	HCG22	ENSG00000228789.9	68.2184	2.0261	0.0578765	940104	link_306	1
chr6	31185472	31186884	HG02601_peak_60097	49.6007	1.25295	0.0345041	chr6	31053450	31059890	+	protein_coding	HCG22	ENSG00000228789.9	68.2184	2.0261	0.0578765	132728	link_307	1
chr6	31185472	31186884	HG02601_peak_60097	49.6007	1.25295	0.0345041	chr6	31164337	31180731	-	protein_coding	POU5F1	ENSG00000204531.21	56.6594	2.08473	0.037307	5447	link_308	1
chr6	31332790	31333252	HG02601_peak_60105	12.1757	4.12188	0.00742241	chr6	31053450	31059890	+	protein_coding	HCG22	ENSG00000228789.9	68.2184	2.0261	0.0578765	279571	link_309	1
chr6	31332790	31333252	HG02601_peak_60105	12.1757	4.12188	0.00742241	chr6	31164337	31180731	-	protein_coding	POU5F1	ENSG00000204531.21	56.6594	2.08473	0.037307	152290	link_310	1
chr6	31651876	31653361	HG02601_peak_60128	188.959	-1.78154	0.000569152	chr6	31053450	31059890	+	protein_coding	HCG22	ENSG00000228789.9	68.2184	2.0261	0.0578765	599168	link_311	1
chr6	31651876	31653361	HG02601_peak_60128	188.959	-1.78154	0.000569152	chr6	31164337	31180731	-	protein_coding	POU5F1	ENSG00000204531.21	56.6594	2.08473	0.037307	471887	link_312	1
chr6	31651876	31653361	HG02601_peak_60128	188.959	-1.78154	0.000569152	chr6	32459821	32473500	-	unprocessed_pseudogene	HLA-DRB9	ENSG00000196301.3	107.439	-1.27274	0.0628993	820882	link_313	1
chr6	32636622	32637615	HG02601_peak_60192	74.0949	-1.95816	0.0222872	chr6	32459821	32473500	-	unprocessed_pseudogene	HLA-DRB9	ENSG00000196301.3	107.439	-1.27274	0.0628993	163618	link_314	1
chr6	32657656	32658849	HG02601_peak_60193	25.4289	-1.80964	0.0221171	chr6	32459821	32473500	-	unprocessed_pseudogene	HLA-DRB9	ENSG00000196301.3	107.439	-1.27274	0.0628993	184752	link_315	1
chr6	32659725	32660520	HG02601_peak_60194	43.0147	1.39558	0.00271856	chr6	32459821	32473500	-	unprocessed_pseudogene	HLA-DRB9	ENSG00000196301.3	107.439	-1.27274	0.0628993	186622	link_316	1
chr6	32685402	32686029	HG02601_peak_60198	62.7688	2.34845	9.94207e-09	chr6	32459821	32473500	-	unprocessed_pseudogene	HLA-DRB9	ENSG00000196301.3	107.439	-1.27274	0.0628993	212215	link_317	1
chr6	32761018	32761915	HG02601_peak_60202	23.4172	-2.48922	0.00198548	chr6	32459821	32473500	-	unprocessed_pseudogene	HLA-DRB9	ENSG00000196301.3	107.439	-1.27274	0.0628993	287966	link_318	1
chr6	37696829	37699268	HG02601_peak_60477	160.503	1.45176	0.00889376	chr6	37507348	37536266	+	lncRNA	LINC02520	ENSG00000204110.7	66.4812	3.23603	0.00076427	190700	link_319	1
chr6	37696829	37699268	HG02601_peak_60477	160.503	1.45176	0.00889376	chr6	37630679	37699306	-	protein_coding	MDGA1	ENSG00000112139.17	210.602	3.80107	7.87266e-07	1258	link_320	1
chr6	37705204	37706132	HG02601_peak_60478	41.4978	-2.33336	0.00720813	chr6	37507348	37536266	+	lncRNA	LINC02520	ENSG00000204110.7	66.4812	3.23603	0.00076427	198320	link_321	0
chr6	37705204	37706132	HG02601_peak_60478	41.4978	-2.33336	0.00720813	chr6	37630679	37699306	-	protein_coding	MDGA1	ENSG00000112139.17	210.602	3.80107	7.87266e-07	6362	link_322	1
chr6	42507139	42507877	HG02601_peak_60657	19.6267	-2.38937	0.0327558	chr6	42224931	42452051	-	protein_coding	TRERF1	ENSG00000124496.13	1042.19	-2.9256	0.00168387	55457	link_323	1
chr6	130270105	130270904	HG02601_peak_62662	26.3954	2.58468	0.000438323	chr6	130013699	130141449	+	protein_coding	L3MBTL3	ENSG00000198945.8	617.708	1.38194	0.000817329	256805	link_324	0
chr6	130270105	130270904	HG02601_peak_62662	26.3954	2.58468	0.000438323	chr6	130144315	130365425	-	protein_coding	SAMD3	ENSG00000164483.17	36.548	3.67802	0.0466481	94921	link_325	0
chr6	130270105	130270904	HG02601_peak_62662	26.3954	2.58468	0.000438323	chr6	130366017	130443067	+	protein_coding	TMEM200A	ENSG00000164484.12	322.852	2.62344	6.80489e-07	95513	link_326	0
chr6	156975649	156976904	HG02601_peak_63492	59.0191	-2.81478	0.0105129	chr6	157700387	157945077	+	protein_coding	SNX9	ENSG00000130340.17	504.188	1.04521	0.0466481	724111	link_327	0
chr6	161169989	161171138	HG02601_peak_63691	55.6179	5.36341	0.000722969	chr6	161129967	161274061	-	protein_coding	AGPAT4	ENSG00000026652.15	422.74	1.48121	0.00825648	103498	link_328	1
chr6	166307434	166308929	HG02601_peak_63759	46.6281	1.30827	0.0393168	chr6	166997807	166997912	-	miRNA	MIR3939	ENSG00000265828.1	16.1693	4.57791	0.0903643	689731	link_329	0
chr6	166950131	166951611	HG02601_peak_63786	379.135	-1.47987	0.00193873	chr6	166997807	166997912	-	miRNA	MIR3939	ENSG00000265828.1	16.1693	4.57791	0.0903643	47041	link_330	1
chr7	12569800	12571138	HG02601_peak_64246	36.0269	2.04165	0.0329313	chr7	12570577	12660182	+	protein_coding	SCIN	ENSG00000006747.15	35.7462	5.87982	0.00612853	108	link_331	1
chr7	12635756	12636384	HG02601_peak_64250	17.8005	3.08756	0.0057485	chr7	12570577	12660182	+	protein_coding	SCIN	ENSG00000006747.15	35.7462	5.87982	0.00612853	65493	link_332	1
chr7	23443285	23444711	HG02601_peak_64522	22.6009	-1.99389	0.0475672	chr7	23310209	23470491	-	protein_coding	IGF2BP3	ENSG00000136231.14	2521.21	-1.05337	0.0136104	26493	link_333	1
chr7	23490416	23491309	HG02601_peak_64526	39.3571	-3.5823	0.000293174	chr7	23310209	23470491	-	protein_coding	IGF2BP3	ENSG00000136231.14	2521.21	-1.05337	0.0136104	20371	link_334	1
chr7	24718767	24719540	HG02601_peak_64566	51.8253	1.80231	4.99091e-05	chr7	24698355	24757940	-	protein_coding	GSDME	ENSG00000105928.16	557.774	1.43976	0.000206873	38787	link_335	0
chr7	26376038	26377469	HG02601_peak_64647	78.7778	-2.31683	0.00122114	chr7	26101646	26118068	+	lncRNA	ENSG00000289053	ENSG00000289053.2	35.3453	6.29985	0.00225034	275107	link_336	1
chr7	26376038	26377469	HG02601_peak_64647	78.7778	-2.31683	0.00122114	chr7	26201162	26213607	+	protein_coding	CBX3	ENSG00000122565.19	1754.9	-3.26591	5.54597e-06	175591	link_337	1
chr7	32727775	32729435	HG02601_peak_64809	95.3338	-1.58986	3.10173e-06	chr7	32580949	32761787	-	unprocessed_pseudogene	DPY19L1P1	ENSG00000229358.3	213.609	-2.82033	5.29793e-07	33182	link_338	1
chr7	32727775	32729435	HG02601_peak_64809	95.3338	-1.58986	3.10173e-06	chr7	32728569	32753744	+	transcribed_processed_pseudogene	ZNRF2P1	ENSG00000237004.4	77.0381	-4.40427	0.00354815	36	link_339	1
chr7	35253380	35254735	HG02601_peak_64870	42.7928	4.2794	0.00248739	chr7	36153254	36301538	+	protein_coding	EEPD1	ENSG00000122547.11	221.56	-2.01834	0.000966797	899197	link_340	0
chr7	44748199	44749533	HG02601_peak_65172	147.767	3.37624	7.70157e-05	chr7	45574140	45723116	+	protein_coding	ADCY1	ENSG00000164742.16	127.751	2.58786	0.0270992	825274	link_341	0
chr7	44768193	44768991	HG02601_peak_65174	36.1334	3.14726	0.000129165	chr7	45574140	45723116	+	protein_coding	ADCY1	ENSG00000164742.16	127.751	2.58786	0.0270992	805548	link_342	0
chr7	45196244	45196792	HG02601_peak_65201	29.6192	1.38167	0.0200732	chr7	45574140	45723116	+	protein_coding	ADCY1	ENSG00000164742.16	127.751	2.58786	0.0270992	377622	link_343	0
chr7	45196244	45196792	HG02601_peak_65201	29.6192	1.38167	0.0200732	chr7	45769060	45815263	+	lncRNA	ENSG00000291208	ENSG00000291208.1	235.39	-1.33485	0.069701	572542	link_344	0
chr7	73005310	73006454	HG02601_peak_65593	281.636	-1.63481	0.000984068	chr7	73220624	73235945	+	lncRNA	NCF1B	ENSG00000290838.1	396.682	1.26352	0.00817892	214742	link_345	1
chr7	73005310	73006454	HG02601_peak_65593	281.636	-1.63481	0.000984068	chr7	73220646	73235787	+	transcribed_unprocessed_pseudogene	NCF1B	ENSG00000182487.13	395.747	1.26355	0.0081284	214764	link_346	1
chr7	73122877	73124122	HG02601_peak_65594	57.235	1.09057	0.0412826	chr7	73220624	73235945	+	lncRNA	NCF1B	ENSG00000290838.1	396.682	1.26352	0.00817892	97125	link_347	1
chr7	73122877	73124122	HG02601_peak_65594	57.235	1.09057	0.0412826	chr7	73220646	73235787	+	transcribed_unprocessed_pseudogene	NCF1B	ENSG00000182487.13	395.747	1.26355	0.0081284	97147	link_348	1
chr7	76358229	76359844	HG02601_peak_65752	318.483	-6.7908	1.64749e-08	chr7	75507747	75528148	-	lncRNA	PMS2P3	ENSG00000291092.1	739.512	5.6126	0.0064622	830888	link_349	0
chr7	87039583	87040521	HG02601_peak_65906	97.7024	-5.0598	8.7444e-07	chr7	86876906	87059654	-	protein_coding	ELAPOR2	ENSG00000164659.15	1254.12	-3.71869	1.2074e-08	19602	link_350	1
chr7	100693914	100694810	HG02601_peak_66308	49.6038	-2.4099	7.95514e-05	chr7	99876958	99919531	-	protein_coding	TRIM4	ENSG00000146833.16	1180.89	1.5557	0.0351792	774831	link_351	0
chr7	100693914	100694810	HG02601_peak_66308	49.6038	-2.4099	7.95514e-05	chr7	101308270	101314800	+	lncRNA	EMSLR	ENSG00000232445.2	51.6482	-5.88595	0.00386124	613908	link_352	0
chr7	101126151	101127383	HG02601_peak_66330	52.3253	-1.73293	0.0463495	chr7	101308270	101314800	+	lncRNA	EMSLR	ENSG00000232445.2	51.6482	-5.88595	0.00386124	181503	link_353	0
chr7	101308014	101309353	HG02601_peak_66344	22.6321	-1.79042	0.0279743	chr7	101308270	101314800	+	lncRNA	EMSLR	ENSG00000232445.2	51.6482	-5.88595	0.00386124	413	link_354	1
chr7	102279116	102280113	HG02601_peak_66378	48.8705	1.76198	0.031981	chr7	101308270	101314800	+	lncRNA	EMSLR	ENSG00000232445.2	51.6482	-5.88595	0.00386124	971344	link_355	1
chr7	102279116	102280113	HG02601_peak_66378	48.8705	1.76198	0.031981	chr7	102537919	102543696	-	protein_coding	UPK3BL2	ENSG00000284981.2	123.341	-1.6052	0.0624149	264082	link_356	1
chr7	102279116	102280113	HG02601_peak_66378	48.8705	1.76198	0.031981	chr7	102681836	102690469	-	unprocessed_pseudogene	RASA4DP	ENSG00000233297.4	13.029	-5.13936	0.0467669	410855	link_357	1
chr7	123054406	123055179	HG02601_peak_66894	21.2337	2.37063	0.0333013	chr7	122318411	122886759	-	protein_coding	CADPS2	ENSG00000081803.17	1084.75	1.85545	0.072807	168033	link_358	1
chr7	123534160	123535416	HG02601_peak_66904	279.761	1.17474	1.02464e-07	chr7	122318411	122886759	-	protein_coding	CADPS2	ENSG00000081803.17	1084.75	1.85545	0.072807	648029	link_359	0
chr8	2127138	2127993	HG02601_peak_67949	59.1286	-4.05576	0.0235748	chr8	2648075	2728577	-	lncRNA	LINC03021	ENSG00000254319.6	679.645	2.85546	1.32011e-19	601012	link_360	1
chr8	2127138	2127993	HG02601_peak_67949	59.1286	-4.05576	0.0235748	chr8	2726956	2838823	+	lncRNA	ENSG00000253853	ENSG00000253853.3	1860.81	2.94273	4.67019e-10	599391	link_361	1
chr8	2653610	2655226	HG02601_peak_67958	97.9887	4.62637	1.08756e-05	chr8	2648075	2728577	-	lncRNA	LINC03021	ENSG00000254319.6	679.645	2.85546	1.32011e-19	74159	link_362	1
chr8	2653610	2655226	HG02601_peak_67958	97.9887	4.62637	1.08756e-05	chr8	2726956	2838823	+	lncRNA	ENSG00000253853	ENSG00000253853.3	1860.81	2.94273	4.67019e-10	72538	link_363	1
chr8	2726967	2728666	HG02601_peak_67963	94.8637	4.2814	2.449e-06	chr8	2648075	2728577	-	lncRNA	LINC03021	ENSG00000254319.6	679.645	2.85546	1.32011e-19	761	link_364	1
chr8	2726967	2728666	HG02601_peak_67963	94.8637	4.2814	2.449e-06	chr8	2726956	2838823	+	lncRNA	ENSG00000253853	ENSG00000253853.3	1860.81	2.94273	4.67019e-10	860	link_365	1
chr8	64798173	64799554	HG02601_peak_69433	74.2457	4.68171	0.000523579	chr8	64587763	64798737	-	protein_coding	CYP7B1	ENSG00000172817.4	2616.96	2.70006	3.98788e-13	126	link_366	1
chr8	118621097	118622755	HG02601_peak_70717	174.042	-1.12507	0.00534894	chr8	118923557	118951885	-	protein_coding	TNFRSF11B	ENSG00000164761.9	236.793	-1.37343	0.00943378	329959	link_367	0
chr9	15299351	15300113	HG02601_peak_71866	44.7283	1.84547	4.99091e-05	chr9	15163622	15307360	-	protein_coding	TTC39B	ENSG00000155158.20	125.746	2.56179	0.00354815	7628	link_368	1
chr9	15356928	15357503	HG02601_peak_71868	20.0506	1.9545	0.0397724	chr9	15163622	15307360	-	protein_coding	TTC39B	ENSG00000155158.20	125.746	2.56179	0.00354815	49855	link_369	1
chr9	36008525	36009224	HG02601_peak_72317	23.4953	-1.86856	0.0261316	chr9	35161992	35405338	+	protein_coding	UNC13B	ENSG00000198722.15	346.972	2.52303	0.000348474	846882	link_370	0
chr9	39808884	39810205	HG02601_peak_72474	227.677	-1.48159	1.20378e-12	chr9	39816542	40106661	-	lncRNA	ENSG00000291181	ENSG00000291181.1	210.869	-2.45891	9.12293e-05	297117	link_371	1
chr9	39808884	39810205	HG02601_peak_72474	227.677	-1.48159	1.20378e-12	chr9	39983793	40106611	-	lncRNA	ENSG00000284116	ENSG00000284116.1	159.288	-3.28208	4.14693e-05	297067	link_372	1
chr9	42419901	42420950	HG02601_peak_72485	35.0296	1.26864	0.0276597	chr9	42725013	42802065	+	lncRNA	ENSG00000291170	ENSG00000291170.1	120.936	-7.70935	2.00043e-05	304588	link_373	1
chr9	42419901	42420950	HG02601_peak_72485	35.0296	1.26864	0.0276597	chr9	42830337	42950985	+	lncRNA	ENSG00000291166	ENSG00000291166.1	339.489	-5.21423	4.31636e-17	409912	link_374	1
chr9	42419901	42420950	HG02601_peak_72485	35.0296	1.26864	0.0276597	chr9	42852675	42920095	+	transcribed_unprocessed_pseudogene	ANKRD20A7P	ENSG00000236816.5	280.09	-4.89018	3.03254e-14	432250	link_375	1
chr9	42436921	42438128	HG02601_peak_72488	22.2702	2.32372	0.0210947	chr9	42725013	42802065	+	lncRNA	ENSG00000291170	ENSG00000291170.1	120.936	-7.70935	2.00043e-05	287489	link_376	1
chr9	42436921	42438128	HG02601_peak_72488	22.2702	2.32372	0.0210947	chr9	42830337	42950985	+	lncRNA	ENSG00000291166	ENSG00000291166.1	339.489	-5.21423	4.31636e-17	392813	link_377	1
chr9	42436921	42438128	HG02601_peak_72488	22.2702	2.32372	0.0210947	chr9	42852675	42920095	+	transcribed_unprocessed_pseudogene	ANKRD20A7P	ENSG00000236816.5	280.09	-4.89018	3.03254e-14	415151	link_378	1
chr9	42443088	42444103	HG02601_peak_72489	19.5175	3.31547	0.000383272	chr9	42725013	42802065	+	lncRNA	ENSG00000291170	ENSG00000291170.1	120.936	-7.70935	2.00043e-05	281418	link_379	1
chr9	42443088	42444103	HG02601_peak_72489	19.5175	3.31547	0.000383272	chr9	42830337	42950985	+	lncRNA	ENSG00000291166	ENSG00000291166.1	339.489	-5.21423	4.31636e-17	386742	link_380	1
chr9	42443088	42444103	HG02601_peak_72489	19.5175	3.31547	0.000383272	chr9	42852675	42920095	+	transcribed_unprocessed_pseudogene	ANKRD20A7P	ENSG00000236816.5	280.09	-4.89018	3.03254e-14	409080	link_381	1
chr9	42851853	42852968	HG02601_peak_72497	75.9946	-3.04678	5.53602e-12	chr9	42725013	42802065	+	lncRNA	ENSG00000291170	ENSG00000291170.1	120.936	-7.70935	2.00043e-05	127397	link_382	1
chr9	42851853	42852968	HG02601_peak_72497	75.9946	-3.04678	5.53602e-12	chr9	42830337	42950985	+	lncRNA	ENSG00000291166	ENSG00000291166.1	339.489	-5.21423	4.31636e-17	22073	link_383	1
chr9	42851853	42852968	HG02601_peak_72497	75.9946	-3.04678	5.53602e-12	chr9	42852675	42920095	+	transcribed_unprocessed_pseudogene	ANKRD20A7P	ENSG00000236816.5	280.09	-4.89018	3.03254e-14	265	link_384	1
chr9	42971350	42972999	HG02601_peak_72503	33.9088	-2.75796	7.67414e-05	chr9	42725013	42802065	+	lncRNA	ENSG00000291170	ENSG00000291170.1	120.936	-7.70935	2.00043e-05	247161	link_385	1
chr9	42971350	42972999	HG02601_peak_72503	33.9088	-2.75796	7.67414e-05	chr9	42830337	42950985	+	lncRNA	ENSG00000291166	ENSG00000291166.1	339.489	-5.21423	4.31636e-17	141837	link_386	1
chr9	42971350	42972999	HG02601_peak_72503	33.9088	-2.75796	7.67414e-05	chr9	42852675	42920095	+	transcribed_unprocessed_pseudogene	ANKRD20A7P	ENSG00000236816.5	280.09	-4.89018	3.03254e-14	119499	link_387	1
chr9	42992523	42993675	HG02601_peak_72506	32.0498	-1.69165	0.0083786	chr9	42725013	42802065	+	lncRNA	ENSG00000291170	ENSG00000291170.1	120.936	-7.70935	2.00043e-05	268086	link_388	1
chr9	42992523	42993675	HG02601_peak_72506	32.0498	-1.69165	0.0083786	chr9	42830337	42950985	+	lncRNA	ENSG00000291166	ENSG00000291166.1	339.489	-5.21423	4.31636e-17	162762	link_389	1
chr9	42992523	42993675	HG02601_peak_72506	32.0498	-1.69165	0.0083786	chr9	42852675	42920095	+	transcribed_unprocessed_pseudogene	ANKRD20A7P	ENSG00000236816.5	280.09	-4.89018	3.03254e-14	140424	link_390	1
chr9	114163373	114164711	HG02601_peak_73665	38.8163	3.02788	0.000315919	chr9	114155537	114312511	+	protein_coding	COL27A1	ENSG00000196739.15	224.967	3.86291	1.00624e-06	8505	link_391	1
chr9	115035722	115036654	HG02601_peak_73709	52.7477	1.39229	0.0122966	chr9	114155537	114312511	+	protein_coding	COL27A1	ENSG00000196739.15	224.967	3.86291	1.00624e-06	880651	link_392	0
chr9	133141887	133142653	HG02601_peak_74341	50.9997	-1.4197	0.0120196	chr9	134030305	134068535	-	protein_coding	BRD3	ENSG00000169925.17	136.17	-7.8628	1.21876e-05	926265	link_393	0

## Sheet: HG03464_links
Supplementary Data 4. Putative regulatory links constructed between allele-specific open chromatin peaks and genes.
chrom_peak	start_peak	end_peak	peak_id	baseMean_peak	log2FoldChange_peak	FDR_peak	chrom_gene	start_gene	end_gene	strand_gene	gene_type	gene_name	gene_id	baseMean_gene	log2FoldChange_gene	FDR_gene	distance	link_id	same_tad
chr1	826862	828045	HG03464_peak_2	164.931	1.66231	1.18636e-10	chr1	1471765	1497848	+	protein_coding	ATAD3B	ENSG00000160072.20	506	-2.84971	6.44303e-08	644312	link_1	1
chr1	11654186	11655438	HG03464_peak_415	56.0776	-1.43071	0.0394237	chr1	11908152	11908271	+	snRNA	RNU5E-1	ENSG00000199347.1	157.5	1.08372	0.01946	253340	link_2	0
chr1	11663724	11665261	HG03464_peak_416	94.2134	-1.15502	0.0441993	chr1	11908152	11908271	+	snRNA	RNU5E-1	ENSG00000199347.1	157.5	1.08372	0.01946	243660	link_3	0
chr1	11748748	11749719	HG03464_peak_421	32.8034	2.30531	0.00323209	chr1	11908152	11908271	+	snRNA	RNU5E-1	ENSG00000199347.1	157.5	1.08372	0.01946	158919	link_4	0
chr1	11814524	11815607	HG03464_peak_424	69.1527	-1.10994	0.00703426	chr1	11908152	11908271	+	snRNA	RNU5E-1	ENSG00000199347.1	157.5	1.08372	0.01946	93087	link_5	1
chr1	14747470	14747980	HG03464_peak_507	18.0541	-5.12927	0.00125468	chr1	15152532	15220478	+	protein_coding	TMEM51	ENSG00000171729.14	25.5	5.52694	0.0105687	404807	link_6	0
chr1	15455257	15456074	HG03464_peak_544	52.5907	2.13248	7.21484e-06	chr1	15152532	15220478	+	protein_coding	TMEM51	ENSG00000171729.14	25.5	5.52694	0.0105687	303133	link_7	1
chr1	16534318	16535851	HG03464_peak_610	43.5472	2.334	0.000142201	chr1	16533886	16535649	-	lncRNA	LINC01783	ENSG00000233421.5	31.5	3.67769	0.0315973	565	link_8	1
chr1	16534318	16535851	HG03464_peak_610	43.5472	2.334	0.000142201	chr1	16905199	16905396	+	lncRNA	ENSG00000290122	ENSG00000290122.1	134.5	-1.03543	0.0456937	370115	link_9	1
chr1	16544256	16546080	HG03464_peak_611	116.595	1.07407	0.000469806	chr1	16533886	16535649	-	lncRNA	LINC01783	ENSG00000233421.5	31.5	3.67769	0.0315973	9519	link_10	1
chr1	16544256	16546080	HG03464_peak_611	116.595	1.07407	0.000469806	chr1	16905199	16905396	+	lncRNA	ENSG00000290122	ENSG00000290122.1	134.5	-1.03543	0.0456937	360031	link_11	1
chr1	16913576	16914628	HG03464_peak_632	121.973	-1.88612	1.85277e-06	chr1	16533886	16535649	-	lncRNA	LINC01783	ENSG00000233421.5	31.5	3.67769	0.0315973	378453	link_12	1
chr1	16913576	16914628	HG03464_peak_632	121.973	-1.88612	1.85277e-06	chr1	16905199	16905396	+	lncRNA	ENSG00000290122	ENSG00000290122.1	134.5	-1.03543	0.0456937	8903	link_13	1
chr1	16951609	16952108	HG03464_peak_634	48.404	-1.63417	0.00303389	chr1	16533886	16535649	-	lncRNA	LINC01783	ENSG00000233421.5	31.5	3.67769	0.0315973	416209	link_14	1
chr1	16951609	16952108	HG03464_peak_634	48.404	-1.63417	0.00303389	chr1	16905199	16905396	+	lncRNA	ENSG00000290122	ENSG00000290122.1	134.5	-1.03543	0.0456937	46659	link_15	1
chr1	17451914	17453006	HG03464_peak_662	15.7771	-2.92291	0.0086876	chr1	16533886	16535649	-	lncRNA	LINC01783	ENSG00000233421.5	31.5	3.67769	0.0315973	916811	link_16	1
chr1	17451914	17453006	HG03464_peak_662	15.7771	-2.92291	0.0086876	chr1	16905199	16905396	+	lncRNA	ENSG00000290122	ENSG00000290122.1	134.5	-1.03543	0.0456937	547261	link_17	1
chr1	41638836	41640502	HG03464_peak_1720	58.7639	1.98993	3.88293e-05	chr1	42463221	42657190	+	protein_coding	CCDC30	ENSG00000186409.19	136.5	-1.42963	0.0273967	823552	link_18	0
chr1	43783267	43784420	HG03464_peak_1807	46.9285	1.72827	0.000714245	chr1	42832522	42846427	-	lncRNA	ZNF691-DT	ENSG00000228192.10	79	-2.57263	0.00516343	937416	link_19	0
chr1	58883460	58884316	HG03464_peak_2268	38.3778	3.15781	0.00844161	chr1	59814786	59876322	+	protein_coding	HOOK1	ENSG00000134709.13	149.5	-3.22194	0.00040705	930898	link_20	0
chr1	59814105	59815431	HG03464_peak_2303	94.7647	-2.79943	1.11531e-10	chr1	59814786	59876322	+	protein_coding	HOOK1	ENSG00000134709.13	149.5	-3.22194	0.00040705	18	link_21	1
chr1	65147349	65149387	HG03464_peak_2407	95.3404	-1.59497	1.00666e-05	chr1	65147549	65232145	+	protein_coding	AK4	ENSG00000162433.15	579.5	-2.6953	0.00315388	819	link_22	1
chr1	65147349	65149387	HG03464_peak_2407	95.3404	-1.59497	1.00666e-05	chr1	65248219	65415871	+	protein_coding	DNAJC6	ENSG00000116675.16	455	-1.38103	0.00748618	99851	link_23	1
chr1	70132695	70133532	HG03464_peak_2560	25.028	-3.02743	0.00403547	chr1	70354786	70385339	+	lncRNA	HHLA3	ENSG00000197568.15	176	1.60599	0.00574715	221673	link_24	1
chr1	101398532	101400709	HG03464_peak_3356	63.2664	-1.56234	0.00344755	chr1	101323337	101390303	+	lncRNA	LINC01307	ENSG00000231671.1	1961.5	3.63116	1.32932e-43	76283	link_25	1
chr1	111214201	111216489	HG03464_peak_3622	467.773	2.20483	3.12921e-14	chr1	111200771	111243440	+	protein_coding	CHI3L2	ENSG00000064886.14	426.5	-2.92024	1.83968e-10	14574	link_26	1
chr1	111229364	111230591	HG03464_peak_3625	68.4914	-1.5737	0.000815434	chr1	111200771	111243440	+	protein_coding	CHI3L2	ENSG00000064886.14	426.5	-2.92024	1.83968e-10	29206	link_27	1
chr1	111346130	111346879	HG03464_peak_3629	92.3916	2.37674	0.00641017	chr1	111200771	111243440	+	protein_coding	CHI3L2	ENSG00000064886.14	426.5	-2.92024	1.83968e-10	145733	link_28	1
chr1	112465781	112466698	HG03464_peak_3675	141.648	-1.46194	0.00038052	chr1	113390515	113685923	+	protein_coding	MAGI3	ENSG00000081026.19	521.5	1.34616	0.0100786	924276	link_29	0
chr1	143729239	143729926	HG03464_peak_3939	46.0104	2.14421	0.00139207	chr1	143975087	144068350	+	unprocessed_pseudogene	SRGAP2D	ENSG00000270872.2	281.5	1.45011	0.067926	245505	link_30	1
chr1	143729239	143729926	HG03464_peak_3939	46.0104	2.14421	0.00139207	chr1	144523860	144524021	-	snRNA	RNVU1-26	ENSG00000275291.1	64	-2.95853	1.1579e-05	794439	link_31	1
chr1	143729239	143729926	HG03464_peak_3939	46.0104	2.14421	0.00139207	chr1	144560666	144560829	-	snRNA	RNVU1-28	ENSG00000277918.1	131.5	1.53908	0.0888557	831247	link_32	1
chr1	144523239	144524672	HG03464_peak_3952	80.8497	-4.56447	1.40285e-12	chr1	143975087	144068350	+	unprocessed_pseudogene	SRGAP2D	ENSG00000270872.2	281.5	1.45011	0.067926	548868	link_33	1
chr1	144523239	144524672	HG03464_peak_3952	80.8497	-4.56447	1.40285e-12	chr1	144523860	144524021	-	snRNA	RNVU1-26	ENSG00000275291.1	64	-2.95853	1.1579e-05	66	link_34	1
chr1	144523239	144524672	HG03464_peak_3952	80.8497	-4.56447	1.40285e-12	chr1	144560666	144560829	-	snRNA	RNVU1-28	ENSG00000277918.1	131.5	1.53908	0.0888557	36874	link_35	1
chr1	144545849	144547493	HG03464_peak_3953	223.17	-1.33095	4.85428e-10	chr1	143975087	144068350	+	unprocessed_pseudogene	SRGAP2D	ENSG00000270872.2	281.5	1.45011	0.067926	571584	link_36	1
chr1	144545849	144547493	HG03464_peak_3953	223.17	-1.33095	4.85428e-10	chr1	144523860	144524021	-	snRNA	RNVU1-26	ENSG00000275291.1	64	-2.95853	1.1579e-05	22650	link_37	1
chr1	144545849	144547493	HG03464_peak_3953	223.17	-1.33095	4.85428e-10	chr1	144560666	144560829	-	snRNA	RNVU1-28	ENSG00000277918.1	131.5	1.53908	0.0888557	14158	link_38	1
chr1	144559906	144561137	HG03464_peak_3955	160.156	1.41927	0.00324714	chr1	143975087	144068350	+	unprocessed_pseudogene	SRGAP2D	ENSG00000270872.2	281.5	1.45011	0.067926	585434	link_39	1
chr1	144559906	144561137	HG03464_peak_3955	160.156	1.41927	0.00324714	chr1	144523860	144524021	-	snRNA	RNVU1-26	ENSG00000275291.1	64	-2.95853	1.1579e-05	36500	link_40	1
chr1	144559906	144561137	HG03464_peak_3955	160.156	1.41927	0.00324714	chr1	144560666	144560829	-	snRNA	RNVU1-28	ENSG00000277918.1	131.5	1.53908	0.0888557	308	link_41	1
chr1	145161110	145161626	HG03464_peak_3966	29.7266	-2.42386	0.00177756	chr1	144523860	144524021	-	snRNA	RNVU1-26	ENSG00000275291.1	64	-2.95853	1.1579e-05	637347	link_42	1
chr1	145161110	145161626	HG03464_peak_3966	29.7266	-2.42386	0.00177756	chr1	144560666	144560829	-	snRNA	RNVU1-28	ENSG00000277918.1	131.5	1.53908	0.0888557	600539	link_43	1
chr1	153742095	153744268	HG03464_peak_4253	59.9525	3.38538	0.00330726	chr1	154405193	154469450	+	protein_coding	IL6R	ENSG00000160712.13	420.5	3.24793	0.000168754	662012	link_44	1
chr1	154385670	154387382	HG03464_peak_4295	62.2766	3.07612	0.000388921	chr1	154405193	154469450	+	protein_coding	IL6R	ENSG00000160712.13	420.5	3.24793	0.000168754	18667	link_45	1
chr1	158716476	158717081	HG03464_peak_4534	14.4925	-2.25269	0.0271816	chr1	158930796	158977059	+	protein_coding	PYHIN1	ENSG00000163564.15	76.5	2.66516	0.00776499	214018	link_46	1
chr1	160346874	160347455	HG03464_peak_4596	38.2114	-2.14514	0.000808526	chr1	160997957	161038962	-	protein_coding	ENSG00000270149	ENSG00000270149.5	330	1.01274	0.0162176	691798	link_47	0
chr1	160558178	160560259	HG03464_peak_4614	33.6359	-1.72652	0.0305138	chr1	160997957	161038962	-	protein_coding	ENSG00000270149	ENSG00000270149.5	330	1.01274	0.0162176	479744	link_48	0
chr1	160652119	160654171	HG03464_peak_4626	66.9731	1.79812	0.0236078	chr1	160997957	161038962	-	protein_coding	ENSG00000270149	ENSG00000270149.5	330	1.01274	0.0162176	385817	link_49	0
chr1	160971622	160972164	HG03464_peak_4658	42.5571	-2.03018	0.000123834	chr1	160997957	161038962	-	protein_coding	ENSG00000270149	ENSG00000270149.5	330	1.01274	0.0162176	67069	link_50	0
chr1	161026679	161027457	HG03464_peak_4664	16.5218	4.5811	0.00489285	chr1	160997957	161038962	-	protein_coding	ENSG00000270149	ENSG00000270149.5	330	1.01274	0.0162176	11894	link_51	1
chr1	171251857	171253088	HG03464_peak_5007	104.592	-1.23969	0.000247891	chr1	171670517	171670939	-	processed_pseudogene	PFN1P1	ENSG00000233328.3	12	-5.64364	0.0141529	418467	link_52	0
chr1	171754072	171755067	HG03464_peak_5027	15.2717	-2.42807	0.0483185	chr1	171670517	171670939	-	processed_pseudogene	PFN1P1	ENSG00000233328.3	12	-5.64364	0.0141529	83630	link_53	1
chr1	177800044	177801110	HG03464_peak_5231	35.8588	2.35714	0.00947085	chr1	178094104	178484147	+	protein_coding	RASAL2	ENSG00000075391.18	606.5	-2.20613	2.22316e-09	293527	link_54	0
chr1	178004942	178005701	HG03464_peak_5237	25.8129	-1.48802	0.0475562	chr1	178094104	178484147	+	protein_coding	RASAL2	ENSG00000075391.18	606.5	-2.20613	2.22316e-09	88783	link_55	1
chr1	184036503	184038137	HG03464_peak_5500	56.0719	-2.10572	0.00131161	chr1	184387029	184629019	+	protein_coding	C1orf21	ENSG00000116667.15	882.5	-1.09741	0.00258076	349709	link_56	1
chr1	184407756	184409720	HG03464_peak_5516	41.303	-1.61901	0.020547	chr1	184387029	184629019	+	protein_coding	C1orf21	ENSG00000116667.15	882.5	-1.09741	0.00258076	21709	link_57	1
chr1	186994913	186996461	HG03464_peak_5640	65.509	1.07242	0.0124279	chr1	186828949	186988981	+	protein_coding	PLA2G4A	ENSG00000116711.10	1031.5	3.14345	1.67381e-05	166738	link_58	1
chr1	186994913	186996461	HG03464_peak_5640	65.509	1.07242	0.0124279	chr1	187070700	187687674	+	lncRNA	LINC01036	ENSG00000230426.5	712	-5.57807	2.37964e-09	75013	link_59	0
chr1	187072274	187073665	HG03464_peak_5644	153.341	-4.94533	1.57779e-21	chr1	186828949	186988981	+	protein_coding	PLA2G4A	ENSG00000116711.10	1031.5	3.14345	1.67381e-05	244020	link_60	0
chr1	187072274	187073665	HG03464_peak_5644	153.341	-4.94533	1.57779e-21	chr1	187070700	187687674	+	lncRNA	LINC01036	ENSG00000230426.5	712	-5.57807	2.37964e-09	2269	link_61	1
chr1	192639099	192640435	HG03464_peak_5722	118.367	-1.23414	0.00960334	chr1	192609359	192634544	+	lncRNA	ENSG00000289995	ENSG00000289995.1	149	-1.1524	0.0515536	30408	link_62	1
chr1	192639099	192640435	HG03464_peak_5722	118.367	-1.23414	0.00960334	chr1	192636138	192660311	+	protein_coding	RGS13	ENSG00000127074.15	171	-1.409	0.0206024	3629	link_63	1
chr1	204461303	204462410	HG03464_peak_6142	71.1393	1.48528	0.000289712	chr1	204377850	204435846	+	lncRNA	PPP1R15B-AS1	ENSG00000226330.1	79	2.40994	0.0398503	84006	link_64	1
chr1	205061358	205062192	HG03464_peak_6167	28.953	3.81159	0.00796313	chr1	204377850	204435846	+	lncRNA	PPP1R15B-AS1	ENSG00000226330.1	79	2.40994	0.0398503	683925	link_65	0
chr1	206579761	206580584	HG03464_peak_6261	105.688	1.67627	0.0125225	chr1	207496147	207641765	+	protein_coding	CR1	ENSG00000203710.12	257	-1.62588	0.0311125	915975	link_66	0
chr1	207320858	207322322	HG03464_peak_6310	400.27	4.40041	0.00082292	chr1	207496147	207641765	+	protein_coding	CR1	ENSG00000203710.12	257	-1.62588	0.0311125	174557	link_67	1
chr1	207751532	207753024	HG03464_peak_6325	272	-1.63936	0.0410701	chr1	207496147	207641765	+	protein_coding	CR1	ENSG00000203710.12	257	-1.62588	0.0311125	256131	link_68	1
chr1	214516016	214516629	HG03464_peak_6587	14.4326	5.6231	0.000277593	chr1	214348700	214552449	-	protein_coding	PTPN14	ENSG00000152104.12	91	3.47645	0.00462845	36127	link_69	1
chr1	214555416	214556308	HG03464_peak_6590	35.4364	1.5006	0.0358248	chr1	214348700	214552449	-	protein_coding	PTPN14	ENSG00000152104.12	91	3.47645	0.00462845	3413	link_70	1
chr1	215566859	215568456	HG03464_peak_6612	119.361	2.15456	4.27687e-05	chr1	215567304	215621807	+	protein_coding	KCTD3	ENSG00000136636.13	551	3.05264	4.17457e-06	353	link_71	1
chr1	220717756	220719364	HG03464_peak_6720	215.361	-1.56898	6.53324e-07	chr1	220748225	220784815	+	protein_coding	MTARC2	ENSG00000117791.16	1522.5	-2.96015	1.14986e-20	29665	link_72	1
chr1	220717756	220719364	HG03464_peak_6720	215.361	-1.56898	6.53324e-07	chr1	220786352	220819659	+	protein_coding	MTARC1	ENSG00000186205.14	192	-3.2329	0.0937224	67792	link_73	1
chr1	220717756	220719364	HG03464_peak_6720	215.361	-1.56898	6.53324e-07	chr1	220786990	220884503	+	protein_coding	ENSG00000286231	ENSG00000286231.1	242.5	-3.451	0.0814837	68430	link_74	1
chr1	220767831	220768569	HG03464_peak_6724	62.8004	-2.23084	9.83736e-06	chr1	220748225	220784815	+	protein_coding	MTARC2	ENSG00000117791.16	1522.5	-2.96015	1.14986e-20	19975	link_75	1
chr1	220767831	220768569	HG03464_peak_6724	62.8004	-2.23084	9.83736e-06	chr1	220786352	220819659	+	protein_coding	MTARC1	ENSG00000186205.14	192	-3.2329	0.0937224	18152	link_76	1
chr1	220767831	220768569	HG03464_peak_6724	62.8004	-2.23084	9.83736e-06	chr1	220786990	220884503	+	protein_coding	ENSG00000286231	ENSG00000286231.1	242.5	-3.451	0.0814837	18790	link_77	1
chr1	221667195	221668118	HG03464_peak_6747	34.9179	1.27523	0.0240353	chr1	220748225	220784815	+	protein_coding	MTARC2	ENSG00000117791.16	1522.5	-2.96015	1.14986e-20	919431	link_78	0
chr1	221667195	221668118	HG03464_peak_6747	34.9179	1.27523	0.0240353	chr1	220786352	220819659	+	protein_coding	MTARC1	ENSG00000186205.14	192	-3.2329	0.0937224	881304	link_79	0
chr1	221667195	221668118	HG03464_peak_6747	34.9179	1.27523	0.0240353	chr1	220786990	220884503	+	protein_coding	ENSG00000286231	ENSG00000286231.1	242.5	-3.451	0.0814837	880666	link_80	0
chr1	222772379	222773622	HG03464_peak_6800	100.311	-1.30157	0.000515577	chr1	223701593	223776018	+	protein_coding	CAPN2	ENSG00000162909.18	970.5	-1.04336	9.14928e-05	928593	link_81	0
chr1	222788672	222789348	HG03464_peak_6801	16.3331	-4.19806	0.0136389	chr1	223701593	223776018	+	protein_coding	CAPN2	ENSG00000162909.18	970.5	-1.04336	9.14928e-05	912583	link_82	0
chr1	228173725	228175489	HG03464_peak_7024	126.861	2.26952	1.41426e-10	chr1	228165804	228182257	+	protein_coding	IBA57	ENSG00000181873.13	334	1.07611	0.038428	8803	link_83	1
chr1	228275559	228276728	HG03464_peak_7027	63.332	2.2915	0.000492761	chr1	228165804	228182257	+	protein_coding	IBA57	ENSG00000181873.13	334	1.07611	0.038428	110339	link_84	1
chr1	231625819	231627941	HG03464_peak_7149	71.4961	1.43891	0.0336998	chr1	231626790	232041272	+	protein_coding	DISC1	ENSG00000162946.23	86	2.09834	0.0310563	90	link_85	1
chr1	232599448	232600741	HG03464_peak_7159	57.385	2.10224	0.0137819	chr1	231626790	232041272	+	protein_coding	DISC1	ENSG00000162946.23	86	2.09834	0.0310563	973304	link_86	0
chr1	235642050	235643101	HG03464_peak_7295	30.0472	-1.71968	0.047289	chr1	236348257	236502915	+	protein_coding	EDARADD	ENSG00000186197.15	56.5	-2.40602	0.0938134	705682	link_87	0
chr1	236531579	236532510	HG03464_peak_7350	25.3691	2.33211	0.0132827	chr1	236348257	236502915	+	protein_coding	EDARADD	ENSG00000186197.15	56.5	-2.40602	0.0938134	183787	link_88	1
chr1	246020073	246021484	HG03464_peak_7561	91.8945	1.44123	5.25156e-06	chr1	246945547	247008093	-	protein_coding	ZNF695	ENSG00000197472.15	438.5	-1.86539	1.15871e-05	987315	link_89	0
chr1	246219566	246219994	HG03464_peak_7567	20.4656	4.05714	0.000307074	chr1	246945547	247008093	-	protein_coding	ZNF695	ENSG00000197472.15	438.5	-1.86539	1.15871e-05	788313	link_90	0
chr1	246659177	246660473	HG03464_peak_7585	28.0449	3.17091	0.000384649	chr1	246945547	247008093	-	protein_coding	ZNF695	ENSG00000197472.15	438.5	-1.86539	1.15871e-05	348268	link_91	1
chr1	246962066	246962891	HG03464_peak_7602	49.1601	2.17172	0.00183126	chr1	246945547	247008093	-	protein_coding	ZNF695	ENSG00000197472.15	438.5	-1.86539	1.15871e-05	45615	link_92	1
chr1	247007261	247008475	HG03464_peak_7604	157.836	-2.81003	3.16448e-05	chr1	246945547	247008093	-	protein_coding	ZNF695	ENSG00000197472.15	438.5	-1.86539	1.15871e-05	225	link_93	1
chr1	247965827	247967341	HG03464_peak_7636	119.564	1.31069	9.62248e-06	chr1	246945547	247008093	-	protein_coding	ZNF695	ENSG00000197472.15	438.5	-1.86539	1.15871e-05	958491	link_94	1
chr1	247965827	247967341	HG03464_peak_7636	119.564	1.31069	9.62248e-06	chr1	248508073	248527337	+	protein_coding	OR2G6	ENSG00000188558.7	79	-1.72056	0.0258757	541489	link_95	1
chr1	248406775	248407558	HG03464_peak_7641	40.7762	-3.13811	4.02225e-06	chr1	248508073	248527337	+	protein_coding	OR2G6	ENSG00000188558.7	79	-1.72056	0.0258757	100907	link_96	1
chr1	248431859	248432631	HG03464_peak_7645	34.3396	4.7706	4.48889e-06	chr1	248508073	248527337	+	protein_coding	OR2G6	ENSG00000188558.7	79	-1.72056	0.0258757	75828	link_97	1
chr1	248438794	248439569	HG03464_peak_7648	44.3462	-2.34062	0.004257	chr1	248508073	248527337	+	protein_coding	OR2G6	ENSG00000188558.7	79	-1.72056	0.0258757	68892	link_98	1
chr1	248471595	248472351	HG03464_peak_7650	12.6387	3.05958	0.00480176	chr1	248508073	248527337	+	protein_coding	OR2G6	ENSG00000188558.7	79	-1.72056	0.0258757	36100	link_99	1
chr1	248481598	248483164	HG03464_peak_7651	112.376	-3.34863	1.14179e-16	chr1	248508073	248527337	+	protein_coding	OR2G6	ENSG00000188558.7	79	-1.72056	0.0258757	25692	link_100	1
chr1	248641124	248643203	HG03464_peak_7659	124.923	4.36189	0.00103403	chr1	248508073	248527337	+	protein_coding	OR2G6	ENSG00000188558.7	79	-1.72056	0.0258757	134090	link_101	1
chr1	248659273	248660221	HG03464_peak_7661	76.9853	-4.97026	7.82268e-11	chr1	248508073	248527337	+	protein_coding	OR2G6	ENSG00000188558.7	79	-1.72056	0.0258757	151674	link_102	1
chr10	73231	74458	HG03464_peak_7681	31.5131	3.47677	0.000365219	chr10	46888	74163	-	protein_coding	TUBB8	ENSG00000261456.6	14	-4.56829	0.0441701	319	link_103	1
chr10	264393	266248	HG03464_peak_7685	131.7	1.47281	0.0306181	chr10	46888	74163	-	protein_coding	TUBB8	ENSG00000261456.6	14	-4.56829	0.0441701	191157	link_104	1
chr10	1035784	1037411	HG03464_peak_7721	40.7557	-1.26944	0.0156925	chr10	46888	74163	-	protein_coding	TUBB8	ENSG00000261456.6	14	-4.56829	0.0441701	962434	link_105	1
chr10	22927620	22928391	HG03464_peak_8449	31.6057	3.27258	5.66706e-05	chr10	23694746	24547848	+	protein_coding	KIAA1217	ENSG00000120549.19	142	2.2946	0.00124842	766741	link_106	0
chr10	24382705	24384421	HG03464_peak_8481	150.276	2.01902	9.08537e-13	chr10	23694746	24547848	+	protein_coding	KIAA1217	ENSG00000120549.19	142	2.2946	0.00124842	688817	link_107	0
chr10	28502066	28503134	HG03464_peak_8604	26.3724	4.92269	0.00162146	chr10	29409402	29512266	+	lncRNA	SVIL-AS1	ENSG00000291093.1	279	-2.5876	2.70759e-10	906802	link_108	0
chr10	28502066	28503134	HG03464_peak_8604	26.3724	4.92269	0.00162146	chr10	29409618	29415412	+	transcribed_unprocessed_pseudogene	SVIL-AS1	ENSG00000224597.13	51.5	-3.6994	0.0218693	907018	link_109	0
chr10	29033377	29034163	HG03464_peak_8618	58.553	-2.17177	0.0100599	chr10	29409402	29512266	+	lncRNA	SVIL-AS1	ENSG00000291093.1	279	-2.5876	2.70759e-10	375632	link_110	1
chr10	29033377	29034163	HG03464_peak_8618	58.553	-2.17177	0.0100599	chr10	29409618	29415412	+	transcribed_unprocessed_pseudogene	SVIL-AS1	ENSG00000224597.13	51.5	-3.6994	0.0218693	375848	link_111	1
chr10	29409013	29410534	HG03464_peak_8625	64.6978	-4.59042	8.27989e-06	chr10	29409402	29512266	+	lncRNA	SVIL-AS1	ENSG00000291093.1	279	-2.5876	2.70759e-10	371	link_112	1
chr10	29409013	29410534	HG03464_peak_8625	64.6978	-4.59042	8.27989e-06	chr10	29409618	29415412	+	transcribed_unprocessed_pseudogene	SVIL-AS1	ENSG00000224597.13	51.5	-3.6994	0.0218693	155	link_113	1
chr10	44878635	44879624	HG03464_peak_8947	29.5772	1.63363	0.0387987	chr10	45718026	45727231	-	lncRNA	ENSG00000290460	ENSG00000290460.1	79.5	1.53203	0.0334324	848102	link_114	0
chr10	44878635	44879624	HG03464_peak_8947	29.5772	1.63363	0.0387987	chr10	45727200	45792964	+	protein_coding	WASHC2C	ENSG00000172661.20	975.5	1.69575	0.000332942	848071	link_115	0
chr10	45726577	45728011	HG03464_peak_8977	177.913	2.13592	6.99289e-21	chr10	45718026	45727231	-	lncRNA	ENSG00000290460	ENSG00000290460.1	79.5	1.53203	0.0334324	63	link_116	1
chr10	45726577	45728011	HG03464_peak_8977	177.913	2.13592	6.99289e-21	chr10	45727200	45792964	+	protein_coding	WASHC2C	ENSG00000172661.20	975.5	1.69575	0.000332942	94	link_117	1
chr10	45726577	45728011	HG03464_peak_8977	177.913	2.13592	6.99289e-21	chr10	46233885	46273557	-	unprocessed_pseudogene	ANTXRLP1	ENSG00000263482.3	215.5	2.583	1.7941e-09	546263	link_118	1
chr10	46227892	46229523	HG03464_peak_8988	52.2273	-1.37812	0.0064571	chr10	45718026	45727231	-	lncRNA	ENSG00000290460	ENSG00000290460.1	79.5	1.53203	0.0334324	501476	link_119	1
chr10	46227892	46229523	HG03464_peak_8988	52.2273	-1.37812	0.0064571	chr10	45727200	45792964	+	protein_coding	WASHC2C	ENSG00000172661.20	975.5	1.69575	0.000332942	501507	link_120	1
chr10	46227892	46229523	HG03464_peak_8988	52.2273	-1.37812	0.0064571	chr10	46233885	46273557	-	unprocessed_pseudogene	ANTXRLP1	ENSG00000263482.3	215.5	2.583	1.7941e-09	44850	link_121	1
chr10	46227892	46229523	HG03464_peak_8988	52.2273	-1.37812	0.0064571	chr10	46786674	46811989	+	lncRNA	BMS1P1	ENSG00000291069.1	186.5	1	0.085689	557967	link_122	1
chr10	46268181	46270154	HG03464_peak_8990	184.635	1.24425	1.02038e-09	chr10	45718026	45727231	-	lncRNA	ENSG00000290460	ENSG00000290460.1	79.5	1.53203	0.0334324	541936	link_123	1
chr10	46268181	46270154	HG03464_peak_8990	184.635	1.24425	1.02038e-09	chr10	45727200	45792964	+	protein_coding	WASHC2C	ENSG00000172661.20	975.5	1.69575	0.000332942	541967	link_124	1
chr10	46268181	46270154	HG03464_peak_8990	184.635	1.24425	1.02038e-09	chr10	46233885	46273557	-	unprocessed_pseudogene	ANTXRLP1	ENSG00000263482.3	215.5	2.583	1.7941e-09	4390	link_125	1
chr10	46268181	46270154	HG03464_peak_8990	184.635	1.24425	1.02038e-09	chr10	46786674	46811989	+	lncRNA	BMS1P1	ENSG00000291069.1	186.5	1	0.085689	517507	link_126	1
chr10	46284362	46285450	HG03464_peak_8991	106.431	1.36343	5.10242e-06	chr10	45718026	45727231	-	lncRNA	ENSG00000290460	ENSG00000290460.1	79.5	1.53203	0.0334324	557675	link_127	1
chr10	46284362	46285450	HG03464_peak_8991	106.431	1.36343	5.10242e-06	chr10	45727200	45792964	+	protein_coding	WASHC2C	ENSG00000172661.20	975.5	1.69575	0.000332942	557706	link_128	1
chr10	46284362	46285450	HG03464_peak_8991	106.431	1.36343	5.10242e-06	chr10	46233885	46273557	-	unprocessed_pseudogene	ANTXRLP1	ENSG00000263482.3	215.5	2.583	1.7941e-09	11349	link_129	1
chr10	46284362	46285450	HG03464_peak_8991	106.431	1.36343	5.10242e-06	chr10	46786674	46811989	+	lncRNA	BMS1P1	ENSG00000291069.1	186.5	1	0.085689	501768	link_130	1
chr10	46786121	46787734	HG03464_peak_9001	101.593	1.20226	0.00546147	chr10	46233885	46273557	-	unprocessed_pseudogene	ANTXRLP1	ENSG00000263482.3	215.5	2.583	1.7941e-09	513370	link_131	1
chr10	46786121	46787734	HG03464_peak_9001	101.593	1.20226	0.00546147	chr10	46786674	46811989	+	lncRNA	BMS1P1	ENSG00000291069.1	186.5	1	0.085689	253	link_132	1
chr10	48764756	48765875	HG03464_peak_9051	24.2242	1.76398	0.0387818	chr10	49734641	49762379	-	protein_coding	OGDHL	ENSG00000197444.10	22	-5.23691	0.0223647	997064	link_133	0
chr10	50067315	50068725	HG03464_peak_9088	112.444	1.4537	3.29481e-07	chr10	49734641	49762379	-	protein_coding	OGDHL	ENSG00000197444.10	22	-5.23691	0.0223647	305641	link_134	1
chr10	50603708	50604448	HG03464_peak_9114	28.9259	-1.8965	0.00971247	chr10	49734641	49762379	-	protein_coding	OGDHL	ENSG00000197444.10	22	-5.23691	0.0223647	841699	link_135	1
chr10	50659676	50660742	HG03464_peak_9122	100.842	1.37364	4.66681e-05	chr10	49734641	49762379	-	protein_coding	OGDHL	ENSG00000197444.10	22	-5.23691	0.0223647	897830	link_136	1
chr10	71318720	71320031	HG03464_peak_9591	103.925	1.10937	0.000431719	chr10	71319259	71381423	+	protein_coding	SLC29A3	ENSG00000198246.10	179.5	2.52042	6.29037e-07	116	link_137	1
chr10	71811872	71812929	HG03464_peak_9621	49.7615	1.54258	0.00375576	chr10	71319259	71381423	+	protein_coding	SLC29A3	ENSG00000198246.10	179.5	2.52042	6.29037e-07	493141	link_138	0
chr10	71888606	71889664	HG03464_peak_9626	136.802	1.59961	0.00098161	chr10	71319259	71381423	+	protein_coding	SLC29A3	ENSG00000198246.10	179.5	2.52042	6.29037e-07	569876	link_139	0
chr10	73625177	73626691	HG03464_peak_9699	157.283	1.09374	0.0400696	chr10	73674287	73698109	-	protein_coding	AGAP5	ENSG00000172650.15	160.5	-6.023	0.00156362	72175	link_140	1
chr10	73625177	73626691	HG03464_peak_9699	157.283	1.09374	0.0400696	chr10	73674295	73730466	-	lncRNA	BMS1P4-AGAP5	ENSG00000242288.9	1235.5	-2.12476	0.00115413	104532	link_141	1
chr10	124063540	124065069	HG03464_peak_11384	55.1376	-1.71853	0.0014683	chr10	123135970	123139423	+	protein_coding	HMX3	ENSG00000188620.11	127.5	5.10626	7.11948e-07	928334	link_142	0
chr10	124063540	124065069	HG03464_peak_11384	55.1376	-1.71853	0.0014683	chr10	123148136	123150672	+	protein_coding	HMX2	ENSG00000188816.4	536.5	-1.2976	0.000320557	916168	link_143	0
chr10	131310479	131312856	HG03464_peak_11512	156.203	5.5459	3.12598e-11	chr10	131092391	131311721	-	protein_coding	TCERG1L	ENSG00000176769.9	424.5	4.59101	2.72801e-15	54	link_144	1
chr11	6925711	6927591	HG03464_peak_11847	158.943	-1.02826	0.00181747	chr11	6821942	6926878	-	lncRNA	ENSG00000283415	ENSG00000283415.2	159	-2.33049	1.5271e-06	227	link_145	1
chr11	7577638	7578306	HG03464_peak_11871	18.7455	2.16927	0.0274065	chr11	6821942	6926878	-	lncRNA	ENSG00000283415	ENSG00000283415.2	159	-2.33049	1.5271e-06	651094	link_146	0
chr11	7591748	7592989	HG03464_peak_11873	46.4197	1.95645	7.05991e-05	chr11	6821942	6926878	-	lncRNA	ENSG00000283415	ENSG00000283415.2	159	-2.33049	1.5271e-06	665490	link_147	0
chr11	7690525	7691139	HG03464_peak_11880	21.3532	1.72785	0.0177696	chr11	6821942	6926878	-	lncRNA	ENSG00000283415	ENSG00000283415.2	159	-2.33049	1.5271e-06	763954	link_148	0
chr11	9697816	9698881	HG03464_peak_11979	46.1195	-1.42228	0.00454031	chr11	9776776	10304877	-	protein_coding	SBF2	ENSG00000133812.18	7857	2.97846	9.88473e-21	606529	link_149	0
chr11	9697816	9698881	HG03464_peak_11979	46.1195	-1.42228	0.00454031	chr11	9958744	9959790	-	processed_pseudogene	ENSG00000254765	ENSG00000254765.1	25.5	3.38369	0.0209162	261442	link_150	0
chr11	9855625	9856095	HG03464_peak_11992	16.1864	-2.93718	0.00739916	chr11	9776776	10304877	-	protein_coding	SBF2	ENSG00000133812.18	7857	2.97846	9.88473e-21	449017	link_151	1
chr11	9855625	9856095	HG03464_peak_11992	16.1864	-2.93718	0.00739916	chr11	9958744	9959790	-	processed_pseudogene	ENSG00000254765	ENSG00000254765.1	25.5	3.38369	0.0209162	103930	link_152	1
chr11	10044083	10045271	HG03464_peak_11999	75.3884	4.97535	7.16652e-07	chr11	9776776	10304877	-	protein_coding	SBF2	ENSG00000133812.18	7857	2.97846	9.88473e-21	260200	link_153	1
chr11	10044083	10045271	HG03464_peak_11999	75.3884	4.97535	7.16652e-07	chr11	9958744	9959790	-	processed_pseudogene	ENSG00000254765	ENSG00000254765.1	25.5	3.38369	0.0209162	84887	link_154	1
chr11	11169715	11171102	HG03464_peak_12043	68.038	-2.38069	0.000583975	chr11	9776776	10304877	-	protein_coding	SBF2	ENSG00000133812.18	7857	2.97846	9.88473e-21	865531	link_155	0
chr11	11169715	11171102	HG03464_peak_12043	68.038	-2.38069	0.000583975	chr11	11270877	11622005	-	protein_coding	GALNT18	ENSG00000110328.6	808.5	2.60263	2.10795e-20	451597	link_156	0
chr11	11567849	11569118	HG03464_peak_12052	28.7102	1.85609	0.00815815	chr11	11270877	11622005	-	protein_coding	GALNT18	ENSG00000110328.6	808.5	2.60263	2.10795e-20	53522	link_157	1
chr11	11620346	11622568	HG03464_peak_12054	129.339	1.76079	0.0156349	chr11	11270877	11622005	-	protein_coding	GALNT18	ENSG00000110328.6	808.5	2.60263	2.10795e-20	548	link_158	1
chr11	12110014	12111002	HG03464_peak_12073	75.4334	-2.36876	0.00322946	chr11	11270877	11622005	-	protein_coding	GALNT18	ENSG00000110328.6	808.5	2.60263	2.10795e-20	488503	link_159	0
chr11	12110014	12111002	HG03464_peak_12073	75.4334	-2.36876	0.00322946	chr11	12674421	12944737	+	protein_coding	TEAD1	ENSG00000187079.20	1461	-2.15088	6.62266e-09	563913	link_160	0
chr11	13342904	13344539	HG03464_peak_12119	123.94	1.01683	0.0302178	chr11	12674421	12944737	+	protein_coding	TEAD1	ENSG00000187079.20	1461	-2.15088	6.62266e-09	669300	link_161	0
chr11	13487019	13487972	HG03464_peak_12123	70.9702	-1.09628	0.0497703	chr11	12674421	12944737	+	protein_coding	TEAD1	ENSG00000187079.20	1461	-2.15088	6.62266e-09	813074	link_162	0
chr11	14269991	14272057	HG03464_peak_12137	97.5567	-1.7496	0.0418066	chr11	14643804	14872044	+	protein_coding	PDE3B	ENSG00000152270.9	250	2.1673	0.00446165	372780	link_163	0
chr11	14643408	14645082	HG03464_peak_12161	143.046	1.29944	0.00408555	chr11	14643804	14872044	+	protein_coding	PDE3B	ENSG00000152270.9	250	2.1673	0.00446165	441	link_164	1
chr11	15179887	15180797	HG03464_peak_12174	34.9664	-1.64303	0.00923489	chr11	14643804	14872044	+	protein_coding	PDE3B	ENSG00000152270.9	250	2.1673	0.00446165	536538	link_165	1
chr11	36594226	36595052	HG03464_peak_12751	58.5678	5.53202	8.9441e-06	chr11	36594369	36675695	+	protein_coding	IFTAP	ENSG00000166352.18	177.5	4.26954	5.89354e-10	270	link_166	1
chr11	73271447	73272591	HG03464_peak_13883	43.338	-1.24719	0.0377313	chr11	73510658	73510820	+	processed_pseudogene	ENSG00000256148	ENSG00000256148.1	11	5.87981	0.00952666	238639	link_167	0
chr11	74233755	74234199	HG03464_peak_13926	20.1826	2.82917	0.00994075	chr11	73510658	73510820	+	processed_pseudogene	ENSG00000256148	ENSG00000256148.1	11	5.87981	0.00952666	723319	link_168	0
chr11	74908904	74910352	HG03464_peak_13945	61.0204	-2.85058	9.72505e-06	chr11	75434640	75525941	-	protein_coding	GDPD5	ENSG00000158555.15	181.5	3.04698	0.00140478	616313	link_169	0
chr11	74908904	74910352	HG03464_peak_13945	61.0204	-2.85058	9.72505e-06	chr11	75562056	75572783	+	protein_coding	SERPINH1	ENSG00000149257.16	70.5	3.20011	0.00184449	652428	link_170	0
chr11	75049298	75050694	HG03464_peak_13956	54.2025	1.92626	0.00507387	chr11	75434640	75525941	-	protein_coding	GDPD5	ENSG00000158555.15	181.5	3.04698	0.00140478	475945	link_171	0
chr11	75049298	75050694	HG03464_peak_13956	54.2025	1.92626	0.00507387	chr11	75562056	75572783	+	protein_coding	SERPINH1	ENSG00000149257.16	70.5	3.20011	0.00184449	512060	link_172	0
chr11	75561818	75562992	HG03464_peak_13990	72.5527	4.76498	0.000238589	chr11	75434640	75525941	-	protein_coding	GDPD5	ENSG00000158555.15	181.5	3.04698	0.00140478	36464	link_173	1
chr11	75561818	75562992	HG03464_peak_13990	72.5527	4.76498	0.000238589	chr11	75562056	75572783	+	protein_coding	SERPINH1	ENSG00000149257.16	70.5	3.20011	0.00184449	349	link_174	1
chr11	75582789	75583777	HG03464_peak_13992	26.8088	2.65382	0.000858939	chr11	75434640	75525941	-	protein_coding	GDPD5	ENSG00000158555.15	181.5	3.04698	0.00140478	57342	link_175	1
chr11	75582789	75583777	HG03464_peak_13992	26.8088	2.65382	0.000858939	chr11	75562056	75572783	+	protein_coding	SERPINH1	ENSG00000149257.16	70.5	3.20011	0.00184449	21227	link_176	1
chr11	78112432	78113243	HG03464_peak_14100	27.3526	1.60307	0.0471324	chr11	78095244	78139660	-	protein_coding	ALG8	ENSG00000159063.14	516.5	10.6245	2.72565e-11	26823	link_177	1
chr11	88174576	88175889	HG03464_peak_14364	104.821	5.34498	0.000437953	chr11	88337839	88428548	+	lncRNA	ENSG00000288018	ENSG00000288018.3	840.5	-1.29743	7.93904e-05	162607	link_178	1
chr11	108121121	108122291	HG03464_peak_14794	205.292	-1.45542	0.017241	chr11	108472112	108498384	-	protein_coding	POGLUT3	ENSG00000178202.13	284	-3.89803	7.37182e-11	376678	link_179	1
chr11	108497162	108498854	HG03464_peak_14806	83.3555	-4.07151	1.40417e-08	chr11	108472112	108498384	-	protein_coding	POGLUT3	ENSG00000178202.13	284	-3.89803	7.37182e-11	376	link_180	1
chr11	111936914	111937581	HG03464_peak_14942	34.2265	-2.27477	0.00101569	chr11	111352255	111455630	-	protein_coding	POU2AF1	ENSG00000110777.12	6368.5	-3.49249	3.73506e-05	481617	link_181	0
chr11	118876436	118877459	HG03464_peak_15206	75.4932	1.28738	0.0387749	chr11	118401346	118433278	+	protein_coding	ATP5MG	ENSG00000167283.9	968	-1.62589	0.0375718	475601	link_182	0
chr11	118876436	118877459	HG03464_peak_15206	75.4932	1.28738	0.0387749	chr11	118544528	118572970	-	protein_coding	IFT46	ENSG00000118096.10	58.5	5.25003	0.0136641	303977	link_183	0
chr12	630101	631451	HG03464_peak_15794	67.2447	-3.35372	1.18363e-05	chr12	630858	664196	+	lncRNA	NINJ2-AS1	ENSG00000177406.5	211.5	-1.67143	0.0251219	82	link_184	1
chr12	630101	631451	HG03464_peak_15794	67.2447	-3.35372	1.18363e-05	chr12	1529891	1647212	+	protein_coding	WNT5B	ENSG00000111186.13	337.5	1.53991	0.000942062	899115	link_185	0
chr12	1554118	1555306	HG03464_peak_15841	151.807	-1.01429	0.035339	chr12	630858	664196	+	lncRNA	NINJ2-AS1	ENSG00000177406.5	211.5	-1.67143	0.0251219	923854	link_186	0
chr12	1554118	1555306	HG03464_peak_15841	151.807	-1.01429	0.035339	chr12	1529891	1647212	+	protein_coding	WNT5B	ENSG00000111186.13	337.5	1.53991	0.000942062	24821	link_187	1
chr12	6613016	6614464	HG03464_peak_16010	47.9807	-4.02618	0.00359166	chr12	6618835	6635960	-	protein_coding	LPAR5	ENSG00000184574.10	217.5	-1.18705	0.0504625	22220	link_188	1
chr12	9446618	9448746	HG03464_peak_16128	185.516	-1.14892	0.00372342	chr12	9448295	9658392	+	lncRNA	ENSG00000284634	ENSG00000284634.1	380.5	-1.33811	1.71096e-05	613	link_189	1
chr12	9666981	9667744	HG03464_peak_16134	50.581	-2.252	0.0145474	chr12	9448295	9658392	+	lncRNA	ENSG00000284634	ENSG00000284634.1	380.5	-1.33811	1.71096e-05	219067	link_190	1
chr12	9666981	9667744	HG03464_peak_16134	50.581	-2.252	0.0145474	chr12	10553362	10572761	+	lncRNA	LINC02446	ENSG00000256039.4	18	5.01005	0.0364094	886000	link_191	0
chr12	10249811	10250333	HG03464_peak_16169	13.4581	2.35729	0.0195355	chr12	9448295	9658392	+	lncRNA	ENSG00000284634	ENSG00000284634.1	380.5	-1.33811	1.71096e-05	801777	link_192	0
chr12	10249811	10250333	HG03464_peak_16169	13.4581	2.35729	0.0195355	chr12	10553362	10572761	+	lncRNA	LINC02446	ENSG00000256039.4	18	5.01005	0.0364094	303290	link_193	1
chr12	10249811	10250333	HG03464_peak_16169	13.4581	2.35729	0.0195355	chr12	11061365	11062294	-	protein_coding	TAS2R46	ENSG00000226761.3	29	4.09624	0.099818	812222	link_194	1
chr12	10454468	10455562	HG03464_peak_16180	26.4847	3.41834	0.0252133	chr12	10553362	10572761	+	lncRNA	LINC02446	ENSG00000256039.4	18	5.01005	0.0364094	98347	link_195	1
chr12	10454468	10455562	HG03464_peak_16180	26.4847	3.41834	0.0252133	chr12	11061365	11062294	-	protein_coding	TAS2R46	ENSG00000226761.3	29	4.09624	0.099818	607279	link_196	1
chr12	11580175	11580526	HG03464_peak_16202	31.5188	-3.02193	0.000875347	chr12	11061365	11062294	-	protein_coding	TAS2R46	ENSG00000226761.3	29	4.09624	0.099818	518056	link_197	1
chr12	11745800	11747743	HG03464_peak_16210	123.797	3.06152	0.0100524	chr12	11061365	11062294	-	protein_coding	TAS2R46	ENSG00000226761.3	29	4.09624	0.099818	684477	link_198	0
chr12	11855168	11856476	HG03464_peak_16222	72.8668	-3.73973	0.000658775	chr12	11061365	11062294	-	protein_coding	TAS2R46	ENSG00000226761.3	29	4.09624	0.099818	793528	link_199	0
chr12	21456295	21456941	HG03464_peak_16445	18.8456	2.08782	0.026586	chr12	22395088	22398075	-	lncRNA	ENSG00000256714	ENSG00000256714.1	38	5.13938	0.0202905	941457	link_200	0
chr12	22409125	22410619	HG03464_peak_16469	197.629	4.50262	0.00447132	chr12	22395088	22398075	-	lncRNA	ENSG00000256714	ENSG00000256714.1	38	5.13938	0.0202905	11797	link_201	1
chr12	30913241	30914083	HG03464_peak_16707	18.7128	2.48302	0.016281	chr12	31791185	31792298	-	protein_coding	H3-5	ENSG00000188375.5	14	5.73772	0.010151	878636	link_202	0
chr12	31251540	31252583	HG03464_peak_16723	19.5051	-2.02528	0.02352	chr12	31791185	31792298	-	protein_coding	H3-5	ENSG00000188375.5	14	5.73772	0.010151	540237	link_203	0
chr12	31362164	31363771	HG03464_peak_16729	94.0435	1.44447	0.0234285	chr12	31791185	31792298	-	protein_coding	H3-5	ENSG00000188375.5	14	5.73772	0.010151	429331	link_204	0
chr12	31803715	31804939	HG03464_peak_16757	65.5657	-1.69251	0.00247037	chr12	31791185	31792298	-	protein_coding	H3-5	ENSG00000188375.5	14	5.73772	0.010151	12029	link_205	1
chr12	31950085	31952711	HG03464_peak_16771	59.9607	-1.62412	0.0064353	chr12	31791185	31792298	-	protein_coding	H3-5	ENSG00000188375.5	14	5.73772	0.010151	159100	link_206	1
chr12	32264637	32266471	HG03464_peak_16785	40.2267	-1.82507	0.015499	chr12	31791185	31792298	-	protein_coding	H3-5	ENSG00000188375.5	14	5.73772	0.010151	473256	link_207	1
chr12	58794923	58795471	HG03464_peak_17609	25.8146	-2.84131	0.00271796	chr12	58872149	58920504	-	protein_coding	LRIG3	ENSG00000139263.12	791.5	1.24921	0.000294145	125307	link_208	1
chr12	58794923	58795471	HG03464_peak_17609	25.8146	-2.84131	0.00271796	chr12	59596029	59789855	+	protein_coding	SLC16A7	ENSG00000118596.12	1174	-2.74351	1.14635e-17	800832	link_209	0
chr12	58919331	58921134	HG03464_peak_17614	191.815	1.29291	1.23155e-08	chr12	58872149	58920504	-	protein_coding	LRIG3	ENSG00000139263.12	791.5	1.24921	0.000294145	272	link_210	1
chr12	58919331	58921134	HG03464_peak_17614	191.815	1.29291	1.23155e-08	chr12	59596029	59789855	+	protein_coding	SLC16A7	ENSG00000118596.12	1174	-2.74351	1.14635e-17	675797	link_211	0
chr12	59595595	59597709	HG03464_peak_17623	253.681	-4.19876	1.71603e-22	chr12	58872149	58920504	-	protein_coding	LRIG3	ENSG00000139263.12	791.5	1.24921	0.000294145	676148	link_212	0
chr12	59595595	59597709	HG03464_peak_17623	253.681	-4.19876	1.71603e-22	chr12	59596029	59789855	+	protein_coding	SLC16A7	ENSG00000118596.12	1174	-2.74351	1.14635e-17	623	link_213	1
chr12	64882860	64884911	HG03464_peak_17718	70.2805	-2.45145	0.0287761	chr12	64759484	64881033	+	protein_coding	TBC1D30	ENSG00000111490.15	509.5	-1.27376	0.00429647	124401	link_214	0
chr12	64882860	64884911	HG03464_peak_17718	70.2805	-2.45145	0.0287761	chr12	64759496	64977509	+	protein_coding	ENSG00000288591	ENSG00000288591.1	711.5	-1.05256	0.00369908	124389	link_215	0
chr12	64882860	64884911	HG03464_peak_17718	70.2805	-2.45145	0.0287761	chr12	65278643	65491430	+	protein_coding	MSRB3	ENSG00000174099.12	287.5	-2.74483	3.44443e-09	394758	link_216	1
chr12	65278276	65279650	HG03464_peak_17730	101.694	-1.2175	0.0321694	chr12	64759484	64881033	+	protein_coding	TBC1D30	ENSG00000111490.15	509.5	-1.27376	0.00429647	519479	link_217	0
chr12	65278276	65279650	HG03464_peak_17730	101.694	-1.2175	0.0321694	chr12	64759496	64977509	+	protein_coding	ENSG00000288591	ENSG00000288591.1	711.5	-1.05256	0.00369908	519467	link_218	0
chr12	65278276	65279650	HG03464_peak_17730	101.694	-1.2175	0.0321694	chr12	65278643	65491430	+	protein_coding	MSRB3	ENSG00000174099.12	287.5	-2.74483	3.44443e-09	320	link_219	1
chr12	65740589	65742347	HG03464_peak_17745	102.592	2.12307	0.0213531	chr12	64759484	64881033	+	protein_coding	TBC1D30	ENSG00000111490.15	509.5	-1.27376	0.00429647	981984	link_220	0
chr12	65740589	65742347	HG03464_peak_17745	102.592	2.12307	0.0213531	chr12	64759496	64977509	+	protein_coding	ENSG00000288591	ENSG00000288591.1	711.5	-1.05256	0.00369908	981972	link_221	0
chr12	65740589	65742347	HG03464_peak_17745	102.592	2.12307	0.0213531	chr12	65278643	65491430	+	protein_coding	MSRB3	ENSG00000174099.12	287.5	-2.74483	3.44443e-09	462825	link_222	0
chr12	77124854	77125353	HG03464_peak_18049	17.9056	3.22655	0.042016	chr12	77129178	77163638	+	lncRNA	ENSG00000286476	ENSG00000286476.1	14	-5.32339	0.0232386	4075	link_223	1
chr12	80083776	80084567	HG03464_peak_18090	27.8554	2.21994	0.00612804	chr12	80792520	80937934	-	protein_coding	LIN7A	ENSG00000111052.8	261	2.77059	0.030024	853763	link_224	0
chr12	80107067	80107869	HG03464_peak_18092	38.3843	-1.80417	0.0280029	chr12	80792520	80937934	-	protein_coding	LIN7A	ENSG00000111052.8	261	2.77059	0.030024	830466	link_225	0
chr12	93183915	93185070	HG03464_peak_18372	71.8652	1.47098	0.0134466	chr12	93569814	93583487	+	protein_coding	SOCS2	ENSG00000120833.14	47.5	3.09457	0.0281283	385322	link_226	0
chr12	93847228	93848961	HG03464_peak_18409	110.757	-1.2912	0.00628219	chr12	93569814	93583487	+	protein_coding	SOCS2	ENSG00000120833.14	47.5	3.09457	0.0281283	278280	link_227	1
chr12	94271248	94272188	HG03464_peak_18435	28.9735	1.42909	0.020078	chr12	93569814	93583487	+	protein_coding	SOCS2	ENSG00000120833.14	47.5	3.09457	0.0281283	701904	link_228	0
chr12	94500754	94501588	HG03464_peak_18444	32.7147	-2.01073	0.0480632	chr12	93569814	93583487	+	protein_coding	SOCS2	ENSG00000120833.14	47.5	3.09457	0.0281283	931357	link_229	0
chr12	100329640	100330471	HG03464_peak_18632	101.03	-1.13863	0.00995882	chr12	100573683	100628288	+	protein_coding	GAS2L3	ENSG00000139354.11	76.5	-1.86685	0.0867034	243628	link_230	1
chr12	103831824	103833172	HG03464_peak_18738	29.1465	-1.60099	0.0177344	chr12	103965893	103966794	+	lncRNA	ENSG00000288744	ENSG00000288744.1	103	-4.01397	0.0529009	133395	link_231	1
chr12	103965351	103966568	HG03464_peak_18749	236.768	-8.33275	5.34634e-10	chr12	103965893	103966794	+	lncRNA	ENSG00000288744	ENSG00000288744.1	103	-4.01397	0.0529009	66	link_232	1
chr12	104494002	104495142	HG03464_peak_18771	40.7304	-4.10327	0.00289773	chr12	103965893	103966794	+	lncRNA	ENSG00000288744	ENSG00000288744.1	103	-4.01397	0.0529009	528679	link_233	0
chr12	104551120	104552174	HG03464_peak_18775	52.0525	1.72665	0.00827062	chr12	103965893	103966794	+	lncRNA	ENSG00000288744	ENSG00000288744.1	103	-4.01397	0.0529009	585754	link_234	0
chr12	107903291	107904210	HG03464_peak_18873	47.5828	-2.18988	6.93786e-06	chr12	108288044	108339317	-	protein_coding	CMKLR1	ENSG00000174600.14	976	-1.31722	6.52603e-05	435567	link_235	0
chr12	113092835	113093361	HG03464_peak_19101	16.7843	-2.21099	0.0259716	chr12	113422380	113438276	+	protein_coding	SDSL	ENSG00000139410.15	45	-3.14118	0.0168715	329282	link_236	1
chr12	113103527	113105186	HG03464_peak_19103	37.8078	-1.56339	0.0369882	chr12	113422380	113438276	+	protein_coding	SDSL	ENSG00000139410.15	45	-3.14118	0.0168715	318024	link_237	1
chr12	113862542	113863919	HG03464_peak_19132	31.417	2.18908	0.0225285	chr12	113422380	113438276	+	protein_coding	SDSL	ENSG00000139410.15	45	-3.14118	0.0168715	440850	link_238	0
chr12	117587629	117588080	HG03464_peak_19218	13.3834	-2.47632	0.0222525	chr12	118246084	118246962	+	processed_pseudogene	RPS2P5	ENSG00000240342.3	61	-5.10015	0.000153005	658230	link_239	0
chr12	123448140	123448865	HG03464_peak_19485	27.1722	1.86134	0.0168694	chr12	123971845	124015439	+	protein_coding	ZNF664	ENSG00000179195.16	992.5	-2.96465	2.98278e-06	523343	link_240	0
chr12	123448140	123448865	HG03464_peak_19485	27.1722	1.86134	0.0168694	chr12	123973215	124088594	+	lncRNA	ENSG00000274874	ENSG00000274874.2	1044.5	-1.97077	7.50035e-05	524713	link_241	0
chr12	123448140	123448865	HG03464_peak_19485	27.1722	1.86134	0.0168694	chr12	123973241	124316024	+	protein_coding	RFLNA	ENSG00000178882.15	1060	-1.81797	0.000153005	524739	link_242	0
chr12	124044562	124045415	HG03464_peak_19516	23.5704	2.38834	0.0456968	chr12	123971845	124015439	+	protein_coding	ZNF664	ENSG00000179195.16	992.5	-2.96465	2.98278e-06	73143	link_243	1
chr12	124044562	124045415	HG03464_peak_19516	23.5704	2.38834	0.0456968	chr12	123973215	124088594	+	lncRNA	ENSG00000274874	ENSG00000274874.2	1044.5	-1.97077	7.50035e-05	71773	link_244	1
chr12	124044562	124045415	HG03464_peak_19516	23.5704	2.38834	0.0456968	chr12	123973241	124316024	+	protein_coding	RFLNA	ENSG00000178882.15	1060	-1.81797	0.000153005	71747	link_245	1
chr13	19095825	19096378	HG03464_peak_19743	15.6753	2.00539	0.0271982	chr13	19349137	19407962	+	unprocessed_pseudogene	PARP4P2	ENSG00000224976.2	154.5	1.27054	0.014468	253036	link_246	0
chr13	20528459	20529167	HG03464_peak_19799	68.1765	1.20921	0.00266139	chr13	21302862	21362139	-	lncRNA	LINC00539	ENSG00000224429.10	141.5	2.62037	8.35737e-06	833326	link_247	0
chr13	21330011	21331160	HG03464_peak_19831	90.464	1.08593	0.00731624	chr13	21302862	21362139	-	lncRNA	LINC00539	ENSG00000224429.10	141.5	2.62037	8.35737e-06	31554	link_248	1
chr13	21330011	21331160	HG03464_peak_19831	90.464	1.08593	0.00731624	chr13	22040972	22276526	+	lncRNA	LINC00540	ENSG00000276476.4	56	2.88387	0.0581296	710387	link_249	0
chr13	21344243	21345341	HG03464_peak_19832	51.5153	3.79443	4.75527e-08	chr13	21302862	21362139	-	lncRNA	LINC00539	ENSG00000224429.10	141.5	2.62037	8.35737e-06	17347	link_250	1
chr13	21344243	21345341	HG03464_peak_19832	51.5153	3.79443	4.75527e-08	chr13	22040972	22276526	+	lncRNA	LINC00540	ENSG00000276476.4	56	2.88387	0.0581296	696180	link_251	0
chr13	21476812	21477677	HG03464_peak_19836	43.4857	-2.81663	0.00212622	chr13	21302862	21362139	-	lncRNA	LINC00539	ENSG00000224429.10	141.5	2.62037	8.35737e-06	115105	link_252	1
chr13	21476812	21477677	HG03464_peak_19836	43.4857	-2.81663	0.00212622	chr13	22040972	22276526	+	lncRNA	LINC00540	ENSG00000276476.4	56	2.88387	0.0581296	563728	link_253	0
chr13	21948962	21949349	HG03464_peak_19845	8.82853	2.97986	0.0323375	chr13	21302862	21362139	-	lncRNA	LINC00539	ENSG00000224429.10	141.5	2.62037	8.35737e-06	587016	link_254	0
chr13	21948962	21949349	HG03464_peak_19845	8.82853	2.97986	0.0323375	chr13	22040972	22276526	+	lncRNA	LINC00540	ENSG00000276476.4	56	2.88387	0.0581296	91817	link_255	1
chr13	21948962	21949349	HG03464_peak_19845	8.82853	2.97986	0.0323375	chr13	22884163	22924602	+	lncRNA	ENSG00000262198	ENSG00000262198.2	59.5	2.49706	0.00339693	935008	link_256	0
chr13	22061274	22062769	HG03464_peak_19846	116.534	1.96584	0.000172057	chr13	21302862	21362139	-	lncRNA	LINC00539	ENSG00000224429.10	141.5	2.62037	8.35737e-06	699882	link_257	0
chr13	22061274	22062769	HG03464_peak_19846	116.534	1.96584	0.000172057	chr13	22040972	22276526	+	lncRNA	LINC00540	ENSG00000276476.4	56	2.88387	0.0581296	21049	link_258	1
chr13	22061274	22062769	HG03464_peak_19846	116.534	1.96584	0.000172057	chr13	22884163	22924602	+	lncRNA	ENSG00000262198	ENSG00000262198.2	59.5	2.49706	0.00339693	822142	link_259	0
chr13	22883396	22884912	HG03464_peak_19856	64.8289	2.66638	1.75074e-09	chr13	22040972	22276526	+	lncRNA	LINC00540	ENSG00000276476.4	56	2.88387	0.0581296	843182	link_260	0
chr13	22883396	22884912	HG03464_peak_19856	64.8289	2.66638	1.75074e-09	chr13	22884163	22924602	+	lncRNA	ENSG00000262198	ENSG00000262198.2	59.5	2.49706	0.00339693	9	link_261	1
chr13	22883396	22884912	HG03464_peak_19856	64.8289	2.66638	1.75074e-09	chr13	23465776	23487712	+	lncRNA	LINC00327	ENSG00000232977.7	134.5	-2.15701	0.00101263	581622	link_262	0
chr13	22914834	22916887	HG03464_peak_19857	53.7504	4.19254	3.68058e-06	chr13	22040972	22276526	+	lncRNA	LINC00540	ENSG00000276476.4	56	2.88387	0.0581296	874888	link_263	0
chr13	22914834	22916887	HG03464_peak_19857	53.7504	4.19254	3.68058e-06	chr13	22884163	22924602	+	lncRNA	ENSG00000262198	ENSG00000262198.2	59.5	2.49706	0.00339693	31697	link_264	1
chr13	22914834	22916887	HG03464_peak_19857	53.7504	4.19254	3.68058e-06	chr13	23465776	23487712	+	lncRNA	LINC00327	ENSG00000232977.7	134.5	-2.15701	0.00101263	549916	link_265	0
chr13	23469884	23470973	HG03464_peak_19876	132.239	-1.52666	8.57873e-07	chr13	22884163	22924602	+	lncRNA	ENSG00000262198	ENSG00000262198.2	59.5	2.49706	0.00339693	586265	link_266	0
chr13	23469884	23470973	HG03464_peak_19876	132.239	-1.52666	8.57873e-07	chr13	23465776	23487712	+	lncRNA	LINC00327	ENSG00000232977.7	134.5	-2.15701	0.00101263	4652	link_267	1
chr13	23865371	23866696	HG03464_peak_19909	66.1349	-2.63652	4.48516e-10	chr13	22884163	22924602	+	lncRNA	ENSG00000262198	ENSG00000262198.2	59.5	2.49706	0.00339693	981870	link_268	0
chr13	23865371	23866696	HG03464_peak_19909	66.1349	-2.63652	4.48516e-10	chr13	23465776	23487712	+	lncRNA	LINC00327	ENSG00000232977.7	134.5	-2.15701	0.00101263	400257	link_269	1
chr13	23966334	23967283	HG03464_peak_19913	51.9263	2.13881	0.00115654	chr13	23465776	23487712	+	lncRNA	LINC00327	ENSG00000232977.7	134.5	-2.15701	0.00101263	501032	link_270	0
chr13	23992603	23993830	HG03464_peak_19915	22.6837	-2.5053	0.00287023	chr13	23465776	23487712	+	lncRNA	LINC00327	ENSG00000232977.7	134.5	-2.15701	0.00101263	527440	link_271	0
chr13	42392380	42393695	HG03464_peak_20510	68.7211	1.46753	0.000200661	chr13	42339188	42485956	+	lncRNA	LINC02341	ENSG00000283554.1	578.5	-1.00875	0.00263927	53849	link_272	1
chr13	43267474	43268398	HG03464_peak_20552	18.1952	2.01873	0.0237037	chr13	42339188	42485956	+	lncRNA	LINC02341	ENSG00000283554.1	578.5	-1.00875	0.00263927	928748	link_273	0
chr13	75298160	75298810	HG03464_peak_21159	35.3224	1.77155	0.00463615	chr13	75549773	75807120	+	lncRNA	ENSG00000261553	ENSG00000261553.5	1979.5	9.84207	1.26247e-09	251288	link_274	1
chr13	75299523	75301101	HG03464_peak_21160	78.7496	1.64558	0.000816064	chr13	75549773	75807120	+	lncRNA	ENSG00000261553	ENSG00000261553.5	1979.5	9.84207	1.26247e-09	249461	link_275	1
chr13	75309934	75310691	HG03464_peak_21161	36.5445	1.53578	0.0427583	chr13	75549773	75807120	+	lncRNA	ENSG00000261553	ENSG00000261553.5	1979.5	9.84207	1.26247e-09	239461	link_276	1
chr13	75326023	75327305	HG03464_peak_21163	97.3951	2.17106	0.00111587	chr13	75549773	75807120	+	lncRNA	ENSG00000261553	ENSG00000261553.5	1979.5	9.84207	1.26247e-09	223109	link_277	1
chr13	75334615	75335218	HG03464_peak_21164	35.7932	2.9033	1.36843e-05	chr13	75549773	75807120	+	lncRNA	ENSG00000261553	ENSG00000261553.5	1979.5	9.84207	1.26247e-09	214857	link_278	1
chr13	75410268	75410684	HG03464_peak_21177	24.0068	2.18959	0.0145434	chr13	75549773	75807120	+	lncRNA	ENSG00000261553	ENSG00000261553.5	1979.5	9.84207	1.26247e-09	139297	link_279	1
chr13	98919334	98920244	HG03464_peak_21656	22.3006	2.17082	0.0161679	chr13	99429211	99432702	-	lncRNA	ENSG00000285448	ENSG00000285448.1	76	-4.39102	0.00191243	512913	link_280	1
chr13	98992011	98993155	HG03464_peak_21662	53.9793	1.11101	0.0228236	chr13	99429211	99432702	-	lncRNA	ENSG00000285448	ENSG00000285448.1	76	-4.39102	0.00191243	440119	link_281	1
chr13	99045974	99046786	HG03464_peak_21668	71.3738	1.55314	0.0235305	chr13	99429211	99432702	-	lncRNA	ENSG00000285448	ENSG00000285448.1	76	-4.39102	0.00191243	386322	link_282	1
chr13	99351804	99352474	HG03464_peak_21703	101.208	2.0776	0.000349844	chr13	99429211	99432702	-	lncRNA	ENSG00000285448	ENSG00000285448.1	76	-4.39102	0.00191243	80563	link_283	1
chr13	100128524	100130229	HG03464_peak_21746	39.2785	-1.60998	0.0271992	chr13	99429211	99432702	-	lncRNA	ENSG00000285448	ENSG00000285448.1	76	-4.39102	0.00191243	696674	link_284	0
chr13	100128524	100130229	HG03464_peak_21746	39.2785	-1.60998	0.0271992	chr13	100535741	100587146	-	lncRNA	ENSG00000224356	ENSG00000224356.5	216.5	1.16839	0.091336	457770	link_285	0
chr14	22122331	22122942	HG03464_peak_22162	15.0979	4.19321	0.0140689	chr14	22773222	22829820	-	protein_coding	SLC7A7	ENSG00000155465.21	381.5	-1.4156	2.55556e-05	707184	link_286	1
chr14	22803147	22805148	HG03464_peak_22213	95.453	-1.53145	0.0184272	chr14	22773222	22829820	-	protein_coding	SLC7A7	ENSG00000155465.21	381.5	-1.4156	2.55556e-05	25673	link_287	1
chr14	22886518	22889045	HG03464_peak_22222	371.43	-1.35191	0.000392435	chr14	22773222	22829820	-	protein_coding	SLC7A7	ENSG00000155465.21	381.5	-1.4156	2.55556e-05	57961	link_288	1
chr14	23969067	23970264	HG03464_peak_22262	47.4649	-2.34677	0.000227123	chr14	24171853	24180257	+	protein_coding	REC8	ENSG00000100918.14	442	-1.30245	0.000153005	202188	link_289	1
chr14	24006133	24007694	HG03464_peak_22264	72.6182	-6.18128	1.6033e-05	chr14	24171853	24180257	+	protein_coding	REC8	ENSG00000100918.14	442	-1.30245	0.000153005	164940	link_290	1
chr14	24036018	24037678	HG03464_peak_22266	82.3409	1.30351	0.000136412	chr14	24171853	24180257	+	protein_coding	REC8	ENSG00000100918.14	442	-1.30245	0.000153005	135005	link_291	1
chr14	24171333	24172671	HG03464_peak_22279	264.868	-1.88697	6.99252e-14	chr14	24171853	24180257	+	protein_coding	REC8	ENSG00000100918.14	442	-1.30245	0.000153005	149	link_292	1
chr14	45866823	45869323	HG03464_peak_22625	216.152	-1.24769	1.41426e-10	chr14	44924324	45042322	-	protein_coding	KLHL28	ENSG00000179454.14	401.5	9.24447	1.54684e-08	825751	link_293	0
chr14	49608685	49609439	HG03464_peak_22647	28.6765	3.51696	0.000392916	chr14	49853616	49853914	-	misc_RNA	RN7SL3	ENSG00000278771.1	919.5	1.74933	4.184e-13	244852	link_294	1
chr14	49608685	49609439	HG03464_peak_22647	28.6765	3.51696	0.000392916	chr14	49861176	49868192	-	lncRNA	ENSG00000282885	ENSG00000282885.3	3284.5	3.55946	1.2298e-25	259130	link_295	1
chr14	49608685	49609439	HG03464_peak_22647	28.6765	3.51696	0.000392916	chr14	49862550	49862849	-	misc_RNA	RN7SL2	ENSG00000274012.1	3247	3.6209	4.37373e-26	253787	link_296	1
chr14	49898801	49899628	HG03464_peak_22664	37.5535	2.77441	0.00309777	chr14	49853616	49853914	-	misc_RNA	RN7SL3	ENSG00000278771.1	919.5	1.74933	4.184e-13	45300	link_297	1
chr14	49898801	49899628	HG03464_peak_22664	37.5535	2.77441	0.00309777	chr14	49861176	49868192	-	lncRNA	ENSG00000282885	ENSG00000282885.3	3284.5	3.55946	1.2298e-25	31022	link_298	1
chr14	49898801	49899628	HG03464_peak_22664	37.5535	2.77441	0.00309777	chr14	49862550	49862849	-	misc_RNA	RN7SL2	ENSG00000274012.1	3247	3.6209	4.37373e-26	36365	link_299	1
chr14	49902438	49903132	HG03464_peak_22665	29.0932	2.44833	0.00294193	chr14	49853616	49853914	-	misc_RNA	RN7SL3	ENSG00000278771.1	919.5	1.74933	4.184e-13	48871	link_300	1
chr14	49902438	49903132	HG03464_peak_22665	29.0932	2.44833	0.00294193	chr14	49861176	49868192	-	lncRNA	ENSG00000282885	ENSG00000282885.3	3284.5	3.55946	1.2298e-25	34593	link_301	1
chr14	49902438	49903132	HG03464_peak_22665	29.0932	2.44833	0.00294193	chr14	49862550	49862849	-	misc_RNA	RN7SL2	ENSG00000274012.1	3247	3.6209	4.37373e-26	39936	link_302	1
chr14	50070990	50071922	HG03464_peak_22683	25.8679	2.45433	0.00157232	chr14	49853616	49853914	-	misc_RNA	RN7SL3	ENSG00000278771.1	919.5	1.74933	4.184e-13	217542	link_303	1
chr14	50070990	50071922	HG03464_peak_22683	25.8679	2.45433	0.00157232	chr14	49861176	49868192	-	lncRNA	ENSG00000282885	ENSG00000282885.3	3284.5	3.55946	1.2298e-25	203264	link_304	1
chr14	50070990	50071922	HG03464_peak_22683	25.8679	2.45433	0.00157232	chr14	49862550	49862849	-	misc_RNA	RN7SL2	ENSG00000274012.1	3247	3.6209	4.37373e-26	208607	link_305	1
chr14	53217031	53218115	HG03464_peak_22815	104.272	2.52069	1.21433e-14	chr14	52857268	52952435	-	protein_coding	FERMT2	ENSG00000073712.15	717.5	2.47487	4.66876e-12	265138	link_306	1
chr14	53217031	53218115	HG03464_peak_22815	104.272	2.52069	1.21433e-14	chr14	53169010	53883740	+	lncRNA	ENSG00000237356	ENSG00000237356.7	327	1.08307	0.013164	48563	link_307	1
chr14	53217031	53218115	HG03464_peak_22815	104.272	2.52069	1.21433e-14	chr14	53949736	53958761	-	protein_coding	BMP4	ENSG00000125378.16	237	1.51225	0.00257928	741188	link_308	0
chr14	53532513	53533786	HG03464_peak_22822	76.2956	1.20556	0.0052905	chr14	52857268	52952435	-	protein_coding	FERMT2	ENSG00000073712.15	717.5	2.47487	4.66876e-12	580714	link_309	0
chr14	53532513	53533786	HG03464_peak_22822	76.2956	1.20556	0.0052905	chr14	53169010	53883740	+	lncRNA	ENSG00000237356	ENSG00000237356.7	327	1.08307	0.013164	364139	link_310	0
chr14	53532513	53533786	HG03464_peak_22822	76.2956	1.20556	0.0052905	chr14	53949736	53958761	-	protein_coding	BMP4	ENSG00000125378.16	237	1.51225	0.00257928	425612	link_311	1
chr14	75342837	75344045	HG03464_peak_23724	50.028	1.95518	0.00410503	chr14	75427716	75474111	+	protein_coding	JDP2	ENSG00000140044.13	252	1.0328	0.0444412	84275	link_312	1
chr14	99567399	99568233	HG03464_peak_24401	20.6535	2.19868	0.00294999	chr14	99500190	99604207	-	protein_coding	CCDC85C	ENSG00000205476.9	40.5	-2.91893	0.0574219	36391	link_313	1
chr14	99604103	99605568	HG03464_peak_24404	146.229	-2.84991	0.000330894	chr14	99500190	99604207	-	protein_coding	CCDC85C	ENSG00000205476.9	40.5	-2.91893	0.0574219	628	link_314	1
chr14	99971114	99972704	HG03464_peak_24420	149.698	2.39598	9.13473e-06	chr14	99500190	99604207	-	protein_coding	CCDC85C	ENSG00000205476.9	40.5	-2.91893	0.0574219	367702	link_315	0
chr14	105850990	105854019	HG03464_peak_24724	377.677	1.03905	0.00151264	chr14	105859484	105859553	-	miRNA	MIR4537	ENSG00000264781.1	93.5	-4.3029	5.36114e-06	7049	link_316	1
chr14	105850990	105854019	HG03464_peak_24724	377.677	1.03905	0.00151264	chr14	105863198	105863258	-	IG_J_gene	IGHJ6	ENSG00000211900.2	135	-3.73856	9.93686e-11	10754	link_317	1
chr14	105850990	105854019	HG03464_peak_24724	377.677	1.03905	0.00151264	chr14	105863416	105863465	-	IG_J_pseudogene	IGHJ3P	ENSG00000237111.1	72	-4.45789	0.00203686	10961	link_318	1
chr14	105850990	105854019	HG03464_peak_24724	377.677	1.03905	0.00151264	chr14	105863814	105863862	-	IG_J_gene	IGHJ5	ENSG00000242472.1	72	-8.5766	5.77253e-07	11358	link_319	1
chr14	105850990	105854019	HG03464_peak_24724	377.677	1.03905	0.00151264	chr14	105864215	105864260	-	IG_J_gene	IGHJ4	ENSG00000240041.1	74	-5.37821	0.00255274	11756	link_320	1
chr14	105861802	105863482	HG03464_peak_24726	146.346	-5.95203	9.62369e-07	chr14	105859484	105859553	-	miRNA	MIR4537	ENSG00000264781.1	93.5	-4.3029	5.36114e-06	3089	link_321	1
chr14	105861802	105863482	HG03464_peak_24726	146.346	-5.95203	9.62369e-07	chr14	105863198	105863258	-	IG_J_gene	IGHJ6	ENSG00000211900.2	135	-3.73856	9.93686e-11	616	link_322	1
chr14	105861802	105863482	HG03464_peak_24726	146.346	-5.95203	9.62369e-07	chr14	105863416	105863465	-	IG_J_pseudogene	IGHJ3P	ENSG00000237111.1	72	-4.45789	0.00203686	823	link_323	1
chr14	105861802	105863482	HG03464_peak_24726	146.346	-5.95203	9.62369e-07	chr14	105863814	105863862	-	IG_J_gene	IGHJ5	ENSG00000242472.1	72	-8.5766	5.77253e-07	1220	link_324	1
chr14	105861802	105863482	HG03464_peak_24726	146.346	-5.95203	9.62369e-07	chr14	105864215	105864260	-	IG_J_gene	IGHJ4	ENSG00000240041.1	74	-5.37821	0.00255274	1618	link_325	1
chr14	105986473	105987097	HG03464_peak_24734	32.3915	6.84839	1.51988e-06	chr14	105859484	105859553	-	miRNA	MIR4537	ENSG00000264781.1	93.5	-4.3029	5.36114e-06	127232	link_326	1
chr14	105986473	105987097	HG03464_peak_24734	32.3915	6.84839	1.51988e-06	chr14	105863198	105863258	-	IG_J_gene	IGHJ6	ENSG00000211900.2	135	-3.73856	9.93686e-11	123527	link_327	1
chr14	105986473	105987097	HG03464_peak_24734	32.3915	6.84839	1.51988e-06	chr14	105863416	105863465	-	IG_J_pseudogene	IGHJ3P	ENSG00000237111.1	72	-4.45789	0.00203686	123320	link_328	1
chr14	105986473	105987097	HG03464_peak_24734	32.3915	6.84839	1.51988e-06	chr14	105863814	105863862	-	IG_J_gene	IGHJ5	ENSG00000242472.1	72	-8.5766	5.77253e-07	122923	link_329	1
chr14	105986473	105987097	HG03464_peak_24734	32.3915	6.84839	1.51988e-06	chr14	105864215	105864260	-	IG_J_gene	IGHJ4	ENSG00000240041.1	74	-5.37821	0.00255274	122525	link_330	1
chr14	106044466	106045676	HG03464_peak_24738	48.6058	-4.12181	0.00266024	chr14	105859484	105859553	-	miRNA	MIR4537	ENSG00000264781.1	93.5	-4.3029	5.36114e-06	185518	link_331	1
chr14	106044466	106045676	HG03464_peak_24738	48.6058	-4.12181	0.00266024	chr14	105863198	105863258	-	IG_J_gene	IGHJ6	ENSG00000211900.2	135	-3.73856	9.93686e-11	181813	link_332	1
chr14	106044466	106045676	HG03464_peak_24738	48.6058	-4.12181	0.00266024	chr14	105863416	105863465	-	IG_J_pseudogene	IGHJ3P	ENSG00000237111.1	72	-4.45789	0.00203686	181606	link_333	1
chr14	106044466	106045676	HG03464_peak_24738	48.6058	-4.12181	0.00266024	chr14	105863814	105863862	-	IG_J_gene	IGHJ5	ENSG00000242472.1	72	-8.5766	5.77253e-07	181209	link_334	1
chr14	106044466	106045676	HG03464_peak_24738	48.6058	-4.12181	0.00266024	chr14	105864215	105864260	-	IG_J_gene	IGHJ4	ENSG00000240041.1	74	-5.37821	0.00255274	180811	link_335	1
chr14	106184768	106186233	HG03464_peak_24749	26.5463	3.4509	0.00307018	chr14	105859484	105859553	-	miRNA	MIR4537	ENSG00000264781.1	93.5	-4.3029	5.36114e-06	325947	link_336	1
chr14	106184768	106186233	HG03464_peak_24749	26.5463	3.4509	0.00307018	chr14	105863198	105863258	-	IG_J_gene	IGHJ6	ENSG00000211900.2	135	-3.73856	9.93686e-11	322242	link_337	1
chr14	106184768	106186233	HG03464_peak_24749	26.5463	3.4509	0.00307018	chr14	105863416	105863465	-	IG_J_pseudogene	IGHJ3P	ENSG00000237111.1	72	-4.45789	0.00203686	322035	link_338	1
chr14	106184768	106186233	HG03464_peak_24749	26.5463	3.4509	0.00307018	chr14	105863814	105863862	-	IG_J_gene	IGHJ5	ENSG00000242472.1	72	-8.5766	5.77253e-07	321638	link_339	1
chr14	106184768	106186233	HG03464_peak_24749	26.5463	3.4509	0.00307018	chr14	105864215	105864260	-	IG_J_gene	IGHJ4	ENSG00000240041.1	74	-5.37821	0.00255274	321240	link_340	1
chr14	106234569	106235593	HG03464_peak_24751	34.188	2.95388	0.00130775	chr14	105859484	105859553	-	miRNA	MIR4537	ENSG00000264781.1	93.5	-4.3029	5.36114e-06	375528	link_341	1
chr14	106234569	106235593	HG03464_peak_24751	34.188	2.95388	0.00130775	chr14	105863198	105863258	-	IG_J_gene	IGHJ6	ENSG00000211900.2	135	-3.73856	9.93686e-11	371823	link_342	1
chr14	106234569	106235593	HG03464_peak_24751	34.188	2.95388	0.00130775	chr14	105863416	105863465	-	IG_J_pseudogene	IGHJ3P	ENSG00000237111.1	72	-4.45789	0.00203686	371616	link_343	1
chr14	106234569	106235593	HG03464_peak_24751	34.188	2.95388	0.00130775	chr14	105863814	105863862	-	IG_J_gene	IGHJ5	ENSG00000242472.1	72	-8.5766	5.77253e-07	371219	link_344	1
chr14	106234569	106235593	HG03464_peak_24751	34.188	2.95388	0.00130775	chr14	105864215	105864260	-	IG_J_gene	IGHJ4	ENSG00000240041.1	74	-5.37821	0.00255274	370821	link_345	1
chr14	106410199	106410720	HG03464_peak_24757	17.6645	1.68163	0.0458881	chr14	105859484	105859553	-	miRNA	MIR4537	ENSG00000264781.1	93.5	-4.3029	5.36114e-06	550906	link_346	1
chr14	106410199	106410720	HG03464_peak_24757	17.6645	1.68163	0.0458881	chr14	105863198	105863258	-	IG_J_gene	IGHJ6	ENSG00000211900.2	135	-3.73856	9.93686e-11	547201	link_347	1
chr14	106410199	106410720	HG03464_peak_24757	17.6645	1.68163	0.0458881	chr14	105863416	105863465	-	IG_J_pseudogene	IGHJ3P	ENSG00000237111.1	72	-4.45789	0.00203686	546994	link_348	1
chr14	106410199	106410720	HG03464_peak_24757	17.6645	1.68163	0.0458881	chr14	105863814	105863862	-	IG_J_gene	IGHJ5	ENSG00000242472.1	72	-8.5766	5.77253e-07	546597	link_349	1
chr14	106410199	106410720	HG03464_peak_24757	17.6645	1.68163	0.0458881	chr14	105864215	105864260	-	IG_J_gene	IGHJ4	ENSG00000240041.1	74	-5.37821	0.00255274	546199	link_350	1
chr14	106417189	106418110	HG03464_peak_24758	139.239	2.08686	1.82988e-16	chr14	105859484	105859553	-	miRNA	MIR4537	ENSG00000264781.1	93.5	-4.3029	5.36114e-06	558096	link_351	1
chr14	106417189	106418110	HG03464_peak_24758	139.239	2.08686	1.82988e-16	chr14	105863198	105863258	-	IG_J_gene	IGHJ6	ENSG00000211900.2	135	-3.73856	9.93686e-11	554391	link_352	1
chr14	106417189	106418110	HG03464_peak_24758	139.239	2.08686	1.82988e-16	chr14	105863416	105863465	-	IG_J_pseudogene	IGHJ3P	ENSG00000237111.1	72	-4.45789	0.00203686	554184	link_353	1
chr14	106417189	106418110	HG03464_peak_24758	139.239	2.08686	1.82988e-16	chr14	105863814	105863862	-	IG_J_gene	IGHJ5	ENSG00000242472.1	72	-8.5766	5.77253e-07	553787	link_354	1
chr14	106417189	106418110	HG03464_peak_24758	139.239	2.08686	1.82988e-16	chr14	105864215	105864260	-	IG_J_gene	IGHJ4	ENSG00000240041.1	74	-5.37821	0.00255274	553389	link_355	1
chr14	106626947	106627809	HG03464_peak_24772	58.3407	1.07798	0.0131943	chr14	105859484	105859553	-	miRNA	MIR4537	ENSG00000264781.1	93.5	-4.3029	5.36114e-06	767825	link_356	1
chr14	106626947	106627809	HG03464_peak_24772	58.3407	1.07798	0.0131943	chr14	105863198	105863258	-	IG_J_gene	IGHJ6	ENSG00000211900.2	135	-3.73856	9.93686e-11	764120	link_357	1
chr14	106626947	106627809	HG03464_peak_24772	58.3407	1.07798	0.0131943	chr14	105863416	105863465	-	IG_J_pseudogene	IGHJ3P	ENSG00000237111.1	72	-4.45789	0.00203686	763913	link_358	1
chr14	106626947	106627809	HG03464_peak_24772	58.3407	1.07798	0.0131943	chr14	105863814	105863862	-	IG_J_gene	IGHJ5	ENSG00000242472.1	72	-8.5766	5.77253e-07	763516	link_359	1
chr14	106626947	106627809	HG03464_peak_24772	58.3407	1.07798	0.0131943	chr14	105864215	105864260	-	IG_J_gene	IGHJ4	ENSG00000240041.1	74	-5.37821	0.00255274	763118	link_360	1
chr14	106694616	106695252	HG03464_peak_24777	76.9665	3.89516	1.89554e-05	chr14	105859484	105859553	-	miRNA	MIR4537	ENSG00000264781.1	93.5	-4.3029	5.36114e-06	835381	link_361	1
chr14	106694616	106695252	HG03464_peak_24777	76.9665	3.89516	1.89554e-05	chr14	105863198	105863258	-	IG_J_gene	IGHJ6	ENSG00000211900.2	135	-3.73856	9.93686e-11	831676	link_362	1
chr14	106694616	106695252	HG03464_peak_24777	76.9665	3.89516	1.89554e-05	chr14	105863416	105863465	-	IG_J_pseudogene	IGHJ3P	ENSG00000237111.1	72	-4.45789	0.00203686	831469	link_363	1
chr14	106694616	106695252	HG03464_peak_24777	76.9665	3.89516	1.89554e-05	chr14	105863814	105863862	-	IG_J_gene	IGHJ5	ENSG00000242472.1	72	-8.5766	5.77253e-07	831072	link_364	1
chr14	106694616	106695252	HG03464_peak_24777	76.9665	3.89516	1.89554e-05	chr14	105864215	105864260	-	IG_J_gene	IGHJ4	ENSG00000240041.1	74	-5.37821	0.00255274	830674	link_365	1
chr15	24954761	24956932	HG03464_peak_24819	144.287	-4.01289	0.000157793	chr15	24955034	25000276	+	protein_coding	ENSG00000214265	ENSG00000214265.11	385	-4.05418	9.89468e-10	812	link_366	1
chr15	24954761	24956932	HG03464_peak_24819	144.287	-4.01289	0.000157793	chr15	24978583	25420336	+	lncRNA	SNHG14	ENSG00000224078.15	1027.5	-5.38182	1.01191e-30	22737	link_367	1
[truncated: 1,030 more rows]
