# Supplementary material for: Mapping functional non-coding variation in individual human genomes through haplotyping, multiomics, and deep learning
Source: Nat Commun. 2026 Apr 29;17:5856. doi: 10.1038/s41467-026-72392-x (PMC13333882; doi:10.1038/s41467-026-72392-x)
Supplement: Supplementary file 7 — Supplementary Data 5 [file 41467_2026_72392_MOESM7_ESM.xlsx]

## Sheet: NA12878_annotation
Supplementary Data 5. Motif disruptions by variants within allele-specific open chromatin peaks identified using the predicted ChromBPNet contribution scores.
chrom	start	variant_id	pattern_id	rank	relative_pos_start	pattern_length	r_hap1	r_hap2	cs_motif_hap1	cs_motif_hap2	cs_flank_hap1	cs_flank_hap2	delta_cs_flank
chr1	828014	1:828014:G:A									-0.00540811	-0.0153747	-0.00996662
chr1	1038800	1:1038800:G:T									-0.00376057	-0.013025	-0.00926447
chr1	1038819	1:1038819:C:T									-0.0132087	0.0181436	0.0313523
chr1	1038845	1:1038845:A:G	EGR1	1	-8	9	-0.192225	0.806857	0.00962626	0.0280886	0.015614	0.0761309	0.0605169
chr1	1038845	1:1038845:A:G	SP	2	-7	11	-0.115942	0.789787	0.0110589	0.0332689	0.015614	0.0761309	0.0605169
chr1	1038916	1:1038916:A:G	RUNX	1	-4	7	0.613317	0.828659	0.0124114	0.0270901	0.136346	0.152699	0.0163533
chr1	1038916	1:1038916:A:G	IRF_3	2	-8	14	0.532227	0.739575	0.0354736	0.0438295	0.136346	0.152699	0.0163533
chr1	1038975	1:1038975:G:A									0.0202991	0.022757	0.00245793
chr1	1038976	1:1038976:T:C									0.0206119	0.0222887	0.00167686
chr1	1039114	1:1039114:G:T									0.000585797	0.00398999	0.0034042
chr1	1039190	1:1039190:T:G									-0.000975429	-0.000981388	-5.95937e-06
chr1	1039282	1:1039282:G:T									-0.00584763	-0.00356376	0.00228387
chr1	1628814	1:1628814:C:T									0	0	0
chr1	1629332	1:1629332:G:T									0	0	0
chr1	1629572	1:1629572:TG:T									0.000895024	0.000371933	-0.000523091
chr1	1692286	1:1692286:C:A									-0.00125718	0.00825406	0.00951123
chr1	2189598	1:2189598:TGCGGGGGAG:T	NRF1	1	-6	11	0.856607	0.698902	0.0739135	0.0516949	0.154036	0.124937	-0.0290991
chr1	2189598	1:2189598:TGCGGGGGAG:T	NRF1	2	-5	11	0.833282	0.645505	0.0699135	0.0486298	0.154036	0.124937	-0.0290991
chr1	2189598	1:2189598:TGCGGGGGAG:T	SP	3	13	11	0.812167	0	0.0347233	0	0.154036	0.124937	-0.0290991
chr1	9275686	1:9275686:C:T	AP1	1	-5	8	0.915142	0.692093	0.0915909	0.0155014	0.141509	0.0430987	-0.0984102
chr1	9275686	1:9275686:C:T	AP1	2	-6	8	0.891002	0.841199	0.0884648	0.016167	0.141509	0.0430987	-0.0984102
chr1	9276057	1:9276057:C:A									-0.0103812	-0.00133115	0.00905008
chr1	9864462	1:9864462:A:G									-0.00180626	-0.000186024	0.00162023
chr1	9864619	1:9864619:T:C									-0.0114155	-0.00563478	0.0057807
chr1	9864899	1:9864899:C:A									-0.00805568	-0.00449771	0.00355798
chr1	11814374	1:11814374:C:T									0.00417334	0.00337922	-0.00079412
chr1	11814798	1:11814798:T:C									0.0114944	0.00805431	-0.00344008
chr1	11814815	1:11814815:G:A									0.0121185	0.00191808	-0.0102004
chr1	11814936	1:11814936:G:C									0.00552333	0.0020215	-0.00350183
chr1	11814974	1:11814974:A:G	RUNX	1	-3	7	0.491257	0.778354	0.00251472	0.0323019	0.022683	0.0863385	0.0636556
chr1	11815556	1:11815556:T:C									-0.0038138	-0.00210315	0.00171065
chr1	15175841	1:15175841:T:A									0.00480486	0.00218296	-0.0026219
chr1	15175985	1:15175985:C:T									-0.0019983	0.00173879	0.00373709
chr1	15176006	1:15176006:T:G									-0.00690257	-0.00344306	0.00345951
chr1	15176043	1:15176043:A:G	ETS_1	1	-6	9	0.731059	0.608352	0.00483406	0.001284	0.00129991	-0.00364363	-0.00494355
chr1	16535125	1:16535125:C:T									-0.00278515	0.00271767	0.00550282
chr1	16535209	1:16535209:C:T									-0.00526583	0.000260351	0.00552618
chr1	21439960	1:21439960:A:C									0.00571854	0.000536618	-0.00518192
chr1	21440112	1:21440112:TGCAGGC:T	NRF1	1	5	11	0.887601	0.670264	0.0311463	0.0138797	0.0353996	0.0224921	-0.0129075
chr1	21440112	1:21440112:TGCAGGC:T	NRF1	2	4	11	0.884479	0.631765	0.0297284	0.0116176	0.0353996	0.0224921	-0.0129075
chr1	21440170	1:21440170:G:C									0.00153768	0.00277585	0.00123817
chr1	21440269	1:21440269:C:G									-0.00547373	-0.00128531	0.00418842
chr1	21440475	1:21440475:G:T									0.00220854	-0.00106156	-0.00327009
chr1	21440603	1:21440603:G:T									-0.00998491	-0.010448	-0.000463127
chr1	30783058	1:30783058:T:C									-0.0109154	-0.0182573	-0.00734192
chr1	34530436	1:34530436:A:C									-0.0063256	-0.00416482	0.00216078
chr1	34530672	1:34530672:A:C									-0.022487	-0.0128424	0.00964458
chr1	35988412	1:35988412:C:A	IRF_1	1	-4	9	0.7291	0.130977	0.0422344	0.0362244	0.322991	0.281927	-0.041064
chr1	37819884	1:37819884:G:A									0.00776064	-0.0143872	-0.0221478
chr1	37820000	1:37820000:C:CATATT									0.142533	0.0757755	-0.0667571
chr1	37820221	1:37820221:G:T									-0.0023033	-0.00443286	-0.00212956
chr1	38152508	1:38152508:A:T									-0.00768738	-0.00776524	-7.78558e-05
chr1	38152632	1:38152632:A:G									0.00930787	-0.00781119	-0.0171191
chr1	38152666	1:38152666:C:A	EBF	1	-2	9	0.810414	-0.465957	0.00798965	0.00407487	0.0138482	-0.00906897	-0.0229172
chr1	38152666	1:38152666:C:A	EBF	2	-3	9	0.749092	-0.304414	0.00773931	0.00360799	0.0138482	-0.00906897	-0.0229172
chr1	38153128	1:38153128:A:G									-7.85608e-05	5.13786e-05	0.000129939
chr1	38153148	1:38153148:T:C									-0.00588399	-0.00122559	0.0046584
chr1	38816189	1:38816189:G:A									-0.00439369	-0.00226617	0.00212753
chr1	39525802	1:39525802:A:C	AP1	1	-6	8	0.898305	-0.532892	0.0227885	0.00643444	0.0454667	-0.00947756	-0.0549443
chr1	39525802	1:39525802:A:C	AP1	2	-7	8	0.831805	-0.505988	0.0225396	0.0064261	0.0454667	-0.00947756	-0.0549443
chr1	39525803	1:39525803:G:A	AP1	1	-7	8	0.898305	-0.532892	0.0227885	0.00643444	0.0453519	-0.00993848	-0.0552903
chr1	39525916	1:39525916:G:T									0.0634294	0.0835335	0.0201041
chr1	39526058	1:39526058:G:GGAGT	AP1	1	4	8	0.901421	0.632138	0.0446849	0.00295305	0.065293	0.0143586	-0.0509344
chr1	39526058	1:39526058:G:GGAGT	AP1	2	3	8	0.86252	0.399768	0.0450297	0.00280666	0.065293	0.0143586	-0.0509344
chr1	39526341	1:39526341:A:AT									-0.00605917	-0.00380951	0.00224967
chr1	39788850	1:39788850:G:A									-0.0114048	-0.0117926	-0.000387851
chr1	39798950	1:39798950:G:GAA									6.01434e-05	0.00254226	0.00248211
chr1	39799059	1:39799059:G:A									0.00369084	0.00438577	0.000694931
chr1	39799080	1:39799080:T:C									0.00425184	-2.46163e-05	-0.00427645
chr1	39799095	1:39799095:G:C									0.00092387	-0.003079	-0.00400287
chr1	39799406	1:39799406:T:C	EBF	1	-4	9	0.705651	-0.22652	0.0240889	0.00589085	0.0657102	0.0250527	-0.0406574
chr1	39799421	1:39799421:C:A									0.0645133	0.0168933	-0.0476201
chr1	39799453	1:39799453:T:C									0.0211039	0.017497	-0.00360686
chr1	39799477	1:39799477:C:T									0.0192337	0.014394	-0.00483972
chr1	39799531	1:39799531:C:A									0.00221974	-0.00561261	-0.00783235
chr1	39799693	1:39799693:A:T									-0.000736658	-0.0033434	-0.00260674
chr1	39799827	1:39799827:C:CCT									0.0270852	0.0082776	-0.0188076
chr1	39799850	1:39799850:G:A									0.0319932	0.00764692	-0.0243463
chr1	39799911	1:39799911:C:T									-0.00159895	-0.000627398	0.000971556
chr1	39977351	1:39977351:T:TA									0.0565069	0.120069	0.0635619
chr1	39977384	1:39977384:A:C	RUNX	1	-3	7	0.466439	0.955526	0.00582612	0.0748292	0.0544759	0.194222	0.139746
chr1	39977699	1:39977699:CTT:C	IRF_3	1	-2	14	0.45026	0.715278	0.00482297	0.00682616	0.0117463	0.0147068	0.00296044
chr1	52927237	1:52927237:A:G	SP	1	0	11	0.929391	0.762745	0.0383463	0.019364	0.0819264	0.0362899	-0.0456365
chr1	52927237	1:52927237:A:G	SP	2	-5	11	0.818033	0.520261	0.0345097	0.0137086	0.0819264	0.0362899	-0.0456365
chr1	58392177	1:58392177:G:C									-0.00416881	0.00277858	0.00694739
chr1	64134611	1:64134611:A:G	RUNX	1	-1	7	0.879632	0.848352	0.056076	0.0325632	0.14452	0.12004	-0.0244799
chr1	64134748	1:64134748:CTT:C									0.00448978	0.0012393	-0.00325048
chr1	66301097	1:66301097:C:T									0.00538576	0.0269748	0.021589
chr1	66301115	1:66301115:A:G									0.0239098	0.0512139	0.0273042
chr1	66301190	1:66301190:A:AT									-0.00876533	-0.00277394	0.00599139
chr1	66301445	1:66301445:A:G									-0.00342756	0.000282655	0.00371022
chr1	66301484	1:66301484:T:C									0.00238389	-0.000694333	-0.00307822
chr1	77926761	1:77926761:G:A									-0.0169724	-0.00883469	0.00813773
chr1	77927603	1:77927603:T:A									-0.023823	-0.0203329	0.00349009
chr1	77927606	1:77927606:G:C									-0.0236382	-0.0213476	0.00229055
chr1	81729868	1:81729868:C:A									0	0	0
chr1	81730075	1:81730075:G:T									-5.96038e-08	-1.37091e-06	-1.3113e-06
chr1	81730520	1:81730520:C:T									0.00279367	0.0183506	0.0155569
chr1	81730637	1:81730637:T:C									0.000801205	0.00124502	0.000443815
chr1	81730648	1:81730648:G:T									0.00474745	0.00488406	0.000136614
chr1	81730867	1:81730867:C:T									-0.00538438	-0.00255996	0.00282443
chr1	81731058	1:81731058:G:C	RUNX	1	-4	7	0.824819	-0.189925	0.00349605	0.00149864	0.00677067	-0.00667351	-0.0134442
chr1	81731127	1:81731127:G:A									0.000616074	-0.00117731	-0.00179338
chr1	81731189	1:81731189:A:T									0.00145471	0.000537752	-0.00091696
chr1	81731504	1:81731504:C:CT									0.000927212	0.00299537	0.00206816
chr1	81731642	1:81731642:G:A									-0.00143349	-0.00369686	-0.00226337
chr1	84944861	1:84944861:C:T	CTCF	1	-11	13	-0.593041	0.73841	0.00635594	0.056661	-0.00764662	0.062576	0.0702226
chr1	84998826	1:84998826:T:C									-0.000962139	-0.00669372	-0.00573158
chr1	84999053	1:84999053:C:G									-0.00119114	-0.000544667	0.000646473
chr1	84999160	1:84999160:T:A									-0.0161448	-0.0139737	0.00217103
chr1	86866057	1:86866057:C:A									0.00197959	0.00111735	-0.000862243
chr1	86866278	1:86866278:T:C									-0.0111815	0.000987648	0.0121692
chr1	86866499	1:86866499:G:A									0.104806	0.118962	0.0141566
chr1	88867874	1:88867874:C:T									0.00317991	0.00206125	-0.00111866
chr1	88868127	1:88868127:G:A									-0.00170428	-0.00318378	-0.00147951
chr1	88868398	1:88868398:A:AATAC									-0.00401992	-0.00287569	0.00114423
chr1	88868511	1:88868511:C:CATGT									-0.00624585	-0.00574869	0.000497161
chr1	88868845	1:88868845:A:C									0.00189793	0.00163019	-0.000267745
chr1	88868925	1:88868925:C:G									0.00110769	-0.00110525	-0.00221294
chr1	92080411	1:92080411:G:T									0.0183727	0.0219855	0.00361283
chr1	93181160	1:93181160:T:TAAAAAAAA									0.000606595	-0.00194252	-0.00254911
chr1	94854725	1:94854725:G:C									0.00265259	-0.00135547	-0.00400806
chr1	94855162	1:94855162:T:C									-0.00570721	-0.00395942	0.00174779
chr1	111216002	1:111216002:TTCTCTC:T									0.0396734	0.0264103	-0.0132631
chr1	111216453	1:111216453:G:A									-0.00879628	-0.00744253	0.00135375
chr1	111228966	1:111228966:A:G									0.000550866	0.000606835	5.5969e-05
chr1	111229637	1:111229637:A:G									0.0208927	-0.000222433	-0.0211151
chr1	111229639	1:111229639:A:G	RUNX	1	-1	7	0.799532	0.352872	0.00620102	0.00124627	0.0176356	-0.000688064	-0.0183237
chr1	111229660	1:111229660:C:A	PAX_2	1	-7	22	0.709084	-0.0633371	0.017535	0.0135035	0.0215501	-0.0116899	-0.03324
chr1	111230252	1:111230252:A:AT									-0.00840271	0.00256819	0.0109709
chr1	116738860	1:116738860:T:A									0.0148227	0.0378823	0.0230596
chr1	116739129	1:116739129:C:G									-0.0146999	-0.0117137	0.0029862
chr1	121016831	1:121016831:G:GC									-0.00136554	-0.0060004	-0.00463485
chr1	121016839	1:121016839:A:AAACC									-0.00263143	-0.00701332	-0.00438189
chr1	121016848	1:121016848:C:T									-0.00483996	-0.0092994	-0.00445944
chr1	121016925	1:121016925:G:A									-0.00208372	0.00702506	0.00910878
chr1	121516802	1:121516802:G:GCTCT									0.0467627	0.0465683	-0.00019439
chr1	121516969	1:121516969:AT:A									0.00657308	0.00931734	0.00274426
chr1	143729241	1:143729241:T:C									-0.00300473	-0.00143784	0.00156689
chr1	143885089	1:143885089:T:A									0.137965	0.116418	-0.0215467
chr1	143885155	1:143885155:A:C									0.0163819	0.0251384	0.00875648
chr1	149607153	1:149607153:G:A									-0.00197607	-0.000803352	0.00117272
chr1	155745850	1:155745850:G:A									0.0275328	0.0264997	-0.00103308
chr1	155858637	1:155858637:G:GTT									-0.000798881	-0.000685453	0.000113428
chr1	155859720	1:155859720:C:T									-0.00204319	-0.00136334	0.000679851
chr1	159821674	1:159821674:G:C	CTCF	1	-4	13	0.765121	0.888675	0.0608431	0.229202	0.0902512	0.291912	0.201661
chr1	161663802	1:161663802:T:C									-0.00371986	-0.00528228	-0.00156241
chr1	162361831	1:162361831:A:G	IRF_1	1	-6	9	0.883807	0.724381	0.0164795	0.00572711	0.00217288	-0.00722933	-0.00940222
chr1	162361831	1:162361831:A:G	IRF_2	2	-5	10	0.752445	0.650517	0.0165645	0.00552732	0.00217288	-0.00722933	-0.00940222
chr1	165686123	1:165686123:T:C									-0.000398159	-0.000721573	-0.000323415
chr1	165686506	1:165686506:T:G									0.0077458	0.00653905	-0.00120675
chr1	165686507	1:165686507:GTT:G									0.00665617	0.00543064	-0.00122553
chr1	165686518	1:165686518:T:A									0.00737125	0.00314277	-0.00422847
chr1	165686579	1:165686579:G:A									-0.00237036	-0.00516987	-0.00279951
chr1	165686867	1:165686867:C:T	ETS_1	1	-8	9	0.867549	0.652938	0.0669177	0.0487804	0.178218	0.137225	-0.040993
chr1	165686867	1:165686867:C:T	IRF_1	2	-3	9	0.866577	0.697902	0.103607	0.0755901	0.178218	0.137225	-0.040993
chr1	165686867	1:165686867:C:T	ETS_5	3	-7	8	0.848949	0.702161	0.066618	0.0470266	0.178218	0.137225	-0.040993
chr1	165686867	1:165686867:C:T	IRF_2	4	-5	10	0.828057	0.676472	0.114044	0.0814343	0.178218	0.137225	-0.040993
chr1	165686867	1:165686867:C:T	ETS_2	5	-6	9	0.718215	0.553905	0.0960236	0.0671301	0.178218	0.137225	-0.040993
chr1	165686995	1:165686995:C:T									-0.0043695	-0.00792795	-0.00355846
chr1	165687142	1:165687142:G:C									-0.0148312	-0.00585723	0.00897396
chr1	166489771	1:166489771:TGA:T									-0.00631666	-0.00725085	-0.000934186
chr1	166490048	1:166490048:G:A									0.000132617	-0.00136781	-0.00150042
chr1	166490193	1:166490193:C:T									-0.00507314	-0.00435614	0.000716993
chr1	170661118	1:170661118:G:T									-0.000440239	0.00162518	0.00206542
chr1	170661923	1:170661923:CT:C									-0.000810742	-0.00032103	0.000489712
chr1	170661960	1:170661960:GA:G									0.000244498	0.000225783	-1.87152e-05
chr1	175252522	1:175252522:T:C									-0.00267893	0.000220954	0.00289989
chr1	175252738	1:175252738:T:G	IRF_1	1	-2	9	0.875389	0.733332	0.120632	0.0200143	0.19916	0.0556806	-0.14348
chr1	175252738	1:175252738:T:G	IRF_2	2	-1	10	0.768108	0.734751	0.118987	0.0212159	0.19916	0.0556806	-0.14348
chr1	175252798	1:175252798:T:C	AP1	1	-7	8	0.751036	0.425815	0.0238571	0.0129449	0.095401	0.071314	-0.024087
chr1	175252986	1:175252986:G:A									0.00113267	-0.00128853	-0.0024212
chr1	177800364	1:177800364:T:A									-0.00032413	9.7751e-06	0.000333905
chr1	177800552	1:177800552:G:T									0.00373411	-0.024307	-0.0280411
chr1	180952872	1:180952872:T:C									0	0	0
chr1	180953671	1:180953671:G:A									0.000548781	-0.000788689	-0.00133747
chr1	180954016	1:180954016:GCCC:G									0.00023061	0.00146359	0.00123298
chr1	180954099	1:180954099:A:G									-0.00225055	-0.00298119	-0.000730636
chr1	180954451	1:180954451:C:T									0.00110222	0.0106784	0.00957614
chr1	181430143	1:181430143:A:G									-0.00610006	0.00183689	0.00793695
chr1	181430482	1:181430482:G:T									0.0152812	0.0519336	0.0366524
chr1	181430507	1:181430507:G:A	NFKB	1	-4	10	-0.0524021	0.861555	0.00306302	0.0210647	0.00923502	0.0555339	0.0462988
chr1	181430507	1:181430507:G:A	NFKB	2	-5	10	-0.0268379	0.700566	0.0030387	0.0202293	0.00923502	0.0555339	0.0462988
chr1	181430547	1:181430547:G:A									-0.0042401	-0.0262182	-0.0219781
chr1	181430639	1:181430639:G:A									-0.00177574	-0.00416308	-0.00238734
chr1	181430744	1:181430744:C:T									-0.000133934	-0.00372088	-0.00358695
chr1	187072695	1:187072695:T:C									-0.000915168	0.00205255	0.00296771
chr1	187072712	1:187072712:T:C	ETS_5	1	-5	8	-0.0348797	0.705531	0.000302672	0.00135213	-0.00120699	0.00140232	0.00260931
chr1	187073379	1:187073379:G:C									-0.00288332	-0.00153262	0.0013507
chr1	192378850	1:192378850:T:TGAGATTCCC									-0.000419024	-0.00119954	-0.000780519
chr1	192378972	1:192378972:A:T									0.0134459	0.0266918	0.0132459
chr1	192544835	1:192544835:CA:C									-0.00157428	-0.0111946	-0.0096203
chr1	193216999	1:193216999:GCTGGAAGCA:G									0.00129462	-0.00886411	-0.0101587
chr1	193217132	1:193217132:T:C									0.0785944	0.0993718	0.0207773
chr1	193241285	1:193241285:G:A	RUNX	1	-1	7	0.929955	0.761075	0.0680046	0.0132866	0.111321	0.00412349	-0.107198
chr1	193241433	1:193241433:G:A									-0.0125188	-0.00390571	0.00861311
chr1	193242078	1:193242078:A:G									-0.000755667	-0.000704228	5.14384e-05
chr1	202165550	1:202165550:T:G									-0.00458282	-0.000484466	0.00409835
chr1	202165846	1:202165846:G:A									0.0002774	0.000304937	2.75375e-05
chr1	204412224	1:204412224:G:A									-0.00834662	-0.00813103	0.00021559
chr1	207863870	1:207863870:CG:C									-0.00132948	-0.000684023	0.000645459
chr1	207864057	1:207864057:C:A									0.0281455	0.0964576	0.0683121
chr1	207864080	1:207864080:A:G									0.0662659	0.172089	0.105823
chr1	208603916	1:208603916:A:T									0.000757039	0.00111496	0.000357924
chr1	208604404	1:208604404:G:A	AP1	1	-6	8	0.121685	0.745588	0.0022186	0.00506699	0.0109486	0.0121583	0.0012097
chr1	208604550	1:208604550:A:G	AP1	1	-3	8	0.638	0.872288	0.0196409	0.0660591	0.205843	0.247546	0.0417037
chr1	212794529	1:212794529:G:T									0.00196159	0.00291419	0.000952599
chr1	220363965	1:220363965:A:T									0.00339241	-0.00722342	-0.0106158
chr1	220363978	1:220363978:C:G									0.00711306	-0.007317	-0.0144301
chr1	220364406	1:220364406:T:TCAAAA	IRF_3	1	5	14	0.718837	0.572961	0.00769508	0.00238252	0.0110815	0.00411689	-0.00696456
chr1	220718075	1:220718075:G:A	IRF_1	1	-4	9	0.597345	0.900998	0.00768095	0.0559283	0.0138787	0.0730492	0.0591705
chr1	220718075	1:220718075:G:A	IRF_2	2	-6	10	0.556427	0.766035	0.00629162	0.0556729	0.0138787	0.0730492	0.0591705
chr1	220887774	1:220887774:C:A									0.00356107	-0.00296092	-0.00652199
chr1	220887821	1:220887821:A:C									-0.00432891	-0.00653362	-0.00220472
chr1	220887912	1:220887912:C:T	RUNX	1	-2	7	0.80981	0.502866	0.00342071	0.00127012	0.00145239	-7.68884e-05	-0.00152928
chr1	222814967	1:222814967:CGGG:C									-0.00121325	0.00349493	0.00470819
chr1	226160091	1:226160091:T:G									0.00378764	0.00775671	0.00396907
chr1	226160304	1:226160304:C:G									0.00655829	-0.0057996	-0.0123579
chr1	228212945	1:228212945:T:C									-0.000795602	-0.00230485	-0.00150925
chr1	228212952	1:228212952:A:T									-0.00098604	-0.00212509	-0.00113905
chr1	228213855	1:228213855:A:G									0.00723178	0.0124944	0.00526261
chr1	228213886	1:228213886:G:T									0.019944	0.0192065	-0.000737542
chr1	228213887	1:228213887:A:C									0.0209972	0.0187989	-0.00219833
chr1	228213931	1:228213931:G:C									0.0158013	0.0067923	-0.009009
chr1	230868685	1:230868685:T:C									-0.00132239	-0.0112774	-0.00995498
chr1	230868725	1:230868725:C:T									0.00433683	-0.0169294	-0.0212662
chr1	230869142	1:230869142:T:C									-0.00102347	-0.0015291	-0.000505627
chr1	234326342	1:234326342:A:G	EGR1	1	-7	9	-0.398325	0.703286	0.00317675	0.0044663	-0.00789153	0.0204139	0.0283055
chr1	234326667	1:234326667:G:C									-0.00319516	0.00204557	0.00524073
chr1	234641100	1:234641100:G:C									-0.000385225	-0.000421584	-3.6359e-05
chr1	234641118	1:234641118:A:G									-0.000250638	-0.000252784	-2.14584e-06
chr1	234641347	1:234641347:G:A									-0.00165564	-0.000392022	0.00126362
chr1	234642066	1:234642066:G:A	SP	1	-6	11	-0.0838781	0.820756	0.00285393	0.0254412	-0.00427073	0.0157645	0.0200353
chr1	234642066	1:234642066:G:A	EGR1	2	-7	9	-0.231273	0.780937	0.00249726	0.0227022	-0.00427073	0.0157645	0.0200353
chr1	234642144	1:234642144:C:T	AP1	1	-4	8	0.110088	0.850983	0.00105214	0.057149	0.00467449	0.0879958	0.0833213
chr1	234642144	1:234642144:C:T	AP1	2	-5	8	0.0169594	0.70207	0.000767947	0.0613747	0.00467449	0.0879958	0.0833213
chr1	235100298	1:235100298:C:T									0.0143363	0.0307607	0.0164244
chr1	235972196	1:235972196:T:A									-0.00105136	-0.00542241	-0.00437105
chr1	235972381	1:235972381:T:C									0.00308388	0.000212189	-0.00287169
chr1	236465697	1:236465697:A:G									-0.00686419	-0.00725967	-0.000395473
chr1	236465834	1:236465834:C:A	RUNX	1	-1	7	0.925038	0.684103	0.0223532	0.00260544	0.0268676	0.00391418	-0.0229534
chr1	236466439	1:236466439:A:AC									-0.0200371	-0.00986224	0.0101749
chr1	236466442	1:236466442:A:AC									-0.0207642	-0.0107439	0.0100203
chr1	241810954	1:241810954:C:T									-0.000113723	-0.003474	-0.00336027
chr1	241811251	1:241811251:A:G	ETS_4	1	-1	11	0.76836	0.818134	0.031939	0.0559917	0.0689553	0.0993372	0.0303819
chr1	241811251	1:241811251:A:G	IRF_1	2	-5	9	0.370293	0.756729	0.0130753	0.0247644	0.0689553	0.0993372	0.0303819
chr1	241989148	1:241989148:A:G									-0.0197336	-0.0055772	0.0141564
chr1	241989239	1:241989239:G:A									0.0460415	0.0222346	-0.0238069
chr1	241989251	1:241989251:G:A									0.138717	0.0721748	-0.0665423
chr1	241989253	1:241989253:T:G									0.138606	0.0705707	-0.0680353
chr1	243101449	1:243101449:G:A									-0.00286275	0.00283241	0.00569516
chr1	243101798	1:243101798:A:T									0.168889	0.271211	0.102322
chr1	243101804	1:243101804:GCCCTTGTGA:G	CRE	1	32	8	0.936808	0	0.0219641	0	0.216064	0.262557	0.0464925
chr1	243101804	1:243101804:GCCCTTGTGA:G	CRE	2	7	8	0.906637	0	0.0349712	0	0.216064	0.262557	0.0464925
chr1	243101804	1:243101804:GCCCTTGTGA:G	EBOX_1	3	32	9	0.734283	0	0.0229244	0	0.216064	0.262557	0.0464925
chr1	243101804	1:243101804:GCCCTTGTGA:G	EBOX_1	4	31	9	0.707334	0	0.0221477	0	0.216064	0.262557	0.0464925
chr1	245952700	1:245952700:A:G	IRF_1	1	-1	9	0.755272	0.498401	0.00141662	0.00102961	-0.0020414	-0.00292814	-0.000886737
chr1	245952850	1:245952850:T:C									0.00153583	-0.000325379	-0.00186121
chr1	245952893	1:245952893:T:G									-0.00172353	-0.000230254	0.00149327
chr1	247126288	1:247126288:C:G									0.0368433	0.0650815	0.0282381
chr1	247172020	1:247172020:C:T									0.0698716	0.0758339	0.00596223
chr1	247476176	1:247476176:G:C									-0.00673902	-0.0253953	-0.0186563
chr1	247476585	1:247476585:G:T	ETS_4	1	-8	11	0.703197	0.643039	0.0725233	0.0292487	0.187359	0.108751	-0.0786081
chr1	247476755	1:247476755:A:G									-0.00436133	0.00148123	0.00584256
chr1	247476776	1:247476776:C:G									-0.00580537	0.00161869	0.00742406
chr1	247476818	1:247476818:T:TA									-0.000515221	-0.00787961	-0.00736439
chr1	247476841	1:247476841:A:C									-0.010149	-0.00419706	0.00595194
chr1	248434923	1:248434923:G:A									-0.00842095	-0.00411201	0.00430894
chr1	248434932	1:248434932:G:GTGCC	EGR1	1	-4	9	0.324149	0.735195	0.00176412	0.00451034	-0.0265294	-0.00562716	0.0209022
chr1	248434937	1:248434937:G:GGGA	EGR1	1	-8	9	0.266734	0.735195	0.00186521	0.00451034	-0.0226169	-0.00432354	0.0182933
chr1	248435019	1:248435019:C:T									0.000580371	0.00568707	0.0051067
chr1	248435041	1:248435041:T:G									0.00157761	0.010578	0.00900042
chr1	248435150	1:248435150:AAC:A									0.0173126	0.0183608	0.00104821
chr1	248435157	1:248435157:G:A									0.00553624	0.012782	0.00724579
chr1	248438761	1:248438761:C:T									0.00419288	0.0113204	0.00712753
chr1	248438762	1:248438762:T:C									0.00547795	0.0125659	0.00708795
chr1	248439567	1:248439567:T:C									0.00227076	-0.00370753	-0.00597828
chr1	248439590	1:248439590:T:C									-0.00319719	-0.00376815	-0.00057095
chr1	248439644	1:248439644:C:T									0.00074494	0.000334263	-0.000410678
chr1	248442619	1:248442619:C:G									-0.00209749	-0.00456262	-0.00246513
chr1	248442634	1:248442634:T:C									-0.00239414	-0.00404	-0.00164587
chr1	248442845	1:248442845:A:ATTTT									-0.00367701	-0.00552154	-0.00184453
chr1	248442972	1:248442972:G:T									-0.0245404	-0.0364721	-0.0119317
chr1	248481632	1:248481632:C:A									0.000800848	0.000198423	-0.000602425
chr1	248481708	1:248481708:C:A									-0.00104058	-5.94262e-05	0.000981151
chr1	248482015	1:248482015:G:T									0.000773133	-0.0022915	-0.00306463
chr1	248482322	1:248482322:C:T									-0.00634522	-0.0149442	-0.00859895
chr1	248482363	1:248482363:G:A									0.00908429	-0.0164327	-0.025517
chr1	248482502	1:248482502:G:A									0.00257665	-0.00187552	-0.00445217
chr10	1668483	10:1668483:G:A									-0.0172756	-0.0166812	0.000594349
chr10	1668535	10:1668535:G:A									0.0179843	0.00200301	-0.0159812
chr10	1668650	10:1668650:T:C									0.000339926	0.00264084	0.00230092
chr10	5384087	10:5384087:TACAC:T									0.00456035	0.00335162	-0.00120873
chr10	6050481	10:6050481:A:G									-9.52493e-05	-0.00152045	-0.00142521
chr10	6051510	10:6051510:TA:T									0.0123065	0.00849915	-0.00380737
chr10	11079752	10:11079752:C:CCT									0.000125051	0.000102699	-2.23518e-05
chr10	11080044	10:11080044:T:C									0.000926912	-3.85647e-05	-0.000965477
chr10	11080333	10:11080333:A:AG									-0.00513595	-0.0121648	-0.00702882
chr10	11080672	10:11080672:C:A	NFKB	1	-3	10	0.485303	0.804489	0.00793617	0.0539246	0.0158189	0.0734002	0.0575812
chr10	12053730	10:12053730:A:G	AP1	1	-2	8	0.708759	0.780036	0.00278753	0.0120668	0.0238876	0.0347729	0.0108853
chr10	12054127	10:12054127:G:A									0.00789141	-0.00898462	-0.016876
chr10	12349070	10:12349070:A:ACCC	SP	1	1	11	0.689896	0.755262	0.0048449	0.00613069	0.00729191	0.00397926	-0.00331265
chr10	12349070	10:12349070:A:ACCC	SP	2	2	11	0.701706	0.750058	0.00510454	0.00587993	0.00729191	0.00397926	-0.00331265
chr10	12349070	10:12349070:A:ACCC	SP	3	-2	11	0.711227	0.567139	0.0054698	0.00419408	0.00729191	0.00397926	-0.00331265
chr10	13987313	10:13987313:T:A									0.00557166	0.00588523	0.00031357
chr10	13987639	10:13987639:G:A	AP1	1	-7	8	0.820764	0.933858	0.0286198	0.0920677	0.196633	0.231472	0.0348396
chr10	13987639	10:13987639:G:A	AP1	2	-6	8	0.661608	0.873479	0.0310269	0.0938797	0.196633	0.231472	0.0348396
chr10	13987682	10:13987682:G:A									0.0947231	0.0813857	-0.0133374
chr10	13987701	10:13987701:G:A	RUNX	1	-6	7	0.714692	0.821216	0.0130675	0.0377412	0.0381191	0.032297	-0.00582208
chr10	13987742	10:13987742:T:C									0.00205899	0.00739263	0.00533364
chr10	13987875	10:13987875:T:C									-0.0030067	0.00232506	0.00533175
chr10	13987895	10:13987895:C:T									-0.00810379	0.00336623	0.01147
chr10	14019919	10:14019919:G:A									-0.00329948	0.00111616	0.00441564
chr10	14020192	10:14020192:G:A									0.000580072	0.00864988	0.00806981
chr10	14020414	10:14020414:G:T									-0.00266218	-0.00345445	-0.000792265
chr10	14185417	10:14185417:G:C									-0.00818461	-0.00127304	0.00691157
chr10	14185492	10:14185492:T:C									-0.00863385	-0.0119382	-0.00330436
chr10	14185497	10:14185497:C:T									-0.00994539	-0.0133721	-0.00342673
chr10	14185499	10:14185499:T:C									-0.00965357	-0.0136447	-0.00399118
chr10	14185503	10:14185503:G:A									-0.00962889	-0.0140617	-0.00443279
chr10	14185551	10:14185551:G:A									0.00153303	-0.0117832	-0.0133162
chr10	14185577	10:14185577:G:A									0.00223762	-0.00766355	-0.00990116
chr10	14185617	10:14185617:GAT:G									-0.0030489	0.000631808	0.0036807
chr10	14185779	10:14185779:C:A									-0.00847941	-0.0042907	0.00418871
chr10	14185809	10:14185809:A:G									-0.00628036	-0.00331074	0.00296962
chr10	14185909	10:14185909:G:T									-0.00658011	-0.0103599	-0.00377983
chr10	14698345	10:14698345:A:C									0.00282115	8.01084e-05	-0.00274104
chr10	14698963	10:14698963:T:C	NFKB	1	-8	10	-0.640753	0.881491	0.0022229	0.0616612	-0.00647354	0.0900271	0.0965007
chr10	14698963	10:14698963:T:C	NFKB	2	-7	10	-0.488382	0.73182	0.001836	0.0620236	-0.00647354	0.0900271	0.0965007
chr10	17989524	10:17989524:C:T									-0.00394434	-0.00203616	0.00190819
chr10	17989607	10:17989607:GT:G									0.0131015	0.00998418	-0.00311727
chr10	17989896	10:17989896:A:G									0.0197293	0.0240639	0.00433468
chr10	17990053	10:17990053:G:A									0.11717	0.121619	0.00444818
chr10	17990265	10:17990265:G:A									-0.00293761	-0.00138134	0.00155627
chr10	18457098	10:18457098:G:GT	EGR1	1	-1	9	0.842464	0.417431	0.0176339	0.00183147	0.0373223	0.014549	-0.0227733
chr10	18457098	10:18457098:G:GT	RUNX	2	-1	7	0.792681	0.635889	0.0161276	0.00120109	0.0373223	0.014549	-0.0227733
chr10	19994048	10:19994048:G:A	IRF_1	1	-8	9	0.767466	0.739345	0.0145439	0.0102981	0.00694055	-0.00238865	-0.0093292
chr10	19994159	10:19994159:G:T									0.0216149	0.0404513	0.0188364
chr10	19994274	10:19994274:TTTA:T									0.00451964	0.00477034	0.000250698
chr10	19994456	10:19994456:A:G									-0.0057292	-0.00415611	0.00157309
chr10	19994704	10:19994704:C:T									-0.00513643	-0.00557387	-0.000437438
chr10	19994753	10:19994753:T:G									-0.0034591	-0.00506812	-0.00160903
chr10	19994755	10:19994755:G:T									-0.00292695	-0.00417662	-0.00124967
chr10	19994757	10:19994757:G:T									-0.00190729	-0.00330955	-0.00140226
chr10	19994759	10:19994759:G:T									-0.000798465	-0.00270796	-0.00190949
chr10	24887464	10:24887464:TC:T									0.00654997	-0.00159716	-0.00814713
chr10	24887471	10:24887471:T:A									0.00304277	-0.000421763	-0.00346453
chr10	24888066	10:24888066:T:C									-0.00385584	-0.0135104	-0.00965456
chr10	24888127	10:24888127:C:T									0.0197164	0.0149937	-0.00472273
chr10	26447285	10:26447285:G:A									-0.000629902	0.00186062	0.00249052
chr10	26447311	10:26447311:T:C									0.000245451	-0.00124741	-0.00149286
chr10	26447330	10:26447330:G:A									0.00291914	0.000428556	-0.00249058
chr10	26447439	10:26447439:C:T									0.0154999	0.0227571	0.00725718
chr10	26447549	10:26447549:C:T									0.0740261	0.146537	0.0725105
chr10	27319909	10:27319909:C:T									0.00335145	0.00073409	-0.00261736
chr10	27320187	10:27320187:GGTCTGCTGC:G									-0.005059	-0.00250745	0.00255155
chr10	27320204	10:27320204:AATCT:A									-0.00414729	-0.00329924	0.000848057
chr10	27320209	10:27320209:GCTCT:G									-0.00464839	-0.00308204	0.00156635
chr10	27320216	10:27320216:AAGGAAGGGC:A									-0.00904709	-0.00284857	0.00619852
chr10	27320231	10:27320231:TCTC:T									-0.00818265	-0.00338781	0.00479484
chr10	27320236	10:27320236:CATCTTCCTA:C									-0.0109959	-0.00346696	0.0075289
chr10	27320254	10:27320254:TCC:T									-0.00617558	-0.00219768	0.00397789
chr10	27354858	10:27354858:C:T	IRF_1	1	-1	9	0.428448	0.825465	0.0095926	0.0275425	0.0351263	0.0575142	0.0223879
chr10	27354913	10:27354913:T:C	ETS_1	1	-8	9	0.868692	0.767019	0.0314741	0.0126061	0.0482268	0.018854	-0.0293729
chr10	27354913	10:27354913:T:C	ETS_4	2	-7	11	0.762253	0.599159	0.0347252	0.0144486	0.0482268	0.018854	-0.0293729
chr10	30752051	10:30752051:A:G	CTCF	1	-10	13	0.62336	0.809004	0.00405079	0.151649	0.00589818	0.163084	0.157186
chr10	30783310	10:30783310:C:T									0.0248505	-0.00405583	-0.0289063
chr10	30783610	10:30783610:T:C	SP	1	-4	11	0.703716	0.570719	0.000597179	0.000312865	-0.0002321	0.00128585	0.00151795
chr10	31090917	10:31090917:T:A	RUNX	1	-1	7	0.944213	-0.190473	0.012155	0.00134939	0.0184008	-0.00497961	-0.0233804
chr10	31091034	10:31091034:A:T	AP1	1	0	8	0.134649	0.700128	0.00684333	0.00930631	0.0428177	0.0374688	-0.0053489
chr10	31150030	10:31150030:A:T									0.0541793	0.00940447	-0.0447748
chr10	31150274	10:31150274:C:T									0.0128511	0.0429931	0.0301421
chr10	34814756	10:34814756:G:A									-0.00337583	-0.00148201	0.00189382
chr10	34815218	10:34815218:T:G									-0.00177294	-0.00240433	-0.000631392
chr10	34815337	10:34815337:CGGGAGGGGA:C									0.0337157	0.00496107	-0.0287546
chr10	34815718	10:34815718:T:C									0.00845688	0.0165108	0.00805391
chr10	43362345	10:43362345:C:G	ETS_5	1	-1	8	0.885203	0.612528	0.0150671	0.00774717	0.0648072	0.0619918	-0.00281542
chr10	43362345	10:43362345:C:G	ETS_1	2	-1	9	0.775749	0.377823	0.0155547	0.00822711	0.0648072	0.0619918	-0.00281542
chr10	43362345	10:43362345:C:G	ETS_4	3	0	11	0.705695	0.393785	0.0155326	0.0087688	0.0648072	0.0619918	-0.00281542
chr10	44878549	10:44878549:ATT:A									0.00687331	0.0114207	0.00454742
chr10	44878650	10:44878650:T:C									-0.00541604	-0.00401604	0.00139999
chr10	44878810	10:44878810:G:GC									0.0121861	0.0218743	0.0096882
chr10	45330660	10:45330660:G:A									-0.00300074	-0.00457907	-0.00157833
chr10	45330731	10:45330731:G:T									-0.000391424	-0.000552357	-0.000160933
chr10	45330896	10:45330896:G:A									-0.00368666	-0.00137812	0.00230855
chr10	45330919	10:45330919:CCGTGG:C									-0.00253802	-0.00165099	0.000887035
chr10	45373441	10:45373441:G:A									-0.0012601	-0.00238443	-0.00112432
chr10	45373723	10:45373723:T:C									0.000633179	-0.0120706	-0.0127038
chr10	45374221	10:45374221:C:T									-0.00287956	0.0124539	0.0153334
chr10	45374252	10:45374252:G:C									-0.00608045	0.0062173	0.0122977
chr10	45374265	10:45374265:C:G									-0.00451487	0.00397766	0.00849253
chr10	45374300	10:45374300:C:T									-0.0099138	-0.00554782	0.00436598
chr10	45374447	10:45374447:A:G									-0.000588892	0.00271202	0.00330091
chr10	45374455	10:45374455:A:G									-0.00106489	0.00259602	0.00366092
chr10	45374572	10:45374572:A:C									0.00106913	0.00281191	0.00174278
chr10	45374693	10:45374693:T:G									-0.00235307	-0.000918627	0.00143445
chr10	45374857	10:45374857:T:G									0.000615776	-0.00147319	-0.00208896
chr10	45761538	10:45761538:T:C									-0.010418	-0.00354719	0.00687081
chr10	45761847	10:45761847:G:T									-0.0140078	-0.0139731	3.46733e-05
chr10	45761860	10:45761860:G:A									0.0126561	0.0153753	0.0027192
chr10	46092447	10:46092447:T:A									-0.00391132	-5.01906e-05	0.00386113
chr10	46092487	10:46092487:G:A									-0.00286937	0.00418102	0.00705039
chr10	46092644	10:46092644:C:T	IRF_1	1	-6	9	0.715238	0.758374	0.0141053	0.0207763	0.0580863	0.0600718	0.00198551
chr10	46092644	10:46092644:C:T	ETS_4	2	-5	11	0.495763	0.716696	0.0145556	0.0210489	0.0580863	0.0600718	0.00198551
chr10	46093020	10:46093020:C:G	ETS_5	1	-2	8	0.282803	0.818981	0.000797808	0.0108568	0.00074768	0.0163158	0.0155681
chr10	46093020	10:46093020:C:G	ETS_1	2	-3	9	0.249563	0.74229	0.000824093	0.0112736	0.00074768	0.0163158	0.0155681
chr10	46093020	10:46093020:C:G	ETS_4	3	-6	11	0.271013	0.718258	0.00103319	0.0118642	0.00074768	0.0163158	0.0155681
chr10	46093210	10:46093210:G:T									-0.00108123	-0.00139678	-0.000315546
chr10	46093248	10:46093248:T:A									0.000589372	0.00196576	0.00137639
chr10	46093270	10:46093270:C:A									-0.0026083	0.00133777	0.00394607
chr10	46093386	10:46093386:T:A									-0.00314957	-0.00191236	0.00123721
chr10	46106042	10:46106042:C:G									-0.0112783	-0.0213068	-0.0100285
chr10	46106155	10:46106155:A:G									0.0130041	0.00510394	-0.00790013
chr10	46106220	10:46106220:TGGGGCCAGG:T									-0.0046581	0.000356615	0.00501472
chr10	46106429	10:46106429:A:C									-0.024952	-0.00233608	0.022616
chr10	46106452	10:46106452:G:C									-0.00510609	0.00175405	0.00686013
chr10	46106455	10:46106455:G:A									-0.00339412	0.00121749	0.0046116
chr10	46106521	10:46106521:T:C									0.00105983	0.00595236	0.00489253
chr10	46106543	10:46106543:T:C									-0.00167114	-0.000342787	0.00132835
chr10	46106565	10:46106565:A:G									-0.0043701	-0.00244576	0.00192434
chr10	46106598	10:46106598:C:T									-0.000820048	-0.00574273	-0.00492268
chr10	46106607	10:46106607:G:A									0.000280914	-0.0110353	-0.0113162
chr10	46106636	10:46106636:C:G									0.00658149	-0.000925481	-0.00750697
chr10	46106664	10:46106664:G:C	ETS_5	1	-2	8	0.91846	0.362654	0.0174841	0.0055402	0.104604	0.0752526	-0.0293515
chr10	46106664	10:46106664:G:C	ETS_1	2	-3	9	0.743979	0.137592	0.0182123	0.00735409	0.104604	0.0752526	-0.0293515
chr10	46107090	10:46107090:C:G									-0.000254867	-0.00240755	-0.00215268
chr10	46107284	10:46107284:G:T									0.0014869	0.000356973	-0.00112992
chr10	46268571	10:46268571:G:A									0.00358456	-0.0285054	-0.03209
chr10	46268580	10:46268580:A:C									0.0159521	0.00165935	-0.0142928
chr10	46268581	10:46268581:G:A									0.0171483	0.00314333	-0.014005
chr10	46268619	10:46268619:T:C									0.023863	0.0638785	0.0400155
chr10	46268626	10:46268626:T:C	ETS_1	1	-2	9	0.27835	0.796848	0.00588107	0.0248694	0.021679	0.0602549	0.038576
chr10	46268626	10:46268626:T:C	ETS_2	2	-4	9	0.467971	0.738666	0.00476766	0.0290723	0.021679	0.0602549	0.038576
chr10	46268626	10:46268626:T:C	ETS_5	3	-2	8	0.360951	0.729732	0.00485206	0.024651	0.021679	0.0602549	0.038576
chr10	46268654	10:46268654:A:C									0.0228663	0.0218433	-0.00102306
chr10	46268884	10:46268884:T:C									-0.00217223	0.00120038	0.00337261
chr10	46268924	10:46268924:A:G									-0.014261	0.000175714	0.0144367
chr10	46268933	10:46268933:G:A									-0.0151532	-0.00041771	0.0147355
chr4	76855052	4:76855052:T:A	IRF_1	1	-1	9	0.827451	0.61774	0.0194355	0.00376994	0.0311265	0.00741577	-0.0237107
chr4	76855052	4:76855052:T:A	IRF_2	2	-3	10	0.769367	0.542365	0.0200039	0.00393182	0.0311265	0.00741577	-0.0237107
chr4	76855052	4:76855052:T:A	IRF_1	3	-7	9	0.745039	0.213153	0.00720995	0.0020355	0.0311265	0.00741577	-0.0237107
chr4	76855155	4:76855155:ATT:A									0.0197337	0.011036	-0.00869774
chr4	76855159	4:76855159:T:G									0.0196342	0.0118855	-0.00774877
chr4	78361605	4:78361605:G:A									-0.00338691	-0.0247172	-0.0213302
chr4	78361842	4:78361842:G:A									-0.00233012	0.00679666	0.00912679
chr4	78361937	4:78361937:G:A									-0.0082888	-0.0136275	-0.00533874
chr4	78361938	4:78361938:T:A									-0.00828689	-0.0134935	-0.00520665
chr4	78362249	4:78362249:T:C									-0.00231117	-0.00175071	0.000560462
chr4	78362397	4:78362397:T:C									-0.00102121	-0.0179196	-0.0168984
chr4	78362441	4:78362441:A:G									-0.000604332	-0.0105953	-0.00999093
chr4	78362489	4:78362489:G:T									-0.0011369	-0.00519007	-0.00405317
chr4	78362557	4:78362557:A:T									-0.000510273	-0.000911951	-0.000401678
chr4	80072970	4:80072970:C:T									-2.9569e-07	-0.0011012	-0.0011009
chr4	81930640	4:81930640:T:C									0.0381043	0.0347679	-0.00333636
chr4	81930708	4:81930708:G:T	IRF_3	1	-13	14	0.626317	0.785248	0.0726385	0.098863	0.123272	0.19043	0.0671577
chr4	81930708	4:81930708:G:T	IRF_3	2	-7	14	0.354293	0.746904	0.0482139	0.0764451	0.123272	0.19043	0.0671577
chr4	81930708	4:81930708:G:T	RUNX	3	-3	7	0.274601	0.719773	0.0168486	0.0432816	0.123272	0.19043	0.0671577
chr4	81930767	4:81930767:T:C	IRF_1	1	-6	9	0.744716	0.805272	0.0233884	0.026139	0.057456	0.0590822	0.0016262
chr4	81930815	4:81930815:C:T									-0.0193326	-0.0311266	-0.011794
chr4	81930830	4:81930830:G:T									-0.0220524	-0.018456	0.00359642
chr4	81930969	4:81930969:G:C									0.069641	0.0865087	0.0168676
chr4	81930979	4:81930979:C:G	AP1	1	-6	8	0.368339	0.912227	0.00942278	0.0438118	0.0699163	0.0800492	0.0101329
chr4	81930979	4:81930979:C:G	AP1	2	-5	8	0.2477	0.862421	0.00681353	0.0448532	0.0699163	0.0800492	0.0101329
chr4	81930996	4:81930996:A:C									0.0382327	0.0540765	0.0158438
chr4	85953275	4:85953275:T:C	ETS_1	1	-8	9	-0.571885	0.732742	0.00537836	0.0209364	-0.0136791	0.0614627	0.0751418
chr4	85953727	4:85953727:A:G									-0.00720924	-0.0109184	-0.00370914
chr4	85953835	4:85953835:G:C									-0.00368268	-0.000935852	0.00274682
chr4	93748555	4:93748555:T:G									-2.68221e-06	-8.9407e-07	1.78814e-06
chr4	104719715	4:104719715:G:A	RUNX	1	-3	7	0.616024	0.701229	0.0113302	0.0358581	-0.00453376	-0.0159489	-0.0114151
chr4	104719749	4:104719749:T:C	AP1	1	-1	8	0.746495	0.952013	0.0155252	0.208527	0.0653007	0.327002	0.261701
chr4	104719749	4:104719749:T:C	AP1	2	0	8	0.635472	0.788533	0.0172536	0.199867	0.0653007	0.327002	0.261701
chr4	104720016	4:104720016:T:G									-0.00288969	-0.0124573	-0.00956763
chr4	112273519	4:112273519:G:A									0.00850499	-0.00297463	-0.0114796
chr4	112274089	4:112274089:T:TA									0.00452739	0.00237316	-0.00215423
chr4	112274150	4:112274150:T:TA									0.00397593	0.0040459	6.99747e-05
chr4	132123813	4:132123813:G:A	EGR1	1	-6	9	0.75459	-0.0453434	0.00106537	0.000636935	0.000227214	-0.0022161	-0.00244332
chr4	132123886	4:132123886:C:G									0.00145334	0.00634646	0.00489312
chr4	132124317	4:132124317:C:A	NFKB	1	-4	10	0.935425	0.860578	0.108681	0.031899	0.159498	0.114339	-0.0451582
chr4	132124641	4:132124641:A:G									-0.00480002	-0.00538635	-0.000586333
chr4	132230215	4:132230215:C:T									0.13181	0.120954	-0.0108557
chr4	132230440	4:132230440:T:G									-0.0106062	-0.0060379	0.00456828
chr4	139666105	4:139666105:TGC:T									0.00770996	0.0152392	0.00752928
chr4	139666831	4:139666831:G:A									1.49012e-06	-5.96047e-07	-2.08616e-06
chr4	139667237	4:139667237:T:C									0	0	0
chr4	139667258	4:139667258:T:C									0	0	0
chr4	140790094	4:140790094:C:T									-2.66433e-05	-5.03659e-05	-2.37226e-05
chr4	140790155	4:140790155:G:T									0.000118911	-1.11461e-05	-0.000130058
chr4	141074313	4:141074313:A:G	EBOX_2	1	-5	6	0.505168	0.731666	0.00227761	0.00291753	0.0284964	0.0302573	0.00176091
chr4	141074407	4:141074407:C:T	IRF_1	1	-2	9	0.633362	0.842962	0.0149696	0.0431918	0.0607533	0.105553	0.0447998
chr4	141074407	4:141074407:C:T	IRF_2	2	-1	10	0.578746	0.733526	0.0167282	0.0480556	0.0607533	0.105553	0.0447998
chr4	141074623	4:141074623:A:G									-0.0038302	-0.00261414	0.00121606
chr4	141074703	4:141074703:A:G									-0.00871241	-0.00388855	0.00482386
chr4	141074852	4:141074852:T:G									-0.00456661	-0.00987065	-0.00530404
chr4	142405159	4:142405159:A:AAGAGAG									-0.00683665	-0.00915772	-0.00232107
chr4	142405561	4:142405561:T:G	TP53	1	-9	16	0.713676	0.577071	0.0287189	0.0250282	0.0438411	0.0291489	-0.0146921
chr4	142405698	4:142405698:G:A									0.010973	0.00807785	-0.00289518
chr4	152304535	4:152304535:G:T									0.00475919	0.0202324	0.0154732
chr4	152304605	4:152304605:TTACTCTGTT:T	AP1	1	-1	8	0.187986	0.726105	0.000919104	0.00246459	-0.0017137	-0.00459277	-0.00287908
chr4	152304631	4:152304631:A:G									-0.0011074	-0.0139633	-0.0128559
chr4	152304752	4:152304752:C:T									-0.00876933	-0.0183827	-0.00961333
chr4	164956811	4:164956811:T:C									0.00974786	-0.00367522	-0.0134231
chr4	164956838	4:164956838:G:T									-0.00480283	-0.0058021	-0.00099927
chr4	164957018	4:164957018:A:G									0.00462372	-0.000140183	-0.00476391
chr4	164957183	4:164957183:A:G									-0.00156516	0.00379151	0.00535667
chr4	164977350	4:164977350:C:G									0.00154907	0.000325261	-0.00122381
chr4	164978073	4:164978073:T:G									-0.00221032	-0.000976082	0.00123424
chr4	166481945	4:166481945:TTG:T	IRF_1	1	-2	9	0.716588	-0.0679303	0.0909005	0.0451396	0.164105	0.117146	-0.0469593
chr4	166494015	4:166494015:C:G									0.0487638	0.0435446	-0.00521918
chr4	166494111	4:166494111:T:C									0.00677401	0.00151283	-0.00526118
chr4	166494195	4:166494195:A:T									-0.00118703	0.00584519	0.00703222
chr4	169411288	4:169411288:A:AT									0.00134939	-0.00201326	-0.00336265
chr4	170705982	4:170705982:A:G									0.0646759	0.0886392	0.0239634
chr4	170706234	4:170706234:A:ACTACCAT									-0.00297314	-0.00309879	-0.000125646
chr4	170706235	4:170706235:G:A									-0.00149089	-0.00254458	-0.00105369
chr4	170706236	4:170706236:AGG:A									-0.00205803	-0.00301594	-0.000957906
chr4	171644875	4:171644875:A:G	RUNX	1	-1	7	0.888099	0.775841	0.0236683	0.00531387	0.0231233	0.00759774	-0.0155256
chr4	176011644	4:176011644:G:C									0.000812785	-0.00622768	-0.00704046
chr4	176012252	4:176012252:T:C									-0.000634605	-0.00468802	-0.00405342
chr4	181018674	4:181018674:A:G									0.0913796	0.106905	0.0155254
chr4	181018840	4:181018840:G:GCT									-0.0158515	-0.0191289	-0.00327739
chr4	181018980	4:181018980:A:G									-0.00359744	-0.00485808	-0.00126064
chr4	181019133	4:181019133:G:A									1.63351e-05	-0.0085966	-0.00861293
chr4	183304142	4:183304142:G:C									0.00130451	0.0028733	0.00156879
chr4	183304268	4:183304268:G:A									0.00601555	0.0832581	0.0772425
chr4	183304449	4:183304449:T:A									-0.00843537	-0.00476784	0.00366754
chr4	183304465	4:183304465:A:G									-0.0108696	-0.00214064	0.00872898
chr4	184395211	4:184395211:A:T									-1.77622e-05	-1.23382e-05	5.42402e-06
chr4	184396420	4:184396420:A:G									-0.00118363	0.00328338	0.00446701
chr4	184396426	4:184396426:AT:A									0.00139451	0.00899565	0.00760114
chr4	184569402	4:184569402:T:C									-0.00728578	-0.00838572	-0.00109994
chr4	184569662	4:184569662:T:C									0.00124735	0.000724375	-0.000522975
chr4	184726371	4:184726371:G:GA									-0.0179684	0.00627167	0.0242401
chr4	184726577	4:184726577:A:G	RUNX	1	-4	7	-0.200235	0.724585	0.000742495	0.00363672	-0.0108303	-0.00584548	0.00498486
chr4	184726696	4:184726696:A:C									0.102929	0.0496344	-0.0532947
chr4	184726748	4:184726748:G:A									-0.0194942	-0.0148827	0.00461156
chr4	184726753	4:184726753:TAA:T									-0.0190383	-0.0165738	0.00246443
chr4	184727041	4:184727041:A:G									-0.00640494	0.00227636	0.0086813
chr5	10249261	5:10249261:CA:C									4.17225e-07	-2.32458e-06	-2.7418e-06
chr5	14168802	5:14168802:C:T	HNF1	1	-7	12	0.71847	0.536067	0.00403589	0.00261867	-0.000623699	-0.00651759	-0.0058939
chr5	14251295	5:14251295:T:C									-0.00145501	-0.00292254	-0.00146753
chr5	14251409	5:14251409:G:A									0.00572497	-0.00568247	-0.0114074
chr5	14251664	5:14251664:C:T									-0.003699	-0.00244325	0.00125575
chr5	14251967	5:14251967:C:CT									0.00843025	0.00713152	-0.00129872
chr5	14251969	5:14251969:T:TA									0.00488878	0.00551851	0.000629728
chr5	14252335	5:14252335:C:T	ETS_1	1	-4	9	0.898633	0.260587	0.00722789	0.000356853	0.00455564	-0.00196254	-0.00651818
chr5	14252335	5:14252335:C:T	ETS_5	2	-4	8	0.854296	0.358194	0.0070033	0.000333726	0.00455564	-0.00196254	-0.00651818
chr5	14252335	5:14252335:C:T	ETS_2	3	-6	9	0.745317	0.20603	0.00681549	0.000518084	0.00455564	-0.00196254	-0.00651818
chr5	40277223	5:40277223:C:G									-0.0243719	-0.00522399	0.0191479
chr5	40437743	5:40437743:G:A	RUNX	1	-1	7	0.836635	0.118431	0.0229983	0.00363845	0.106379	0.0635364	-0.0428426
chr5	40437846	5:40437846:C:T									-0.0158679	-0.0104409	0.00542707
chr5	42927801	5:42927801:C:A									0.0357283	0.00838315	-0.0273451
chr5	42927871	5:42927871:T:C									0.219989	0.19121	-0.0287799
chr5	42927983	5:42927983:G:T									0.0207061	0.00714336	-0.0135627
chr5	42928034	5:42928034:C:T									0.00265128	-0.00590068	-0.00855196
chr5	54206367	5:54206367:T:C									0.00113571	-0.00052613	-0.00166184
chr5	54206547	5:54206547:T:C									0.00474333	0.00208104	-0.00266229
chr5	54206638	5:54206638:A:T									0.00671899	0.000437377	-0.00628162
chr5	54206791	5:54206791:T:A	IRF_2	1	-7	10	0.778939	0.38694	0.00901961	0.00531816	0.0198343	0.00982082	-0.0100135
chr5	54206791	5:54206791:T:A	IRF_1	2	-5	9	0.759251	0.255054	0.00812292	0.00414705	0.0198343	0.00982082	-0.0100135
chr5	54207006	5:54207006:G:A									0.0635504	9.96578e-05	-0.0634507
chr5	54207072	5:54207072:C:A									0.0103315	0.000200093	-0.0101314
chr5	56603333	5:56603333:C:T									0.0131397	0.00498951	-0.0081502
chr5	56603442	5:56603442:G:A									0.113979	0.141644	0.0276645
chr5	56603551	5:56603551:G:A									-0.0162309	-0.0205067	-0.00427588
chr5	59562882	5:59562882:C:T									-0.0245088	-0.0317585	-0.00724965
chr5	61200565	5:61200565:C:T									-0.00518733	-0.00165707	0.00353026
chr5	65727295	5:65727295:G:A									-0.000702917	-0.00546568	-0.00476276
chr5	65727370	5:65727370:A:G									-0.00161088	-0.019318	-0.0177072
chr5	71740466	5:71740466:T:G									-0.000895799	-0.00107121	-0.000175413
chr5	71740532	5:71740532:G:C									-0.0146682	-0.0128162	0.00185196
chr5	72093432	5:72093432:C:G									-0.00455725	-0.00398809	0.000569162
chr5	72093811	5:72093811:A:C									-0.0134191	-0.00333702	0.0100821
chr5	72093924	5:72093924:G:A	IRF_1	1	-4	9	0.791566	0.0552249	0.038419	0.00188011	0.042267	-0.00349456	-0.0457616
chr5	76711729	5:76711729:C:T									0.00695568	-0.000433083	-0.00738876
chr5	82917746	5:82917746:T:C									0.035671	0.0361596	0.000488593
chr5	87103094	5:87103094:C:A									-0.00887883	-0.00419241	0.00468642
chr5	87103445	5:87103445:G:C									-0.00362546	-0.00215066	0.0014748
chr5	87103837	5:87103837:G:T									0.298085	0.30861	0.0105252
chr5	87103935	5:87103935:C:T									0.0165656	0.0169488	0.000383263
chr5	100790515	5:100790515:G:T									0.0174475	0.00681138	-0.0106361
chr5	103345560	5:103345560:T:C									0.000820878	0.00849209	0.00767121
chr5	103345583	5:103345583:C:T									0.00319285	0.0139768	0.0107839
chr5	103345680	5:103345680:C:T	IRF_1	1	-1	9	0.746942	0.433413	0.11994	0.0237846	0.264918	0.118549	-0.14637
chr5	103345680	5:103345680:C:T	IRF_2	2	0	10	0.726644	0.45453	0.124891	0.0217702	0.264918	0.118549	-0.14637
chr5	104413091	5:104413091:G:A	CTCF	1	-12	13	0.764054	0.87131	0.0580549	0.323936	0.076229	0.411506	0.335277
chr5	104413300	5:104413300:C:G									-0.00222897	0.00138378	0.00361275
chr5	109455345	5:109455345:C:T									-0.000363589	-0.000282885	8.07038e-05
chr5	109455705	5:109455705:T:A									-0.00218028	-0.0119314	-0.00975108
chr5	110716624	5:110716624:G:A	ETS_1	1	-5	9	0.390039	0.863886	0.0201586	0.0521112	0.0786853	0.146299	0.0676142
chr5	110716624	5:110716624:G:A	ETS_2	2	-3	9	0.523242	0.822928	0.0247832	0.059081	0.0786853	0.146299	0.0676142
chr5	110716624	5:110716624:G:A	ETS_5	3	-4	8	0.379114	0.809305	0.0198486	0.0502458	0.0786853	0.146299	0.0676142
chr5	110716624	5:110716624:G:A	ETS_4	4	-8	11	0.275336	0.745259	0.0214625	0.05021	0.0786853	0.146299	0.0676142
chr5	110716700	5:110716700:G:A	RUNX	1	-6	7	0.699139	0.809771	0.00488746	0.0165836	0.0532586	0.0675317	0.0142731
chr5	110716700	5:110716700:G:A	EGR1	2	-8	9	0.625611	0.71929	0.00653923	0.0178482	0.0532586	0.0675317	0.0142731
chr5	110716798	5:110716798:T:G									-0.00155115	-0.00229943	-0.000748279
chr5	110832357	5:110832357:T:C									0.000751616	-0.0040136	-0.00476521
chr5	110832819	5:110832819:G:A									-0.0150845	0.00926494	0.0243495
chr5	110833078	5:110833078:G:GGC									-0.00631142	-0.00678134	-0.000469922
chr5	110833080	5:110833080:A:AC									-0.00557071	-0.00623625	-0.000665546
chr5	111237018	5:111237018:C:T									0.00159198	-0.0242868	-0.0258788
chr5	111237073	5:111237073:C:G									-0.0108389	0.00782049	0.0186594
chr5	111237185	5:111237185:T:G	NFKB	1	0	10	0.925545	0.474756	0.0884666	0.0145106	0.171818	0.0532267	-0.118591
chr5	111237367	5:111237367:G:A									-0.000747561	-0.00191891	-0.00117135
chr5	111237589	5:111237589:G:A									-0.0104511	-0.00650466	0.00394642
chr5	116272721	5:116272721:T:C									-0.0001688	-0.000295222	-0.000126421
chr5	116272841	5:116272841:G:T									-0.00567281	-0.00550896	0.000163852
chr5	116273252	5:116273252:A:G									0.00568104	0.00314635	-0.00253469
chr5	116273855	5:116273855:A:C									-0.00863117	-0.00606042	0.00257075
chr5	123834832	5:123834832:A:G									0.0110819	0.000125648	-0.0109562
chr5	123835009	5:123835009:G:A									0.00504672	0.00575507	0.000708346
chr5	123835322	5:123835322:T:C									-0.00221056	-0.00135863	0.000851929
chr5	123835429	5:123835429:G:A									-0.00581622	-0.00208819	0.00372804
chr5	123835648	5:123835648:C:T									0.0195277	0.00372315	-0.0158046
chr5	123835811	5:123835811:A:G									-0.00907284	-0.00726306	0.00180978
chr5	123835842	5:123835842:T:C									-0.00106424	-0.00106233	1.90641e-06
chr5	126792232	5:126792232:T:C									-0.000568035	-0.00344884	-0.00288081
chr5	126792305	5:126792305:G:T									-0.00568891	-0.00387716	0.00181174
chr5	126792570	5:126792570:ATTTTTTT:A									0.053539	0.0867181	0.0331791
chr5	126792680	5:126792680:G:A									-0.00142264	-0.0110165	-0.00959384
chr5	126793276	5:126793276:C:G									0.000279964	0.00218499	0.00190502
chr5	129747881	5:129747881:G:A	AP1	1	-2	8	0.788462	-0.0714606	0.00250524	0.00241256	-0.000902234	-0.0148323	-0.01393
chr5	132369574	5:132369574:G:C									-0.000647307	-0.00406021	-0.0034129
chr5	132369605	5:132369605:T:G	SP	1	-6	11	0.70009	0.228481	0.00343728	0.00142854	0.00120205	0.00173622	0.000534177
chr5	132369766	5:132369766:C:G									0.0081107	0.000324784	-0.00778591
chr5	132370257	5:132370257:T:C									-0.000369788	0.000183761	0.00055355
chr5	134103583	5:134103583:G:A									-0.000114322	-0.00114816	-0.00103384
chr5	138601629	5:138601629:A:G	AP1	1	-1	8	0.930496	0.725944	0.0765553	0.0106389	0.124905	0.0352876	-0.0896177
chr5	138601629	5:138601629:A:G	AP1	2	-2	8	0.823928	0.572075	0.0763846	0.0113203	0.124905	0.0352876	-0.0896177
chr5	139961194	5:139961194:C:T									0.0253006	0.0329803	0.00767978
chr5	142108414	5:142108414:T:C									-0.00364804	0.00150013	0.00514817
chr5	142108654	5:142108654:A:C									0.00297201	0.0102927	0.00732065
chr5	142108799	5:142108799:G:C									0.0380058	0.0352566	-0.00274913
chr5	142109227	5:142109227:T:C									0.00264591	0.00332594	0.000680028
chr5	142109242	5:142109242:G:A									-9.18487e-05	0.00102484	0.00111669
chr5	142109462	5:142109462:G:T									-0.000374138	0.000751435	0.00112557
chr5	143002535	5:143002535:T:A									0.0201917	0.00765151	-0.0125401
chr5	143583043	5:143583043:G:A									-0.0139844	-0.00942427	0.00456011
chr5	143583207	5:143583207:T:C									-0.00175059	-0.00403195	-0.00228136
chr5	146173129	5:146173129:C:T									-0.0107537	-0.01806	-0.00730628
chr5	146173213	5:146173213:G:A									0.0371979	0.0709346	0.0337367
chr5	146173217	5:146173217:A:G									0.0392944	0.0745414	0.035247
chr5	146173343	5:146173343:T:C									0.000110336	0.0255861	0.0254757
chr5	146173839	5:146173839:G:C									-0.00131321	-0.00140894	-9.57261e-05
chr5	147782664	5:147782664:G:GGCAGCA	EBOX_2	1	2	6	0.392011	0.775375	0.000632286	0.00354278	0.0259638	0.0208776	-0.00508624
chr5	147782912	5:147782912:G:A									0.01409	0.00280321	-0.0112868
chr5	151239249	5:151239249:GAA:G									0.00103474	0.000314833	-0.000719905
chr5	151239254	5:151239254:AC:A									0.000464857	-0.000433325	-0.000898182
chr5	151239268	5:151239268:T:C									0.000110925	-0.00168425	-0.00179517
chr5	151239432	5:151239432:C:T									-0.00131822	-0.00198948	-0.000671267
chr5	151239441	5:151239441:G:A									-0.00133252	-0.00214809	-0.00081557
chr5	151239606	5:151239606:TG:T									-5.96046e-08	0	5.96046e-08
chr5	152480664	5:152480664:A:G	PAX_1	1	-3	13	0.710648	-0.237908	0.00544333	0.00313634	0.00755495	-0.00329334	-0.0108483
chr5	152480868	5:152480868:GAGAGTCAGA:G	AP1	1	1	8	0	0.806641	0	0.0107076	0.0603654	0.067405	0.00703959
chr5	152480910	5:152480910:C:CAGTGAGAGT	AP1	1	5	8	0	0.810799	0	0.0162354	0.144259	0.117344	-0.0269155
chr5	152480910	5:152480910:C:CAGTGAGAGT	AP1	2	-5	8	0.728362	0.621752	0.01085	0.0075934	0.144259	0.117344	-0.0269155
chr5	152480991	5:152480991:T:A									0.0271639	0.0182272	-0.00893679
chr5	152481062	5:152481062:T:G									0.000346363	0.00334567	0.0029993
chr5	152481249	5:152481249:C:T									-0.00544018	-0.0107037	-0.00526357
chr5	156933006	5:156933006:A:AAAAAG									0.000126122	-0.00115633	-0.00128245
chr5	156933172	5:156933172:G:C									-0.00177479	-0.00048554	0.00128925
chr5	156933182	5:156933182:A:C									-0.00172335	-0.000172138	0.00155121
chr5	156933338	5:156933338:A:G									-6.95586e-05	1.19209e-05	8.14795e-05
chr5	157499874	5:157499874:T:G									-0.00598371	0.00372261	0.00970631
chr5	157499975	5:157499975:C:T									-0.00154758	-0.00537039	-0.00382281
chr5	157670634	5:157670634:G:A									-0.000551583	-0.000573993	-2.24101e-05
chr5	157671438	5:157671438:A:G									-0.0198542	-0.00586194	0.0139922
chr5	159453388	5:159453388:C:T									-0.00248694	-0.00160813	0.00087881
chr5	159453519	5:159453519:C:T									-0.00587481	-0.00259704	0.00327778
chr5	160957169	5:160957169:A:C									0.00505603	0.008977	0.00392097
chr5	160957564	5:160957564:T:G									0.00845556	0.0204896	0.0120341
chr5	162683484	5:162683484:A:T									0.11186	0.0994755	-0.0123849
chr5	162683695	5:162683695:G:A									-0.00820118	-0.00337309	0.00482809
chr5	168228600	5:168228600:G:GCACT									0.00249076	-0.00653642	-0.00902718
chr5	168291507	5:168291507:T:C									-0.00588542	-0.00344724	0.00243819
chr5	177390142	5:177390142:G:T									-0.00444615	0.00203937	0.00648552
chr5	177390582	5:177390582:A:T									-4.58955e-06	1.63913e-05	2.09808e-05
chr5	177390635	5:177390635:A:G									-1.19209e-07	-2.38418e-07	-1.19209e-07
chr5	179559260	5:179559260:C:G									-0.00142938	-0.00282025	-0.00139087
chr5	179559435	5:179559435:G:A									-0.00051731	-0.00229674	-0.00177943
chr5	179559631	5:179559631:C:A									0.0883348	0.0691749	-0.01916
chr5	179559977	5:179559977:C:G									-0.00103647	-0.00141394	-0.000377474
chr5	179559986	5:179559986:C:T									0.00114184	-0.000814139	-0.00195598
chr5	181051080	5:181051080:C:CA	IRF_3	1	0	14	0.344287	0.733988	0.0046314	0.00481433	0.0110915	0.0120744	0.000982879
chr6	1554089	6:1554089:A:T									-9.05995e-06	-2.63453e-05	-1.72853e-05
chr6	1554469	6:1554469:T:C									-0.00131977	-0.00687843	-0.00555867
chr6	1555144	6:1555144:T:C									0.012666	0.00108159	-0.0115844
chr6	1555175	6:1555175:G:A									0.011202	0.000989504	-0.0102125
chr6	2940398	6:2940398:T:C	NFKB	1	-9	10	0.79918	0.932993	0.0191588	0.0340514	0.0267913	0.0426236	0.0158323
chr6	2940492	6:2940492:A:G	EGR1	1	0	9	0.74996	0.57256	0.00793325	0.00416541	0.0227566	0.0129301	-0.00982642
chr6	2940566	6:2940566:A:G	EGR1	1	-3	9	0.453306	0.84681	0.00580597	0.00720155	0.0481397	0.041575	-0.00656466
chr6	2940566	6:2940566:A:G	RUNX	2	-3	7	0.204295	0.74827	0.0046612	0.00621581	0.0481397	0.041575	-0.00656466
chr6	2940652	6:2940652:C:CGAAAGTTGC	IRF_1	1	11	9	0	0.806173	0	0.0144577	0.0522495	0.0542101	0.00196051
chr6	2940652	6:2940652:C:CGAAAGTTGC	RUNX	2	24	7	0	0.777419	0	0.00490785	0.0522495	0.0542101	0.00196051
chr6	2940652	6:2940652:C:CGAAAGTTGC	IRF_2	3	6	10	0	0.776572	0	0.0136266	0.0522495	0.0542101	0.00196051
chr6	2940652	6:2940652:C:CGAAAGTTGC	EGR1	4	24	9	0	0.738688	0	0.00633597	0.0522495	0.0542101	0.00196051
chr6	2940652	6:2940652:C:CGAAAGTTGC	ETS_5	5	-1	8	0.731718	0.729978	0.0159087	0.0120134	0.0522495	0.0542101	0.00196051
chr6	2940652	6:2940652:C:CGAAAGTTGC	IRF_2	6	12	10	0	0.709511	0	0.0149596	0.0522495	0.0542101	0.00196051
chr6	2940652	6:2940652:C:CGAAAGTTGC	IRF_1	7	5	9	0	0.703351	0	0.0114188	0.0522495	0.0542101	0.00196051
chr6	2940866	6:2940866:GAC:G									0.00748772	0.00939296	0.00190524
chr6	3026897	6:3026897:G:A									-0.00072372	-0.00264907	-0.00192535
chr6	3026939	6:3026939:T:C									0.00972063	0.0471097	0.0373891
chr6	3026992	6:3026992:C:T	SP	1	-6	11	-0.556305	0.795695	0.00447935	0.0130532	-0.00419038	0.0030468	0.00723718
chr6	3026992	6:3026992:C:T	EGR1	2	-3	9	-0.382039	0.730577	0.00399566	0.0105736	-0.00419038	0.0030468	0.00723718
chr6	3383819	6:3383819:T:C									0.0280775	0.0138183	-0.0142592
chr6	3849071	6:3849071:T:C									-0.00346547	-0.00329435	0.000171127
chr6	3978023	6:3978023:A:C	IRF_2	1	-4	10	0.796654	0.821169	0.0122323	0.094494	0.00201584	0.138124	0.136108
chr6	3978023	6:3978023:A:C	IRF_1	2	-8	9	0.602231	0.779273	0.00765073	0.0876619	0.00201584	0.138124	0.136108
chr6	3978070	6:3978070:C:CT									-0.00770265	0.0311024	0.038805
chr6	3978471	6:3978471:C:T									0.00311178	-0.00271123	-0.00582301
chr6	6543284	6:6543284:C:G									-0.0023458	-0.00347286	-0.00112706
chr6	6655965	6:6655965:A:G	RUNX	1	-6	7	-0.496639	0.857784	0.00244695	0.00408005	-0.00816637	0.00544071	0.0136071
chr6	6656260	6:6656260:A:C									-0.00312066	-0.000782839	0.00233782
chr6	6656689	6:6656689:GA:G									-0.000712156	4.67279e-05	0.000758884
chr6	6656707	6:6656707:A:C									-0.00117636	-0.00109083	8.55312e-05
chr6	6658841	6:6658841:C:T									5.82327e-05	-0.00355226	-0.00361049
chr6	6658921	6:6658921:C:CAA									0.001912	-0.0228877	-0.0247997
chr6	6659104	6:6659104:T:TTACAACCCA									0.0115641	0.0202301	0.00866603
chr6	7306952	6:7306952:T:TAA	AP1	1	-6	8	0.761991	0.783421	0.00190294	0.00438666	0.0204539	0.0217802	0.00132631
chr6	7307114	6:7307114:G:C									-0.00128031	-0.00314027	-0.00185996
chr6	7307584	6:7307584:C:T									-0.000415862	0.000387013	0.000802875
chr6	13273905	6:13273905:C:A									0.0278094	0.0297616	0.00195214
chr6	15887626	6:15887626:A:G									0.0147578	0.0210906	0.0063328
chr6	16586151	6:16586151:G:A									0.000294927	0.00281888	0.00252396
chr6	16586344	6:16586344:T:C									0.0663964	0.101236	0.0348397
chr6	16586445	6:16586445:T:C									0.0158414	0.0163741	0.00053268
chr6	16586747	6:16586747:A:G									-0.00212902	-0.00149584	0.00063318
chr6	16586793	6:16586793:G:A									0.0059936	0.00340861	-0.00258499
chr6	16840510	6:16840510:T:A									0.0368431	0.0285274	-0.00831567
chr6	16840513	6:16840513:A:G									0.0295694	0.0246629	-0.00490653
chr6	20211969	6:20211969:A:AACACAC									-0.00160825	-0.00400657	-0.00239831
chr6	25411236	6:25411236:G:A									-0.00367493	-0.00432736	-0.000652432
chr6	25411836	6:25411836:T:C									-0.00965852	-0.0143062	-0.00464766
chr6	27019989	6:27019989:AG:A									0.00104779	0.00290662	0.00185883
chr6	27020121	6:27020121:A:T	IRF_2	1	0	10	0.716697	0.212049	0.00822461	0.00186425	0.00872893	0.00692242	-0.00180651
chr6	27547726	6:27547726:G:A									-0.00975311	-0.00881034	0.000942772
chr6	27547740	6:27547740:A:C									-0.0137104	-0.00617617	0.00753421
chr6	27672467	6:27672467:G:A									0.0694563	0.0525526	-0.0169037
chr6	27720846	6:27720846:G:T	ETS_5	1	-6	8	0.154593	0.750761	0.00319189	0.00569272	0.00267643	0.00499994	0.00232351
chr6	27720888	6:27720888:A:G	IRF_1	1	-8	9	0.777327	0.648689	0.00434315	0.00152165	-0.0118795	-0.00118309	0.0106964
chr6	27721030	6:27721030:C:T									-0.0103609	-0.00169139	0.0086695
chr6	27721062	6:27721062:A:C									-0.0131273	-0.00913709	0.00399024
chr6	27721148	6:27721148:G:A									0.0176418	0.0383453	0.0207035
chr6	27721151	6:27721151:C:T									0.0173005	0.0359383	0.0186378
chr6	27824087	6:27824087:G:T									0.000725794	0.010663	0.00993719
chr6	27824826	6:27824826:TTGTC:T									-0.012692	-0.0215186	-0.00882655
chr6	27824862	6:27824862:C:T									-0.0220726	-0.0190974	0.00297524
chr6	27865396	6:27865396:A:G									-0.0183241	-0.0041101	0.014214
chr6	27866307	6:27866307:A:G									0.000506044	0.000146031	-0.000360012
chr6	27866361	6:27866361:C:G									2.66434e-05	0.000139177	0.000112534
chr6	27867440	6:27867440:G:A									0	0	0
chr6	27867494	6:27867494:T:C									0	0	0
chr6	27867657	6:27867657:A:G									0	0	0
chr6	27871968	6:27871968:T:C									-0.00587189	-0.00830817	-0.00243628
chr6	27873148	6:27873148:T:C									-0.000502229	-0.00018096	0.000321269
chr6	28161453	6:28161453:C:T									-0.00124311	0.000601054	0.00184417
chr6	28161454	6:28161454:C:T									-0.000693082	0.00102091	0.00171399
chr6	28161802	6:28161802:T:C									0.0148477	0.0217009	0.00685322
chr6	28161935	6:28161935:A:C									0.00272846	0.0100785	0.00735003
chr6	28162011	6:28162011:T:G									-0.000754953	-0.00240201	-0.00164706
chr6	28162053	6:28162053:T:C									-0.0148917	-0.0130664	0.00182533
chr6	29734797	6:29734797:T:C	NFKB	1	-8	10	0.672496	0.744278	0.0167434	0.0611106	0.038855	0.123407	0.0845522
chr6	29734797	6:29734797:T:C	NFKB	2	-9	10	0.632591	0.725978	0.0187094	0.0708484	0.038855	0.123407	0.0845522
chr6	30259034	6:30259034:C:G									-0.0085175	-0.0107353	-0.00221777
chr6	30259469	6:30259469:T:A									-0.00933606	-0.0194557	-0.0101197
chr6	30259620	6:30259620:C:T									-0.00231892	0.00140703	0.00372595
chr6	30259648	6:30259648:C:G									-0.00619972	-0.000779033	0.00542069
chr6	30259750	6:30259750:C:T									0.000576316	0.00737643	0.00680012
chr6	30259806	6:30259806:C:G									-0.00939542	0.00408149	0.0134769
chr6	30260135	6:30260135:C:T									-5.34663e-05	0.000139415	0.000192881
chr6	30260136	6:30260136:G:T									-0.000108958	0.000123858	0.000232816
chr6	30260138	6:30260138:A:T									-0.000129522	6.86643e-05	0.000198186
chr6	31185708	6:31185708:T:A									0.00804299	0.00312471	-0.00491828
chr6	31185816	6:31185816:C:CAGGTAAAA									0.00179756	-0.00150735	-0.0033049
chr6	31186109	6:31186109:G:C									0.000406505	0.00633341	0.0059269
chr6	31186484	6:31186484:G:A									0.00444609	0.0018093	-0.00263679
chr6	31186485	6:31186485:T:C									0.00438481	0.00197447	-0.00241035
chr6	31186577	6:31186577:T:A									-0.000197708	-0.000290752	-9.3044e-05
chr6	31186581	6:31186581:G:T									-4.83983e-05	-0.00050956	-0.000461162
chr6	31186657	6:31186657:C:T	IRF_1	1	-4	9	0.00195303	0.756922	0.000387669	0.000602543	0.000811637	0.00126439	0.000452757
chr6	31186716	6:31186716:G:A									0.000325143	0.00064063	0.000315487
chr6	31186843	6:31186843:T:C									1.71065e-05	8.52347e-06	-8.58306e-06
chr6	31186856	6:31186856:T:C									4.64917e-06	-4.11272e-06	-8.76188e-06
chr6	31332744	6:31332744:C:G									0.00345498	-0.0315673	-0.0350223
chr6	31332811	6:31332811:C:G	AP1	1	-3	8	0.686618	0.786706	0.00371289	0.00455654	0.00291395	0.000810271	-0.00210368
chr6	31332863	6:31332863:A:G									-0.012979	-0.0113105	0.00166857
chr6	31332872	6:31332872:C:T									-0.0137182	-0.00558801	0.00813024
chr6	31332881	6:31332881:A:C									-0.0153588	-0.00132061	0.0140382
chr6	31332900	6:31332900:A:G	AP1	1	-7	8	-0.439806	0.828656	0.00227117	0.0100216	-0.0092901	0.0128628	0.0221529
chr6	31332915	6:31332915:T:C									0.00260401	0.0254583	0.0228543
chr6	31332934	6:31332934:C:A									0.0134632	0.0289888	0.0155256
chr6	31332954	6:31332954:A:G									0.0057736	0.0154428	0.00966924
chr6	31332956	6:31332956:A:T									0.00723964	0.0171842	0.00994461
chr6	31333052	6:31333052:A:G									0.119136	0.123804	0.00466806
chr6	31333079	6:31333079:G:A	RUNX	1	-4	7	0.782894	0.18972	0.0360596	0.00938654	0.0988636	0.0368278	-0.0620359
chr6	31333085	6:31333085:G:A									0.113858	0.0449945	-0.0688635
chr6	31333139	6:31333139:G:A									0.0011648	-0.0125301	-0.0136949
chr6	31333153	6:31333153:C:T									0.00972193	-0.00283426	-0.0125562
chr6	31333154	6:31333154:G:A									0.011327	-0.00172728	-0.0130542
chr6	31333183	6:31333183:G:T									0.00547772	-0.00166273	-0.00714045
chr6	31333191	6:31333191:C:T									0.00448197	0.000914099	-0.00356787
chr6	31333230	6:31333230:G:C									0.00251162	0.000771819	-0.0017398
chr6	31333237	6:31333237:G:A									0.00101835	-0.00248313	-0.00350148
chr6	31333264	6:31333264:T:G									-0.00238281	-0.0122133	-0.00983048
chr6	31333299	6:31333299:C:A									-0.00571298	-0.010476	-0.00476301
chr6	31333321	6:31333321:G:A									-0.00596016	-0.00671511	-0.000754954
chr6	32128467	6:32128467:C:T	EBF	1	0	9	0.813728	0.587468	0.0203084	0.00844407	0.0915061	0.0734066	-0.0180995
chr6	32128467	6:32128467:C:T	ZNF143	2	-5	22	0.764567	0.730668	0.0477082	0.0255513	0.0915061	0.0734066	-0.0180995
chr6	32128467	6:32128467:C:T	EBF	3	-1	9	0.711584	0.476129	0.0205601	0.00875736	0.0915061	0.0734066	-0.0180995
chr6	32462731	6:32462731:C:T									0.0202875	0.089513	0.0692255
chr6	32462827	6:32462827:C:A									-0.0307474	-0.0146654	0.0160821
chr6	32462952	6:32462952:C:T	IRF_2	1	-3	10	0.572023	0.748554	0.00389492	0.0117395	0.0463203	0.0400863	-0.00623398
chr6	32462975	6:32462975:C:T									0.00820577	0.0102742	0.00206847
chr6	32463023	6:32463023:A:G									-0.000837505	0.00336313	0.00420064
chr6	32463037	6:32463037:A:G									-0.00402963	-0.00262481	0.00140482
chr6	32463090	6:32463090:G:A									0.00715459	0.0104156	0.00326097
chr6	32463198	6:32463198:C:A									-0.00888783	-0.011664	-0.00277614
chr6	32589283	6:32589283:G:A									6.80685e-05	-0.000779331	-0.000847399
chr6	32589350	6:32589350:A:C									0.00116098	0.000802041	-0.000358938
chr6	32590282	6:32590282:A:T									6.31202e-05	-1.18619e-05	-7.49821e-05
chr6	32590284	6:32590284:T:C									-0.000379265	-0.000270308	0.000108957
chr6	32590292	6:32590292:CCA:C									-0.000295997	-0.00219345	-0.00189746
chr6	32590358	6:32590358:T:C									0.00145852	-0.00136089	-0.00281942
chr6	32627753	6:32627753:T:C									0.0420554	0.0175897	-0.0244657
chr6	32627819	6:32627819:G:C									-0.0189456	0.00548375	0.0244294
chr6	32627821	6:32627821:G:A	RUNX	1	-1	7	0.542665	0.798212	0.00164926	0.00502896	-0.0155624	0.00752676	0.0230891
chr6	32627859	6:32627859:T:G									-0.00299197	0.0367356	0.0397275
chr6	32627902	6:32627902:G:A									-0.000775814	0.299629	0.300405
chr6	32627928	6:32627928:T:C	EBOX_1	1	-4	9	-0.568404	0.827188	0.00145274	0.030607	-0.00095946	0.166808	0.167767
chr6	32627928	6:32627928:T:C	EBOX_1	2	-3	9	-0.612112	0.807547	0.00133914	0.0305317	-0.00095946	0.166808	0.167767
chr6	32628029	6:32628029:A:G									-0.00759471	0.000628593	0.0082233
chr6	32628097	6:32628097:C:T									2.55134e-05	-0.003995	-0.00402051
chr6	32659738	6:32659738:C:A									-0.00450677	0.0023182	0.00682497
chr6	32659740	6:32659740:T:G									-0.00417036	0.00209475	0.00626511
chr6	32659745	6:32659745:C:T									-0.0052883	0.000831367	0.00611967
chr6	32659746	6:32659746:A:G									-0.00579685	0.00112224	0.00691909
chr6	32659750	6:32659750:C:A									-0.00567031	0.00130564	0.00697595
chr6	32659752	6:32659752:CA:C									-0.00564617	0.000845432	0.0064916
chr6	32659758	6:32659758:G:T									-0.00499678	0.00102419	0.00602096
chr6	32659796	6:32659796:C:G									-0.0138395	0.000917662	0.0147571
chr6	32659823	6:32659823:G:T									-0.00633168	-0.0143454	-0.00801372
chr6	32659840	6:32659840:C:T									-0.00472867	-0.0157166	-0.0109879
chr6	32659850	6:32659850:C:T									0.00176763	-0.0225834	-0.024351
chr6	32659858	6:32659858:T:G									0.00140244	-0.0168816	-0.018284
chr6	32659869	6:32659869:A:G	ETS_1	1	-4	9	0.704773	0.129125	0.00492376	0.00280749	-0.000704999	-0.0161932	-0.0154882
chr6	32659923	6:32659923:A:G									-0.0126573	-0.0073877	0.00526964
chr6	32659937	6:32659937:T:G									0.00422096	0.00156724	-0.00265372
chr6	32659975	6:32659975:T:C									0.165297	0.0672394	-0.098058
chr6	32659986	6:32659986:A:T	IRF_2	1	-9	10	0.88326	0.781432	0.0796199	0.0136886	0.171462	0.0645564	-0.106906
chr6	32659986	6:32659986:A:T	IRF_1	2	-7	9	0.864221	0.697331	0.0743633	0.0113311	0.171462	0.0645564	-0.106906
chr6	32659986	6:32659986:A:T	ETS_4	3	-10	11	0.771085	0.585001	0.0797336	0.013941	0.171462	0.0645564	-0.106906
chr6	32659986	6:32659986:A:T	RUNX	4	-1	7	0.760002	0.490491	0.0550404	0.0245485	0.171462	0.0645564	-0.106906
chr6	32660007	6:32660007:C:T									0.141704	0.0369269	-0.104777
chr6	32660018	6:32660018:A:G									0.0751292	0.0158832	-0.059246
chr6	32660021	6:32660021:C:T									0.0538229	0.00349688	-0.050326
chr6	32660030	6:32660030:A:T									0.0898908	0.0125653	-0.0773255
chr6	32660035	6:32660035:C:G									0.0825112	0.0158588	-0.0666524
chr6	32660053	6:32660053:C:T	ETS_1	1	-8	9	0.87918	0.79053	0.0475716	0.0146771	0.0603903	0.0284969	-0.0318935
chr6	32660053	6:32660053:C:T	ETS_5	2	-7	8	0.846046	0.783094	0.0474396	0.0136623	0.0603903	0.0284969	-0.0318935
chr6	32660056	6:32660056:A:G									0.0582107	0.0277106	-0.0305001
chr6	32660066	6:32660066:A:AT									0.0430004	0.0231851	-0.0198152
chr6	32660073	6:32660073:T:C									0.0242394	0.0156531	-0.00858624
chr6	32660074	6:32660074:G:A									0.0151075	0.0135554	-0.00155206
chr6	32660075	6:32660075:G:A									0.00921328	0.0118979	0.00268464
chr6	32660307	6:32660307:C:T	SP	1	0	11	0.700504	0.489719	0.00242597	0.00103575	-0.00576883	-0.000570417	0.00519841
chr6	32660316	6:32660316:T:C	SP	1	-9	11	0.700504	0.489719	0.00242597	0.00103575	-0.00963014	-0.000161828	0.00946831
chr6	32660326	6:32660326:C:T									-0.0105187	0.000163136	0.0106819
chr6	32660345	6:32660345:G:C									-0.0163836	-0.0031302	0.0132534
chr6	32660350	6:32660350:T:C									-0.0160894	-0.00408673	0.0120026
chr6	32660361	6:32660361:G:A									-0.0136287	-0.0061127	0.00751596
chr6	32660413	6:32660413:T:C									-0.00851489	-0.000213861	0.00830102
chr6	32660416	6:32660416:G:A									-0.00982261	-0.000176251	0.00964636
chr6	32660479	6:32660479:G:T									-0.00394547	-0.00158298	0.00236249
chr6	45377511	6:45377511:A:C									-0.00358164	-0.000460804	0.00312084
chr6	45377620	6:45377620:A:T									-0.00333482	-0.0108042	-0.00746936
chr6	54621352	6:54621352:A:G									-0.00155455	-0.00140745	0.000147105
chr6	54621480	6:54621480:G:T	CTCF	1	-6	13	0.770073	-0.133473	0.30201	0.00115061	0.415381	-0.00233734	-0.417718
chr6	57941162	6:57941162:G:A									-0.00948679	-0.00516218	0.00432462
chr6	63262010	6:63262010:C:G									0.129384	0.0280683	-0.101316
chr6	63262049	6:63262049:G:A	AP1	1	-7	8	0.973727	0.874826	0.0888481	0.014037	0.0922571	0.00887686	-0.0833802
chr6	63262049	6:63262049:G:A	AP1	2	-6	8	0.793969	0.631692	0.0828076	0.0136298	0.0922571	0.00887686	-0.0833802
chr6	63262227	6:63262227:C:T									-0.00768942	0.00275302	0.0104424
chr6	63262427	6:63262427:G:A									0.00126612	0.00157296	0.000306843
chr6	63262509	6:63262509:T:C									-0.00413263	-0.00509614	-0.000963507
chr6	63262546	6:63262546:T:C									-0.00825459	-0.00718522	0.00106937
chr6	63420246	6:63420246:T:C									0.00178468	-0.0112375	-0.0130222
chr6	63420430	6:63420430:A:G	ETS_1	1	-4	9	0.925834	0.650119	0.0265431	0.00366717	0.0493695	0.00772088	-0.0416487
chr6	63420430	6:63420430:A:G	ETS_5	2	-3	8	0.860601	0.658784	0.024117	0.00317365	0.0493695	0.00772088	-0.0416487
chr6	63420430	6:63420430:A:G	ETS_2	3	-2	9	0.790954	0.318043	0.0241224	0.0038808	0.0493695	0.00772088	-0.0416487
chr6	63420430	6:63420430:A:G	ETS_4	4	-7	11	0.774799	0.590237	0.0256007	0.00401091	0.0493695	0.00772088	-0.0416487
chr6	64254882	6:64254882:A:C									-0.00266141	-0.0124025	-0.00974107
chr6	64255086	6:64255086:G:A	ETS_2	1	-2	9	0.223539	0.766712	0.0126455	0.0158277	0.0144003	0.034406	0.0200057
chr6	64255086	6:64255086:G:A	ETS_1	2	-4	9	0.055495	0.755455	0.00814235	0.0128453	0.0144003	0.034406	0.0200057
chr6	64255086	6:64255086:G:A	ETS_5	3	-3	8	0.0424811	0.724573	0.00796914	0.012455	0.0144003	0.034406	0.0200057
chr6	64255211	6:64255211:C:G									0.189695	0.167524	-0.0221709
chr6	64255266	6:64255266:T:C	EBF	1	0	9	0.902065	-0.440659	0.0200901	0.0130026	0.0476929	0.0128045	-0.0348885
chr6	64255266	6:64255266:T:C	EBF	2	-1	9	0.86901	-0.474186	0.019589	0.0129164	0.0476929	0.0128045	-0.0348885
chr6	64255266	6:64255266:T:C	EBF	3	-2	9	0.705902	-0.245697	0.0192685	0.0145846	0.0476929	0.0128045	-0.0348885
chr6	64330674	6:64330674:G:A									-0.00288695	0.000341946	0.0032289
chr6	64330821	6:64330821:T:C									0.0157198	-0.0042659	-0.0199857
chr6	64330894	6:64330894:C:T									0.073265	0.014279	-0.058986
chr6	68160535	6:68160535:G:A									0.00028497	-5.67435e-05	-0.000341713
chr6	71982422	6:71982422:A:G									-0.00826662	-0.00396568	0.00430095
chr6	71982579	6:71982579:A:G									0.239856	0.205794	-0.0340616
chr6	71983108	6:71983108:C:T									0.000406743	-0.00198609	-0.00239283
chr6	75831271	6:75831271:A:G									0.0879938	0.0555621	-0.0324317
chr6	83512458	6:83512458:C:T									0.00639856	0.00563496	-0.000763606
chr6	83512516	6:83512516:G:A									0.00346757	0.000959687	-0.00250788
chr6	83512554	6:83512554:T:C									0.000106571	-0.000856638	-0.000963209
chr6	87968357	6:87968357:C:A									-0.00319994	-0.00665474	-0.0034548
chr6	87968700	6:87968700:T:G									0.00261676	-0.00110125	-0.00371802
chr6	87968933	6:87968933:C:T									-0.00870043	0.00270403	0.0114045
chr6	87968996	6:87968996:C:G									0.0054257	0.0102274	0.00480168
chr6	87969019	6:87969019:C:A									0.00866324	0.0182837	0.00962048
chr6	88443207	6:88443207:T:C									-0.00401873	-0.00760561	-0.00358688
chr6	88443758	6:88443758:C:T									-0.00690348	-0.0128285	-0.00592499
chr6	88443821	6:88443821:C:T									-0.00768494	-0.0145957	-0.00691074
chr6	88500273	6:88500273:T:C	AP1	1	-1	8	-0.0206862	0.791406	0.000869752	0.00156099	0.00113595	0.0045824	0.00344646
chr6	88500273	6:88500273:T:C	PAX_1	2	-6	13	0.156609	0.731224	0.00109857	0.00247866	0.00113595	0.0045824	0.00344646
chr6	88500273	6:88500273:T:C	AP1	3	0	8	0.0617956	0.70246	0.000921608	0.00162011	0.00113595	0.0045824	0.00344646
chr6	88500431	6:88500431:G:A									0.00418961	0.000455917	-0.00373369
chr6	88500541	6:88500541:C:T									-0.00439203	-0.00311672	0.0012753
chr6	88500550	6:88500550:C:T									-0.00548005	-0.00406366	0.00141639
chr6	90251482	6:90251482:ACTCAGTACT:A	EBOX_2	1	40	6	0.834871	0	0.00317907	0	0.0920221	0.00313402	-0.0888881
chr6	90251482	6:90251482:ACTCAGTACT:A	AP1	2	75	8	0.782335	0	0.0227904	0	0.0920221	0.00313402	-0.0888881
chr6	90251573	6:90251573:AAGAGAGAAC:A									0.0367588	-0.00160967	-0.0383685
chr6	92826969	6:92826969:C:G									-0.0119231	-0.0090912	0.00283188
chr6	92827183	6:92827183:T:C									-0.00490522	-0.0102966	-0.00539143
chr6	92827230	6:92827230:G:A									0.0596314	0.0350202	-0.0246111
chr6	92827393	6:92827393:C:T									0.00200116	-0.00286669	-0.00486785
chr6	98834355	6:98834355:G:C									0.00670094	0.0119957	0.00529474
chr6	98834412	6:98834412:G:A									0.0276139	0.013368	-0.0142459
chr6	98835296	6:98835296:A:ACAG									0.00107151	0.00249535	0.00142384
chr6	100194761	6:100194761:G:T									0.00717605	0.00150507	-0.00567098
chr6	118709558	6:118709558:A:T									3.03983e-05	-0.00384354	-0.00387394
chr6	119295115	6:119295115:T:C									0.0281759	0.0199881	-0.00818783
chr6	119295267	6:119295267:G:A									-0.00395488	-0.0109985	-0.00704363
chr6	119323039	6:119323039:T:C									-0.0329826	0.00233918	0.0353218
chr6	129606865	6:129606865:C:CT									0.15816	0.150849	-0.00731029
chr6	129607116	6:129607116:T:C									-0.00606239	0.00115061	0.00721299
chr6	129630856	6:129630856:C:T									-0.00284529	-0.00108796	0.00175733
chr6	129631267	6:129631267:T:C									0.00902015	0.00299722	-0.00602293
chr6	129631334	6:129631334:G:A									-0.00524283	-0.0138281	-0.00858528
chr6	129631392	6:129631392:C:CAA									-0.000449061	-0.00623542	-0.00578636
chr6	130270144	6:130270144:T:G									-0.0116368	-0.00760961	0.00402719
chr6	130270173	6:130270173:T:C									-0.00864459	-0.00682545	0.00181914
chr6	130270192	6:130270192:T:A									-0.00841868	-0.00373447	0.00468421
chr6	130270413	6:130270413:A:G	IRF_1	1	-2	9	0.794702	0.811241	0.0197268	0.0283558	0.0899692	0.0939306	0.00396139
chr6	130270413	6:130270413:A:G	IRF_2	2	-4	10	0.651093	0.70088	0.0179415	0.0250733	0.0899692	0.0939306	0.00396139
chr6	130270515	6:130270515:A:G									0.0482046	0.0364005	-0.0118041
chr6	133966817	6:133966817:AACC:A	RUNX	1	0	7	0.815923	0.360087	0.0272988	0.000426651	0.0423729	0.00824225	-0.0341307
chr6	133966960	6:133966960:T:G									0.0672555	0.0339082	-0.0333474
chr6	140897923	6:140897923:C:T									-0.0120572	-0.0102872	0.00177003
chr6	140898305	6:140898305:C:A									-0.0015654	-0.00308334	-0.00151795
chr6	140898385	6:140898385:A:G									-0.00207913	0.002653	0.00473213
chr6	140898401	6:140898401:A:G									-0.00254881	0.00315529	0.00570411
chr6	140898463	6:140898463:T:A									0.0093944	-0.00648927	-0.0158837
chr6	140898490	6:140898490:G:A									0.00773334	-0.00944202	-0.0171754
chr6	140898494	6:140898494:A:T									0.00651061	-0.0107577	-0.0172683
chr6	149060690	6:149060690:G:T									-0.00218999	0.0137749	0.0159649
chr6	149060745	6:149060745:G:A									-0.0113398	-0.0167627	-0.00542291
chr6	151553899	6:151553899:A:G									0.00103742	-0.000109373	-0.00114679
chr6	151553932	6:151553932:G:A									-0.00251949	0.00027144	0.00279093
chr6	151553945	6:151553945:T:G	ETS_1	1	0	9	0.561829	0.702142	0.00234985	0.00308597	0.00572794	0.00396227	-0.00176567
chr6	151553987	6:151553987:C:T									0.0604333	0.0228838	-0.0375495
chr6	151553996	6:151553996:G:GCC									0.0553874	0.0194399	-0.0359475
chr6	151554872	6:151554872:G:GTT									0.00183917	-0.0101118	-0.011951
chr6	151554909	6:151554909:C:T									-0.00457823	-0.0100853	-0.00550705
chr6	152566084	6:152566084:C:G									0.00170147	0.00353146	0.00182998
chr6	152566310	6:152566310:C:T									0.0123003	0.0122113	-8.89911e-05
chr6	152566411	6:152566411:T:C									0.00519467	0.0145887	0.00939399
chr6	152567070	6:152567070:A:C									-0.000519395	-0.000122726	0.000396669
chr6	157557156	6:157557156:C:T									-0.00165319	0.000586213	0.00223941
chr6	158814293	6:158814293:C:G	CRE	1	-4	8	0.233368	0.775605	0.00156516	0.00509095	-0.00928306	0.0154951	0.0247782
chr6	158814311	6:158814311:G:T									-0.00883096	0.00151353	0.0103445
chr6	164507315	6:164507315:T:C									-0.00795746	-0.00680465	0.00115281
chr6	164507343	6:164507343:T:C									-0.0248447	-0.0190352	0.00580947
chr6	166307318	6:166307318:G:C									0	0	0
chr6	166307723	6:166307723:G:T									0.000237465	-0.000108659	-0.000346124
chr6	166307736	6:166307736:C:G									7.45656e-05	0.000198841	0.000124276
chr6	166308179	6:166308179:A:G									-0.00586689	-0.00498504	0.00088185
chr6	166308786	6:166308786:CGG:C									0.0354581	0.0109862	-0.0244719
chr6	166751488	6:166751488:C:T									0.000300229	-0.000356674	-0.000656903
chr6	166752143	6:166752143:G:T									0.00190448	-0.000236275	-0.00214075
chr6	166752298	6:166752298:C:T									0.0141533	0.0646944	0.0505411
chr7	2110200	7:2110200:C:T									-0.00431168	-0.00832677	-0.00401509
chr7	2110312	7:2110312:G:A									0.00377595	-0.00480002	-0.00857597
chr7	2110332	7:2110332:A:G									0.00651532	0.00208831	-0.00442701
chr7	2157810	7:2157810:T:C									-0.00248957	-0.00178909	0.000700474
chr7	2157919	7:2157919:T:C									-0.0195087	-0.00489503	0.0146137
chr7	2512229	7:2512229:G:A									0.00453358	0.00456268	2.9096e-05
chr7	2512345	7:2512345:G:C	EBOX_2	1	0	6	0.835014	0.43692	0.00456077	0.0029689	0.0545146	0.0291434	-0.0253712
chr7	5897781	7:5897781:C:T									-0.000562549	-0.00177556	-0.00121301
chr7	5897797	7:5897797:A:C									-0.000384928	-0.00155306	-0.00116813
chr7	5898318	7:5898318:T:C									0.00133782	0.0104425	0.00910467
chr7	5898528	7:5898528:A:C									0.0137357	0.0145102	0.00077445
chr7	5898695	7:5898695:C:T									0.147516	0.145537	-0.001979
chr7	6393548	7:6393548:G:C	IRF_1	1	-3	9	0.755214	-0.435199	0.0176478	0.00417912	0.0168086	-0.00103158	-0.0178402
chr7	7259400	7:7259400:T:C									0.00172722	0.000917077	-0.000810146
chr7	7259455	7:7259455:A:G									0.00051564	0.000419438	-9.62019e-05
chr7	20193783	7:20193783:C:CT									0.000263871	-0.00448399	-0.00474786
chr7	20194041	7:20194041:C:T									0.00212981	-0.0142664	-0.0163962
chr7	20194279	7:20194279:G:T									-0.00635582	-0.00366557	0.00269025
chr7	23443754	7:23443754:A:C									-0.00352496	-0.00193334	0.00159162
chr7	23444196	7:23444196:A:G									0.0489554	0.0156383	-0.0333171
chr7	23595366	7:23595366:G:A									0.0230276	0.0428702	0.0198426
chr7	24134943	7:24134943:GAGAGAC:G									-0.00258553	-0.0018903	0.000695227
chr7	24135246	7:24135246:T:C	ETS_1	1	-2	9	0.559179	0.731175	0.00250119	0.0037368	0.00854152	0.00663984	-0.00190169
chr7	24135246	7:24135246:T:C	ETS_5	2	-1	8	0.524467	0.712871	0.00226229	0.00364584	0.00854152	0.00663984	-0.00190169
chr7	24135698	7:24135698:G:A									0.0108812	-0.00463593	-0.0155172
chr7	24718946	7:24718946:G:A									-0.00744563	-0.00405461	0.00339102
chr7	24719026	7:24719026:G:T									-0.00679702	-0.00766033	-0.000863311
chr7	24719134	7:24719134:C:T									0.00815421	-0.000701248	-0.00885546
chr7	24719176	7:24719176:T:C									-0.0138603	-0.0155258	-0.00166547
chr7	24719199	7:24719199:G:T									0.0436329	0.0100173	-0.0336155
chr7	24719233	7:24719233:C:T	ETS_5	1	-1	8	0.832214	0.619605	0.0816202	0.0072925	0.183752	0.0389153	-0.144837
chr7	24719233	7:24719233:C:T	ETS_1	2	-2	9	0.745628	0.676769	0.086793	0.00798535	0.183752	0.0389153	-0.144837
chr7	24719444	7:24719444:G:A									0.00115049	0.0123399	0.0111895
chr7	24755400	7:24755400:G:C									0	0	0
chr7	24756610	7:24756610:T:C									4.15444e-05	4.70877e-06	-3.68357e-05
chr7	24757074	7:24757074:C:G									-0.000526966	0.00111765	0.00164461
chr7	25030895	7:25030895:A:G									-0.00902265	-0.00952953	-0.000506878
chr7	25031095	7:25031095:G:C									-0.00366591	0.000157363	0.00382328
chr7	25031097	7:25031097:C:T									-0.00210546	0.000769741	0.00287521
chr7	25031218	7:25031218:C:T									-0.0274959	-0.00998544	0.0175104
chr7	25031244	7:25031244:G:A									-0.0308485	0.000761992	0.0316105
chr7	25031527	7:25031527:T:C									-0.00149238	-0.00168008	-0.000187695
chr7	25093278	7:25093278:A:G									-0.00628048	-0.011252	-0.00497156
chr7	25093790	7:25093790:T:C									-0.000915646	0.00557315	0.0064888
chr7	25094230	7:25094230:T:C									-0.000819504	-0.000571072	0.000248432
chr7	25856998	7:25856998:G:C									0.000407338	0.00157941	0.00117207
chr7	25905649	7:25905649:G:A									-0.00413716	-0.00541866	-0.0012815
chr7	25906032	7:25906032:C:A									-0.00338936	0.001827	0.00521636
chr7	25906050	7:25906050:G:A	AP1	1	-6	8	0.347891	0.749718	0.000994146	0.00317144	0.00761443	0.0109916	0.0033772
chr7	25906105	7:25906105:G:A									0.0112739	0.0265945	0.0153206
chr7	25906303	7:25906303:A:G	EBOX_2	1	-2	6	0.751463	0.960002	0.013314	0.0178699	0.0503065	0.0914791	0.0411726
chr7	28358393	7:28358393:C:T									-0.00801599	-0.00197834	0.00603765
chr7	28358495	7:28358495:G:A									0.0262082	0.00880362	-0.0174046
chr7	28358841	7:28358841:G:A									-0.0240676	-0.0212952	0.00277241
chr7	32728183	7:32728183:G:A	ETS_1	1	-6	9	0.266918	0.836473	0.000975131	0.00640845	-0.00690144	0.00946474	0.0163662
chr7	32728183	7:32728183:G:A	ETS_5	2	-5	8	0.335993	0.780562	0.000768661	0.00613594	-0.00690144	0.00946474	0.0163662
chr7	32728183	7:32728183:G:A	ETS_4	3	-9	11	-0.0481644	0.717502	0.00143552	0.00746405	-0.00690144	0.00946474	0.0163662
chr7	32728759	7:32728759:C:T									-0.00149608	-0.00420928	-0.0027132
chr7	32728797	7:32728797:T:TC									0.015204	0.0164308	0.00122684
chr7	32728864	7:32728864:T:C									-0.0162758	-0.00309253	0.0131833
chr7	32728914	7:32728914:G:A									-0.00818848	-0.00293762	0.00525087
chr7	32729145	7:32729145:A:G									-0.00373638	0.000989021	0.0047254
chr7	36272508	7:36272508:T:TG									-0.000541501	0.00246466	0.00300616
chr7	38344703	7:38344703:C:G									7.74861e-07	4.17232e-07	-3.57629e-07
chr7	38344941	7:38344941:A:C									-0.00646877	-0.0019533	0.00451547
chr7	38344963	7:38344963:C:T									-0.00776207	-0.00444144	0.00332063
chr7	38344976	7:38344976:G:A									-0.00497734	-0.00416619	0.000811155
chr7	38345406	7:38345406:A:T									-0.00142181	0.00230193	0.00372374
chr7	38345654	7:38345654:A:G	RUNX	1	-4	7	0.416141	0.720034	0.00118077	0.0011912	0.015211	0.0140096	-0.0012014
chr7	38345654	7:38345654:A:G	EGR1	2	-4	9	0.409402	0.713056	0.00128519	0.00155336	0.015211	0.0140096	-0.0012014
chr7	38358329	7:38358329:A:G									-0.000399411	-0.000237763	0.000161648
chr7	38358879	7:38358879:C:CAA									0.000585556	0.00390762	0.00332207
chr7	38358886	7:38358886:A:T									-0.00273418	0.00145328	0.00418747
chr7	38358964	7:38358964:G:C									-0.00115412	-0.00112963	2.44939e-05
chr7	38359009	7:38359009:C:G									-0.00397974	-0.00518751	-0.00120777
chr7	38359180	7:38359180:G:T	SP	1	-4	11	0.811682	0.2542	0.0395794	0.00974273	0.0613124	0.0167844	-0.044528
chr7	38359212	7:38359212:T:C									0.0122304	-0.000702468	-0.0129329
chr7	38359397	7:38359397:C:A									-0.00210899	-0.00891667	-0.00680768
chr7	39312353	7:39312353:A:G	NFKB	1	0	10	0.536517	0.805544	0.00209576	0.0799828	0.00082958	0.0933769	0.0925474
chr7	39312353	7:39312353:A:G	ETS_4	2	-6	11	0.395921	0.711092	0.00225252	0.051202	0.00082958	0.0933769	0.0925474
chr7	39312667	7:39312667:T:G									-0.00262058	-0.00112003	0.00150055
chr7	43112127	7:43112127:G:C									0.000100315	-9.93609e-05	-0.000199676
chr7	43112825	7:43112825:C:T									0.000113966	-0.00158053	-0.0016945
chr7	43113042	7:43113042:T:C									-0.00355071	0.00641424	0.00996494
chr7	43113672	7:43113672:G:GC									-0.000245272	-0.00312835	-0.00288308
chr7	44768418	7:44768418:G:A									-0.00730031	-0.0150402	-0.00773985
chr7	44768492	7:44768492:T:G	ETS_4	1	-8	11	0.801483	0.338456	0.0177729	0.00261986	0.0306091	-0.00733847	-0.0379476
chr7	44914984	7:44914984:G:GTAAAATAAA									-0.0156345	0.0030272	0.0186617
chr7	44915187	7:44915187:G:A	NFKB	1	-3	10	0.796925	0.785832	0.0297394	0.0124645	0.0784383	0.0398477	-0.0385906
chr7	44915187	7:44915187:G:A	NFKB	2	-2	10	0.709813	0.607825	0.0303383	0.0117168	0.0784383	0.0398477	-0.0385906
chr7	44915217	7:44915217:C:T									0.045365	0.0247002	-0.0206648
chr7	47738573	7:47738573:T:C									9.26857e-05	0.000868441	0.000775756
chr7	47738728	7:47738728:G:A									0.0105003	0.0156876	0.00518727
chr7	47738780	7:47738780:TAAGCCAC:T	RUNX	1	2	7	0.864399	-0.294523	0.0406036	0.000229836	0.112774	0.0391572	-0.0736171
chr7	47738799	7:47738799:A:G									0.0830935	0.0201331	-0.0629605
chr7	47738809	7:47738809:G:C	AP1	1	-5	8	0.0822856	0.852038	0.00389994	0.0146049	0.0656274	0.00157518	-0.0640522
chr7	47738809	7:47738809:G:C	AP1	2	-6	8	0.220332	0.7458	0.00304043	0.0153781	0.0656274	0.00157518	-0.0640522
chr7	47738810	7:47738810:T:A	AP1	1	-6	8	0.0822856	0.852038	0.00389994	0.0146049	0.0563901	0.00214393	-0.0542461
chr7	47738810	7:47738810:T:A	AP1	2	-7	8	0.220332	0.7458	0.00304043	0.0153781	0.0563901	0.00214393	-0.0542461
chr7	47738811	7:47738811:G:C	AP1	1	-7	8	0.0822856	0.852038	0.00389994	0.0146049	0.0479205	0.00247831	-0.0454422
chr7	47738812	7:47738812:AGGAG:A									0.0420744	0.00294895	-0.0391254
chr7	47738884	7:47738884:C:T									-0.000651838	0.000642477	0.00129431
chr7	47738885	7:47738885:A:G									-0.000657203	0.000541089	0.00119829
chr7	47739040	7:47739040:C:G									0.000621855	-0.000472128	-0.00109398
chr7	47739065	7:47739065:C:G									-0.000966667	-0.00257724	-0.00161058
chr7	47739149	7:47739149:G:C									-0.00208712	0.000541509	0.00262863
chr7	54596849	7:54596849:C:G									0.0259304	0.0177497	-0.00818075
chr7	54597000	7:54597000:G:A	ETS_2	1	-5	9	0.726649	-0.488385	0.0348176	0.0149483	0.181069	0.109034	-0.0720351
chr7	54995613	7:54995613:C:T									-5.07237e-05	0.00135052	0.00140124
chr7	54996193	7:54996193:C:T	NFKB	1	-6	10	0.555228	0.7376	0.0247715	0.0356221	0.0324942	0.0483718	0.0158776
chr7	54996193	7:54996193:C:T	NFKB	2	-7	10	0.6414	0.70425	0.0227745	0.0323539	0.0324942	0.0483718	0.0158776
chr7	66636012	7:66636012:C:T									0.000240447	-0.00447112	-0.00471157
chr7	75156958	7:75156958:A:C	SP	1	-7	11	0.589216	0.915426	0.00935841	0.0159979	0.065915	0.0654115	-0.000503464
chr7	75156958	7:75156958:A:C	EGR1	2	-4	9	0.191642	0.792316	0.00512218	0.0119147	0.065915	0.0654115	-0.000503464
chr7	76090032	7:76090032:G:A									-0.0483367	0.00465512	0.0529919
chr7	76090137	7:76090137:C:G									-0.0222039	-0.00221866	0.0199852
chr7	76090293	7:76090293:G:A	AP1	1	-3	8	0.604394	0.963633	0.00138176	0.0986747	0.00870586	0.165358	0.156652
chr7	76090293	7:76090293:G:A	AP1	2	-2	8	0.562527	0.813906	0.00177592	0.0922982	0.00870586	0.165358	0.156652
chr7	82715501	7:82715501:G:A									0.0081015	0.00453107	-0.00357043
chr7	87446046	7:87446046:A:G									0.108752	0.0730894	-0.0356624
chr7	90211561	7:90211561:A:G									0.00302374	0.000607788	-0.00241596
chr7	90211770	7:90211770:G:A									-0.00278282	0.00596934	0.00875216
chr7	90211904	7:90211904:G:A									-0.0012303	-0.00623256	-0.00500226
chr7	90211993	7:90211993:G:A									-0.00194102	-0.000522494	0.00141853
chr7	90764971	7:90764971:C:T									-0.000910579	-0.00709146	-0.00618088
chr7	90765054	7:90765054:G:A	EBF	1	-5	9	0.923324	0.449988	0.0399542	0.00131088	0.06695	0.00840675	-0.0585433
chr7	90765054	7:90765054:G:A	EBF	2	-6	9	0.875104	0.422497	0.0381427	0.00158304	0.06695	0.00840675	-0.0585433
chr7	90765054	7:90765054:G:A	EBF	3	-7	9	0.708679	0.621438	0.0337129	0.00168383	0.06695	0.00840675	-0.0585433
chr7	90765348	7:90765348:G:A									0.00953782	0.00692569	-0.00261213
chr7	90765441	7:90765441:T:C									-0.0078556	-0.000936926	0.00691867
chr7	94649659	7:94649659:G:A									-0.00793278	-0.00247276	0.00546002
chr7	94650032	7:94650032:C:A									-0.000791849	-0.00584936	-0.00505751
chr7	94657752	7:94657752:A:G									-0.0161039	-0.0125061	0.00359779
chr7	95608729	7:95608729:G:C									-0.000133275	-0.00769413	-0.00756085
chr7	95608873	7:95608873:C:T	SP	1	-5	11	0.850488	0.241372	0.0112655	0.00511837	0.0233993	0.00864797	-0.0147513
chr7	101985281	7:101985281:C:G									-0.00353272	-0.00255267	0.000980049
chr7	105593498	7:105593498:T:TCA									0.0123104	0.0149623	0.00265193
chr7	105593719	7:105593719:C:T	IRF_1	1	-2	9	-0.278153	0.730511	0.00973737	0.0224944	-0.00950519	0.0435432	0.0530484
chr7	116498515	7:116498515:C:T	RUNX	1	-5	7	0.870245	0.790535	0.0192189	0.0117582	0.0262564	0.0153941	-0.0108623
chr7	116498522	7:116498522:T:C									0.0261785	0.0115329	-0.0146457
chr7	116498545	7:116498545:C:T									0.0124372	0.00384515	-0.00859207
chr7	116498612	7:116498612:C:A									-0.00181538	-0.00100786	0.000807518
chr7	116498777	7:116498777:G:T									0.0010379	0.0036329	0.002595
chr7	116498922	7:116498922:A:AC									-0.0140034	-0.00331258	0.0106908
chr7	116498962	7:116498962:T:TA									-0.0190627	-0.0103647	0.00869805
chr7	116499664	7:116499664:T:G									0	0	0
chr7	116500095	7:116500095:G:T									0	0	0
chr7	116500454	7:116500454:CG:C									0	0	0
chr7	116500877	7:116500877:G:C									0	0	0
chr7	116633600	7:116633600:A:G									0.0670714	0.0673726	0.000301177
chr7	116633835	7:116633835:ACT:A									0.105887	0.105413	-0.000473945
chr7	116633838	7:116633838:T:G									0.113818	0.109112	-0.00470539
chr7	118214417	7:118214417:C:T									0.00220561	0.00196826	-0.000237344
chr7	130476705	7:130476705:C:T									0.0233114	0.078053	0.0547416
chr7	130476747	7:130476747:A:G	IRF_1	1	-7	9	0.55889	0.831898	0.00247901	0.09524	0.00815111	0.133926	0.125775
chr7	130476747	7:130476747:A:G	IRF_2	2	-3	10	0.350372	0.722145	0.00243038	0.108095	0.00815111	0.133926	0.125775
chr7	135186671	7:135186671:T:C									-0.00443858	-0.00924176	-0.00480318
chr7	135187023	7:135187023:C:T	AP1	1	0	8	0.786654	0.918979	0.0138676	0.074133	0.0485527	0.160569	0.112016
chr7	135187023	7:135187023:C:T	AP1	2	-1	8	0.576558	0.860505	0.0139856	0.0750676	0.0485527	0.160569	0.112016
chr7	135187251	7:135187251:C:G									-0.000283003	0.00408477	0.00436777
chr7	135187311	7:135187311:G:A									0.000791251	-0.000741244	-0.00153249
chr7	135877753	7:135877753:C:T									-0.0280232	-0.00450724	0.023516
chr7	135877843	7:135877843:C:T									-0.0102927	-0.00706559	0.00322715
chr7	135877941	7:135877941:T:C	OCT	1	-1	8	0.894622	0.36424	0.0441551	0.00249875	0.111579	0.0179862	-0.0935928
chr7	138466466	7:138466466:C:CTT									0.0108967	0.0104358	-0.00046088
chr7	139886389	7:139886389:ATT:A									0.00393182	0.00125027	-0.00268155
chr7	139886815	7:139886815:G:T	RUNX	1	0	7	0.733636	0.0832987	0.00484186	0.00308025	0.0151663	0.0127801	-0.00238616
chr7	139887008	7:139887008:G:T									0.000822365	-0.00245988	-0.00328225
chr7	142770925	7:142770925:C:G									0.00148219	0.000860631	-0.000621557
chr7	142770937	7:142770937:G:A									0.000926673	0.00113612	0.000209451
chr7	142770940	7:142770940:T:A									0.000927925	0.00112182	0.000193894
chr7	142770951	7:142770951:T:C									-0.000334263	0.000760793	0.00109506
chr7	142771005	7:142771005:C:T									-0.00250525	-0.0012477	0.00125754
chr7	142771300	7:142771300:T:C	EBOX_2	1	-3	6	0.82276	0.0616931	0.00131249	0.000950038	-0.000354649	0.00258076	0.00293541
chr7	142771525	7:142771525:A:G									0.0230288	0.0258427	0.00281387
chr7	148554293	7:148554293:C:G									0.0112977	0.0042715	-0.00702621
chr7	148554382	7:148554382:T:C									-0.0030663	-0.0066874	-0.0036211
chr7	148554576	7:148554576:C:G									-0.0114291	0.000306309	0.0117354
chr7	151590145	7:151590145:C:T									-0.00420314	-0.000182628	0.00402051
chr7	151590162	7:151590162:T:C									-0.00933659	-0.000706851	0.00862974
chr7	151590508	7:151590508:T:C									-0.00227761	-0.000612857	0.00166475
chr7	151590541	7:151590541:G:A									-0.00495344	0.000115811	0.00506925
chr7	151590626	7:151590626:T:C									-0.00804234	-0.00203234	0.00601
chr7	151590875	7:151590875:A:G									0.00190586	-0.00344568	-0.00535154
chr7	151591017	7:151591017:G:C									0.000614105	-0.00666064	-0.00727474
chr7	151591207	7:151591207:G:GAC									-0.00285447	-0.00202841	0.000826061
chr7	151591304	7:151591304:T:G									-0.00012368	-0.00189394	-0.00177026
chr7	151591307	7:151591307:G:A									-2.33656e-05	-0.00198388	-0.00196052
chr7	155763762	7:155763762:T:G									-0.00328869	-0.0024985	0.000790184
chr7	156774154	7:156774154:C:T	RUNX	1	-3	7	0.277424	0.819912	0.00674886	0.0868797	0.0699528	0.21988	0.149927
chr7	157520518	7:157520518:A:G	IRF_2	1	-5	10	-0.0281637	0.824519	0.00811392	0.0415905	0.0225549	0.133254	0.110699
chr7	157520518	7:157520518:A:G	IRF_1	2	-6	9	0.199388	0.795457	0.00671107	0.0431302	0.0225549	0.133254	0.110699
chr7	157520518	7:157520518:A:G	ETS_4	3	-6	11	0.0520727	0.715784	0.00942141	0.0456417	0.0225549	0.133254	0.110699
chr7	157520557	7:157520557:A:C									0.00499678	0.0241655	0.0191687
chr7	157520687	7:157520687:A:AT									0.0037244	0.00955957	0.00583518
chr8	206864	8:206864:A:G									0.00144595	0.00455349	0.00310755
chr8	2654517	8:2654517:T:C									0.06002	0.0552399	-0.00478018
chr8	2699640	8:2699640:CA:C									0.00442428	0.0022402	-0.00218408
chr8	2699851	8:2699851:A:G									-0.0120648	-0.0106248	0.00143992
chr8	11861019	8:11861019:T:C									0.0511143	0.114043	0.0629288
chr8	11867774	8:11867774:C:T	SP	1	-10	11	0.836982	0.631211	0.00731778	0.00208348	0.00848383	0.00535417	-0.00312966
chr8	11867879	8:11867879:G:T	EBF	1	-7	9	0.812157	-0.21886	0.00239056	0.00187153	-0.00821847	-0.00397998	0.00423849
chr8	11868335	8:11868335:A:G									-0.00414592	-0.00110018	0.00304574
chr8	12951617	8:12951617:C:T									-0.00159657	0.000828747	0.00242532
chr8	12952158	8:12952158:A:T									-0.00386632	-0.000192523	0.00367379
chr8	19637764	8:19637764:C:T									-0.00128525	0.00392228	0.00520753
chr8	19638087	8:19638087:T:A									0.0264152	0.0686091	0.0421939
chr8	19638099	8:19638099:A:G	ZBTB33	1	-8	10	0.514436	0.744199	0.0112905	0.0315347	0.0355611	0.0738662	0.0383051
chr8	19638099	8:19638099:A:G	EBF	2	-8	9	0.425494	0.742297	0.0091638	0.0289578	0.0355611	0.0738662	0.0383051
chr8	19638099	8:19638099:A:G	EBF	3	-7	9	0.449173	0.73455	0.0111027	0.0300136	0.0355611	0.0738662	0.0383051
chr8	19638140	8:19638140:GCTTCCCAGG:G	IRF_1	1	20	9	0.81167	0	0.00523728	0	0.0365995	0.0421711	0.00557161
chr8	20013182	8:20013182:A:G									0.0106777	-0.0123911	-0.0230689
chr8	20013224	8:20013224:G:A									0.192836	0.00517554	-0.187661
chr8	20013231	8:20013231:C:T	AP1	1	-1	8	0.824327	-0.151564	0.0771159	0.001598	0.186994	0.0024404	-0.184553
chr8	22109369	8:22109369:G:GCTGCGGAGC									-0.00166982	0.00315959	0.00482941
chr8	22109378	8:22109378:C:CCCGCTCCCA									0.000326097	0.0154442	0.0151181
chr8	22109791	8:22109791:C:T	SP	1	-10	11	0.298269	0.715663	0.00458759	0.00869817	0.0224701	0.0318397	0.00936964
chr8	22109796	8:22109796:A:C									-0.00460612	-0.00385756	0.000748567
chr8	30724546	8:30724546:C:CTT									0.0102624	0.0105543	0.000291945
chr8	38734905	8:38734905:C:T									0.00287735	0.00372583	0.000848471
chr8	40174662	8:40174662:A:T									0.0654814	0.0733428	0.00786144
chr8	59998149	8:59998149:A:T									-0.00252622	-0.00191849	0.000607731
chr8	59998742	8:59998742:CT:C									0.0098877	0.00607155	-0.00381615
chr8	59998968	8:59998968:A:T									-0.00174481	-0.00667822	-0.00493342
chr8	59999173	8:59999173:C:CCAGCA									-0.00430095	-0.00258583	0.00171513
chr8	59999201	8:59999201:C:A									-0.00175333	-0.000427485	0.00132585
chr8	61122473	8:61122473:T:C									-0.00328696	-0.0065909	-0.00330394
chr8	61122761	8:61122761:T:G									0.0114535	0.0219592	0.0105057
chr8	70682670	8:70682670:CT:C	IRF_2	1	-4	10	-0.00940951	0.766974	0.00471878	0.108273	0.0425875	0.290646	0.248059
chr8	70682670	8:70682670:CT:C	IRF_1	2	-2	9	-0.0810068	0.735456	0.00507832	0.105377	0.0425875	0.290646	0.248059
chr8	70682824	8:70682824:C:T									-0.0133963	-0.000685171	0.0127111
chr8	70682991	8:70682991:C:T									-0.00502491	-0.00231135	0.00271355
chr8	81364793	8:81364793:C:T									0.184203	0.153608	-0.0305948
chr8	81365005	8:81365005:T:C									-0.0173911	-0.0239406	-0.0065495
chr8	92966216	8:92966216:G:C									0.0391908	0.0257199	-0.0134709
chr8	102536196	8:102536196:G:C									0.0190521	-0.00257999	-0.0216321
chr8	102536282	8:102536282:A:G									-0.011988	-0.000855804	0.0111322
chr8	102536310	8:102536310:A:G									-0.0208136	-0.0010038	0.0198098
chr8	104686686	8:104686686:G:A	AP1	1	-7	8	0.816449	0.867649	0.011605	0.149004	0.00733058	0.185398	0.178067
chr8	104686686	8:104686686:G:A	AP1	2	-6	8	0.672859	0.848225	0.0134791	0.153854	0.00733058	0.185398	0.178067
chr8	104686806	8:104686806:GGTGTGTGTG:G									0.00175584	-0.00528967	-0.00704551
chr8	104686946	8:104686946:A:G									0.00319862	0.00287032	-0.000328301
chr8	116703346	8:116703346:ACCGGGAAAG:A									0.0638869	0.00842822	-0.0554587
chr8	116703366	8:116703366:T:A									0.0595406	0.00429398	-0.0552466
chr8	116703492	8:116703492:C:T									0.0418283	0.0088824	-0.0329459
chr8	118620955	8:118620955:C:T									0	0	0
chr8	118621022	8:118621022:T:G									0	0	0
chr8	118622181	8:118622181:AGG:A									-0.00416362	-0.000561526	0.0036021
chr8	120651084	8:120651084:G:C									-0.00776392	-0.0121821	-0.00441819
chr8	120651514	8:120651514:G:C	RUNX	1	-5	7	0.746008	0.248685	0.0179977	0.00765181	0.106701	0.117711	0.0110104
chr8	120651676	8:120651676:G:A									-0.00158489	0.00626701	0.0078519
chr8	120652458	8:120652458:G:A									7.76053e-05	5.32866e-05	-2.43187e-05
chr8	120652783	8:120652783:G:A									0	0	0
chr8	120652794	8:120652794:T:C									0	0	0
chr8	121725986	8:121725986:C:T									-0.00984944	-0.00493849	0.00491095
chr8	121726184	8:121726184:T:C	IRF_2	1	-8	10	0.125861	0.702219	0.00629122	0.0153405	0.00761455	0.0249802	0.0173656
chr8	127568459	8:127568459:C:A									0	0	0
chr8	127568723	8:127568723:AG:A									0	0	0
chr8	127996764	8:127996764:C:T									0.0058977	0.00892531	0.00302761
chr8	127997061	8:127997061:G:T									0.0231906	0.00559632	-0.0175942
chr8	127997065	8:127997065:G:T									0.0232525	0.00595728	-0.0172952
chr8	130079780	8:130079780:T:A									0.151108	0.139741	-0.0113667
chr8	130420235	8:130420235:TACACAC:T	EGR1	1	5	9	0.785778	0.482842	0.00491613	0.00159478	0.0236306	0.0158986	-0.00773191
chr8	130420235	8:130420235:TACACAC:T	EGR1	2	3	9	0.715913	0.472423	0.00384384	0.000911354	0.0236306	0.0158986	-0.00773191
chr8	133702252	8:133702252:G:C									-0.0120683	-0.00518358	0.00688475
chr8	133702459	8:133702459:C:T									-0.00345671	-0.00362187	-0.000165162
chr8	133702498	8:133702498:T:G	IRF_1	1	-4	9	0.873039	0.459894	0.0228105	0.000759601	0.0347201	-0.0026831	-0.0374032
chr8	133702498	8:133702498:T:G	IRF_2	2	-6	10	0.819802	0.364351	0.0269318	0.000863074	0.0347201	-0.0026831	-0.0374032
chr8	133702546	8:133702546:C:T									-0.0283994	-0.00815672	0.0202427
chr8	133702551	8:133702551:C:A									-0.028057	-0.00742692	0.02063
chr8	141118266	8:141118266:C:T									0.0499875	0.0307644	-0.0192231
chr8	141403779	8:141403779:A:G									-0.00213039	-0.00689584	-0.00476545
chr8	141404226	8:141404226:T:C	RUNX	1	-2	7	-0.0277381	0.884416	0.000896454	0.0184878	0.00805152	0.0563489	0.0482973
chr8	142969212	8:142969212:C:T									0.0134629	0.00686812	-0.00659479
chr8	142969344	8:142969344:A:G	NFKB	1	-1	10	0.732761	0.249686	0.0269879	0.0121031	0.0808946	0.0383393	-0.0425553
chr8	143952210	8:143952210:G:A									0.0295191	0.0281438	-0.00137524
chr8	143952212	8:143952212:G:A									0.0306245	0.0289996	-0.00162492
chr8	143952221	8:143952221:A:ACACGCG	NRF1	1	6	11	0.743226	0.840004	0.0123047	0.0152788	0.0305434	0.0333004	0.00275697
chr8	143952221	8:143952221:A:ACACGCG	NRF1	2	5	11	0.715678	0.816513	0.0113882	0.0163901	0.0305434	0.0333004	0.00275697
chr8	143952221	8:143952221:A:ACACGCG	NRF1	3	0	11	0.743168	0.574638	0.0123758	0.00982488	0.0305434	0.0333004	0.00275697
chr8	143952221	8:143952221:A:ACACGCG	NRF1	4	-1	11	0.717357	0.544811	0.0118468	0.00985087	0.0305434	0.0333004	0.00275697
chr9	764254	9:764254:G:T									-0.0108614	-0.0158342	-0.00497279
chr9	1050386	9:1050386:C:T									0.0172233	0.0282685	0.0110452
chr9	1050603	9:1050603:C:A									-0.00134778	0.000367343	0.00171512
chr9	1050614	9:1050614:A:G									-0.00107902	0.00356412	0.00464314
chr9	1759486	9:1759486:C:A									-0.00492579	0.0132535	0.0181792
chr9	1759506	9:1759506:G:A									-0.00756842	0.00151705	0.00908547
chr9	1759811	9:1759811:C:T									0.000682772	-0.00258088	-0.00326365
chr9	1760042	9:1760042:A:G									2.22326e-05	7.09891e-05	4.87565e-05
chr9	1760175	9:1760175:G:C									-6.55651e-06	5.30482e-06	1.18613e-05
chr9	2601696	9:2601696:T:C									0	0	0
chr9	2601753	9:2601753:C:A									0	0	0
chr9	2601874	9:2601874:C:A									-1.90139e-05	-6.3777e-06	1.26362e-05
chr9	2602014	9:2602014:T:C									0.000604332	0.00104445	0.00044012
chr9	2602036	9:2602036:C:T									0.00115848	0.00167119	0.000512718
chr9	2602179	9:2602179:A:T									-9.95379e-06	-0.000855744	-0.00084579
chr9	2602222	9:2602222:A:T									0.000758469	-0.000213564	-0.000972033
chr9	2602279	9:2602279:T:C									-8.16618e-06	-0.00186509	-0.00185692
chr9	2602338	9:2602338:T:TGG									0.00299549	-0.00235921	-0.0053547
chr9	2602831	9:2602831:C:T	NFKB	1	-8	10	-0.00560727	0.701083	0.000752867	0.00178444	-0.00235427	-0.000377776	0.00197649
chr9	2603001	9:2603001:A:T									0.0183536	-0.00288211	-0.0212357
chr9	2603034	9:2603034:G:A									0.00961792	-0.00866114	-0.0182791
chr9	4559468	9:4559468:TG:T	IRF_1	1	-1	9	0.718443	-0.0995369	0.00754618	0.0007388	0.0172692	-0.0050286	-0.0222979
chr9	4559468	9:4559468:TG:T	IRF_2	2	0	10	0.705715	-0.201168	0.0086882	0.000791908	0.0172692	-0.0050286	-0.0222979
chr9	4559547	9:4559547:TA:T									5.65646e-05	0.000300704	0.00024414
chr9	4559775	9:4559775:C:T	AP1	1	-5	8	0.794655	0.532337	0.0256195	0.00978196	0.049468	0.0441815	-0.00528647
chr9	4559892	9:4559892:C:T									-0.0027318	-0.000136198	0.0025956
chr9	4559951	9:4559951:C:A									-0.00273889	-0.00239015	0.000348748
chr9	4560135	9:4560135:T:C									0.00286495	-0.00186968	-0.00473464
chr9	6080298	9:6080298:G:A	IRF_1	1	0	9	0.797522	0.47761	0.00314069	0.000921965	0.0122133	0.0102848	-0.00192851
chr9	6080298	9:6080298:G:A	ETS_1	2	-7	9	0.774525	0.425554	0.00649833	0.000686288	0.0122133	0.0102848	-0.00192851
chr9	6080298	9:6080298:G:A	IRF_1	3	-6	9	0.736422	0.647104	0.00637007	0.000787377	0.0122133	0.0102848	-0.00192851
chr9	6080298	9:6080298:G:A	ETS_5	4	-7	8	0.705759	0.348974	0.00607896	0.000625969	0.0122133	0.0102848	-0.00192851
chr9	6631099	9:6631099:A:G	RUNX	1	-1	7	0.914912	0.56925	0.0242667	0.00110727	0.0479056	0.00171709	-0.0461885
chr9	6631099	9:6631099:A:G	ETS_2	2	-5	9	0.821395	-0.284012	0.0258875	0.00238287	0.0479056	0.00171709	-0.0461885
chr9	6722459	9:6722459:G:C									-0.000107586	-0.000263214	-0.000155628
chr9	6722517	9:6722517:A:T									-0.000331581	-0.000302196	2.9385e-05
chr9	6722942	9:6722942:G:A									0.00456058	0.00333958	-0.001221
chr9	6722992	9:6722992:T:A	AP1	1	0	8	0.754447	-0.000563931	0.00434303	0.000545621	-0.00712705	0.000607846	0.0077349
chr9	6722992	9:6722992:T:A	AP1	2	-1	8	0.712616	0.202626	0.00434565	0.000570059	-0.00712705	0.000607846	0.0077349
chr9	6723630	9:6723630:CAA:C									-1.37663e-05	-0.00294363	-0.00292987
chr9	6723861	9:6723861:T:C									0.00127024	-0.000913085	-0.00218332
chr9	6931726	9:6931726:G:C									0.00631058	-0.00107294	-0.00738352
chr9	6931753	9:6931753:A:G									0.0141066	-0.00846327	-0.0225699
chr9	6931755	9:6931755:T:C									0.0124167	-0.00852943	-0.0209461
chr9	6931885	9:6931885:G:A									0.00774372	0.000538175	-0.00720554
chr9	6932013	9:6932013:A:G	AP1	1	-2	8	0.916646	0.349321	0.0513815	0.0135977	0.114916	0.0507841	-0.064132
chr9	6932013	9:6932013:A:G	AP1	2	-3	8	0.831451	0.388462	0.0509619	0.0148637	0.114916	0.0507841	-0.064132
chr9	6932042	9:6932042:C:T									0.101339	0.0755969	-0.0257419
chr9	6932105	9:6932105:G:A	SP	1	-1	11	0.824641	0.461907	0.0376304	0.00605333	0.0552828	0.00113762	-0.0541452
chr9	6932105	9:6932105:G:A	EGR1	2	-2	9	0.718758	0.369756	0.0301067	0.00404704	0.0552828	0.00113762	-0.0541452
chr9	6932111	9:6932111:G:C	SP	1	-7	11	0.824641	0.461907	0.0376304	0.00605333	0.0610336	0.00819994	-0.0528337
chr9	6932111	9:6932111:G:C	EGR1	2	-8	9	0.718758	0.369756	0.0301067	0.00404704	0.0610336	0.00819994	-0.0528337
chr9	6932144	9:6932144:C:G									0.0893412	0.0274994	-0.0618417
chr9	6932311	9:6932311:G:A									-0.002388	-0.0203004	-0.0179124
chr9	6932313	9:6932313:C:T									-0.00292867	-0.019578	-0.0166493
chr9	6932314	9:6932314:A:G									-0.00305909	-0.0165876	-0.0135285
chr9	12775489	9:12775489:G:A									7.98704e-06	-7.8082e-06	-1.57952e-05
chr9	12775862	9:12775862:T:TGGCGGCGGC									0.00333756	-0.000481904	-0.00381946
chr9	12775890	9:12775890:A:G									0.00454456	0.000599026	-0.00394553
chr9	16221345	9:16221345:C:T									0.00392264	0.0010649	-0.00285774
chr9	16221773	9:16221773:G:A									-0.0253082	0.0015862	0.0268944
chr9	20280571	9:20280571:G:A									0.00166236	0.045479	0.0438166
chr9	20280758	9:20280758:G:C									-0.00411517	-0.00381404	0.000301124
chr9	20997091	9:20997091:C:G	IRF_3	1	-13	14	-0.261888	0.776731	0.00289023	0.0194101	-0.000722289	0.0309848	0.0317071
chr9	20997341	9:20997341:T:C									-0.00120586	0.00455427	0.00576013
chr9	21121784	9:21121784:G:A									-0.0116962	-0.00908977	0.00260644
chr9	21121832	9:21121832:A:G									0.00136477	0.00109625	-0.000268517
chr9	21121918	9:21121918:A:G									-0.0113184	-0.0189657	-0.00764727
chr9	21122072	9:21122072:T:C									0.050048	-0.0188762	-0.0689242
chr9	21122081	9:21122081:T:C									0.0425353	-0.0144786	-0.0570139
chr9	29882759	9:29882759:T:C									-0.00440586	-0.00452775	-0.000121894
chr9	29882923	9:29882923:G:C	ETS_1	1	-5	9	0.471342	0.705691	0.00868404	0.0386743	0.0551618	0.146802	0.0916406
chr9	29882953	9:29882953:T:A									0.0273443	0.0456527	0.0183084
chr9	31211161	9:31211161:T:C	ETS_1	1	-7	9	-0.20745	0.793931	0.0211124	0.081871	0.114784	0.320687	0.205904
chr9	31211161	9:31211161:T:C	ETS_4	2	-10	11	-0.154553	0.709654	0.0248065	0.086175	0.114784	0.320687	0.205904
chr9	31211306	9:31211306:C:T									-0.000101028	0.000908077	0.0010091
chr9	35646573	9:35646573:G:C									-0.00548142	-0.0078336	-0.00235218
chr9	35689952	9:35689952:A:T									0	0	0
chr9	35689953	9:35689953:A:T									0	0	0
chr9	35689954	9:35689954:A:T									0	0	0
chr9	35690105	9:35690105:A:G									5.72205e-06	-3.57628e-07	-6.07968e-06
chr9	35690533	9:35690533:T:A									-0.000133038	-0.000630438	-0.0004974
chr9	36765526	9:36765526:C:T									0.00304192	0.00216663	-0.000875295
chr9	36766244	9:36766244:A:G									0.0603502	0.0742538	0.0139035
chr9	36766246	9:36766246:T:G									0.0519074	0.0665782	0.0146709
chr9	37986805	9:37986805:G:A									0.00958503	0.0297827	0.0201977
chr9	37987300	9:37987300:G:A									-0.00350159	-0.00215822	0.00134337
chr9	39809441	9:39809441:C:G									-0.00712222	-0.00311817	0.00400405
chr9	39809891	9:39809891:G:A									-0.00627595	0.00196392	0.00823987
chr9	39809962	9:39809962:G:A									-0.0318314	-0.0201982	0.0116332
chr9	39810130	9:39810130:C:T									-0.0089478	-0.00627434	0.00267345
chr9	41653860	9:41653860:G:C									-0.0124983	-0.00549227	0.00700604
chr9	42437272	9:42437272:C:T									-0.00174934	-0.000538648	0.00121069
chr9	42437308	9:42437308:A:G									-0.00257927	-0.00192761	0.000651659
chr9	42437464	9:42437464:G:A									0.0102046	-0.00583667	-0.0160412
chr9	42437523	9:42437523:C:T	ETS_1	1	-1	9	-0.559587	0.73141	0.013837	0.0161471	0.0120392	0.0438131	0.0317739
chr9	42437523	9:42437523:C:T	ETS_2	2	-3	9	-0.431462	0.706623	0.012125	0.015491	0.0120392	0.0438131	0.0317739
chr9	42437991	9:42437991:T:C									0.0009619	-0.000730336	-0.00169224
chr9	42443162	9:42443162:C:T									-0.00129777	-0.0028913	-0.00159353
chr9	42443502	9:42443502:G:A									-0.00184053	-0.000642657	0.00119787
chr9	42443536	9:42443536:G:T	ETS_5	1	-2	8	0.705948	0.315317	0.00292474	0.00240535	-0.00965993	0.00465288	0.0143128
chr9	42443560	9:42443560:C:T									-0.0217218	-0.00109952	0.0206223
chr9	42443561	9:42443561:A:G									-0.0240021	-0.00478857	0.0192135
chr9	42443594	9:42443594:C:G	AP1	1	-5	8	0.0576499	0.703595	0.00806093	0.0194177	0.0947966	0.122832	0.0280357
chr9	42443600	9:42443600:T:C									0.100463	0.128775	0.0283128
chr9	42443616	9:42443616:C:A									0.15751	0.196219	0.0387085
chr9	42443617	9:42443617:C:T									0.15969	0.200009	0.0403198
chr9	42443829	9:42443829:A:G									-0.00362742	-0.00661427	-0.00298685
chr9	42443987	9:42443987:G:A									-0.00624609	-0.00654864	-0.000302554
chr9	42444075	9:42444075:T:A									-0.019225	-0.00891924	0.0103058
chr9	81728726	9:81728726:C:T									-9.4235e-05	0.000991643	0.00108588
chr9	81729627	9:81729627:G:T									-0.00619763	-0.00544071	0.000756924
chr9	81815057	9:81815057:AT:A	CRE	1	1	8	0.737293	0.234728	0.0065465	0.00268185	0.0108385	-0.000311671	-0.0111502
chr9	81815126	9:81815126:G:A									0.000612085	0.00167029	0.00105821
chr9	88007152	9:88007152:A:G									-0.00404167	-0.000499548	0.00354212
chr9	88007387	9:88007387:T:C	RUNX	1	-5	7	0.597862	0.787411	0.0119982	0.0304999	0.0148053	0.0256358	0.0108306
chr9	88007490	9:88007490:G:C									0.0153317	0.0125183	-0.00281345
chr9	89499004	9:89499004:GT:G									-0.00844079	-0.0029155	0.00552529
chr9	89499290	9:89499290:G:A									0.0440666	0.0613648	0.0172982
chr9	89603395	9:89603395:T:C	NFI	1	0	13	-0.384957	0.74369	0.00350022	0.0150348	-0.0101351	0.0062777	0.0164128
chr9	89603794	9:89603794:G:C									0.000419199	-0.00132507	-0.00174427
chr9	89603867	9:89603867:G:A									-0.000217855	-0.0022893	-0.00207144
chr9	89603947	9:89603947:A:C									0.00270325	0.00065452	-0.00204873
chr9	89604085	9:89604085:T:A									0.000478864	0.000118792	-0.000360071
chr9	89604345	9:89604345:T:C									-0.00424713	-0.00467276	-0.000425634
chr9	92098296	9:92098296:T:C	SP	1	-1	11	0.718132	0.880865	0.023683	0.0381003	0.124194	0.129794	0.00560026
chr9	92098615	9:92098615:G:C									-0.0202005	0.00137735	0.0215779
chr9	92146655	9:92146655:A:G									-0.00010705	-0.000178695	-7.16448e-05
chr9	92147407	9:92147407:C:T	RUNX	1	-5	7	0.859355	0.0793678	0.0169253	0.00428795	0.0640911	0.0610822	-0.00300885
chr9	92147714	9:92147714:G:A									7.37911e-05	0.00170386	0.00163007
chr9	94669230	9:94669230:G:GAA									0.0122514	0.00569975	-0.00655162
chr9	94669318	9:94669318:A:G									-0.00245035	-0.00209576	0.00035459
chr9	94669627	9:94669627:T:A									-0.00248903	-0.00680798	-0.00431895
chr9	94669875	9:94669875:T:G									-0.00099498	-0.000253797	0.000741184
chr9	100449520	9:100449520:T:G	RUNX	1	0	7	0.806468	0.761588	0.0113603	0.00260317	0.0303891	0.0187465	-0.0116426
chr9	100449695	9:100449695:G:A									0.0389515	0.0784751	0.0395236
chr9	104604727	9:104604727:T:C									-0.0109633	-0.0133063	-0.00234306
chr9	104605111	9:104605111:TGTTA:T									-0.00429678	0.00938147	0.0136783
chr9	104605150	9:104605150:A:T									0.00746172	0.0108021	0.00334042
chr9	104605331	9:104605331:C:T									-0.00706256	-0.0096246	-0.00256205
chr9	104605383	9:104605383:AGC:A									-0.00775456	-0.00757926	0.000175301
chr9	106816687	9:106816687:A:G	NFKB	1	0	10	-0.565421	0.77482	0.0203948	0.0418386	-0.0021379	0.0752183	0.0773562
chr9	106816687	9:106816687:A:G	NFKB	2	-1	10	-0.372166	0.712336	0.0199745	0.0422544	-0.0021379	0.0752183	0.0773562
chr9	106816932	9:106816932:C:T									-0.000477076	0.00106567	0.00154275
chr9	110808419	9:110808419:T:A									-0.0709796	-0.0641016	0.00687805
chr9	110809049	9:110809049:ATAATT:A									-0.00142968	-0.00131911	0.000110569
chr9	112069748	9:112069748:T:G	RUNX	1	-1	7	0.746976	-0.600673	0.0204721	0.00793302	0.145176	0.0825043	-0.062672
chr9	112076854	9:112076854:G:A									0.00133478	-4.45241e-05	-0.00137931
chr9	112077047	9:112077047:A:G	SP	1	-6	11	0.827809	0.560453	0.0269215	0.00395644	0.0124084	-0.00657737	-0.0189857
chr9	112077399	9:112077399:G:T									-0.0134888	-0.00753104	0.00595778
chr9	112077463	9:112077463:G:A									-0.0118649	-0.000365616	0.0114993
chr9	113594093	9:113594093:G:C	ETS_1	1	-7	9	0.763884	0.402938	0.00258934	0.00080657	0.0077806	0.00221097	-0.00556963
chr9	113594249	9:113594249:C:G									-0.00953215	-0.00480217	0.00472999
chr9	120843433	9:120843433:CGAAGGCGTG:C									-0.0205324	-0.000273408	0.020259
chr9	121370602	9:121370602:A:G									-0.000573039	-0.00883049	-0.00825745
chr9	121839823	9:121839823:A:G									0.0009076	-0.000471712	-0.00137931
chr9	121840027	9:121840027:C:T									0.0131117	0.0312824	0.0181707
chr9	121840108	9:121840108:TA:T									0.0216576	0.0439114	0.0222538
chr9	121840449	9:121840449:A:G									-0.0060758	-0.00823778	-0.00216198
chr9	121840500	9:121840500:A:T									-0.000158132	-5.65626e-05	0.00010157
chr9	133709350	9:133709350:C:A									0.00436086	0.00695586	0.002595
chr9	133709471	9:133709471:C:G	CRE	1	-4	8	0.701514	0.0998722	0.00690311	0.00174499	0.0280448	0.00438034	-0.0236645
chr9	133927110	9:133927110:TG:T	RUNX	1	0	7	0.712724	0.134029	0.00450503	0.0024637	0.0095505	0.00739579	-0.00215471
chr10	46268977	10:46268977:G:C									0.000171245	-0.00111765	-0.00128889
chr10	48907945	10:48907945:G:A	IRF_1	1	-6	9	0.851378	0.737518	0.139372	0.0504914	0.284628	0.127535	-0.157093
chr10	48907945	10:48907945:G:A	IRF_2	2	-8	10	0.759586	0.641058	0.161314	0.0673084	0.284628	0.127535	-0.157093
chr10	48907945	10:48907945:G:A	IRF_2	3	-2	10	0.705558	0.646039	0.141154	0.0534306	0.284628	0.127535	-0.157093
chr10	50660229	10:50660229:C:A									0.015542	0.0074215	-0.00812048
chr10	50660256	10:50660256:T:C	ETS_5	1	-2	8	0.922834	0.573151	0.0874234	0.00447422	0.193423	0.0584685	-0.134955
chr10	50660256	10:50660256:T:C	ETS_1	2	-2	9	0.777159	0.404961	0.0877429	0.00472075	0.193423	0.0584685	-0.134955
chr10	50660256	10:50660256:T:C	ETS_4	3	-1	11	0.729381	0.414686	0.086007	0.0059402	0.193423	0.0584685	-0.134955
chr10	50660329	10:50660329:A:G									0.145306	0.167569	0.0222629
chr10	51879303	10:51879303:C:A									0.0379282	0.0250331	-0.0128951
chr10	51879561	10:51879561:C:T	AP1	1	-6	8	0.372592	0.800448	0.00809861	0.0198035	0.0408756	0.0687415	0.0278659
chr10	51879561	10:51879561:C:T	AP1	2	-5	8	0.167563	0.735215	0.009058	0.0203004	0.0408756	0.0687415	0.0278659
chr10	59709332	10:59709332:C:T									0.00986791	-0.00166875	-0.0115367
chr10	59709780	10:59709780:T:C									0.0909773	0.0882601	-0.00271721
chr10	65891637	10:65891637:A:T									-0.00787849	-0.0214382	-0.0135597
chr10	65891687	10:65891687:A:G									-0.00532252	-0.00144983	0.00387269
chr10	70170920	10:70170920:CTTTT:C									-0.00709558	0.00272381	0.00981939
chr10	70403942	10:70403942:A:G									0.00268126	0.0100757	0.00739443
chr10	70404714	10:70404714:C:T									-0.00021696	3.94608e-05	0.000256421
chr10	71984712	10:71984712:C:T									0	0	0
chr10	71985190	10:71985190:C:G									-0.00245798	-0.00621516	-0.00375718
chr10	71985229	10:71985229:T:C									-0.00254226	-0.000877019	0.00166524
chr10	71985241	10:71985241:T:C									-0.00376356	-0.00411212	-0.000348568
chr10	71985718	10:71985718:C:T									0.0449709	0.0239641	-0.0210067
chr10	71985841	10:71985841:C:T	EBF	1	-3	9	0.780215	0.195653	0.0135317	0.0115854	0.0317981	0.0264099	-0.0053882
chr10	71985841	10:71985841:C:T	EBF	2	-4	9	0.774618	0.167362	0.011862	0.0108597	0.0317981	0.0264099	-0.0053882
chr10	73857586	10:73857586:A:T	AP1	1	-6	8	0.954867	0.216303	0.0798722	0.00190097	0.0405584	-0.0167987	-0.057357
chr10	73857586	10:73857586:A:T	AP1	2	-7	8	0.876796	0.144065	0.0762568	0.00169164	0.0405584	-0.0167987	-0.057357
chr10	77836272	10:77836272:T:G									-0.000202358	0.00858981	0.00879217
chr10	80234837	10:80234837:G:T									0.00213564	0.00253981	0.000404172
chr10	80235036	10:80235036:G:C									-0.00541794	-0.00359064	0.0018273
chr10	80235098	10:80235098:G:C									-0.00300687	-0.00575847	-0.00275159
chr10	82251744	10:82251744:T:C	RUNX	1	0	7	0.867578	0.835612	0.0397186	0.0140489	0.0837102	0.0383966	-0.0453136
chr10	86224700	10:86224700:C:T	IRF_1	1	-7	9	0.951435	0.819657	0.0737802	0.00339055	0.106593	-0.000742433	-0.107335
chr10	86224700	10:86224700:C:T	IRF_2	2	-6	10	0.847317	0.641188	0.0835382	0.00325561	0.106593	-0.000742433	-0.107335
chr10	86224700	10:86224700:C:T	ETS_1	3	-2	9	0.84557	0.337869	0.0454483	0.00173062	0.106593	-0.000742433	-0.107335
chr10	86224700	10:86224700:C:T	ETS_5	4	-2	8	0.801423	0.301242	0.0440598	0.00166255	0.106593	-0.000742433	-0.107335
chr10	89653611	10:89653611:C:T	AP1	1	-1	8	-0.412202	0.732679	0.00336874	0.0190859	0.00725341	0.0380612	0.0308078
chr10	95987828	10:95987828:T:C									-0.0052439	-0.00301141	0.0022325
chr10	95988283	10:95988283:G:A									-0.00373137	0.0227231	0.0264545
chr10	95988363	10:95988363:A:G									-0.00581705	-0.00939453	-0.00357748
chr10	99850776	10:99850776:C:T									-0.00765205	-0.00576502	0.00188702
chr10	99850808	10:99850808:G:A									0.0146653	0.00515013	-0.00951518
chr10	99850966	10:99850966:A:G	IRF_2	1	-2	10	0.583801	0.789933	0.00503808	0.0145547	0.00803053	0.0181155	0.010085
chr10	99850966	10:99850966:A:G	IRF_1	2	0	9	0.709115	0.783913	0.00476068	0.0129078	0.00803053	0.0181155	0.010085
chr10	99850966	10:99850966:A:G	OCT	3	-4	8	0.375426	0.733153	0.00425441	0.0126112	0.00803053	0.0181155	0.010085
chr10	101453912	10:101453912:C:G									0.0166507	0.0225876	0.00593689
chr10	101454023	10:101454023:G:C									-0.00100791	0.00219632	0.00320423
chr10	101454127	10:101454127:CT:C									0.0117695	0.00465232	-0.00711716
chr10	101908529	10:101908529:C:A									0.0117686	-0.0100059	-0.0217744
chr10	107913643	10:107913643:GGGAAAAA:G									0.0395882	0.0254422	-0.0141461
chr10	107914752	10:107914752:C:T									0	0	0
chr10	107914875	10:107914875:C:T									0	0	0
chr10	107914964	10:107914964:T:G									0	0	0
chr10	107915155	10:107915155:C:G									0	0	0
chr10	107915163	10:107915163:A:C									0	0	0
chr10	107915172	10:107915172:T:C									0	0	0
chr10	107915601	10:107915601:GA:G									0	0	0
chr10	110441755	10:110441755:T:G									0.00249243	0.000683427	-0.001809
chr10	112389547	10:112389547:T:C									-0.0118716	-0.0223609	-0.0104893
chr10	112389721	10:112389721:C:A									-0.00856207	-0.00953794	-0.000975865
chr10	112390102	10:112390102:AAG:A									0.00310606	-0.00335836	-0.00646442
chr10	121887192	10:121887192:C:G	CTCF	1	-6	13	0.851853	0.687678	0.455645	0.0587969	0.587107	0.0760648	-0.511042
chr10	121887192	10:121887192:C:G	EBOX_2	2	-3	6	0.746272	0.671563	0.218109	0.0265636	0.587107	0.0760648	-0.511042
chr10	123324124	10:123324124:C:T									0.00707065	-0.00151223	-0.00858288
chr10	129601824	10:129601824:G:A									0.0142423	0.0124586	-0.00178373
chr10	129601882	10:129601882:A:G									0.026276	-0.000827121	-0.0271031
chr10	132335457	10:132335457:C:T									0.00857668	0.0101836	0.00160689
chr10	132335580	10:132335580:G:A									0.0112116	-0.00266298	-0.0138745
chr10	132335605	10:132335605:TC:T	NFY	1	-2	11	0.795308	0.769376	0.0311959	0.0138396	0.00618915	-0.0261936	-0.0323827
chr11	2699445	11:2699445:A:G									-0.000401676	0.000182212	0.000583888
chr11	2699618	11:2699618:G:GAACCGCGCC									-0.0170157	-0.00510406	0.0119116
chr11	2699641	11:2699641:G:GAGA									-0.0119288	-0.00882798	0.00310082
chr11	2699697	11:2699697:C:T									-0.00424189	-0.00350052	0.000741365
chr11	2700338	11:2700338:T:C									-0.00440413	-0.00237835	0.00202578
chr11	5596381	11:5596381:G:A									-0.000866652	0.000260293	0.00112694
chr11	5596757	11:5596757:G:A									0.0022524	3.68938e-05	-0.00221551
chr11	5808933	11:5808933:G:A									0.00291723	0.00540733	0.0024901
chr11	5808956	11:5808956:G:C									0.0034998	0.00261885	-0.000880954
chr11	5808973	11:5808973:A:G									0.000846445	-0.00361418	-0.00446063
chr11	5809058	11:5809058:G:A									-0.00178504	-0.00474029	-0.00295525
chr11	5809387	11:5809387:A:T									-0.00159466	-0.000409901	0.00118476
chr11	5809510	11:5809510:G:C									-0.000231028	-0.000241041	-1.00136e-05
chr11	6486894	11:6486894:G:C									0	0	0
chr11	6488511	11:6488511:C:G	RUNX	1	-2	7	0.857764	-0.453895	0.0280771	0.00774503	0.0458865	-0.0176848	-0.0635713
chr11	7673061	11:7673061:C:G									-6.55651e-07	-1.78814e-07	4.76837e-07
chr11	7673134	11:7673134:G:T									0	0	0
chr11	7673188	11:7673188:G:C									0	0	0
chr11	7673233	11:7673233:A:G									0	0	0
chr11	7673531	11:7673531:A:G									0	0	0
chr11	7673623	11:7673623:A:G									0	0	0
chr11	8863257	11:8863257:C:CT									-0.00276708	5.00657e-05	0.00281715
chr11	8863477	11:8863477:C:T									-0.0164636	-0.0064525	0.0100111
chr11	9629038	11:9629038:C:T									-0.00990087	0.000239609	0.0101405
chr11	9629203	11:9629203:C:G	EGR1	1	-2	9	0.766754	0.359087	0.009686	0.00397557	0.110631	0.0649555	-0.0456755
chr11	10527462	11:10527462:T:TCTGCACCTT	IRF_1	1	7	9	0.798158	0	0.0120442	0	0.0254169	0.00792444	-0.0174924
chr11	10527465	11:10527465:T:TGTC									0.0165062	0.00570727	-0.0107989
chr11	10527645	11:10527645:CG:C									-0.0174742	-0.00727052	0.0102037
chr11	16909499	11:16909499:A:G									-0.000498174	-0.00209773	-0.00159955
chr11	16909861	11:16909861:T:C									0.0728934	0.140076	0.0671822
chr11	19938601	11:19938601:G:T									-0.000995636	-0.0131466	-0.0121509
chr11	19939090	11:19939090:C:T	AP1	1	-5	8	0.768298	0.283245	0.0143637	0.00438976	0.0557398	0.0214899	-0.0342499
chr11	19939090	11:19939090:C:T	EBOX_1	2	-2	9	0.737487	0.420779	0.0109179	0.0028947	0.0557398	0.0214899	-0.0342499
chr11	19939251	11:19939251:A:T									-0.00240666	0.000772653	0.00317931
chr11	20079879	11:20079879:C:T									-0.0018	-0.00137353	0.000426471
chr11	20079880	11:20079880:A:G									-0.00176442	-0.00153083	0.00023359
chr11	20079883	11:20079883:G:C									-0.00173628	-0.00141698	0.000319301
chr11	20079962	11:20079962:A:G									-0.000557825	-0.000541867	1.59573e-05
chr11	20080158	11:20080158:C:T	RUNX	1	0	7	0.759059	-0.10747	0.00782204	0.00441528	0.0264953	0.0188841	-0.00761126
chr11	20080158	11:20080158:C:T	EGR1	2	0	9	0.731306	0.228061	0.00899101	0.00473589	0.0264953	0.0188841	-0.00761126
chr11	20080198	11:20080198:C:A	ETS_1	1	-2	9	-0.43855	0.722249	0.00924349	0.00955416	0.0237449	0.0433452	0.0196003
chr11	20080198	11:20080198:C:A	ETS_5	2	-1	8	-0.404595	0.711094	0.00569773	0.00874592	0.0237449	0.0433452	0.0196003
chr11	20080378	11:20080378:T:G									-0.00164026	0.000838816	0.00247908
chr11	20363340	11:20363340:C:CGT									-0.0117968	-0.0244616	-0.0126648
chr11	20364060	11:20364060:G:A									-0.00253368	-0.00972092	-0.00718724
chr11	24514182	11:24514182:C:G									-0.00211465	-0.00289393	-0.000779272
chr11	24514289	11:24514289:A:G	RUNX	1	-1	7	-0.0588971	0.731493	0.00656503	0.0132894	0.0322847	0.04428	0.0119954
chr11	24514368	11:24514368:A:C	AP1	1	-5	8	0.573183	0.834092	0.0382473	0.100412	0.141954	0.235008	0.0930536
chr11	24514390	11:24514390:T:C									-0.00599369	0.0705406	0.0765343
chr11	24514607	11:24514607:T:C									-0.00183523	-0.000495674	0.00133955
chr11	24514669	11:24514669:G:GT									0.0227957	0.0165896	-0.00620611
chr11	27700731	11:27700731:G:T									-0.00846439	-0.00724506	0.00121933
chr11	27700751	11:27700751:G:T									-0.0105038	-0.0072704	0.00323338
chr11	34489048	11:34489048:T:C									-0.00780207	-0.0190083	-0.0112062
chr11	34489134	11:34489134:C:T									0.00312251	0.00135935	-0.00176316
chr11	35391122	11:35391122:T:C									-0.00461196	0.0109417	0.0155537
chr11	35391500	11:35391500:T:C									0.00287771	-0.000841619	-0.00371933
chr11	36069369	11:36069369:A:G									-0.0130107	-0.00664932	0.00636137
chr11	36069467	11:36069467:A:G									-0.00673884	-0.00451433	0.00222451
chr11	36070338	11:36070338:G:A									0.00259721	0.00154275	-0.00105446
chr11	43311675	11:43311675:G:A									-0.0129841	-0.00703257	0.00595153
chr11	44065761	11:44065761:C:A									-0.0245257	-0.0193701	0.00515562
chr11	44066165	11:44066165:T:G									-0.00490974	0.00377345	0.00868319
chr11	44066439	11:44066439:G:T									0.0423347	0.0368022	-0.00553249
chr11	45141371	11:45141371:T:G	CRE	1	-5	8	0.204466	0.868037	0.00556051	0.0267113	0.0554708	0.118213	0.0627422
chr11	55572322	11:55572322:C:T									-0.0042085	-0.00873643	-0.00452793
chr11	55572903	11:55572903:T:C									-0.00593472	-0.00119305	0.00474167
chr11	55573155	11:55573155:C:T									-0.00132412	-0.00421447	-0.00289035
chr11	55867224	11:55867224:G:A									-0.00241107	0.00381577	0.00622684
chr11	55867471	11:55867471:T:C									-0.0034393	-0.00503469	-0.00159538
chr11	55867641	11:55867641:T:C									0.0625669	0.0583928	-0.00417408
chr11	55867685	11:55867685:A:G									0.0493457	0.0620181	0.0126724
chr11	55867751	11:55867751:C:T									0.0549027	0.0615666	0.0066639
chr11	55867756	11:55867756:T:G									0.0437728	0.0525294	0.00875662
chr11	61041796	11:61041796:G:T									0	0	0
chr11	61042633	11:61042633:G:A									0.000258089	-0.0010919	-0.00134999
chr11	61042685	11:61042685:A:C									-0.00143695	-0.00113827	0.000298678
chr11	61043285	11:61043285:G:A									0.0873555	0.115223	0.0278678
chr11	65457848	11:65457848:C:G									-0.00312686	-0.00157154	0.00155532
chr11	65574288	11:65574288:TC:T									0.304259	0.283972	-0.0202869
chr11	66744819	11:66744819:G:GGGC									0.00212889	0.013231	0.0111021
chr11	70282680	11:70282680:C:A									-0.00131214	-0.0146966	-0.0133845
chr11	70282768	11:70282768:A:G									0.00217289	-0.00146049	-0.00363338
chr11	70283059	11:70283059:T:C									0.000105617	0.0285224	0.0284168
chr11	70283115	11:70283115:C:T									0.00291598	0.0245323	0.0216164
chr11	77419047	11:77419047:A:G	ETS_5	1	-2	8	0.393089	0.793126	0.00231963	0.0223179	0.0088191	0.042378	0.0335588
chr11	77419047	11:77419047:A:G	IRF_1	2	-4	9	-0.134773	0.701509	0.00256163	0.0224525	0.0088191	0.042378	0.0335588
chr11	77419523	11:77419523:T:C									-1.43051e-06	-6.19888e-06	-4.76837e-06
chr11	78022955	11:78022955:G:C									0.00113231	-0.00801968	-0.00915199
chr11	78022961	11:78022961:C:T									0.00114012	-0.00881213	-0.00995225
chr11	78023325	11:78023325:G:A	SP	1	-1	11	0.672238	0.718019	0.0138214	0.0202168	0.0352421	0.0519733	0.0167313
chr11	83970489	11:83970489:T:A									0.0169468	0.00360409	-0.0133427
chr11	85947843	11:85947843:T:C									-0.0062812	-0.00576478	0.000516418
chr11	85947965	11:85947965:T:A									-0.00202345	-0.00538314	-0.00335968
chr11	85948218	11:85948218:A:G									-0.00842547	0.00710762	0.0155331
chr11	92623172	11:92623172:T:A									0.00529809	-0.000711325	-0.00600941
chr11	92623174	11:92623174:CTACATGTTG:C	AP1	1	25	8	0.274481	0.862252	0.00339234	0.0245419	0.00644285	0.0406604	0.0342176
chr11	92623202	11:92623202:G:GC	AP1	1	-3	8	0.172234	0.862252	0.00466645	0.0245419	0.00253177	0.043667	0.0411352
chr11	92623319	11:92623319:C:A									0.0895871	0.105667	0.0160798
chr11	94593117	11:94593117:T:A									0.0299328	0.0270464	-0.00288644
chr11	94593276	11:94593276:A:G	IRF_2	1	-6	10	0.589514	0.706186	0.0185978	0.0720596	0.0333038	0.109104	0.0758003
chr11	95153299	11:95153299:G:A	AP1	1	-6	8	0.723241	0.385712	0.0378561	0.00783037	0.17937	0.122977	-0.0563926
chr11	95153299	11:95153299:G:A	IRF_2	2	-1	10	0.719135	0.675753	0.0876784	0.0458591	0.17937	0.122977	-0.0563926
chr11	95153468	11:95153468:T:C									-0.00477588	-0.00801551	-0.00323963
chr11	107825187	11:107825187:A:G									-0.00456529	0.0184037	0.022969
chr11	107864235	11:107864235:C:CAT									0.0180638	0.0227074	0.00464352
chr11	123301974	11:123301974:C:A									-2.38418e-06	-1.71065e-05	-1.47223e-05
chr11	123302037	11:123302037:C:G									-0.000325978	-0.000567495	-0.000241517
chr11	126102545	11:126102545:A:G									-0.00588244	-0.00144512	0.00443733
chr11	126102600	11:126102600:C:T									-0.00412762	-0.00459582	-0.000468193
chr11	126102811	11:126102811:G:A									0.0201266	0.0469582	0.0268316
chr11	126102819	11:126102819:G:T									0.0227611	0.0309051	0.00814402
chr11	126102891	11:126102891:G:A	CRE	1	-6	8	0.214679	0.714681	0.00294047	0.00877213	0.0131714	0.0188221	0.00565074
chr11	128367772	11:128367772:C:T									0.00323739	0.00120396	-0.00203343
chr11	128367889	11:128367889:G:A									0.00105995	0.00877487	0.00771491
chr11	128368373	11:128368373:C:A									0.000669182	5.38231e-05	-0.000615359
chr11	130180927	11:130180927:G:A									-0.00247937	0.000426471	0.00290585
chr11	130181298	11:130181298:A:G									0.00265777	0.00170505	-0.00095272
chr11	130181561	11:130181561:G:C									-0.00157863	0.000491678	0.00207031
chr11	130181592	11:130181592:C:T									0.00586933	0.00254649	-0.00332284
chr11	130315483	11:130315483:A:C									0.000473558	-0.000633119	-0.00110668
chr11	130801403	11:130801403:A:T	RUNX	1	-2	7	0.777467	0.333207	0.00217813	0.000564457	0.00216144	-0.000184655	-0.0023461
chr11	130801436	11:130801436:T:A									-0.00288653	-0.000334204	0.00255233
chr11	130801443	11:130801443:A:G									-0.00197267	-0.0012396	0.000733076
chr11	130801527	11:130801527:T:C									0.00334561	0.00192398	-0.00142163
chr12	630843	12:630843:C:G	ETS_5	1	-5	8	0.877855	0.392167	0.0442076	0.00311839	0.0831072	0.0184093	-0.064698
chr12	630843	12:630843:C:G	ETS_1	2	-5	9	0.748038	0.469833	0.044489	0.00333476	0.0831072	0.0184093	-0.064698
chr12	630843	12:630843:C:G	ETS_4	3	-4	11	0.728557	0.232723	0.0452011	0.00409889	0.0831072	0.0184093	-0.064698
chr12	1080473	12:1080473:C:G									-0.000166536	-1.25173e-05	0.000154019
chr12	1080836	12:1080836:T:A									-0.000841439	0.000818848	0.00166029
chr12	1080968	12:1080968:G:T									-0.0372709	-0.0127422	0.0245287
chr12	1593746	12:1593746:C:T									0	0	0
chr12	1594156	12:1594156:A:AGCC									6.87839e-05	0.00042367	0.000354886
chr12	3728318	12:3728318:C:A									0.0298241	0.038429	0.00860482
chr12	3827370	12:3827370:T:C									0.00104475	0.000774742	-0.000270006
chr12	3827466	12:3827466:T:G									0.0334251	0.0599946	0.0265695
chr12	3827775	12:3827775:T:G									0.116509	0.100985	-0.0155242
chr12	5440697	12:5440697:A:G									-0.00279641	-0.00711399	-0.00431758
chr12	5441172	12:5441172:T:C	NFKB	1	-9	10	-0.193533	0.817371	0.0142416	0.127015	0.057401	0.299173	0.241772
chr12	5441172	12:5441172:T:C	NFKB	2	-8	10	-0.347367	0.739978	0.0141276	0.123269	0.057401	0.299173	0.241772
chr12	5441468	12:5441468:AT:A									-0.00664824	-0.00357586	0.00307238
chr12	5441471	12:5441471:G:C									-0.00456971	-0.00169384	0.00287587
chr12	5441475	12:5441475:A:C									-0.00462376	-0.00109231	0.00353146
chr12	5441477	12:5441477:CCTGGG:C									-0.00450539	-0.00052511	0.00398028
chr12	5441572	12:5441572:G:A									-0.00432503	-0.00606131	-0.00173628
chr12	5441821	12:5441821:G:T									-7.14064e-05	6.21084e-05	0.000133515
chr12	5441899	12:5441899:A:G									2.63451e-05	-0.000171482	-0.000197828
chr12	7640207	12:7640207:A:C									-2.8488e-05	-0.0191469	-0.0191184
chr12	7640254	12:7640254:G:A									-0.0056929	-0.00491292	0.000779982
chr12	11075714	12:11075714:C:T									-0.0117144	-0.00444999	0.00726443
chr12	11075728	12:11075728:G:T									-0.00527934	0.00326435	0.00854369
chr12	11075729	12:11075729:G:T									-0.00165728	0.00642674	0.00808402
chr12	11075734	12:11075734:T:C									-0.00500408	0.00157559	0.00657967
chr12	11075737	12:11075737:C:T									-0.00490573	2.83774e-05	0.0049341
chr12	11075826	12:11075826:C:G									0.131917	0.186411	0.0544932
chr12	11075828	12:11075828:A:T									0.145349	0.212023	0.0666742
chr12	11075836	12:11075836:G:A									0.147952	0.227011	0.0790587
chr12	11075843	12:11075843:C:T									0.120273	0.196069	0.0757957
chr12	13000192	12:13000192:C:CGGCGGCAGG									0.0182205	0.00291413	-0.0153064
chr12	13000454	12:13000454:G:GGCAGCAGTC									0.0272299	0.0120919	-0.015138
chr12	16636797	12:16636797:T:C									0.0137208	0.0165701	0.00284928
chr12	16636901	12:16636901:C:T	ETS_3	1	-4	11	0.853426	0.685159	0.111483	0.0424824	0.187263	0.0701298	-0.117134
chr12	16636901	12:16636901:C:T	ETS_5	2	-4	8	0.772192	0.655651	0.0891552	0.0360508	0.187263	0.0701298	-0.117134
chr12	16636901	12:16636901:C:T	ETS_1	3	-4	9	0.741552	0.547213	0.0950107	0.0375748	0.187263	0.0701298	-0.117134
chr12	19482382	12:19482382:A:G									-0.00646252	-0.00423133	0.00223118
chr12	19482946	12:19482946:T:G									0.00511831	-0.00467969	-0.009798
chr12	19973134	12:19973134:G:A	EBOX_2	1	-1	6	0.937186	0.491638	0.00867462	0.00383615	0.0606607	0.0475193	-0.0131414
chr12	21453508	12:21453508:CCTTT:C									-0.0216033	-0.0129399	0.00866349
chr12	21453784	12:21453784:G:C									0.000114738	-0.00539172	-0.00550646
chr12	24127866	12:24127866:T:A									-0.00151592	-0.000556172	0.000959753
chr12	24127936	12:24127936:T:A									0.00372392	0.000448763	-0.00327516
chr12	24128689	12:24128689:C:T	ETS_2	1	-6	9	0.728317	0.618881	0.0234423	0.0120893	0.0508785	0.0228692	-0.0280093
chr12	26058538	12:26058538:G:GCA	NRF1	1	-9	11	0.747536	0.570809	0.012681	0.00964606	0.0429504	0.0441048	0.0011544
chr12	26058538	12:26058538:G:GCA	NRF1	2	-8	11	0.7298	0.552164	0.0122239	0.00895369	0.0429504	0.0441048	0.0011544
chr12	27861553	12:27861553:A:C									-0.00184179	0.00319981	0.0050416
chr12	27861857	12:27861857:C:CA	RUNX	1	-5	7	0.783957	0.895759	0.00636077	0.0209246	0.0275068	0.0642374	0.0367306
chr12	31751946	12:31751946:CAAAAA:C									0.0185671	0.0130956	-0.00547153
chr12	31752119	12:31752119:T:C									0.00552505	0.00601083	0.000485777
chr12	39145452	12:39145452:C:T									-0.00268167	-0.00508964	-0.00240797
chr12	39145581	12:39145581:A:AG	CTCF	1	-5	13	0.820023	-0.184363	0.286255	0.00118762	0.351326	-0.00244355	-0.35377
chr12	47190267	12:47190267:T:A									-0.0122802	-0.0123571	-7.68937e-05
chr12	47190569	12:47190569:A:G									0.0135664	0.0047729	-0.00879354
chr12	47190648	12:47190648:G:C									0.00111979	-0.00880516	-0.00992495
chr12	47190969	12:47190969:A:G									-0.011057	-0.016198	-0.00514096
chr12	47190992	12:47190992:C:A									0.012373	0.00615901	-0.00621396
chr12	47191147	12:47191147:C:T									0.00530869	0.00902577	0.00371708
chr12	47191200	12:47191200:C:T									0.00184834	0.0055899	0.00374156
chr12	47215796	12:47215796:TATAATCCCA:T									-0.0116747	0.0447005	0.0563752
chr12	47215810	12:47215810:TTTGGGAGGC:T									-0.0297075	0.0246986	0.0544062
chr12	47215838	12:47215838:TGAGGTAAGG:T									-0.021183	0.0120014	0.0331844
chr12	47215863	12:47215863:TGGCC:T									-0.00937009	0.0120331	0.0214032
chr12	48864384	12:48864384:G:GGT									0	0	0
chr12	48864418	12:48864418:C:T									0	0	0
chr12	48864428	12:48864428:C:T									0	0	0
chr12	48866255	12:48866255:G:GGT									-0.00235438	-0.00375921	-0.00140482
chr12	52074081	12:52074081:G:GCGGGC	NRF1	1	-3	11	0.716546	0.566973	0.00907993	0.00529462	0.0314816	0.0286052	-0.00287645
chr12	55667056	12:55667056:G:C									0.00172025	0.00893402	0.00721378
chr12	55667137	12:55667137:T:A									-0.00587118	-0.00850707	-0.00263589
chr12	55667139	12:55667139:C:A									-0.00450379	-0.00671643	-0.00221264
chr12	55667672	12:55667672:T:G									0.105144	0.0960979	-0.0090457
chr12	55717883	12:55717883:G:A									0.0613093	-0.0013122	-0.0626215
chr12	56683831	12:56683831:T:C									-0.0109975	-0.0077058	0.00329173
chr12	56683958	12:56683958:C:CA									0.00727981	0.0101719	0.00289208
chr12	64882965	12:64882965:A:T									4.24385e-05	-0.00119561	-0.00123805
chr12	64883663	12:64883663:G:A									-0.000488401	-0.000640571	-0.00015217
chr12	64883750	12:64883750:A:T									0.0019223	0.00307495	0.00115264
chr12	64883899	12:64883899:CGGGG:C									-0.00423533	-0.00873649	-0.00450116
chr12	64883908	12:64883908:G:T									-0.00420708	-0.00770712	-0.00350004
chr12	64884213	12:64884213:A:AT									0.00208408	0.00171781	-0.000366273
chr12	64884214	12:64884214:A:T									0.00213641	0.00175565	-0.000380757
chr12	68237008	12:68237008:G:A									0.00969708	0.0104535	0.000756387
chr12	68237120	12:68237120:G:A									-0.00468433	2.60505e-05	0.00471038
chr12	70468816	12:70468816:T:C									0.000204742	0.000101447	-0.000103295
chr12	70469044	12:70469044:C:CT									-9.30429e-05	-0.000224531	-0.000131488
chr12	70469276	12:70469276:C:T									0	0	0
chr12	83005566	12:83005566:C:G									0.0125606	0.0188242	0.00626361
chr12	83005654	12:83005654:C:G									-0.0078472	-0.00826735	-0.000420148
chr12	83005720	12:83005720:G:T	NFKB	1	-7	10	0.900573	0.378183	0.0654468	0.00418681	0.0758218	0.00223327	-0.0735885
chr12	83005720	12:83005720:G:T	NFKB	2	-6	10	0.781012	0.210127	0.0629558	0.00395924	0.0758218	0.00223327	-0.0735885
chr12	83005720	12:83005720:G:T	ETS_1	3	-3	9	0.725434	0.560307	0.0429494	0.00220364	0.0758218	0.00223327	-0.0735885
chr12	83005747	12:83005747:A:G									0.00902575	0.000140605	-0.00888515
chr12	83005892	12:83005892:T:G									-0.00309414	-0.00781572	-0.00472158
chr12	83006096	12:83006096:C:A									-0.010906	-0.00229049	0.0086155
chr12	83006185	12:83006185:G:A									-0.000147162	0.00266933	0.0028165
chr12	89762600	12:89762600:G:A	AP1	1	-1	8	0.829394	0.0202612	0.0224597	0.00495153	0.0550095	0.0274966	-0.0275129
chr12	89762600	12:89762600:G:A	AP1	2	-2	8	0.755296	0.025161	0.0209817	0.00561767	0.0550095	0.0274966	-0.0275129
chr12	89762600	12:89762600:G:A	EGR1	3	-8	9	0.747873	0.653847	0.0230156	0.0130596	0.0550095	0.0274966	-0.0275129
chr12	89762601	12:89762601:A:C	AP1	1	-2	8	0.829394	0.0202612	0.0224597	0.00495153	0.0553647	0.0283221	-0.0270427
chr12	89762601	12:89762601:A:C	AP1	2	-3	8	0.755296	0.025161	0.0209817	0.00561767	0.0553647	0.0283221	-0.0270427
chr12	89762654	12:89762654:T:TATGTCACCC	CRE	1	-1	8	0.103283	0.757507	0.00106132	0.0219665	0.0302539	0.0382155	0.00796156
chr12	89762797	12:89762797:A:T									0.0108863	0.00124453	-0.00964178
chr12	99282852	12:99282852:G:T									0	0	0
chr12	101697239	12:101697239:G:T									0.00187832	-0.00618768	-0.008066
chr12	101697601	12:101697601:C:G									-0.00335658	0.0185906	0.0219472
chr12	101698490	12:101698490:T:C									8.46981e-05	0.000173807	8.91091e-05
chr12	105764655	12:105764655:C:T									-0.00274879	-0.00174356	0.00100523
chr12	105765192	12:105765192:T:A									0.00400972	-0.00736308	-0.0113728
chr12	105765235	12:105765235:G:A	IRF_1	1	-6	9	0.583722	0.865489	0.00153738	0.0208598	0.00556767	0.0511103	0.0455427
chr12	105765235	12:105765235:G:A	IRF_2	2	-8	10	0.508733	0.734707	0.00160247	0.020073	0.00556767	0.0511103	0.0455427
chr12	105765488	12:105765488:G:T									-0.00429511	-0.00227338	0.00202173
chr12	105765499	12:105765499:G:A									-0.00411487	-0.00128025	0.00283462
chr12	117099574	12:117099574:G:T									0.00848472	0.00308323	-0.00540149
chr12	117099969	12:117099969:A:AG									-0.00808316	-0.0086847	-0.000601537
chr12	123340583	12:123340583:C:CAA									0.0359467	0.0126049	-0.0233418
chr12	123340610	12:123340610:C:G	AP1	1	-2	8	0.931059	0.661094	0.194229	0.0205002	0.26919	0.0370658	-0.232125
chr12	123340610	12:123340610:C:G	AP1	2	-1	8	0.891932	0.779649	0.202675	0.0212784	0.26919	0.0370658	-0.232125
chr12	123340792	12:123340792:A:G									-0.000625549	0.00310952	0.00373506
chr12	123340842	12:123340842:T:C									0.000740528	0.00549883	0.0047583
chr12	128542583	12:128542583:C:T									0.00444561	0.00890893	0.00446332
chr12	128542729	12:128542729:C:CA									-0.00636172	-0.00406629	0.00229543
chr12	128542773	12:128542773:A:G									-0.00499261	-0.000415507	0.0045771
chr12	128542845	12:128542845:A:G									0.00551832	0.00677097	0.00125266
chr12	128542856	12:128542856:A:T									0.0109813	0.0148512	0.00386989
chr12	128542994	12:128542994:G:A									-0.00958872	0.00350702	0.0130957
chr12	128542998	12:128542998:G:A	AP1	1	-2	8	-0.344978	0.711853	0.00460398	0.00647283	-0.00694442	0.0106727	0.0176171
chr12	128543023	12:128543023:T:C									0.0250621	0.0409231	0.015861
chr12	128543060	12:128543060:T:C	IRF_1	1	-8	9	0.930215	0.813486	0.169117	0.127602	0.238275	0.175512	-0.0627635
chr12	128543125	12:128543125:T:A									0.00145026	-0.00678682	-0.00823708
chr12	128543516	12:128543516:A:G									-0.00138515	0.00187188	0.00325704
chr12	128543624	12:128543624:G:A									0.000535906	0.0001598	-0.000376105
chr12	128782875	12:128782875:G:A									-0.00254327	0.00799346	0.0105367
chr12	128783257	12:128783257:T:C									-0.00160587	-0.00535572	-0.00374985
chr12	128783526	12:128783526:C:T	ETS_1	1	-5	9	0.820166	-0.0790245	0.0121119	0.00558883	-0.00593328	-0.0196874	-0.0137541
chr12	128783526	12:128783526:C:T	ETS_4	2	-4	11	0.794212	0.101687	0.0126252	0.00530452	-0.00593328	-0.0196874	-0.0137541
chr12	128783526	12:128783526:C:T	ETS_5	3	-5	8	0.790482	0.033334	0.0102084	0.00543851	-0.00593328	-0.0196874	-0.0137541
chr12	128783592	12:128783592:G:C									-0.0126941	-0.0068965	0.00579763
chr12	130714402	12:130714402:T:C									0.000637532	-0.00151563	-0.00215316
chr12	130714927	12:130714927:A:G	RUNX	1	-4	7	0.783422	0.50034	0.00369776	0.00178319	0.0139615	0.00966954	-0.00429196
chr12	130714927	12:130714927:A:G	ETS_2	2	-8	9	0.70355	0.643157	0.00418508	0.00268477	0.0139615	0.00966954	-0.00429196
chr12	130715038	12:130715038:G:A									-0.00640404	-0.00364524	0.0027588
chr12	130715755	12:130715755:T:TC									0.00113505	0.000708519	-0.000426533
chr12	130715762	12:130715762:C:CG	EGR1	1	-5	9	0.776659	0.692265	0.000577569	0.000210881	0.00131875	0.000715731	-0.000603022
chr12	130716695	12:130716695:T:TTC	IRF_1	1	-2	9	0.833669	-0.422371	0.0104496	0.000138044	0.0160056	-0.00191057	-0.0179162
chr12	130716695	12:130716695:T:TTC	IRF_2	2	-1	10	0.828062	-0.382034	0.012367	0.000225664	0.0160056	-0.00191057	-0.0179162
chr12	130716695	12:130716695:T:TTC	IRF_3	3	-4	14	0.71272	-0.152873	0.0139604	0.000573397	0.0160056	-0.00191057	-0.0179162
chr12	130716756	12:130716756:T:C									-0.00189674	-0.00346935	-0.00157261
chr12	130716827	12:130716827:CG:C									0.00206339	-0.00186885	-0.00393224
chr12	130716833	12:130716833:T:A									0.00133383	-0.00112498	-0.00245881
chr12	130717018	12:130717018:A:G									0.000881673	-0.000376105	-0.00125778
chr12	130717020	12:130717020:A:G									0.00143659	-0.000635325	-0.00207192
chr12	130717077	12:130717077:C:G									-0.00112498	0.00279737	0.00392234
chr12	130717113	12:130717113:C:T									0.00501436	-0.00791925	-0.0129336
chr12	130717117	12:130717117:C:T									0.00477862	-0.010731	-0.0155097
chr12	130717133	12:130717133:G:A									-0.00101292	-0.0127246	-0.0117117
chr12	130979815	12:130979815:TCTCACA:T									-0.00135988	-0.00020832	0.00115156
chr12	131224659	12:131224659:G:A									0.0340282	0.036046	0.00201779
chr12	131224848	12:131224848:G:T									0.0168788	-0.00300842	-0.0198872
chr12	131224849	12:131224849:G:C									0.0171077	-0.00364673	-0.0207545
chr12	131783696	12:131783696:G:A									-0.00603735	-0.0138878	-0.00785041
chr12	131784299	12:131784299:A:C									-0.00388181	-0.00777763	-0.00389582
chr12	131808863	12:131808863:GCAGAAGGAA:G									0.0918175	0.0693488	-0.0224687
chr12	131809324	12:131809324:T:G									0.00457919	0.00432807	-0.000251113
chr13	19922389	13:19922389:A:T	HNF1	1	-11	12	0.806241	0.51407	0.0570965	0.0245357	0.116997	0.0504891	-0.0665076
chr13	19922389	13:19922389:A:T	HNF1	2	-10	12	0.740116	0.412028	0.0585308	0.0227141	0.116997	0.0504891	-0.0665076
chr13	20118368	13:20118368:GCCT:G	NFI	1	-9	13	-0.0249434	0.857321	0.000522316	0.0220371	4.41071e-05	0.0248423	0.0247982
chr13	20118756	13:20118756:T:C									-0.00721282	0.00139522	0.00860804
chr13	20118775	13:20118775:C:G									-0.0108823	0.000665484	0.0115477
chr13	20118897	13:20118897:G:C									0.00256961	-0.000761747	-0.00333136
chr13	20119008	13:20119008:C:T									0.00975777	0.001257	-0.00850076
chr13	20119304	13:20119304:C:T									-6.22867e-05	-0.000463843	-0.000401556
chr13	20119425	13:20119425:C:T									-2.16365e-05	-2.46763e-05	-3.03983e-06
chr13	20370135	13:20370135:G:A	RUNX	1	-3	7	0.731848	-0.00546578	0.0180516	0.00224334	0.0592007	0.0262111	-0.0329896
chr13	21477065	13:21477065:A:AC									0.0055424	0.0100861	0.00454372
chr13	21477066	13:21477066:A:AC									0.00767779	0.01228	0.00460225
chr13	31437941	13:31437941:C:T									-0.00512362	0.00480062	0.00992424
chr13	31438007	13:31438007:C:T									0.0253782	0.0500616	0.0246834
chr13	31438043	13:31438043:T:G	NFKB	1	-1	10	0.637192	0.889574	0.0373552	0.156954	0.152814	0.288671	0.135857
chr13	31438043	13:31438043:T:G	ETS_1	2	-4	9	0.413264	0.730354	0.015523	0.0899582	0.152814	0.288671	0.135857
chr13	31438071	13:31438071:A:G									0.18921	0.241909	0.0526992
chr13	31438275	13:31438275:C:T									0.00432324	-0.00247532	-0.00679856
chr13	31438317	13:31438317:T:C									0.0159984	-0.00453949	-0.0205379
chr13	31438414	13:31438414:C:A									-0.00880385	-0.00475204	0.0040518
chr13	31438419	13:31438419:AG:A									-0.00645679	-0.00380427	0.00265253
chr13	32997615	13:32997615:A:T									0.03736	0.0113157	-0.0260443
chr13	36555421	13:36555421:T:A									0.040222	0.0304606	-0.00976141
chr13	36555449	13:36555449:T:G									0.00840658	0.00781589	-0.000590684
chr13	36555758	13:36555758:G:A	AP1	1	-3	8	0.717111	-0.31139	0.00843042	0.00497543	0.0330452	0.0220404	-0.0110047
chr13	39095599	13:39095599:A:C	RUNX	1	-3	7	0.533899	0.727801	0.00722522	0.0383105	0.111742	0.187755	0.0760139
chr13	39095637	13:39095637:C:T									0.000555602	0.000526516	-2.90862e-05
chr13	39268799	13:39268799:G:C									-0.000420332	-9.51887e-05	0.000325143
chr13	39268913	13:39268913:A:G									-0.00205356	-0.00186461	0.000188948
chr13	39268990	13:39268990:G:T									-0.00048995	0.000126958	0.000616908
chr13	39269274	13:39269274:G:T									-0.0144568	-0.00106222	0.0133946
chr13	39269477	13:39269477:A:C									0.0125516	0.0103675	-0.0021841
chr13	39269564	13:39269564:G:A									0.00087142	-0.0260948	-0.0269662
chr13	39269638	13:39269638:A:T	AP1	1	-6	8	0.767326	0.0728317	0.00959057	0.00359207	0.0565651	0.0324456	-0.0241195
chr13	39269760	13:39269760:A:G									-0.0113236	-0.00747573	0.0038479
chr13	42549789	13:42549789:C:T									-0.00226706	-0.00317347	-0.000906408
chr13	48591739	13:48591739:G:A									0.0123811	-0.00788207	-0.0202632
chr13	48591894	13:48591894:G:A									0.00492531	-0.00519323	-0.0101185
chr13	49620258	13:49620258:G:A	ETS_5	1	-3	8	0.47537	0.764674	0.00310832	0.0152178	-0.00692088	0.00955724	0.0164781
chr13	49620258	13:49620258:G:A	ETS_1	2	-4	9	0.288524	0.743955	0.00358635	0.0157809	-0.00692088	0.00955724	0.0164781
chr13	50982479	13:50982479:C:T									-0.000645818	-0.000947176	-0.000301359
chr13	51945073	13:51945073:G:A									0.00017029	-0.00616562	-0.00633591
chr13	51945077	13:51945077:G:GCCTT									-0.000931262	-0.00665021	-0.00571895
chr13	51945241	13:51945241:A:C									-0.0155361	-0.0143872	0.00114889
chr13	51945610	13:51945610:G:A									-0.0103446	-0.0033018	0.00704282
chr13	53612108	13:53612108:G:T									7.53989e-05	-0.00204253	-0.00211793
chr13	53612206	13:53612206:T:C									-0.00844109	-0.0128825	-0.00444144
chr13	53612427	13:53612427:ACCTCC:A									-0.00710307	-0.00121724	0.00588583
chr13	53612651	13:53612651:C:T									-0.00673032	-0.00775981	-0.00102949
chr13	54029344	13:54029344:C:T									0.0402089	0.0431665	0.00295752
chr13	54029414	13:54029414:T:C									0.0897888	0.0848011	-0.00498771
chr13	54029523	13:54029523:A:T									0.0102462	-0.00569754	-0.0159438
chr13	57673140	13:57673140:G:T									-0.00288486	-0.00141579	0.00146908
chr13	57673502	13:57673502:C:T									-0.000980616	-0.000772596	0.00020802
chr13	60590692	13:60590692:C:CAA									-0.000357389	-0.000113487	0.000243902
chr13	60591107	13:60591107:G:A									0.00228035	0.00182111	-0.000459248
chr13	60591294	13:60591294:G:A									-0.00426644	-0.00066179	0.00360465
chr13	60591404	13:60591404:A:T									-0.0156492	-0.0172276	-0.00157839
chr13	60591572	13:60591572:C:T	RUNX	1	0	7	0.883565	0.756441	0.025361	0.0108136	0.056961	0.0600248	0.00306383
chr13	61852300	13:61852300:T:G									0.275697	0.10769	-0.168007
chr13	75300385	13:75300385:GC:G	NFKB	1	-2	10	-0.298419	0.909766	0.00144845	0.112053	-0.00629038	0.138003	0.144294
chr13	75300385	13:75300385:GC:G	NFKB	2	-1	10	0.0952215	0.828392	0.0017634	0.097847	-0.00629038	0.138003	0.144294
chr13	75300388	13:75300388:T:C	NFKB	1	-4	10	0.0952215	0.909766	0.0017634	0.112053	-0.00464601	0.139204	0.14385
chr13	75300392	13:75300392:T:C	NFKB	1	-8	10	0.0952215	0.909766	0.0017634	0.112053	-0.00313223	0.135736	0.138868
chr13	75300392	13:75300392:T:C	ETS_4	2	-3	11	0.433747	0.703979	0.0018506	0.0604148	-0.00313223	0.135736	0.138868
chr13	75482136	13:75482136:G:A									-0.00726038	-0.00553673	0.00172365
chr13	75715659	13:75715659:C:T									0.0148547	0.0020513	-0.0128034
chr13	75715743	13:75715743:A:G									0.0320607	0.00551505	-0.0265456
chr13	75715844	13:75715844:G:C									-0.0065573	-0.00423283	0.00232447
chr13	75716033	13:75716033:A:G									0.0500463	0.0586764	0.00863013
chr13	75716221	13:75716221:A:G									-0.00361121	-0.00147671	0.0021345
chr13	77386973	13:77386973:G:A	RUNX	1	-3	7	-0.00849258	0.844504	0.00154573	0.010591	-0.0111295	0.0100524	0.0211819
chr13	77387340	13:77387340:G:C									0.000212372	-0.00407851	-0.00429088
chr13	77516440	13:77516440:A:G									0.137372	0.128185	-0.00918652
chr13	77516612	13:77516612:A:G									-0.000570889	-0.00298387	-0.00241298
chr13	91398656	13:91398656:CGGAGGCGGC:C	SP	1	1	11	0	0.724129	0	0.00898211	0.0389141	0.0331986	-0.00571556
chr13	91398934	13:91398934:G:A									-0.00403344	-0.00280821	0.00122523
chr13	91399345	13:91399345:T:C									-0.00330049	-0.00349486	-0.000194374
chr13	91399423	13:91399423:T:G									0.00144368	0.00123143	-0.000212251
chr13	100506326	13:100506326:A:G									-0.0110657	0.0393878	0.0504535
chr13	101258266	13:101258266:G:A	ETS_1	1	-3	9	0.79036	0.497449	0.0658913	0.0290792	0.218468	0.166643	-0.0518245
chr13	101258266	13:101258266:G:A	ETS_5	2	-2	8	0.749206	0.494744	0.0632115	0.027703	0.218468	0.166643	-0.0518245
chr13	101258266	13:101258266:G:A	ETS_4	3	-6	11	0.720927	0.493768	0.0716819	0.0339925	0.218468	0.166643	-0.0518245
chr13	101258266	13:101258266:G:A	ETS_2	4	-1	9	0.705434	0.452482	0.0696583	0.0385482	0.218468	0.166643	-0.0518245
chr13	101739567	13:101739567:G:A									-0.00122976	0.00608384	0.0073136
chr13	101739584	13:101739584:G:A									-0.00130033	0.00178826	0.00308859
chr13	102440446	13:102440446:T:C									0.00257983	-0.0117849	-0.0143647
chr13	102440534	13:102440534:G:A	NFI	1	-9	13	0.884499	0.505056	0.09825	0.00894028	0.178049	0.0516125	-0.126437
chr13	110561764	13:110561764:T:C	SP	1	-3	11	0.451096	0.887201	0.00931483	0.0159945	0.0226768	0.0257317	0.00305498
chr13	111067542	13:111067542:G:T									-0.00861889	-0.00451201	0.00410688
chr13	112640874	13:112640874:A:G									0.00433027	-0.000642356	-0.00497263
chr14	20653514	14:20653514:C:CAAAA									-0.000437317	-0.00101459	-0.000577272
chr14	20653634	14:20653634:T:C									-0.00746173	-0.00271612	0.0047456
chr14	20780605	14:20780605:T:A									-0.00279111	-0.00374818	-0.000957075
chr14	20780633	14:20780633:T:C									-0.000216782	-0.00597525	-0.00575847
chr14	20780781	14:20780781:C:CAAAAAAAAA									0.00812071	0.0137982	0.00567747
chr14	20780970	14:20780970:C:CA									0.0205517	0.0190664	-0.00148529
chr14	21612214	14:21612214:C:T									0.00733864	-0.00255812	-0.00989676
chr14	21612347	14:21612347:G:T									-0.0010342	0.0011726	0.0022068
chr14	21612473	14:21612473:T:C									0.111273	0.152563	0.0412907
chr14	21612576	14:21612576:A:C									0.24003	0.192236	-0.0477937
chr14	22448333	14:22448333:G:A									-0.000281867	0.0300986	0.0303805
chr14	22448641	14:22448641:G:A									-0.00754184	-0.00556433	0.00197751
chr14	29857730	14:29857730:C:G	SP	1	0	11	0.529954	0.765543	0.00859659	0.0204304	0.0209971	0.0492306	0.0282335
chr14	29857730	14:29857730:C:G	EGR1	2	-1	9	0.286274	0.719928	0.00912076	0.0193763	0.0209971	0.0492306	0.0282335
chr14	29857762	14:29857762:C:T	EGR1	1	-2	9	0.560873	0.716575	0.00592387	0.00775851	0.0363287	0.0636854	0.0273567
chr14	39448567	14:39448567:A:G									0.00523442	0.0117849	0.00655049
chr14	39448935	14:39448935:CTGTGTG:C									0.0479493	0.0222569	-0.0256924
chr14	39448949	14:39448949:G:C	EGR1	1	-3	9	0.763732	-0.130494	0.0099001	0.00635255	0.041929	0.012899	-0.02903
chr14	39448949	14:39448949:G:C	EGR1	2	-1	9	0.749285	0.425427	0.0118294	0.00435161	0.041929	0.012899	-0.02903
chr14	39448952	14:39448952:TG:T	EGR1	1	-2	9	0.783123	0.210314	0.0121708	0.00526761	0.0457252	0.0107726	-0.0349526
chr14	39448952	14:39448952:TG:T	EGR1	2	-6	9	0.763732	-0.130494	0.0099001	0.00635255	0.0457252	0.0107726	-0.0349526
chr14	39448952	14:39448952:TG:T	EGR1	3	0	9	0.760754	0.151053	0.0130744	0.00490421	0.0457252	0.0107726	-0.0349526
chr14	39448952	14:39448952:TG:T	EGR1	4	-4	9	0.749285	0.233044	0.0118294	0.00337791	0.0457252	0.0107726	-0.0349526
chr14	39828071	14:39828071:G:T									-0.0278988	-0.0199605	0.00793836
chr14	39828335	14:39828335:G:T									-0.00242782	-0.000778019	0.0016498
chr14	42150058	14:42150058:G:C									0.0580882	0.0583748	0.000286609
chr14	42150129	14:42150129:G:A									0.0689499	0.0790132	0.0100633
chr14	42223253	14:42223253:G:A									0.000602305	-0.00304043	-0.00364274
chr14	42428914	14:42428914:A:T									0.00513584	-0.000289141	-0.00542498
chr14	42429205	14:42429205:G:T									0.175881	0.164792	-0.0110886
chr14	55349214	14:55349214:G:A									0.0619231	0.0756501	0.013727
chr14	55349264	14:55349264:A:C									-0.00571841	-0.0121281	-0.0064097
chr14	55349608	14:55349608:C:CTTTTTTT									0.0128378	0.0116563	-0.00118148
chr14	55349693	14:55349693:T:C									-0.0034877	-0.000572444	0.00291526
chr14	55349842	14:55349842:C:G									-0.000686288	-0.00694913	-0.00626284
chr14	70254695	14:70254695:G:A									-0.0012694	-0.00681603	-0.00554663
chr14	70254736	14:70254736:G:A									0.00285918	0.0149686	0.0121095
chr14	70254799	14:70254799:G:A									0.0697619	0.0848832	0.0151213
chr14	71289641	14:71289641:A:G									0.00294739	-0.00328386	-0.00623125
chr14	71289966	14:71289966:A:C									-0.00363034	-0.00544179	-0.00181144
chr14	76959734	14:76959734:G:T	RUNX	1	-4	7	0.456634	0.77627	0.00365746	0.0114555	0.00524306	0.0245123	0.0192692
chr14	76959811	14:76959811:TATTG:T									0.0093404	0.0134169	0.00407654
chr14	77181259	14:77181259:G:C	EBOX_2	1	-3	6	0.353917	0.735158	0.00060159	0.00105053	0.00346142	0.00535738	0.00189596
chr14	77181894	14:77181894:TGTG:T									-0.0014469	-0.00525731	-0.00381041
chr14	77182193	14:77182193:T:G									-0.00236554	-0.00232923	3.63037e-05
chr14	77182284	14:77182284:G:A									-0.0166877	-0.00498271	0.011705
chr14	85154623	14:85154623:G:A									0.00118178	-0.0025174	-0.00369918
chr14	85154818	14:85154818:C:T									-0.0118222	-0.00245118	0.00937104
chr14	91388667	14:91388667:A:C									0.0516983	0.0496275	-0.00207078
chr14	92704396	14:92704396:T:C									0.0230035	0.00924796	-0.0137556
chr14	92704556	14:92704556:A:C	IRF_1	1	-8	9	0.790053	0.929675	0.0270472	0.0672131	-0.0274029	0.0488764	0.0762793
chr14	92704648	14:92704648:C:T									0.0054612	0.00269288	-0.00276833
chr14	92895738	14:92895738:C:A									0.0287103	0.0319872	0.00327688
chr14	103806974	14:103806974:C:T	RUNX	1	0	7	0.90851	0.858743	0.062087	0.0315957	0.0941031	0.044538	-0.0495651
chr14	103806988	14:103806988:T:C									0.0783844	0.0396182	-0.0387662
chr14	105087055	14:105087055:G:A	ETS_5	1	-5	8	0.377705	0.904121	0.00304985	0.0604038	0.00403899	0.0890777	0.0850387
chr14	105087055	14:105087055:G:A	ETS_1	2	-6	9	0.371303	0.825719	0.00311148	0.0611954	0.00403899	0.0890777	0.0850387
chr14	105087055	14:105087055:G:A	ETS_4	3	-9	11	0.200123	0.740211	0.00368416	0.0566538	0.00403899	0.0890777	0.0850387
chr14	105087055	14:105087055:G:A	ETS_2	4	-4	9	0.494207	0.729265	0.00295835	0.0640316	0.00403899	0.0890777	0.0850387
chr14	105087125	14:105087125:CG:C									-0.00777185	-0.0066821	0.00108975
chr14	105087426	14:105087426:C:T									-0.00305969	-0.00688773	-0.00382805
chr14	105093152	14:105093152:G:C									-0.000190556	0.000191331	0.000381887
chr14	105093408	14:105093408:C:T									-0.00451517	-0.0022242	0.00229097
chr14	105094100	14:105094100:C:T									0.00620603	0.0138218	0.0076158
chr14	105094341	14:105094341:A:G									-0.00706703	-0.00398147	0.00308555
chr14	106153780	14:106153780:A:G									0.0039165	0.000631332	-0.00328517
chr14	106153820	14:106153820:C:T									-0.00775736	0.00107241	0.00882977
chr14	106153846	14:106153846:T:A									-0.021114	-0.00125933	0.0198547
chr15	24955755	15:24955755:A:G									-0.000376224	-5.07831e-05	0.000325441
chr15	24955890	15:24955890:C:T									-0.000468969	-0.000131488	0.000337482
chr15	24956354	15:24956354:C:CGGGG	SP	1	2	11	0.745758	0.519817	0.00845141	0.00273681	0.0468253	0.0264809	-0.0203443
chr15	24956432	15:24956432:C:T									-0.0108005	-0.00034338	0.0104572
chr15	24956512	15:24956512:A:T									-0.0186561	0.00648439	0.0251405
chr15	25439357	15:25439357:A:AC									0.00563192	0.00454408	-0.00108784
chr15	36757225	15:36757225:A:G									-0.00370663	0.0029192	0.00662583
chr15	36757534	15:36757534:G:A									0.0370218	0.0390295	0.00200778
chr15	36757708	15:36757708:C:A									-0.000219166	-0.00780874	-0.00758958
chr15	36757782	15:36757782:A:G									-0.00416422	-0.000948013	0.00321621
chr15	36757797	15:36757797:T:C									-0.00629729	-0.00292265	0.00337464
chr15	36757865	15:36757865:C:A									-0.0102941	-0.00215137	0.00814271
chr15	43798656	15:43798656:T:C									0.000365675	-0.000182628	-0.000548303
chr15	43798714	15:43798714:C:T									-0.00263923	0.000411869	0.0030511
chr15	43799188	15:43799188:G:A									0.000223758	0.00822007	0.00799631
chr15	63276999	15:63276999:T:TA									0.015454	0.013885	-0.00156901
chr15	64872646	15:64872646:G:C									0.00196493	0.000408232	-0.0015567
chr15	64872685	15:64872685:A:C									-0.001751	-0.00367922	-0.00192821
chr15	64873237	15:64873237:C:T	AP1	1	-4	8	0.0710824	0.718082	0.00259173	0.00390953	0.00703973	0.00358938	-0.00345035
chr15	65300413	15:65300413:A:G									0.000210224	-0.00365222	-0.00386244
chr15	65300429	15:65300429:G:A									-0.031698	-0.0129306	0.0187674
chr15	65300564	15:65300564:T:C									0.00288189	0.0054695	0.00258761
chr15	65300589	15:65300589:G:GA									0.00101739	0.00112486	0.000107465
chr15	65300606	15:65300606:G:A									0.00603366	0.00130445	-0.00472921
chr15	65300609	15:65300609:T:A									0.00562954	0.000880423	-0.00474912
chr15	65300630	15:65300630:C:A									-0.00321895	-0.00351697	-0.000298021
chr15	66369769	15:66369769:A:G									-0.0116884	0.0024904	0.0141788
chr15	66370021	15:66370021:T:C									-0.00594234	-0.00592655	1.57935e-05
chr15	66370358	15:66370358:C:T									-0.0124993	-0.00455291	0.00794637
chr15	66472079	15:66472079:C:CAAAAAAAAA	IRF_3	1	9	14	0.600787	0.731587	0.00376171	0.00580007	0.00871581	0.00469941	-0.0040164
chr15	66472079	15:66472079:C:CAAAAAAAAA	IRF_3	2	0	14	0.513174	0.721311	0.00515568	0.00593096	0.00871581	0.00469941	-0.0040164
chr15	66472304	15:66472304:C:CA									0.0217793	0.0149523	-0.00682704
chr15	66472430	15:66472430:C:T									0.148371	0.11557	-0.0328006
chr15	66472535	15:66472535:C:T									-0.00568217	-0.00207805	0.00360412
chr15	66472612	15:66472612:C:T									-0.00236637	-0.00457484	-0.00220847
chr15	66472686	15:66472686:A:ATTGTCAG									-0.00597012	-0.00119597	0.00477416
chr15	67102046	15:67102046:C:T									0.00584715	0.0039947	-0.00185245
chr15	67102248	15:67102248:A:AGTGTGTGT	EGR1	1	2	9	0.337067	0.765872	0.00062716	0.0034551	0.025535	0.0286028	0.00306785
chr15	67102248	15:67102248:A:AGTGTGTGT	EGR1	2	6	9	0.540556	0.753061	0.00254011	0.00533426	0.025535	0.0286028	0.00306785
chr15	67102248	15:67102248:A:AGTGTGTGT	EGR1	3	8	9	0.478614	0.728949	0.00390768	0.00580383	0.025535	0.0286028	0.00306785
chr15	70762988	15:70762988:AG:A									-0.00279874	0.00139981	0.00419855
chr15	70763090	15:70763090:T:C									-0.000471961	2.79051e-05	0.000499867
chr15	70763262	15:70763262:T:C									-0.010684	-0.0137137	-0.00302971
chr15	70763521	15:70763521:T:G									-0.00422651	-0.00340384	0.000822661
chr15	78988839	15:78988839:G:GT									0.0440808	0.0407309	-0.00334987
chr15	83871851	15:83871851:T:C									-0.00350022	-0.00561874	-0.00211852
chr15	83871977	15:83871977:C:A	EBOX_2	1	0	6	0.846305	0.26624	0.00312567	0.00152338	0.0164639	0.00895566	-0.00750821
chr15	83872285	15:83872285:C:T									0.000960588	-0.00196624	-0.00292683
chr15	84246500	15:84246500:G:A									0.0776349	0.0781623	0.000527356
[truncated: 1,168 more rows]

## Sheet: NA18983_annotation
Supplementary Data 5. Motif disruptions by variants within allele-specific open chromatin peaks identified using the predicted ChromBPNet contribution scores.
chrom	start	variant_id	pattern_id	rank	relative_pos_start	pattern_length	r_hap1	r_hap2	cs_motif_hap1	cs_motif_hap2	cs_flank_hap1	cs_flank_hap2	delta_cs_flank
chr1	817186	1:817186:G:A									-0.00270367	-0.00713879	-0.00443512
chr1	817341	1:817341:A:G	ETS_1	1	-1	9	0.734324	-0.048419	0.0234609	0.00807715	0.0613554	0.0255041	-0.0358513
chr1	817514	1:817514:T:C									0.023883	0.0288173	0.00493431
chr1	1250144	1:1250144:T:C									0.000102401	5.10215e-05	-5.13792e-05
chr1	1250178	1:1250178:T:C									0.000132859	-0.000185669	-0.000318527
chr1	1251122	1:1251122:A:T	RUNX	1	-1	7	-0.160367	0.70305	0.0121284	0.0195344	0.0254085	0.113872	0.0884631
chr1	1251285	1:1251285:G:A									-0.00598765	-0.0160172	-0.0100295
chr1	1251368	1:1251368:T:C									-0.00554151	0.00306028	0.00860179
chr1	1251441	1:1251441:C:T									0.000517846	-0.000665426	-0.00118327
chr1	1891444	1:1891444:CG:C	SP	1	-5	11	-0.344499	0.794974	0.00590539	0.0181345	-0.00953698	0.0371099	0.0466468
chr1	1891451	1:1891451:G:C	SP	1	-10	11	-0.427754	0.794974	0.00677341	0.0181345	-0.0103974	0.0367469	0.0471442
chr1	1891654	1:1891654:C:CAGAG									-0.00676322	-0.00946069	-0.00269747
chr1	4796109	1:4796109:T:A									0.00592804	0.0134018	0.00747377
chr1	4796734	1:4796734:CTG:C									0.0158252	0.00272268	-0.0131025
chr1	4796823	1:4796823:T:TG									-0.00293934	0.00193793	0.00487727
chr1	4796871	1:4796871:A:G									-0.0097484	-0.00254947	0.00719893
chr1	4797086	1:4797086:G:A									-0.000851689	-0.00151122	-0.000659527
chr1	7479114	1:7479114:G:A	EGR1	1	-5	9	0.889584	-0.415605	0.0541506	0.00180965	0.0675064	-0.00481122	-0.0723177
chr1	7479114	1:7479114:G:A	SP	2	-4	11	0.712145	-0.22435	0.0559516	0.00204438	0.0675064	-0.00481122	-0.0723177
chr1	7912141	1:7912141:A:G									0	0	0
chr1	7912456	1:7912456:CTTG:C									0.000160873	5.68629e-05	-0.00010401
chr1	7913283	1:7913283:G:GCCCTGCTCA	ETS_1	1	9	9	0.905796	-0.0439603	0.0668374	0.000384808	0.216578	0.0637826	-0.152796
chr1	7913283	1:7913283:G:GCCCTGCTCA	ETS_5	2	9	8	0.798925	0	0.0647336	0	0.216578	0.0637826	-0.152796
chr1	7913283	1:7913283:G:GCCCTGCTCA	ETS_2	3	7	9	0.785547	0	0.0692979	0	0.216578	0.0637826	-0.152796
chr1	7913283	1:7913283:G:GCCCTGCTCA	ETS_4	4	10	11	0.724659	-0.024705	0.0660992	0.00112319	0.216578	0.0637826	-0.152796
chr1	7940737	1:7940737:T:C									3.14108e-05	-0.0013395	-0.00137091
chr1	7941406	1:7941406:A:C									-0.00520206	0.000423665	0.00562572
chr1	7941407	1:7941407:G:A									-0.0054127	-4.35158e-05	0.00536918
chr1	9129222	1:9129222:A:C									0.0684094	0.0777842	0.00937478
chr1	9864405	1:9864405:T:C	RUNX	1	-3	7	0.138112	0.718717	0.00178057	0.00452262	0.00292855	0.0367525	0.033824
chr1	9864462	1:9864462:A:G									-0.0241804	-0.0230936	0.00108671
chr1	9864887	1:9864887:A:T									-2.36633e-05	0.00366747	0.00369114
chr1	10555718	1:10555718:T:C									-0.015893	-0.00352758	0.0123655
chr1	10556171	1:10556171:G:A									-0.0290653	0.00400084	0.0330661
chr1	10556427	1:10556427:C:T									-0.000871241	-0.00191533	-0.00104409
chr1	10556448	1:10556448:C:A									-0.000370145	-0.00168741	-0.00131726
chr1	11654736	1:11654736:A:G									0.00832516	0.014939	0.00661385
chr1	11654826	1:11654826:G:GGCGGGGC	SP	1	-3	11	0.829866	0.420277	0.0177586	0.0073471	0.0594731	0.0766315	0.0171584
chr1	12056438	1:12056438:T:C	AP1	1	-4	8	0.925206	-0.272267	0.0311198	0.000847936	0.0213524	-0.00434994	-0.0257023
chr1	12056438	1:12056438:T:C	AP1	2	-5	8	0.81698	-0.506551	0.0308938	0.00077349	0.0213524	-0.00434994	-0.0257023
chr1	12056445	1:12056445:A:G									0.0244085	-0.00485593	-0.0292644
chr1	12056709	1:12056709:A:G									-0.0134736	-0.00706018	0.00641345
chr1	15455633	1:15455633:C:T									0.0244555	0.0380651	0.0136096
chr1	15455675	1:15455675:A:G									0.0437487	0.0609028	0.0171541
chr1	15455781	1:15455781:T:C									0.0816317	0.10522	0.023588
chr1	15455810	1:15455810:CT:C									-0.002335	0.0268888	0.0292238
chr1	20575195	1:20575195:C:G									-0.0100489	0.00454313	0.014592
chr1	20575429	1:20575429:G:A									0.560298	0.659636	0.0993383
chr1	21439960	1:21439960:A:C	EBF	1	-2	9	0.736519	0.277854	0.00715327	0.00225014	0.0334632	0.0151404	-0.0183228
chr1	21439960	1:21439960:A:C	EBF	2	-1	9	0.714831	0.256697	0.00751447	0.0021956	0.0334632	0.0151404	-0.0183228
chr1	21440112	1:21440112:TGCAGGC:T	NRF1	1	5	11	0.865334	0.535866	0.0453498	0.0136126	0.0420631	0.0188607	-0.0232024
chr1	21440112	1:21440112:TGCAGGC:T	NRF1	2	4	11	0.854425	0.468706	0.0414286	0.0117453	0.0420631	0.0188607	-0.0232024
chr1	21440170	1:21440170:G:C									0.0111182	0.00242006	-0.00869817
chr1	21440603	1:21440603:G:T									0.000140845	0.000294209	0.000153364
chr1	21791725	1:21791725:C:T									-0.000507213	0.014075	0.0145823
chr1	22019154	1:22019154:C:T	ETS_1	1	-5	9	0.34654	0.853252	0.0128958	0.0582271	0.0477302	0.118261	0.0705306
chr1	22019154	1:22019154:C:T	ETS_5	2	-5	8	0.44719	0.834313	0.0118945	0.0575295	0.0477302	0.118261	0.0705306
chr1	22019154	1:22019154:C:T	ETS_4	3	-4	11	0.399365	0.764296	0.0138177	0.0559583	0.0477302	0.118261	0.0705306
chr1	22019367	1:22019367:G:A									-0.0034222	-0.0125816	-0.00915945
chr1	22048572	1:22048572:C:T									0.172784	0.112836	-0.0599483
chr1	22048697	1:22048697:T:C									0.0139313	0.00144261	-0.0124887
chr1	23033107	1:23033107:A:G									-0.00447649	-0.00747728	-0.00300079
chr1	23719330	1:23719330:C:T									0.000685092	0.00345707	0.00277198
chr1	26287213	1:26287213:G:A									-0.00229758	-0.00416553	-0.00186795
chr1	26287295	1:26287295:GCCT:G									-0.0011428	-0.00209552	-0.000952723
chr1	33120598	1:33120598:T:G									0.0943144	0.0536115	-0.0407029
chr1	33180544	1:33180544:G:A									-0.0123345	-0.00908726	0.0032472
chr1	33180651	1:33180651:C:T									-0.000111753	-0.00086987	-0.000758118
chr1	33180825	1:33180825:G:C	SP	1	-5	11	0.873834	0.642299	0.0375705	0.00473869	0.0391937	0.0135569	-0.0256368
chr1	33180825	1:33180825:G:C	EGR1	2	-2	9	0.760101	0.707155	0.0310845	0.00456423	0.0391937	0.0135569	-0.0256368
chr1	33180896	1:33180896:T:C									0.068488	0.0577402	-0.0107478
chr1	33181349	1:33181349:A:G									-0.0039286	-0.00473743	-0.000808834
chr1	36663986	1:36663986:G:A									-0.0161167	0.0619149	0.0780316
chr1	36664305	1:36664305:G:A									0.0207782	0.00480932	-0.0159689
chr1	39047736	1:39047736:G:GT									0.00792348	-0.0173733	-0.0252968
chr1	39047999	1:39047999:C:G									-0.00740915	0.00123792	0.00864708
chr1	39048037	1:39048037:G:A									-0.0249545	-0.0277066	-0.00275207
chr1	39977351	1:39977351:T:TA									0.0716572	0.0324076	-0.0392496
chr1	39977384	1:39977384:A:C	RUNX	1	-3	7	0.913276	0.491757	0.060482	0.0029394	0.140216	0.0254866	-0.11473
chr1	40392898	1:40392898:G:C									-0.00824816	-0.0137917	-0.00554358
chr1	40393204	1:40393204:T:TAGTC									-0.00253725	-0.00176567	0.000771583
chr1	43349193	1:43349193:T:C									0.0402144	0.0564749	0.0162604
chr1	43510102	1:43510102:A:G	EGR1	1	-1	9	0.57012	0.850104	0.0152636	0.0276098	0.0193176	0.03654	0.0172224
chr1	44532118	1:44532118:A:G	RUNX	1	-1	7	0.536858	0.874125	0.00218731	0.0340977	-0.00538165	0.0421957	0.0475774
chr1	44532415	1:44532415:G:A									0.00821459	0.00815767	-5.69233e-05
chr1	48789847	1:48789847:G:A									-0.00444787	0.00190233	0.00635021
chr1	48790380	1:48790380:A:AT									-0.00551349	-0.0133577	-0.00784422
chr1	54273198	1:54273198:T:A									0.0338907	0.0420014	0.00811074
chr1	58432430	1:58432430:C:T									-0.00662815	-0.00309467	0.00353348
chr1	58433519	1:58433519:C:T									-0.00329721	-0.000171483	0.00312573
chr1	58433568	1:58433568:AAG:A									-0.00258333	-0.00357944	-0.000996111
chr1	58433596	1:58433596:A:T									-0.00543189	-0.00208032	0.00335157
chr1	58968806	1:58968806:G:T									0.0724555	0.0819838	0.00952833
chr1	62295602	1:62295602:G:A									0.00548238	0.0026899	-0.00279248
chr1	62295707	1:62295707:C:T									-0.00214243	0.00147968	0.00362211
chr1	62295725	1:62295725:A:G									-0.00469977	0.00115806	0.00585782
chr1	62295806	1:62295806:G:A									0.00817782	0.0163947	0.00821693
chr1	62295950	1:62295950:ACT:A									-0.00315726	-0.0117762	-0.00861896
chr1	62295975	1:62295975:C:T									-0.00196624	-0.00388622	-0.00191998
chr1	62296092	1:62296092:G:T									-0.00995922	-0.00390035	0.00605887
chr1	62296180	1:62296180:A:G	IRF_1	1	-4	9	0.100406	0.819667	0.00430298	0.0396986	0.024323	0.0747535	0.0504305
chr1	62296240	1:62296240:T:C									0.0102795	0.00808535	-0.00219412
chr1	62296516	1:62296516:G:A									0.00324435	-0.00193757	-0.00518191
chr1	62296583	1:62296583:G:A									0.00025147	-0.00805944	-0.00831091
chr1	62296595	1:62296595:C:A									0.00276679	-0.007676	-0.0104428
chr1	66248002	1:66248002:T:C									-0.00357979	-0.00571716	-0.00213736
chr1	66248101	1:66248101:T:C									-0.00338894	-0.0138415	-0.0104525
chr1	70452350	1:70452350:A:C									-0.000658334	0.00478822	0.00544655
chr1	70452815	1:70452815:G:GTT	NFKB	1	-2	10	0.864832	0.474971	0.0145469	0.00271535	0.0162765	-0.000914923	-0.0171915
chr1	70452815	1:70452815:G:GTT	NFKB	2	-1	10	0.738108	0.484903	0.0153298	0.00255889	0.0162765	-0.000914923	-0.0171915
chr1	70452815	1:70452815:G:GTT	NFKB	3	0	10	0.700902	0.315509	0.0106568	0.00275684	0.0162765	-0.000914923	-0.0171915
chr1	73573245	1:73573245:C:A									-0.00456953	0.00224882	0.00681835
chr1	73573584	1:73573584:T:G									0.0500586	0.0385281	-0.0115305
chr1	75726824	1:75726824:G:T									0.0222718	0.011813	-0.0104588
chr1	78141690	1:78141690:C:T									-0.0273013	-0.00759196	0.0197094
chr1	78142357	1:78142357:TGTGTG:T									-0.0181947	-0.0108842	0.00731045
chr1	78142531	1:78142531:T:C									0.00355267	0.00321621	-0.000336468
chr1	78142720	1:78142720:C:T									0.000912547	0.000663221	-0.000249327
chr1	78143013	1:78143013:C:A									0	0	0
chr1	78143173	1:78143173:T:C									0	0	0
chr1	78143210	1:78143210:A:G									0	0	0
chr1	78143627	1:78143627:T:C									0	0	0
chr1	81439408	1:81439408:A:G									-0.000961326	0.012408	0.0133693
chr1	81439637	1:81439637:G:T									-0.0157701	-0.00308376	0.0126863
chr1	82160768	1:82160768:A:C									0	0	0
chr1	82161731	1:82161731:AATCCTCTTC:A	ETS_1	1	22	9	0.705	0	0.0123902	0	-0.0225067	-0.0103359	0.0121709
chr1	82161860	1:82161860:C:T	CRE	1	0	8	0.737342	-0.0978269	0.0140064	0.005355	0.037227	0.0223498	-0.0148772
chr1	82278916	1:82278916:A:G									0.00187046	0.00176346	-0.000106993
chr1	82279047	1:82279047:C:T									-0.0031668	-0.00589389	-0.00272709
chr1	82279184	1:82279184:C:A	ETS_1	1	-5	9	0.702999	0.410521	0.00406903	0.00138628	0.00722962	0.00417829	-0.00305134
chr1	82279207	1:82279207:A:G									0.0114511	0.0214922	0.0100411
chr1	82279593	1:82279593:C:A									-4.55309e-05	-0.00367773	-0.00363219
chr1	82279694	1:82279694:G:T									0.00680797	0.0119898	0.0051818
chr1	82279719	1:82279719:C:G									0.016551	0.0201231	0.00357212
chr1	82279763	1:82279763:T:C									-0.000634311	-0.00346851	-0.0028342
chr1	84895693	1:84895693:T:C									-0.0053159	0.00022775	0.00554365
chr1	84895710	1:84895710:T:C									0.000899198	0.00499535	0.00409615
chr1	84895719	1:84895719:G:A									-0.00087839	0.00186426	0.00274265
chr1	84895757	1:84895757:G:A									-0.0011788	-0.00445724	-0.00327843
chr1	84895790	1:84895790:T:C									-0.0136453	-0.00695366	0.00669164
chr1	84895832	1:84895832:A:G									-0.0119224	-0.0106561	0.00126636
chr1	84895970	1:84895970:G:A									-0.00944364	-0.00386048	0.00558316
chr1	84896133	1:84896133:CTG:C									0.00764264	0.00194877	-0.00569386
chr1	84896201	1:84896201:C:T									0.00144084	-0.00455606	-0.0059969
chr1	84896239	1:84896239:T:C									-0.00307458	0.00145346	0.00452805
chr1	89799480	1:89799480:C:T									-0.000436127	-0.000587342	-0.000151215
chr1	89799594	1:89799594:A:T									-0.00492466	-0.00209488	0.00282978
chr1	89799848	1:89799848:A:G									0.0164335	0.0030908	-0.0133427
chr1	89799855	1:89799855:C:T									0.0187325	0.00435519	-0.0143773
chr1	91713196	1:91713196:G:A									-0.00260586	-0.000169577	0.00243628
chr1	91713591	1:91713591:G:A									0.135824	0.123143	-0.0126806
chr1	91713699	1:91713699:A:G									-0.00137014	-0.00402892	-0.00265879
chr1	91713798	1:91713798:T:C									0.00124961	0.00151408	0.000264463
chr1	91713845	1:91713845:C:T									-0.0234476	-0.0370754	-0.0136278
chr1	91713846	1:91713846:C:T									-0.0240425	-0.0375669	-0.0135244
chr1	91732120	1:91732120:G:A									-0.00363749	-0.00415206	-0.000514565
chr1	91732205	1:91732205:C:A									0.0142513	0.00077235	-0.013479
chr1	91732605	1:91732605:A:G									0.054363	0.0511915	-0.00317156
chr1	91732711	1:91732711:G:C									0.110576	0.0879104	-0.0226661
chr1	91733011	1:91733011:C:T									-0.000535251	0.00251466	0.00304991
chr1	91927269	1:91927269:T:TCACACACAC									-0.00222039	-0.00746101	-0.00524062
chr1	94820196	1:94820196:A:C									0.0087024	-0.00576329	-0.0144657
chr1	94820341	1:94820341:C:CCCCAGA									0.0123668	0.00762624	-0.0047406
chr1	94820529	1:94820529:G:A									0.00867306	0.00802816	-0.000644903
chr1	99730652	1:99730652:G:A									-0.00598949	1.27542e-05	0.00600225
chr1	99730824	1:99730824:G:A									-0.00190325	0.0541775	0.0560808
chr1	99730866	1:99730866:C:CA									0.0966694	0.106347	0.00967758
chr1	99731054	1:99731054:C:T									-0.0105083	-0.00459266	0.00591564
chr1	99731105	1:99731105:A:G									-0.00765187	-0.00592387	0.001728
chr1	99731503	1:99731503:T:C									-0.00170148	-0.00148636	0.000215116
chr1	100713250	1:100713250:C:T									0.0180399	0.0274018	0.00936185
chr1	102774795	1:102774795:C:T									0.0153994	0.0176877	0.00228834
chr1	102774925	1:102774925:G:A									0.0393323	0.0288798	-0.0104526
chr1	104387640	1:104387640:A:C									-0.000720206	-0.0114436	-0.0107234
chr1	104387864	1:104387864:C:T									0.00725162	-0.00145241	-0.00870403
chr1	104388219	1:104388219:G:A									0.000644742	-0.00625257	-0.00689731
chr1	111214862	1:111214862:CA:C									0.00615454	0.00763947	0.00148493
chr1	112272531	1:112272531:G:A									0.0321476	0.0360317	0.00388405
chr1	112272559	1:112272559:T:C	IRF_1	1	-1	9	0.532469	0.780047	0.0105065	0.0254059	0.0610367	0.0812572	0.0202205
chr1	112272559	1:112272559:T:C	IRF_2	2	0	10	0.49191	0.728941	0.0127419	0.0275421	0.0610367	0.0812572	0.0202205
chr1	112402373	1:112402373:G:A									3.34382e-05	6.0916e-05	2.74777e-05
chr1	112403161	1:112403161:C:G									-0.00125414	-0.0102259	-0.00897174
chr1	112403360	1:112403360:A:G	RUNX	1	-4	7	0.139873	0.840842	0.00876998	0.0251932	0.0302093	0.0513512	0.0211419
chr1	112403406	1:112403406:C:CTGTT	IRF_2	1	-9	10	0.497521	0.757285	0.00914908	0.0588894	-0.017822	0.0411093	0.0589313
chr1	112770325	1:112770325:AGTG:A	IRF_1	1	-1	9	0.902584	-0.351553	0.0998554	0.00480819	0.222255	0.0096981	-0.212557
chr1	112770325	1:112770325:AGTG:A	IRF_2	2	-3	10	0.831718	-0.609648	0.0916748	0.00686932	0.222255	0.0096981	-0.212557
chr1	112770329	1:112770329:AAACTGCAGA:A	AP1	1	28	8	0.914432	0	0.0411386	0	0.272464	0.00872797	-0.263736
chr1	112770329	1:112770329:AAACTGCAGA:A	IRF_1	2	-5	9	0.902584	0.0508292	0.0998554	0.00921035	0.272464	0.00872797	-0.263736
chr1	112770329	1:112770329:AAACTGCAGA:A	IRF_2	3	-7	10	0.831718	-0.0610762	0.0916748	0.0145154	0.272464	0.00872797	-0.263736
chr1	112770329	1:112770329:AAACTGCAGA:A	AP1	4	27	8	0.714171	0	0.0396256	0	0.272464	0.00872797	-0.263736
chr1	112770329	1:112770329:AAACTGCAGA:A	EBOX_1	5	31	9	0.708193	0	0.0342103	0	0.272464	0.00872797	-0.263736
chr1	112770520	1:112770520:A:G									-0.00847197	-0.000977577	0.00749439
chr1	113030710	1:113030710:C:T									0.000400067	0.0014199	0.00101984
chr1	113030727	1:113030727:AC:A									0.000446856	0.00158584	0.00113898
chr1	113031252	1:113031252:A:T									-0.0058862	-0.00229025	0.00359595
chr1	113031397	1:113031397:T:C									-0.044368	-0.0372068	0.00716112
chr1	121516802	1:121516802:G:GCTCT									0.0715702	0.0616644	-0.00990579
chr1	121516969	1:121516969:AT:A									0.00223154	0.00610692	0.00387538
chr1	144546813	1:144546813:T:C									0.0207934	0.0325451	0.0117517
chr1	145161151	1:145161151:G:C									-0.0128841	-0.0290526	-0.0161685
chr1	145161186	1:145161186:T:C									-0.00462323	-0.0195929	-0.0149696
chr1	145818411	1:145818411:C:T									0.0384121	0.0346578	-0.00375427
chr1	145823508	1:145823508:GA:G									-0.000501633	-0.00165337	-0.00115174
chr1	146409837	1:146409837:G:C									0.00660688	0.00104577	-0.00556111
chr1	146410151	1:146410151:G:A									-0.00476414	0.00208545	0.00684959
chr1	147541592	1:147541592:G:A	ETS_5	1	-1	8	0.669635	0.71323	0.00403017	0.00541609	0.00655866	0.0052548	-0.00130386
chr1	147542066	1:147542066:A:C									-0.00122267	-0.00199568	-0.00077301
chr1	148918656	1:148918656:A:ACG									-0.00183529	-0.00369686	-0.00186157
chr1	149160853	1:149160853:G:A									-0.011991	0.00154412	0.0135351
chr1	149160924	1:149160924:G:GTGTT									-0.0023765	0.0017963	0.0041728
chr1	149206551	1:149206551:G:C	ETS_5	1	-5	8	-0.484105	0.884681	0.000690043	0.023921	-0.00314468	0.022924	0.0260686
chr1	153122941	1:153122941:C:T									0.0424098	0.0018208	-0.040589
chr1	153123133	1:153123133:T:C									-0.00186717	0.000562074	0.00242924
chr1	153490972	1:153490972:C:T	EGR1	1	-4	9	0.724587	0.289626	0.0232115	0.00773597	0.0831731	0.0487806	-0.0343925
chr1	153490975	1:153490975:C:T	EGR1	1	-7	9	0.724587	0.289626	0.0232115	0.00773597	0.0834808	0.044593	-0.0388878
chr1	153490975	1:153490975:C:T	OCT	2	-1	8	0.302781	0.71646	0.00796151	0.00852895	0.0834808	0.044593	-0.0388878
chr1	154609653	1:154609653:C:T									-0.0172791	-0.0161806	0.00109851
chr1	154610278	1:154610278:T:TATCTC									0.0766199	0.0417508	-0.0348691
chr1	155745850	1:155745850:G:A									0.0184016	0.0196958	0.00129426
chr1	158952657	1:158952657:G:A									0.0189156	0.0320662	0.0131506
chr1	159838871	1:159838871:C:A									0.0434219	0.0339424	-0.00947957
chr1	159839352	1:159839352:A:T									-0.000367878	0.00411904	0.00448692
chr1	159839478	1:159839478:T:A									-0.00489253	-0.00336605	0.00152648
chr1	159839552	1:159839552:G:A									-0.012247	-0.0265885	-0.0143414
chr1	160432469	1:160432469:A:G									-0.0506557	-0.0341504	0.0165053
chr1	160432749	1:160432749:T:C	AP1	1	-5	8	-0.298725	0.853797	0.00168568	0.0357599	-0.00596273	0.0504459	0.0564087
chr1	160432749	1:160432749:T:C	AP1	2	-6	8	-0.422484	0.741718	0.00150973	0.0334921	-0.00596273	0.0504459	0.0564087
chr1	160432794	1:160432794:G:A	IRF_2	1	-1	10	-0.445414	0.818058	0.00407035	0.0149353	-0.00834024	0.00627487	0.0146151
chr1	160432992	1:160432992:C:T									0.00208795	0.00291097	0.000823021
chr1	160789658	1:160789658:TAC:T									-0.0158611	-0.0112253	0.00463575
chr1	160790411	1:160790411:G:A									0.00633961	0.0101845	0.00384492
chr1	160855463	1:160855463:C:T									0.00277591	-0.00590759	-0.0086835
chr1	160855523	1:160855523:C:T	IRF_2	1	0	10	0.730944	0.154352	0.0398025	0.00580143	0.0578404	0.00111366	-0.0567268
chr1	160855916	1:160855916:T:C									-0.00797373	-0.00952577	-0.00155204
chr1	160856125	1:160856125:G:A									-0.0106831	-0.00901216	0.0016709
chr1	160856324	1:160856324:C:T									-0.000215471	-0.000177979	3.74914e-05
chr1	160862066	1:160862066:C:G									0.000122786	0.000862181	0.000739396
chr1	160862069	1:160862069:G:A									8.93473e-05	0.000761688	0.00067234
chr1	160862076	1:160862076:C:T									0.000119924	0.000648439	0.000528515
chr1	160862422	1:160862422:A:G									0.00165046	0.000122727	-0.00152773
chr1	160862856	1:160862856:A:G									0.0277621	0.042629	0.0148669
chr1	160862987	1:160862987:T:C									0.0298445	0.0291905	-0.000653982
chr1	160863009	1:160863009:C:G									-0.0140122	-0.00840009	0.00561214
chr1	160863071	1:160863071:A:G									0.000461396	0.00395728	0.00349588
chr1	160971655	1:160971655:G:A									-0.0145445	-0.00804818	0.00649635
chr1	160971892	1:160971892:G:A									0.0707942	0.124864	0.0540703
chr1	160971905	1:160971905:T:C									0.0677944	0.116616	0.0488217
chr1	160971955	1:160971955:G:A									0.0224509	0.0148366	-0.00761425
chr1	160990172	1:160990172:C:T									-0.00803709	-0.0153061	-0.00726903
chr1	160990388	1:160990388:C:CAA									0.0113791	0.0101955	-0.00118354
chr1	161612465	1:161612465:G:A									0.0239328	0.0314926	0.00755978
chr1	161612662	1:161612662:A:G									-0.00852567	-0.000599682	0.00792598
chr1	161612710	1:161612710:C:T									-0.0047645	-0.00384819	0.000916304
chr1	161612780	1:161612780:G:A									-0.00517076	0.000380034	0.0055508
chr1	161612781	1:161612781:G:C									-0.00557703	0.000708218	0.00628525
chr1	161622004	1:161622004:T:G	RUNX	1	-6	7	0.883509	0.865709	0.0420175	0.0325251	0.0797528	0.058992	-0.0207608
chr1	161622407	1:161622407:G:A									-0.000184595	-0.000381887	-0.000197292
chr1	161622423	1:161622423:C:T									-0.00010246	-0.000215292	-0.000112831
chr1	161662019	1:161662019:G:C									-0.00490999	-0.00426185	0.000648144
chr1	161663802	1:161663802:T:C									-0.00368565	-0.011686	-0.00800038
chr1	161664279	1:161664279:G:T									-0.00344032	-0.00215465	0.00128567
chr1	165927397	1:165927397:C:T									0.00137228	-0.00402093	-0.00539321
chr1	165927496	1:165927496:G:T									-0.000456273	0.00237334	0.00282961
chr1	165927520	1:165927520:T:C									-0.000152051	0.00226092	0.00241297
chr1	165927648	1:165927648:C:G									-0.00109559	-0.00241411	-0.00131851
chr1	165927730	1:165927730:G:T									-0.000369787	-0.0152258	-0.014856
chr1	165927738	1:165927738:A:G									-0.000267803	-0.015871	-0.0156032
chr1	165927833	1:165927833:C:G									-0.0177362	0.00708538	0.0248216
chr1	165927896	1:165927896:T:A									-0.0065791	-0.00883168	-0.00225258
chr1	165927908	1:165927908:C:A									-0.00468337	-0.00581819	-0.00113482
chr1	167456001	1:167456001:T:TGG									0.0281795	0.025782	-0.00239748
chr1	167456609	1:167456609:A:G									-2.28882e-05	-4.58359e-05	-2.29477e-05
chr1	167663034	1:167663034:A:G									0.00164562	0.0149067	0.0132611
chr1	167663124	1:167663124:G:T									0.319613	0.323074	0.00346044
chr1	167663381	1:167663381:G:A									0.000185848	-0.00308907	-0.00327492
chr1	167663408	1:167663408:CG:C									0.00316979	-0.00156957	-0.00473936
chr1	170240616	1:170240616:G:A	OCT	1	-2	8	-0.469336	0.87949	0.0114746	0.0554271	0.0759433	0.203674	0.127731
chr1	173195648	1:173195648:T:C	RUNX	1	-5	7	0.406235	0.802927	0.0022009	0.0147533	-0.00327289	0.0338436	0.0371165
chr1	173195672	1:173195672:A:C									-0.0151941	0.00253707	0.0177312
chr1	173196433	1:173196433:ATC:A									-0.00321412	-0.00930279	-0.00608867
chr1	180953671	1:180953671:G:A									0.000276804	-0.00254983	-0.00282663
chr1	180954016	1:180954016:GCCC:G									-0.0112849	-0.00212634	0.00915861
chr1	180954099	1:180954099:A:G									-0.00646538	-0.00139761	0.00506777
chr1	183306809	1:183306809:G:T									0.00946504	0.00870543	-0.000759606
chr1	183307055	1:183307055:GA:G									-0.0103692	-0.00806689	0.00230229
chr1	183307237	1:183307237:G:A									-0.00275611	0.0136469	0.016403
chr1	184882248	1:184882248:G:C	EBOX_2	1	-2	6	0.73216	-0.197777	0.0131464	0.00198025	0.12323	0.0856361	-0.037594
chr1	184882324	1:184882324:C:A	IRF_1	1	-6	9	0.764509	0.436668	0.0284209	0.0154791	0.0414597	0.0421127	0.000652959
chr1	184882521	1:184882521:G:A									-0.00243772	-0.00288492	-0.000447205
chr1	185157734	1:185157734:G:T									-0.00962949	-0.00938636	0.000243128
chr1	185439929	1:185439929:G:A									0.0951151	0.0282732	-0.0668419
chr1	191152764	1:191152764:T:G									0.00371886	0.00227314	-0.00144572
chr1	191153005	1:191153005:GA:G									0.178084	0.190454	0.01237
chr1	191153433	1:191153433:C:CTTTG									-0.00370789	-0.00622272	-0.00251484
chr1	196723248	1:196723248:T:C									0.0129188	-0.00366771	-0.0165865
chr1	196723340	1:196723340:C:A									-0.0084594	-0.0179418	-0.00948238
chr1	196723542	1:196723542:A:G	CTCF	1	-12	13	0.828179	0.801208	0.506531	0.220686	0.537111	0.252386	-0.284725
chr1	196724321	1:196724321:A:G									-0.000689209	-0.000838995	-0.000149786
chr1	197335231	1:197335231:C:G									-0.000334325	-0.000225486	0.000108839
chr1	197335919	1:197335919:GCCC:G									0.475143	0.0567066	-0.418436
chr1	197335923	1:197335923:T:G									0.4671	0.0561155	-0.410985
chr1	198328720	1:198328720:A:C									0.204196	0.171718	-0.0324783
chr1	198601968	1:198601968:G:A									0.0173331	0.0592033	0.0418702
chr1	198601992	1:198601992:G:A	ETS_1	1	-1	9	0.836821	0.889255	0.00928265	0.0532179	0.0224827	0.10055	0.0780678
chr1	198601992	1:198601992:G:A	ETS_4	2	-4	11	0.595577	0.77798	0.010882	0.054214	0.0224827	0.10055	0.0780678
chr1	198601992	1:198601992:G:A	ETS_5	3	0	8	0.763475	0.76731	0.00830513	0.0484342	0.0224827	0.10055	0.0780678
chr1	200780794	1:200780794:C:G	EBOX_2	1	0	6	0.403438	0.905828	0.00297987	0.00643516	0.0112978	0.0229056	0.0116078
chr1	202180004	1:202180004:C:G	EBOX_2	1	0	6	0.749436	0.268935	0.00265759	0.000609159	0.0122044	0.00772827	-0.00447608
chr1	202180004	1:202180004:C:G	RUNX	2	-5	7	0.745868	0.369921	0.00315499	0.00129765	0.0122044	0.00772827	-0.00447608
chr1	202180008	1:202180008:A:T	EBOX_2	1	-4	6	0.749436	0.268935	0.00265759	0.000609159	0.0108378	0.00651782	-0.00431998
chr1	202180311	1:202180311:A:G	NFKB	1	-3	10	0.741988	0.692176	0.0149989	0.0106001	0.0174506	0.00794125	-0.00950938
chr1	204525155	1:204525155:C:T									-0.00458145	-0.0129324	-0.00835091
chr1	204525308	1:204525308:C:T									-0.00767851	-0.00690061	0.000777905
chr1	208086949	1:208086949:CTCTCT:C									-0.0020374	0.0105801	0.0126175
chr1	208086992	1:208086992:A:T									-0.00301415	0.00099546	0.00400961
chr1	208086994	1:208086994:A:T									-0.00379807	-0.00113183	0.00266624
chr1	208086998	1:208086998:A:T									-0.00500262	-0.00574917	-0.000746549
chr1	208087013	1:208087013:GAGAC:G									-0.00713784	-0.0186622	-0.0115243
chr1	209806173	1:209806173:T:A									0.0533794	0.0233571	-0.0300222
chr1	209806184	1:209806184:A:T	SP	1	-3	11	0.788198	0.754361	0.038434	0.0114137	0.122078	0.10997	-0.0121084
chr1	209806268	1:209806268:C:G									0.0123612	0.0138193	0.00145812
chr1	209806290	1:209806290:C:T									0.00164479	0.00693476	0.00528997
chr1	211336607	1:211336607:A:G									0.000972568	-0.000183642	-0.00115621
chr1	211739152	1:211739152:C:T									-0.00300187	-0.0065493	-0.00354743
chr1	215210030	1:215210030:T:TAA									0.0110174	0.0125545	0.00153709
chr1	219088539	1:219088539:A:G									-0.000294088	-0.00226009	-0.001966
chr1	220093909	1:220093909:AT:A									0.00238073	0.00705862	0.00467789
chr1	220094081	1:220094081:C:A									0.0632993	0.0832602	0.0199609
chr1	220322466	1:220322466:G:A									-0.010883	0.0113896	0.0222726
chr1	220322798	1:220322798:G:A									0.178559	0.12478	-0.0537786
chr1	220322808	1:220322808:A:G									0.211532	0.143416	-0.0681161
chr1	220322890	1:220322890:G:A									-0.000745361	-0.000300644	0.000444717
chr1	220323037	1:220323037:T:C									-0.00639063	-0.00122607	0.00516456
chr1	220323082	1:220323082:G:T									-0.0133655	0.000315785	0.0136813
chr1	220323130	1:220323130:G:A									0.00447368	-0.00833601	-0.0128097
chr1	220323134	1:220323134:T:C									0.00332206	-0.00921065	-0.0125327
chr1	220768473	1:220768473:C:G									0.00184202	-0.00561261	-0.00745464
chr1	220770239	1:220770239:A:G									-0.007173	-0.00496209	0.00221091
chr1	220770334	1:220770334:G:A									-0.0197155	-0.0308054	-0.0110899
chr1	220770451	1:220770451:C:G									0.0267247	0.0082873	-0.0184374
chr1	220770459	1:220770459:T:C									0.00258573	-0.0187401	-0.0213258
chr1	221551052	1:221551052:C:G									-0.00528359	-1.71652e-05	0.00526643
chr1	221551108	1:221551108:G:A									0.381467	-0.000472669	-0.38194
chr1	221551124	1:221551124:A:G	CTCF	1	-9	13	0.769247	0.0690316	0.273586	0.00632852	0.351726	-0.00665409	-0.35838
chr1	221551383	1:221551383:T:A									-0.00476778	-0.00109321	0.00367457
chr1	221667495	1:221667495:A:G									0.000193658	-0.00258654	-0.0027802
chr1	221667604	1:221667604:T:C									0.0409878	0.0679276	0.0269398
chr1	221667817	1:221667817:A:G									-0.00749702	-0.00555074	0.00194628
chr1	221668074	1:221668074:G:GC									-0.0110032	-0.00736016	0.00364303
chr1	221839913	1:221839913:G:A	CRE	1	-4	8	0.769377	0.636329	0.00913381	0.00589395	0.0111868	0.00131882	-0.00986794
chr1	221839913	1:221839913:G:A	AP1	2	-3	8	0.755495	0.306168	0.00910019	0.00644827	0.0111868	0.00131882	-0.00986794
chr1	221839992	1:221839992:G:A	IRF_1	1	-4	9	0.63054	0.776256	0.0132091	0.0448461	0.0602639	0.0869242	0.0266604
chr1	221840915	1:221840915:A:G									-0.000124097	-0.000192881	-6.87838e-05
chr1	221840933	1:221840933:G:T									7.49826e-05	-2.50339e-05	-0.000100017
chr1	223143271	1:223143271:C:A									0.0718015	0.0652011	-0.00660044
chr1	223143343	1:223143343:C:A									0.0553962	0.062053	0.00665677
chr1	223143795	1:223143795:T:C									-0.00584107	-0.00218588	0.00365519
chr1	223144171	1:223144171:A:G									0.000218689	0.000142157	-7.65324e-05
chr1	224457271	1:224457271:CTCTCTGTGT:C									-0.0101158	-0.0135604	-0.00344456
chr1	224733619	1:224733619:C:T									-0.00191885	-0.00215137	-0.000232518
chr1	224929505	1:224929505:C:T									-0.00168383	-0.00646967	-0.00478584
chr1	225924475	1:225924475:A:C									0.00235307	0.00296819	0.000615118
chr1	225924542	1:225924542:C:T									-0.00230801	-0.00492108	-0.00261307
chr1	226223248	1:226223248:G:C									-0.0011707	-7.18832e-05	0.00109881
chr1	226223434	1:226223434:G:A									0.00404448	0.00249624	-0.00154824
chr1	226223616	1:226223616:C:T									-0.0121546	-0.00127024	0.0108844
chr1	228406882	1:228406882:T:G									0.0138914	0.0210957	0.00720421
chr1	228635405	1:228635405:C:G									0.0153481	0.0113856	-0.00396257
chr1	230891681	1:230891681:T:G									0.000414545	-0.0056147	-0.00602925
chr1	230892286	1:230892286:G:T	ETS_1	1	-8	9	0.816968	0.882522	0.0122091	0.0382957	0.00721276	0.0234533	0.0162406
chr1	230892286	1:230892286:G:T	ETS_4	2	-7	11	0.604207	0.702965	0.0122892	0.03837	0.00721276	0.0234533	0.0162406
chr1	230892625	1:230892625:G:T									-0.0168822	-0.00810194	0.00878024
chr1	230957556	1:230957556:T:C									-0.00446952	-0.0033037	0.00116582
chr1	230957825	1:230957825:GTAAAATAAC:G	AP1	1	-3	8	0.747029	0.565613	0.0212345	0.0200977	0.0210393	0.0683524	0.0473131
chr1	230958039	1:230958039:CT:C									0.00176054	0.00608397	0.00432342
chr1	230958305	1:230958305:GA:G									0.0027929	-0.00114959	-0.00394249
chr1	230958548	1:230958548:T:C									-0.00129724	0.000251355	0.00154859
chr1	234315217	1:234315217:G:A									0.00156468	-0.00887072	-0.0104354
chr1	234315400	1:234315400:A:G	ETS_1	1	-7	9	0.791589	0.919951	0.00846685	0.0549355	0.015291	0.0931992	0.0779082
chr1	234315400	1:234315400:A:G	ETS_5	2	-7	8	0.731586	0.856236	0.00814999	0.0529366	0.015291	0.0931992	0.0779082
chr1	234315413	1:234315413:A:T									0.00867653	0.0941123	0.0854358
chr1	236089347	1:236089347:G:T									-0.00591761	-0.0012455	0.00467211
chr1	236089580	1:236089580:A:G									0.129327	0.106528	-0.0227982
chr1	236089667	1:236089667:CA:C									0.00990308	0.0311033	0.0212002
chr1	236370248	1:236370248:C:T	NFKB	1	-7	10	-0.199841	0.720724	0.00154698	0.00251502	-0.00780243	0.00106186	0.00886428
chr1	236370415	1:236370415:T:C									-0.0123981	0.00887286	0.021271
chr1	236370450	1:236370450:A:G									0.0479578	0.0151815	-0.0327763
chr1	236370529	1:236370529:G:A									0.0403688	0.0926939	0.0523251
chr1	236371045	1:236371045:T:C									-0.0113405	-0.0703777	-0.0590372
chr1	238089897	1:238089897:A:G									0.0253522	0.0272784	0.00192625
chr1	238090059	1:238090059:A:G									-0.0050767	-0.00561905	-0.000542348
chr1	238090103	1:238090103:C:T									-0.00354654	-0.00198788	0.00155866
chr1	238111099	1:238111099:A:G									-0.00348783	-0.00316679	0.000321031
chr1	238111563	1:238111563:G:GGAGTGAGGA									0.0109807	0.0140251	0.00304434
chr1	238111703	1:238111703:A:G									-0.0129391	-0.00204575	0.0108933
chr1	238111757	1:238111757:T:G	SP	1	-9	11	0.753263	0.522246	0.00207222	0.00170958	0.00254941	0.00400114	0.00145173
chr1	238138069	1:238138069:A:C									-0.000563204	-0.0058881	-0.0053249
chr1	238139422	1:238139422:G:C									0	0	0
chr1	238139612	1:238139612:G:A									0	0	0
chr1	238140062	1:238140062:C:T									0	0	0
chr1	238234193	1:238234193:G:A									0.00168359	-0.0071215	-0.00880509
chr1	238234223	1:238234223:C:T									-0.00291562	-0.00354612	-0.000630496
chr1	238234282	1:238234282:A:G									-0.00909311	-0.00428617	0.00480693
chr1	238234298	1:238234298:C:T									-0.00329548	0.00621878	0.00951425
chr1	238234471	1:238234471:G:A									0.00867182	0.00211883	-0.00655298
chr1	240295549	1:240295549:AGCATTAT:A									-0.0112942	-0.00381667	0.00747752
chr1	240295571	1:240295571:T:A									-0.00616932	0.00427997	0.0104493
chr1	240295577	1:240295577:A:G									-0.00902962	0.000791557	0.00982118
chr1	240295613	1:240295613:G:C									0.0104804	0.010015	-0.000465467
chr1	240295689	1:240295689:A:G									-0.00817228	-0.00537527	0.00279701
chr1	240295879	1:240295879:G:A									-0.0146208	0.00323016	0.017851
chr1	240295905	1:240295905:T:C									0.00603456	0.0241546	0.0181201
chr1	240296110	1:240296110:G:A									-0.00359338	0.0151378	0.0187312
chr1	240296182	1:240296182:G:T									0.00758099	0.0256111	0.0180302
chr1	240296209	1:240296209:TTTTA:T									0.0057019	0.00556648	-0.000135419
chr1	240296228	1:240296228:G:A									0.00384044	0.0014959	-0.00234455
chr1	241989239	1:241989239:G:A									0.0903372	0.0558454	-0.0344918
chr1	241989251	1:241989251:G:A									0.169811	0.120146	-0.0496644
chr1	241989253	1:241989253:T:G									0.166461	0.116348	-0.0501124
chr1	243244480	1:243244480:C:T									-0.00431263	0.0121388	0.0164515
chr1	243244754	1:243244754:T:TA	IRF_1	1	1	9	0.720723	0.408392	0.00913895	0.00802993	0.0571545	0.0781378	0.0209833
chr1	243244754	1:243244754:T:TA	IRF_2	2	-1	10	0.716281	0.362412	0.0097245	0.00890231	0.0571545	0.0781378	0.0209833
chr1	243264850	1:243264850:T:G									0.0775262	0.0405328	-0.0369933
chr1	245829071	1:245829071:CTT:C									-0.00339931	-0.00222391	0.0011754
chr1	245829089	1:245829089:T:C									-0.00303465	0.000479696	0.00351435
chr1	245829118	1:245829118:C:CTT									-0.00132698	-0.00365526	-0.00232827
chr1	245829160	1:245829160:T:G									-0.000350178	-0.00457728	-0.0042271
chr2	9739146	2:9739146:C:A									0.00131458	-0.0080179	-0.00933248
chr2	9739206	2:9739206:C:T									-0.000256299	-0.00659597	-0.00633967
chr2	9739453	2:9739453:C:CT									0.0211712	0.0287638	0.00759263
chr2	9739654	2:9739654:G:C	CRE	1	-6	8	0.700548	0.476521	0.0114243	0.010848	0.0647964	0.0465588	-0.0182375
chr2	10493688	2:10493688:T:A									-0.0062437	0.0108801	0.0171238
chr2	10880490	2:10880490:A:G									-0.00276983	-0.0035212	-0.000751377
chr2	10880520	2:10880520:C:T									-0.0039888	-0.00385684	0.000131965
chr2	10880683	2:10880683:C:T									-0.00406415	-0.00342704	0.000637111
chr2	10880776	2:10880776:G:A	IRF_1	1	0	9	0.538492	0.759999	0.00422114	0.0148697	0.0534047	0.0846076	0.0312029
chr2	10880777	2:10880777:T:A	IRF_1	1	-1	9	0.538492	0.759999	0.00422114	0.0148697	0.0517377	0.0851908	0.0334532
chr2	10880869	2:10880869:C:T	ETS_1	1	-4	9	0.83328	0.620243	0.0198531	0.0195898	0.0408268	0.0472806	0.00645375
chr2	10880869	2:10880869:C:T	ETS_5	2	-4	8	0.762231	0.603858	0.0194521	0.0183185	0.0408268	0.0472806	0.00645375
chr2	10880934	2:10880934:C:CA									-0.00609452	-0.0356418	-0.0295473
chr2	10881075	2:10881075:G:C									0.000931146	0.000518565	-0.000412582
chr2	10881318	2:10881318:GC:G									-0.00171071	-0.0029465	-0.00123578
chr2	10881320	2:10881320:T:A									-0.00168449	-0.0028215	-0.00113702
chr2	10881326	2:10881326:TA:T									-0.00173724	-0.00210798	-0.000370741
chr2	10881338	2:10881338:AAAGG:A									-0.00497096	-0.00142002	0.00355094
chr2	11688375	2:11688375:G:C									-3.39908e-06	-0.000717045	-0.000713646
chr2	11688504	2:11688504:G:A	SP	1	-5	11	0.0605497	0.71856	0.00349796	0.00863802	-0.00474483	0.0111501	0.0158949
chr2	11688527	2:11688527:A:G									0.00797166	0.0229543	0.0149826
chr2	11688680	2:11688680:T:C									-0.00243795	0.00615884	0.00859679
chr2	11998944	2:11998944:T:C									-0.0153841	-0.0088352	0.00654888
chr2	11999093	2:11999093:G:T									-0.0189993	-0.00661653	0.0123827
chr2	11999191	2:11999191:G:GT									-0.0046637	-0.00798529	-0.00332159
chr2	19786177	2:19786177:A:T									-0.000707269	-0.00127578	-0.000568508
chr2	19786645	2:19786645:C:T	ETS_1	1	-4	9	0.392715	0.790043	0.0356314	0.0518398	0.135264	0.119574	-0.01569
chr2	19786645	2:19786645:C:T	ETS_4	2	-3	11	0.336417	0.727167	0.0401289	0.0630302	0.135264	0.119574	-0.01569
chr2	19786690	2:19786690:GGCCT:G									0.015807	0.0253314	0.00952447
chr2	20632968	2:20632968:C:G									0.00637079	0.00649904	0.000128256
chr2	20633127	2:20633127:G:A	EBOX_2	1	-4	6	0.44061	0.711188	0.00207967	0.00324994	0.00983584	0.0192253	0.00938945
chr2	20675774	2:20675774:C:T									0	0	0
chr2	20676167	2:20676167:T:C									0.000808299	0.000737369	-7.09293e-05
chr2	20676230	2:20676230:A:G									0.000434637	-0.00123787	-0.00167251
chr2	20677000	2:20677000:G:T									-0.00521297	0.0318099	0.0370229
chr2	25483002	2:25483002:AG:A									-0.000148297	-0.000941634	-0.000793338
chr2	26412460	2:26412460:A:C									-0.0124547	-0.0115374	0.000917308
chr2	29015194	2:29015194:C:CTG	AP1	1	-4	8	0.362677	0.770382	0.0072779	0.0110595	0.0234508	0.0399052	0.0164544
chr2	29015303	2:29015303:G:A	ETS_3	1	-8	11	0.665727	0.716867	0.00857688	0.0113194	0.049296	0.0453329	-0.00396305
chr2	31031482	2:31031482:C:T	ETS_5	1	-5	8	0.756167	0.497938	0.0772057	0.0126262	0.231166	0.131066	-0.1001
chr2	31031482	2:31031482:C:T	IRF_1	2	-4	9	0.709213	0.153925	0.0738588	0.0194495	0.231166	0.131066	-0.1001
chr2	31031508	2:31031508:T:C	OCT	1	-1	8	0.871109	-0.049216	0.0405493	0.0118073	0.0413226	-0.0392789	-0.0806015
chr2	33489038	2:33489038:G:A									-0.00245762	3.41533e-05	0.00249178
chr2	35098592	2:35098592:T:C	IRF_1	1	-2	9	0.869469	0.866611	0.158836	0.024147	0.27071	0.0329371	-0.237773
chr2	35098592	2:35098592:T:C	IRF_2	2	-4	10	0.847852	0.779818	0.176941	0.025898	0.27071	0.0329371	-0.237773
chr2	35098605	2:35098605:A:T	IRF_3	1	-12	14	0.750444	0.70444	0.193769	0.0369528	0.296942	0.0535637	-0.243378
chr2	36404897	2:36404897:A:C									0.00632091	-0.033698	-0.0400189
chr2	36405383	2:36405383:C:G									-0.00531244	-0.00460237	0.000710071
chr2	37545485	2:37545485:C:T									-0.0120264	0.0231485	0.0351749
chr2	37545674	2:37545674:G:C									0.00335259	0.0107884	0.0074358
chr2	37545717	2:37545717:C:CT									0.0553919	0.0378618	-0.0175301
chr2	37546023	2:37546023:T:A									0.00402606	0.00114136	-0.00288469
chr2	39403516	2:39403516:C:G									0.00110273	0.00833488	0.00723215
chr2	42110314	2:42110314:G:A									-0.00255567	0.000539421	0.00309509
chr2	42110474	2:42110474:A:G									0.00485074	0.00985002	0.00499928
chr2	42110481	2:42110481:C:T									0.00511813	0.0129315	0.00781339
chr2	42110530	2:42110530:A:G									-0.0139103	-0.00529295	0.0086174
chr2	42110680	2:42110680:G:C									-0.00222403	-0.00925982	-0.00703579
chr2	42796938	2:42796938:C:CTTTTTTTTT									-0.000153245	-0.000547113	-0.000393869
chr2	43565980	2:43565980:C:T									-0.00235421	0.00176757	0.00412178
chr2	43566083	2:43566083:G:C									-0.00131034	-0.0122543	-0.010944
chr2	43566136	2:43566136:CA:C	IRF_1	1	-8	9	0.707764	0.647517	0.0156969	0.0111285	0.078335	0.0395957	-0.0387393
chr2	43566586	2:43566586:G:A									-0.0151885	-0.0024581	0.0127304
chr2	45290181	2:45290181:T:C									0.210249	-0.00440032	-0.214649
chr2	45290203	2:45290203:C:T	NFKB	1	-7	10	0.936911	-0.571389	0.210434	0.00640036	0.28331	0.00119363	-0.282116
chr2	45290203	2:45290203:C:T	NFKB	2	-8	10	0.725312	-0.355711	0.192133	0.00589264	0.28331	0.00119363	-0.282116
chr2	45904137	2:45904137:C:T									0.0164008	0.0190933	0.00269253
chr2	45904234	2:45904234:T:C									0.00406712	-0.000905993	-0.00497311
chr2	45904288	2:45904288:G:A									0.0174107	0.00980908	-0.00760162
chr2	45904291	2:45904291:C:T									0.0192331	0.013182	-0.00605107
chr2	46915813	2:46915813:GC:G	SP	1	-5	11	0.890271	0.888633	0.0248052	0.0186489	0.0399217	0.0275412	-0.0123805
chr2	49003975	2:49003975:C:T									0.00469017	0.00244392	-0.00224626
chr2	49004982	2:49004982:A:G	NFKB	1	0	10	0.788265	-0.773572	0.00644893	0.00568676	-0.000880474	-0.011155	-0.0102745
chr2	49028292	2:49028292:C:T	OCT	1	-5	8	0.268581	0.706275	0.0130181	0.0401554	0.049248	0.106525	0.0572769
chr2	60880937	2:60880937:CG:C									7.49819e-05	7.03326e-05	-4.64927e-06
chr2	60881861	2:60881861:A:T									0.00420564	0.00474018	0.000534541
chr2	62341086	2:62341086:A:G									0.00309592	-0.00665773	-0.00975365
chr2	62341310	2:62341310:G:C									-0.012108	0.0197986	0.0319066
chr2	67671579	2:67671579:T:C									0.0058977	0.0144691	0.00857144
chr2	67671804	2:67671804:A:G	IRF_1	1	-2	9	0.733396	0.752185	0.00746805	0.0107812	-0.0057435	-0.00134833	0.00439518
chr2	67671841	2:67671841:G:T									-0.00928587	-0.020528	-0.0112422
chr2	67672046	2:67672046:A:C									-0.00465816	0.001387	0.00604517
chr2	67672130	2:67672130:TAC:T									0.00446927	0.00274825	-0.00172102
chr2	69168247	2:69168247:T:C	MEF2	1	-3	10	0.743914	0.543494	0.0128658	0.00457442	0.0218793	0.0118665	-0.0100128
chr2	69168318	2:69168318:A:T	AP1	1	-3	8	0.969438	0.334126	0.0542641	0.00393576	0.117528	0.0216095	-0.0959182
chr2	69168318	2:69168318:A:T	AP1	2	-2	8	0.820786	0.423508	0.0500102	0.0042271	0.117528	0.0216095	-0.0959182
chr2	69554865	2:69554865:C:G									0.00494194	-0.00559598	-0.0105379
chr2	71227705	2:71227705:A:G									0.00299269	0.00641883	0.00342614
chr2	74032451	2:74032451:CTG:C									0.0077588	-0.00450648	-0.0122653
chr2	84931360	2:84931360:G:A									6.16305e-05	-0.0136713	-0.013733
chr2	84931364	2:84931364:T:TA									0.00033462	-0.0167325	-0.0170671
chr2	85392405	2:85392405:AAAG:A									0.000276744	0.00638282	0.00610608
chr2	85392602	2:85392602:C:T									0.0903707	0.105486	0.0151155
chr2	89213334	2:89213334:G:C	CTCF	1	-8	13	0.802026	0.705018	0.124363	0.0170906	0.21871	0.060241	-0.158469
chr2	89213334	2:89213334:G:C	SP	2	-2	11	0.712562	0.545769	0.0876322	0.00935518	0.21871	0.060241	-0.158469
chr2	89213404	2:89213404:G:A									0.0393631	-0.00467998	-0.0440431
chr2	89213474	2:89213474:C:T									0.00581199	0.00624359	0.000431599
chr2	97094584	2:97094584:G:C									-0.010213	-0.00690871	0.0033043
chr2	97094620	2:97094620:A:G									-0.00384927	-0.00645345	-0.00260418
chr2	97748787	2:97748787:G:A									-0.0120257	0.000177204	0.0122029
chr2	97749040	2:97749040:C:T									0.00490057	-0.0149705	-0.0198711
chr2	101133888	2:101133888:C:T	SP	1	-6	11	0.776829	0.561502	0.0231161	0.00381392	0.0470722	0.027362	-0.0197102
chr2	101134193	2:101134193:TCTCTCACA:T	EGR1	1	6	9	0.327314	0.785015	0.000808239	0.00151861	0.00668669	0.00961227	0.00292557
chr2	102227789	2:102227789:A:G	RUNX	1	-1	7	0.762467	-0.278491	0.00790144	0.00523281	0.00399952	0.00751167	0.00351215
chr2	104852965	2:104852965:T:TCTCACA									0.00463664	-0.00104433	-0.00568098
chr2	104853785	2:104853785:C:A									0	0	0
chr2	104914796	2:104914796:C:T									-0.00828803	-0.0219381	-0.0136501
chr2	105398508	2:105398508:G:A									-0.00925839	-0.00503612	0.00422227
chr2	105398737	2:105398737:G:C									-0.0044806	-0.00338602	0.00109458
chr2	105811947	2:105811947:C:G									-0.0103415	0.00103401	0.0113755
chr2	105812263	2:105812263:G:A	CRE	1	-1	8	0.0850532	0.805	0.00473988	0.0254927	-0.018043	0.0155211	0.0335641
chr2	105812263	2:105812263:G:A	RUNX	2	-1	7	-0.134475	0.747485	0.0035888	0.022069	-0.018043	0.0155211	0.0335641
chr2	106160479	2:106160479:A:G									-0.0109805	-0.00560051	0.00537998
chr2	106160939	2:106160939:T:C									0.00133169	-0.00168317	-0.00301486
chr2	106161133	2:106161133:TG:T									-0.00254482	0.00048888	0.0030337
chr2	106269788	2:106269788:G:A									-0.00930244	-0.0081371	0.00116533
chr2	106269975	2:106269975:C:A									0.0361657	0.0347538	-0.0014119
chr2	106270015	2:106270015:A:G									0.010087	0.00529415	-0.00479286
chr2	106270040	2:106270040:C:G									-0.00433547	-0.0067603	-0.00242483
chr2	106270228	2:106270228:A:G									-0.00706499	-6.25261e-05	0.00700247
chr2	109031567	2:109031567:G:C									-0.00923001	0.000421047	0.00965106
chr2	109031585	2:109031585:T:A									-0.00698274	-0.00184661	0.00513613
chr2	111705698	2:111705698:CACA:C									0.00299991	-0.00525219	-0.0082521
chr2	112881653	2:112881653:T:A									-0.0205314	-0.0114049	0.0091265
chr2	119355944	2:119355944:A:G									0.0615047	0.0768101	0.0153054
chr2	119356031	2:119356031:C:T	ETS_4	1	-10	11	-0.229199	0.786552	0.020556	0.0414703	-0.0270269	0.0224854	0.0495124
chr2	119356031	2:119356031:C:T	IRF_1	2	-8	9	-0.105298	0.73056	0.0175805	0.0348289	-0.0270269	0.0224854	0.0495124
chr2	119356031	2:119356031:C:T	ETS_1	3	-7	9	-0.455256	0.710551	0.0164085	0.0337932	-0.0270269	0.0224854	0.0495124
chr2	125386210	2:125386210:C:T									0.000651719	-0.00710351	-0.00775523
chr2	125386415	2:125386415:A:G									-0.0164187	-0.00359243	0.0128263
chr2	128754564	2:128754564:A:C									-0.0135908	-0.00617921	0.00741155
chr2	128754704	2:128754704:G:T									-0.0113381	0.00173748	0.0130755
chr2	128754705	2:128754705:G:A									-0.0123447	0.00119764	0.0135423
chr2	128754719	2:128754719:A:G									-0.0109316	-0.0107909	0.000140683
chr2	130824111	2:130824111:G:C									0.00566059	0.00799925	0.00233866
chr2	130824207	2:130824207:G:C									-0.0103135	0.00426913	0.0145827
chr2	130824741	2:130824741:T:TCACACA	AP1	1	-5	8	0.849572	0.864564	0.00470567	0.00618494	0.0333999	0.0322201	-0.00117982
chr2	130824741	2:130824741:T:TCACACA	AP1	2	-4	8	0.803349	0.80938	0.0048759	0.0065074	0.0333999	0.0322201	-0.00117982
chr2	130824741	2:130824741:T:TCACACA	EGR1	3	6	9	0.750569	0.685839	0.00398308	0.00382292	0.0333999	0.0322201	-0.00117982
chr2	130824741	2:130824741:T:TCACACA	RUNX	4	4	7	0.70022	0.694096	0.00237429	0.0022428	0.0333999	0.0322201	-0.00117982
chr2	131578049	2:131578049:G:A									0.0325795	0.0308128	-0.00176667
chr2	131578523	2:131578523:AT:A									-0.00329202	-0.00628775	-0.00299573
chr2	132756056	2:132756056:C:T									-0.000961179	6.10917e-05	0.00102227
chr2	132756362	2:132756362:T:C									-0.0216622	-0.00145544	0.0202068
chr2	132825009	2:132825009:T:C	RUNX	1	-5	7	0.19371	0.793674	0.00501263	0.0300903	0.0462728	0.0933086	0.0470358
chr2	134324795	2:134324795:G:A									-0.00156176	0.00206614	0.00362789
chr2	134324873	2:134324873:G:A									0.000452757	-0.0108921	-0.0113448
chr2	134325010	2:134325010:T:TA									-0.00300157	-0.00252706	0.000474512
chr2	134325022	2:134325022:A:T									0.00190377	-0.00163508	-0.00353885
chr2	134325118	2:134325118:T:C	ETS_1	1	-3	9	0.922878	0.180473	0.10393	0.00217038	0.176833	0.00272917	-0.174104
chr2	134325118	2:134325118:T:C	ETS_5	2	-3	8	0.861295	0.197708	0.100246	0.00210726	0.176833	0.00272917	-0.174104
chr2	134325118	2:134325118:T:C	ETS_2	3	-5	9	0.828074	0.353174	0.0994597	0.00220811	0.176833	0.00272917	-0.174104
chr2	134325118	2:134325118:T:C	ETS_4	4	-2	11	0.74953	0.0163447	0.100138	0.002415	0.176833	0.00272917	-0.174104
chr2	135794618	2:135794618:G:A									-0.00710362	-0.00521028	0.00189334
chr2	135794801	2:135794801:A:G	SP	1	-6	11	0.88095	0.747047	0.0656597	0.0038982	0.0604392	0.00713026	-0.0533089
chr2	135794801	2:135794801:A:G	EGR1	2	-7	9	0.717061	0.603912	0.0542177	0.00290483	0.0604392	0.00713026	-0.0533089
chr2	135794947	2:135794947:G:A									-0.0020727	-0.000968213	0.00110448
chr2	135794956	2:135794956:A:C									-0.00491632	-0.0114573	-0.006541
chr2	138523875	2:138523875:C:T									-0.00861484	-0.0104923	-0.00187749
chr2	147297937	2:147297937:T:C	AP1	1	0	8	0.851917	0.731933	0.111679	0.068697	0.207077	0.169485	-0.037592
chr2	147297937	2:147297937:T:C	AP1	2	-1	8	0.79161	0.668219	0.105091	0.066616	0.207077	0.169485	-0.037592
chr2	151197095	2:151197095:GAC:G									-0.0103613	-0.00742853	0.00293273
chr2	151197215	2:151197215:C:T									0.0113913	0.00894917	-0.00244212
chr2	151197433	2:151197433:T:C	NFKB	1	-9	10	0.880535	0.918838	0.0421872	0.151013	0.0989262	0.198496	0.0995695
chr2	151197433	2:151197433:T:C	ETS_1	2	-5	9	0.635956	0.790854	0.0282893	0.0812264	0.0989262	0.198496	0.0995695
chr2	151197433	2:151197433:T:C	ETS_5	3	-5	8	0.595039	0.756806	0.0258346	0.078909	0.0989262	0.198496	0.0995695
chr2	151197433	2:151197433:T:C	ETS_4	4	-4	11	0.667449	0.746701	0.0280352	0.0755335	0.0989262	0.198496	0.0995695
chr2	151197433	2:151197433:T:C	NFKB	5	-8	10	0.578234	0.733518	0.0374637	0.134323	0.0989262	0.198496	0.0995695
chr2	151197723	2:151197723:A:C									-0.0116041	-0.00259906	0.00900508
chr2	151197791	2:151197791:T:C									-0.00663597	-0.013398	-0.00676203
chr2	152004532	2:152004532:TACAC:T									-0.00927788	-0.00935899	-8.11087e-05
chr2	152004540	2:152004540:C:T									-0.0145558	-0.00869488	0.00586094
chr2	152004542	2:152004542:C:T									-0.0158874	-0.0105783	0.00530912
chr2	152004869	2:152004869:C:T									0.0558023	0.0541862	-0.00161608
chr2	152594297	2:152594297:A:C									-0.00260413	-0.00788046	-0.00527633
chr2	156192549	2:156192549:T:A									-0.00854452	-0.00220393	0.00634059
chr2	156192637	2:156192637:C:A	AP1	1	-2	8	0.846961	0.193228	0.085392	0.0271897	0.30373	0.173841	-0.129889
chr2	156192637	2:156192637:C:A	AP1	2	-3	8	0.790262	0.0447253	0.0841675	0.0297232	0.30373	0.173841	-0.129889
chr2	156192705	2:156192705:A:T									0.128659	0.138498	0.00983894
chr2	156254550	2:156254550:G:A									-0.00857508	-0.00731915	0.00125593
chr2	156254650	2:156254650:G:C									0.000289811	-0.00731516	-0.00760497
chr2	156254801	2:156254801:C:T									-0.022624	-0.0133803	0.00924373
chr2	158847949	2:158847949:G:A									0.00380194	0.00397802	0.000176078
chr2	158848029	2:158848029:T:TG									-0.0034793	0.000959509	0.00443881
chr2	158848533	2:158848533:G:C	NFKB	1	-9	10	0.694852	0.853523	0.0428505	0.175201	0.0974918	0.263887	0.166396
chr2	158848533	2:158848533:G:C	NFKB	2	-8	10	0.656962	0.832591	0.0387459	0.179459	0.0974918	0.263887	0.166396
chr2	158848533	2:158848533:G:C	NFKB	3	-7	10	0.471648	0.7075	0.0345192	0.147367	0.0974918	0.263887	0.166396
chr2	158848535	2:158848535:G:A	NFKB	1	-9	10	0.471648	0.7075	0.0345192	0.147367	0.102841	0.266834	0.163994
chr2	158868833	2:158868833:C:T									-0.000881731	0.000277936	0.00115967
chr2	158868927	2:158868927:G:A									0.00365233	0.0051387	0.00148636
chr2	158869070	2:158869070:C:G									0.00764859	-0.00189525	-0.00954384
chr2	158869144	2:158869144:C:T									0.00284202	0.00183177	-0.00101025
chr2	158869235	2:158869235:C:T									0.00327218	0.000269532	-0.00300265
chr2	158869404	2:158869404:GA:G									-0.00668246	0.00200098	0.00868345
chr2	158869531	2:158869531:C:G	NFKB	1	-8	10	0.858358	0.727566	0.1707	0.0376578	0.265056	0.0645962	-0.20046
chr2	158869531	2:158869531:C:G	NFKB	2	-9	10	0.819509	0.782362	0.171745	0.0409689	0.265056	0.0645962	-0.20046
chr2	158869531	2:158869531:C:G	NFKB	3	-7	10	0.705934	0.462153	0.142656	0.0350599	0.265056	0.0645962	-0.20046
chr2	158869535	2:158869535:A:G									0.276832	0.0743616	-0.20247
chr2	158869539	2:158869539:A:C	AP1	1	-3	8	0.911195	0.672973	0.0568614	0.0145517	0.281623	0.0770959	-0.204527
chr2	158869539	2:158869539:A:C	AP1	2	-2	8	0.818519	0.6448	0.0588417	0.0146279	0.281623	0.0770959	-0.204527
chr2	158869568	2:158869568:C:G									0.0391725	0.0310314	-0.00814107
chr2	158869575	2:158869575:A:G	ETS_5	1	-6	8	-0.469462	0.906979	0.00946087	0.0149828	0.0251765	0.0264484	0.00127199
chr2	158869575	2:158869575:A:G	PAX_1	2	-1	13	0.711119	0.0572017	0.0210993	0.00946791	0.0251765	0.0264484	0.00127199
chr2	158869706	2:158869706:C:T									-0.00347066	-0.00289547	0.000575187
chr2	158869734	2:158869734:A:G									-0.0034703	-0.00664359	-0.00317329
chr2	158869757	2:158869757:G:A									-0.00315475	-0.00633878	-0.00318402
chr2	158869811	2:158869811:G:A									4.92348e-05	-0.00059712	-0.000646355
chr2	158869861	2:158869861:A:G									0.00140762	0.00129283	-0.000114794
chr2	158885437	2:158885437:C:T									0.191281	0.279632	0.0883512
chr2	158885469	2:158885469:C:G									0.169233	0.294584	0.125351
chr2	158885520	2:158885520:C:T	NFKB	1	-9	10	0.801809	0.848194	0.0778828	0.19754	0.116536	0.322907	0.20637
chr2	158885520	2:158885520:C:T	NFKB	2	-8	10	0.589227	0.718865	0.0706063	0.16886	0.116536	0.322907	0.20637
chr2	158885522	2:158885522:C:A									0.117964	0.325584	0.20762
chr2	158885523	2:158885523:A:G									0.118349	0.326716	0.208367
chr2	158885527	2:158885527:A:T	AP1	1	-3	8	0.684192	0.913828	0.0147467	0.0634641	0.119341	0.326897	0.207556
chr2	158885527	2:158885527:A:T	AP1	2	-2	8	0.626788	0.820657	0.0135965	0.0648041	0.119341	0.326897	0.207556
chr2	158885539	2:158885539:A:G									0.0652746	0.204918	0.139644
chr2	158885540	2:158885540:A:C									0.0593085	0.194903	0.135595
chr2	158885567	2:158885567:A:C									0.00951516	0.0114512	0.001936
chr2	158885795	2:158885795:A:G									-0.010873	0.00235945	0.0132324
chr2	159032199	2:159032199:G:A									0.000963927	0.00210947	0.00114554
chr2	159032584	2:159032584:C:A									-0.00490707	0.00110883	0.0060159
chr2	159032789	2:159032789:A:AG									0.0214497	0.0218459	0.000396244
chr2	165897642	2:165897642:C:T									-0.0134893	-0.0261702	-0.0126809
chr2	165898043	2:165898043:A:G									-0.000201108	0.00555903	0.00576014
chr2	173964656	2:173964656:A:C									0.000184656	0.00010407	-8.0586e-05
chr2	176997596	2:176997596:A:T									0.00592698	0.0306429	0.0247159
chr2	176997634	2:176997634:A:AC	IRF_1	1	1	9	0.553001	0.796698	0.00581818	0.112332	0.00304966	0.132982	0.129932
chr2	178451007	2:178451007:GGC:G									-0.00156576	-0.00408244	-0.00251669
chr2	178451030	2:178451030:T:G									-0.00362772	-0.0075475	-0.00391978
chr2	178451054	2:178451054:C:T									0.000108241	-0.00548697	-0.00559521
chr2	178451095	2:178451095:G:C									0.000163912	-0.00764192	-0.00780583
chr2	179247645	2:179247645:G:A									-0.00381166	-0.00222576	0.0015859
chr2	179247914	2:179247914:C:G	OCT	1	-2	8	0.891974	-0.153226	0.0275011	0.00198364	0.0672468	0.0017342	-0.0655126
chr2	179268384	2:179268384:TCA:T									0.0556089	0.00965285	-0.045956
chr2	179268440	2:179268440:A:T									0.0400163	0.0436031	0.00358682
chr2	179268654	2:179268654:CA:C									-0.011767	0.0010035	0.0127705
chr2	179766035	2:179766035:T:TCACACACA	EGR1	1	6	9	0.81653	0.184875	0.00420863	0.00242984	0.0148084	0.0174328	0.00262434
chr2	179766035	2:179766035:T:TCACACACA	EGR1	2	2	9	0.762262	-0.322852	0.00280887	0.000858546	0.0148084	0.0174328	0.00262434
chr2	179766035	2:179766035:T:TCACACACA	EGR1	3	8	9	0.740663	0.41982	0.0048216	0.00360882	0.0148084	0.0174328	0.00262434
chr2	179766035	2:179766035:T:TCACACACA	EGR1	4	4	9	0.715806	-0.142665	0.00373274	0.00177288	0.0148084	0.0174328	0.00262434
chr2	181774746	2:181774746:A:G									0.00142407	-0.00305873	-0.00448281
chr2	181774896	2:181774896:T:A									-0.0227433	-0.0405691	-0.0178257
chr2	181774913	2:181774913:C:CTT	AP1	1	-4	8	0.713517	0.630394	0.0188389	0.0110713	0.104802	0.106774	0.00197211
chr2	181775134	2:181775134:A:C									-0.00656795	-0.00773638	-0.00116843
chr2	191385616	2:191385616:A:T									-0.00899005	-0.00869143	0.00029862
chr2	191385817	2:191385817:A:G									-0.00293666	-0.00981849	-0.00688183
chr2	191385842	2:191385842:T:C									-0.00101382	-0.00406712	-0.00305331
chr2	191386000	2:191386000:G:A									0.134625	0.0966078	-0.038017
chr2	191386163	2:191386163:C:T									-0.00624013	-0.00230092	0.00393921
chr2	195049250	2:195049250:C:CA									0.00204682	-0.00173807	-0.0037849
chr2	195049277	2:195049277:G:C									0.00565624	0.00255394	-0.00310231
chr2	195049597	2:195049597:A:G	AP1	1	-3	8	0.882969	0.94354	0.0646181	0.142082	0.147314	0.233004	0.0856903
chr2	195049748	2:195049748:T:C									0.00198734	0.00304681	0.00105947
chr2	195049982	2:195049982:C:T									0.00258565	-0.00156415	-0.00414979
chr2	196086795	2:196086795:T:C									-0.00417864	-0.00339317	0.00078547
chr2	196086827	2:196086827:A:G									-0.00699717	-0.013645	-0.00664783
chr2	196086951	2:196086951:G:A									0.0175049	0.0259702	0.00846528
chr2	196087059	2:196087059:G:A									-0.00597155	-0.0169286	-0.0109571
chr2	196087164	2:196087164:A:G									-0.00589389	-0.00301421	0.00287968
chr2	196087286	2:196087286:T:C									-0.000383616	-0.00517702	-0.0047934
chr2	196087453	2:196087453:G:T									0.000506273	0.0105306	0.0100244
chr2	196087574	2:196087574:C:T	ETS_4	1	-1	11	0.502447	0.719282	0.00111777	0.00194043	0.00249672	0.00199247	-0.000504256
chr2	197992462	2:197992462:G:A									0.00225151	-0.0051862	-0.00743771
chr2	197992664	2:197992664:T:C									0.129928	0.0739639	-0.0559646
chr2	197993544	2:197993544:A:G									0.000140309	-0.000269353	-0.000409663
chr2	203764072	2:203764072:A:C									-0.00217128	0.000749338	0.00292061
chr2	203764087	2:203764087:G:A									0.00100953	0.00281696	0.00180744
chr2	205967452	2:205967452:G:A									0.00340277	0.000999396	-0.00240337
chr2	205967652	2:205967652:C:CA	RUNX	1	-5	7	0.821265	0.638329	0.0127125	0.00785911	0.0859744	0.066167	-0.0198075
chr2	205967652	2:205967652:C:CA	EBOX_2	2	0	6	0.726848	0.359456	0.00942802	0.00384545	0.0859744	0.066167	-0.0198075
chr2	205967802	2:205967802:C:T	AP1	1	-7	8	0.53799	0.854729	0.0130913	0.034637	0.0460789	0.103272	0.0571935
chr2	205967950	2:205967950:C:T									-0.000760138	-0.00108016	-0.000320018
chr2	206250032	2:206250032:C:CTT									-0.000559505	0.0074839	0.0080434
chr2	206250087	2:206250087:CA:C									-0.00799352	-0.00129461	0.00669891
chr2	206250371	2:206250371:CTT:C									0.00197231	0.00323552	0.00126321
chr2	206275456	2:206275456:GA:G									0.000308215	-0.00132102	-0.00162923
chr2	206798147	2:206798147:G:A	ETS_5	1	-2	8	0.797835	0.613348	0.056177	0.00961047	0.082564	0.0190102	-0.0635539
chr2	206798147	2:206798147:G:A	ETS_4	2	-6	11	0.704509	0.511292	0.0630406	0.0132583	0.082564	0.0190102	-0.0635539
chr2	207627251	2:207627251:G:C									0.0106996	0.0288581	0.0181586
chr2	207627419	2:207627419:A:T	NFKB	1	-3	10	0.750065	0.665646	0.0156913	0.00248235	-0.0104537	-0.00331617	0.0071375
chr2	212733049	2:212733049:A:G	EBOX_2	1	-5	6	-0.114357	0.714947	0.00227451	0.00479561	-0.0059402	0.0015856	0.00752581
chr2	212811598	2:212811598:A:C									-0.0178247	0.0108328	0.0286575
chr2	212811801	2:212811801:C:T									-0.00801891	-0.0125098	-0.00449091
chr2	212990993	2:212990993:C:G									0.00470436	0.00518429	0.000479935
chr2	212991147	2:212991147:C:T									0.00507355	-0.00272202	-0.00779557
chr2	212991174	2:212991174:C:T									0.00244552	-0.000760376	-0.00320589
chr2	212991176	2:212991176:C:CA									0.00211566	-0.000595748	-0.00271141
chr2	212991275	2:212991275:A:C									0.0927978	0.0389104	-0.0538874
chr2	212991348	2:212991348:A:C									0.236243	0.297066	0.060823
chr2	212991442	2:212991442:G:A									0.00993193	0.00435601	-0.00557591
chr2	212991703	2:212991703:A:T									-0.010597	-0.00838357	0.00221342
chr2	214684488	2:214684488:A:G									0.00631219	0.00611496	-0.000197233
chr2	216283694	2:216283694:C:A									0.0519597	0.0354813	-0.0164785
chr2	216283823	2:216283823:A:G									0.00702005	0.00841653	0.00139647
chr2	218892303	2:218892303:CCACACACAC:C									0.000252605	0.000539301	0.000286697
chr2	220432601	2:220432601:G:A									-0.00432539	-0.00226862	0.00205677
chr2	220433139	2:220433139:C:A									-0.000652972	-0.00177568	-0.00112271
chr2	220433214	2:220433214:G:A									0.00797749	-0.000183997	-0.00816149
chr2	220777885	2:220777885:G:A	ETS_2	1	-3	9	0.283467	0.837186	0.00120246	0.0651246	0.000310957	0.0937334	0.0934224
chr2	220777885	2:220777885:G:A	ETS_1	2	-5	9	0.0397931	0.786936	0.000923753	0.0733033	0.000310957	0.0937334	0.0934224
chr2	220777907	2:220777907:TAGAA:T									-0.00514263	0.0493644	0.054507
chr2	220777920	2:220777920:G:A	IRF_1	1	-5	9	-0.39637	0.712247	0.00267774	0.0221995	-0.00733799	-0.0264619	-0.0191239
chr2	220778088	2:220778088:G:A									0.000374737	0.000849964	0.000475228
chr2	220778133	2:220778133:A:ACT									-0.00114119	-0.00358951	-0.00244832
chr2	220778221	2:220778221:G:A									-0.00618862	0.00326699	0.00945562
chr2	220778324	2:220778324:T:A									-0.0219231	-0.00072306	0.0212
chr2	220778353	2:220778353:A:AC									-0.0137714	-0.00156348	0.0122079
chr2	220778363	2:220778363:A:G									-0.0109938	-0.00360536	0.00738843
chr2	220778520	2:220778520:G:A									-0.000628651	-0.000788689	-0.000160038
chr2	220778576	2:220778576:C:T									-0.00100917	-0.000757873	0.000251294
chr2	220885274	2:220885274:A:G									-0.00303882	-0.00557422	-0.00253541
chr2	220885796	2:220885796:G:A									0.00372946	0.00924449	0.00551503
chr2	220885817	2:220885817:TG:T	RUNX	1	-2	7	-0.430079	0.929227	0.0031029	0.0108552	0.00272025	0.00980931	0.00708906
chr2	220885826	2:220885826:C:T									0.0048721	0.0147188	0.00984673
chr2	224938466	2:224938466:T:C									-0.0107629	-0.0152679	-0.00450497
chr2	224938470	2:224938470:C:A									-0.0121644	-0.0172434	-0.00507909
chr2	224938838	2:224938838:G:A									-0.00709451	0.00023651	0.00733102
chr2	224938917	2:224938917:A:C									-0.00441277	-0.00311041	0.00130236
chr2	226773047	2:226773047:A:T	OCT	1	-1	8	-0.475035	0.858904	0.00252956	0.0131488	0.0127814	0.0495629	0.0367815
chr2	227882160	2:227882160:T:G									-0.00337696	-0.002904	0.000472963
chr2	227882336	2:227882336:G:A	IRF_1	1	-1	9	0.7547	0.92165	0.0568601	0.140045	0.0549833	0.186936	0.131952
chr2	227882336	2:227882336:G:A	IRF_2	2	-3	10	0.616235	0.876202	0.0485914	0.145149	0.0549833	0.186936	0.131952
chr2	227882336	2:227882336:G:A	IRF_1	3	-7	9	0.0818436	0.735402	0.0166385	0.0542011	0.0549833	0.186936	0.131952
chr2	230877996	2:230877996:T:G	IRF_2	1	-5	10	0.783902	0.600832	0.0156922	0.00552327	0.0251848	0.00650739	-0.0186774
chr2	231299457	2:231299457:A:G									0.122613	0.0720024	-0.0506102
chr2	231299776	2:231299776:T:G									-0.00626344	-0.0092045	-0.00294107
chr2	233318074	2:233318074:G:A									0.126653	0.0168182	-0.109834
chr2	233318128	2:233318128:C:T	PAX_1	1	-10	13	0.745018	0.608077	0.0644388	0.0605812	0.0919096	0.0817491	-0.0101605
chr2	233520214	2:233520214:C:T									0.0115802	0.00620109	-0.00537915
chr2	233520529	2:233520529:A:G	IRF_1	1	-5	9	-0.0203353	0.814121	0.00822288	0.121962	0.0199526	0.228215	0.208262
chr2	237905032	2:237905032:T:C									-0.00579953	-0.00476807	0.00103146
chr2	237905305	2:237905305:A:G									0.0467028	0.0627474	0.0160446
chr2	237906011	2:237906011:CA:C									-0.00297886	-0.00573868	-0.00275981
chr2	237906181	2:237906181:A:C									-0.0139816	-0.0251672	-0.0111856
chr2	241110487	2:241110487:C:T									-0.00214177	0.00102568	0.00316745
chr2	241110502	2:241110502:T:C									-0.00349492	-0.002675	0.000819919
chr2	241110874	2:241110874:G:A									-0.00249929	-0.0038668	-0.00136751
chr2	241111110	2:241111110:A:G									-0.000268103	-0.00220197	-0.00193387
chr2	241111131	2:241111131:A:G									0.000201105	-0.00148231	-0.00168341
chr2	241111159	2:241111159:G:A									-0.00243485	-0.0017786	0.000656251
chr2	241111176	2:241111176:T:C									-0.00558096	-0.00289541	0.00268555
chr2	241111211	2:241111211:A:G									-0.0169928	-0.00672472	0.0102681
chr2	241111256	2:241111256:C:T									-0.00459373	0.000857414	0.00545114
chr2	241111325	2:241111325:A:G									-0.0115052	-0.0106198	0.000885357
chr2	241111333	2:241111333:A:G									-0.00951773	-0.0106572	-0.00113947
chr2	241111335	2:241111335:A:G									-0.00959646	-0.0111322	-0.00153578
chr2	241111455	2:241111455:C:T									0.028961	0.029665	0.000703998
chr2	241111461	2:241111461:A:G	IRF_2	1	-5	10	0.712791	0.26005	0.00481993	0.00336117	0.025377	0.0251273	-0.000249618
chr2	241111494	2:241111494:T:C									-0.00263911	-0.00771099	-0.00507188
chr2	241111576	2:241111576:C:A	RUNX	1	-3	7	0.555123	0.949483	0.000480294	0.00844574	0.0071916	0.0230961	0.0159045
chr2	241111648	2:241111648:G:A									0.00102675	0.00237775	0.001351
chr2	241732627	2:241732627:C:T									0.0727061	0.0322857	-0.0404204
chr2	241732715	2:241732715:A:T									0.0102181	0.0319124	0.0216943
chr2	241732718	2:241732718:T:C									0.00999999	0.0327754	0.0227754
chr2	241771812	2:241771812:G:T									-0.0106514	-0.000378014	0.0102733
chr2	241771938	2:241771938:A:G									-0.00230593	0.00440902	0.00671496
chr2	241771949	2:241771949:A:G									-0.00218136	0.000597722	0.00277908
chr2	241772077	2:241772077:G:C									-0.00333548	-0.00879693	-0.00546145
chr2	241772135	2:241772135:GAGAGAA:G	IRF_1	1	0	9	-0.180976	0.777577	0.000771999	0.00357658	-0.00526518	0.00157028	0.00683546
chr2	241772135	2:241772135:GAGAGAA:G	IRF_2	2	-2	10	-0.144479	0.712048	0.000814974	0.00373697	-0.00526518	0.00157028	0.00683546
chr2	241772145	2:241772145:G:T									-0.00360167	0.00268966	0.00629133
chr2	241772159	2:241772159:T:C									-0.00250613	-0.000299752	0.00220638
chr2	241772191	2:241772191:C:A									-0.000314296	-0.00993133	-0.00961703
chr2	241772234	2:241772234:T:C									-0.0057615	-0.00207674	0.00368476
chr2	241772560	2:241772560:T:A									-0.00877797	-0.00364472	0.00513326
chr2	241772666	2:241772666:C:T									-0.015657	-0.014719	0.000938049
chr2	241772694	2:241772694:G:A									-0.00366252	-0.00275331	0.000909208
chr2	241772696	2:241772696:A:G									-0.00154686	-0.00250607	-0.000959214
chr2	241772834	2:241772834:T:C									-0.00710308	-0.00452799	0.0025751
chr20	310520	20:310520:CGA:C									0.0597401	0.0343004	-0.0254397
chr20	310523	20:310523:T:TCG									0.0494032	0.0286058	-0.0207974
chr20	1871471	20:1871471:T:C									-0.00851536	-0.00681365	0.00170172
chr20	1871503	20:1871503:CCA:C									-0.00841105	-0.00172549	0.00668556
chr20	1871747	20:1871747:T:C									0.00162607	0.00102782	-0.000598253
chr20	1871980	20:1871980:A:G									-0.00182408	-0.000714958	0.00110912
chr20	1872449	20:1872449:C:T									0	0	0
chr20	3777779	20:3777779:C:G									0.00173211	0.00183302	0.00010091
chr20	8601756	20:8601756:T:G	EBOX_1	1	-4	9	0.82379	0.482127	0.0165099	0.0110185	0.0154833	0.00453477	-0.0109485
chr20	8601756	20:8601756:T:G	EBOX_1	2	-5	9	0.791412	0.514092	0.0166712	0.00915151	0.0154833	0.00453477	-0.0109485
chr20	8601806	20:8601806:T:C	NFI	1	-3	13	0.78328	-0.0147877	0.0141469	0.00406498	0.02244	-0.00335645	-0.0257964
chr20	8795683	20:8795683:G:A									0.16424	0.184179	0.019939
chr20	8795750	20:8795750:T:C									-0.00428027	-0.00157375	0.00270653
chr20	8795844	20:8795844:A:C									-0.000242712	0.00357288	0.00381559
chr20	8795890	20:8795890:A:AAAAAG									-0.00238413	0.00553304	0.00791717
chr20	8795913	20:8795913:G:A									-0.0188284	-0.00638109	0.0124474
chr20	11891177	20:11891177:A:AG									-0.00840872	-0.00637513	0.00203359
chr20	11994219	20:11994219:A:C									0.0810956	0.147715	0.0666193
chr20	11994383	20:11994383:T:C									-0.015134	0.00265676	0.0177908
chr20	11996244	20:11996244:A:G									0.106139	0.121524	0.0153851
chr20	11996310	20:11996310:T:A									0.221716	0.17581	-0.045906
chr20	12698595	20:12698595:G:A									0.000783443	-0.00154692	-0.00233036
chr20	12698980	20:12698980:C:A	IRF_2	1	-3	10	0.939274	0.700093	0.110558	0.0093171	0.17365	0.0210445	-0.152606
chr20	12698980	20:12698980:C:A	IRF_1	2	-1	9	0.884791	0.791274	0.098919	0.00927317	0.17365	0.0210445	-0.152606
chr20	12698980	20:12698980:C:A	IRF_1	3	-7	9	0.863677	0.407382	0.0588963	0.00359642	0.17365	0.0210445	-0.152606
chr20	12698980	20:12698980:C:A	IRF_2	4	-9	10	0.705584	0.334074	0.0529693	0.00365269	0.17365	0.0210445	-0.152606
chr20	14853116	20:14853116:C:A									-0.00258243	-0.00453335	-0.00195092
chr20	14853154	20:14853154:A:C									-0.00403726	0.00699496	0.0110322
chr20	14853174	20:14853174:C:CTGTATGTGT	EGR1	1	5	9	0.772014	0	0.00134218	0	0.0102227	0.0174902	0.00726754
chr20	14853174	20:14853174:C:CTGTATGTGT	EGR1	2	13	9	0.762038	0.545568	0.00295424	0.00232106	0.0102227	0.0174902	0.00726754
chr20	14853174	20:14853174:C:CTGTATGTGT	EGR1	3	11	9	0.742212	0.49208	0.00256628	0.00154835	0.0102227	0.0174902	0.00726754
chr20	14853174	20:14853174:C:CTGTATGTGT	EGR1	4	7	9	0.718764	0.0193136	0.00163549	1.67489e-05	0.0102227	0.0174902	0.00726754
chr20	14853174	20:14853174:C:CTGTATGTGT	RUNX	5	-5	7	-0.368749	0.717256	0.000552714	0.000956119	0.0102227	0.0174902	0.00726754
chr20	14853174	20:14853174:C:CTGTATGTGT	EGR1	6	9	9	0.705531	0.338643	0.00193918	0.000619233	0.0102227	0.0174902	0.00726754
chr20	14853513	20:14853513:G:GA									-0.008479	-0.00258625	0.00589276
chr20	19737263	20:19737263:C:A	AP1	1	-3	8	0.775298	0.405654	0.0567541	0.0102314	0.174868	0.0726811	-0.102186
chr20	23625196	20:23625196:A:C									-0.00524664	-0.0109501	-0.00570345
chr20	23626208	20:23626208:G:A									0.00101447	0.0018515	0.000837028
chr20	25987287	20:25987287:G:C									0.153112	0.123565	-0.0295474
chr20	25987507	20:25987507:T:G									-0.00959873	0.000722827	0.0103216
chr20	33667025	20:33667025:G:T									-0.00311833	-0.00551349	-0.00239516
chr20	33667228	20:33667228:T:C									0.00288695	0.000726878	-0.00216007
chr20	33667427	20:33667427:T:C									-0.00280332	-0.00241977	0.000383554
chr20	34338269	20:34338269:C:CA									0.00673843	0.0111685	0.00443006
chr20	41157209	20:41157209:C:CTGTGTG									0.00735038	0.0090735	0.00172311
chr20	43666739	20:43666739:C:A									-0.000204146	-0.000942468	-0.000738322
chr20	43667902	20:43667902:C:T									-0.000194609	-0.000300467	-0.000105858
chr20	43668004	20:43668004:A:C									-1.90735e-06	-1.90735e-06	1e-12
chr20	43668321	20:43668321:T:C									0	0	0
chr20	47847891	20:47847891:T:C									0.00441849	-0.000355014	-0.0047735
chr20	47848007	20:47848007:G:A	EBOX_1	1	-4	9	0.764028	0.392549	0.00844717	0.00475776	0.0169793	-0.00574971	-0.022729
chr20	47848007	20:47848007:G:A	EBOX_1	2	-5	9	0.73863	0.453925	0.00820613	0.00421011	0.0169793	-0.00574971	-0.022729
chr20	47848426	20:47848426:T:C									-0.00214184	-0.00813186	-0.00599003
chr20	47848469	20:47848469:G:T									-0.00927878	-0.0125428	-0.00326401
chr20	48460961	20:48460961:G:A									0.148922	0.0560574	-0.0928651
chr20	48758258	20:48758258:T:C									-0.00209957	-0.00511897	-0.00301939
chr20	48758425	20:48758425:G:A									0.00837904	0.0147908	0.00641174
chr20	48758656	20:48758656:C:T	RUNX	1	-5	7	-0.311874	0.881613	0.00162178	0.00956701	-0.00395948	0.00922136	0.0131808
chr20	48769253	20:48769253:CAA:C									-0.00749862	-0.000786302	0.00671232
chr20	48769810	20:48769810:C:G									0.00110245	0.00431997	0.00321752
chr20	48769919	20:48769919:A:G									-0.00766718	-0.00401813	0.00364905
chr20	49935142	20:49935142:G:T									-0.00807137	-0.00638526	0.0016861
chr20	49935348	20:49935348:G:GT									-0.00486654	-0.0165359	-0.0116694
chr20	50350707	20:50350707:G:T									0.00617873	-0.00560956	-0.0117883
chr20	50351026	20:50351026:C:T	RUNX	1	-2	7	0.864032	0.522423	0.0192909	0.0143251	0.0516825	0.0214834	-0.0301991
chr20	51127925	20:51127925:C:A									-0.0276048	-0.00320584	0.024399
chr20	51128070	20:51128070:G:A									-0.00319266	-0.0124334	-0.00924075
chr20	51128166	20:51128166:C:T									0.00341356	-0.00238293	-0.00579649
chr20	51128302	20:51128302:A:G									-0.0113776	-0.00485796	0.00651961
chr20	51128337	20:51128337:C:T	NFKB	1	-7	10	0.838389	0.424129	0.0521007	0.0258174	0.0893803	0.0352924	-0.0540878
chr20	51128337	20:51128337:C:T	NFKB	2	-6	10	0.732666	0.211506	0.0506358	0.0219913	0.0893803	0.0352924	-0.0540878
chr20	51128337	20:51128337:C:T	EBF	3	-1	9	0.719163	-0.144792	0.0375538	0.0104942	0.0893803	0.0352924	-0.0540878
chr20	51128398	20:51128398:G:A									0.170787	0.145256	-0.0255311
chr20	51342443	20:51342443:A:G									-0.00655806	-0.00594759	0.000610473
chr20	51342806	20:51342806:G:A									0.00637579	0.000226145	-0.00614965
chr20	51343124	20:51343124:A:G									-0.00796169	-0.0141816	-0.00621993
chr20	53187578	20:53187578:T:C									-0.00239211	0.0447493	0.0471414
chr20	53187581	20:53187581:C:T									-0.00253718	0.0468159	0.0493531
chr20	53187696	20:53187696:GT:G									0.0613685	0.0523556	-0.00901288
chr20	53187738	20:53187738:GA:G									-0.00595761	-0.00877512	-0.0028175
chr20	53188182	20:53188182:G:A									0.000716449	-0.00263095	-0.00334739
chr20	53503731	20:53503731:A:AAGGGAGGAA									-0.00694483	-0.00104857	0.00589627
chr20	53503778	20:53503778:A:G									-0.00609577	-0.00336647	0.0027293
chr20	53503779	20:53503779:A:G									-0.00609845	-0.0033828	0.00271565
chr20	53503849	20:53503849:C:T									-0.0155982	-0.00983131	0.00576693
chr20	53504010	20:53504010:G:A									-0.00655276	-0.0213358	-0.0147831
chr20	53504046	20:53504046:T:C									-0.00263232	-0.00586222	-0.0032299
chr20	53504267	20:53504267:C:T									-0.00190616	-0.00296915	-0.00106299
chr20	53504373	20:53504373:T:G									-0.000401497	0.00409478	0.00449627
chr20	53533009	20:53533009:T:C									-0.0037232	-0.006755	-0.0030318
chr20	53533132	20:53533132:A:G									-0.00367134	-0.00141651	0.00225484
chr20	53767335	20:53767335:T:C									-0.00689036	-0.0115232	-0.00463289
chr20	53767410	20:53767410:A:C									-0.00361633	-0.005597	-0.00198066
chr20	53767550	20:53767550:A:G									-0.0103001	-0.00294292	0.00735719
chr20	53767725	20:53767725:CAAACCAAAA:C	IRF_3	1	5	14	0.51304	0.899707	0.0441425	0.212093	0.131154	0.369746	0.238592
chr20	53767725	20:53767725:CAAACCAAAA:C	IRF_3	2	11	14	0.793138	0.882597	0.109561	0.183632	0.131154	0.369746	0.238592
chr20	53767725	20:53767725:CAAACCAAAA:C	IRF_3	3	-1	14	-0.00802327	0.849334	0.0211105	0.194332	0.131154	0.369746	0.238592
chr20	53767725	20:53767725:CAAACCAAAA:C	RUNX	4	8	7	-0.00824506	0.755161	0.0249786	0.12542	0.131154	0.369746	0.238592
chr20	53767725	20:53767725:CAAACCAAAA:C	AP1	5	-5	8	0.627147	0.724447	0.0384807	0.0708655	0.131154	0.369746	0.238592
chr20	53767725	20:53767725:CAAACCAAAA:C	IRF_1	6	2	9	0	0.718896	0	0.128262	0.131154	0.369746	0.238592
chr20	53767725	20:53767725:CAAACCAAAA:C	IRF_2	7	6	10	0.477522	0.705101	0.0324707	0.169338	0.131154	0.369746	0.238592
chr20	53767824	20:53767824:A:G									0.00808644	0.00736673	-0.00071971
chr20	53768208	20:53768208:C:T									0.0025909	-0.000900087	-0.00349098
chr20	58888938	20:58888938:C:T									-0.00339264	-0.00474834	-0.0013557
chr20	58889222	20:58889222:C:CCGGCG									0.00233352	0.00184965	-0.000483873
chr20	60137714	20:60137714:A:G									-0.00249678	-0.00167608	0.000820698
chr20	60138799	20:60138799:G:A									-0.00284541	-0.0148289	-0.0119835
chr20	60321535	20:60321535:G:A									0.00386739	-0.00261056	-0.00647795
chr20	60321543	20:60321543:C:CT									0.00154591	-0.00236416	-0.00391006
chr20	60321657	20:60321657:A:G									0.0253949	0.0149642	-0.0104307
chr20	60403476	20:60403476:C:G									0.0110424	0.0325835	0.021541
chr20	62439308	20:62439308:A:T									0.000282646	-0.0108015	-0.0110841
chr20	62439380	20:62439380:T:C									0.0128101	0.0873149	0.0745048
chr20	62439434	20:62439434:C:T									-0.0104215	-0.033072	-0.0226504
chr20	62439625	20:62439625:T:G									-0.00982868	-0.00381953	0.00600916
chr20	62439711	20:62439711:T:C									-0.0095644	-0.00299686	0.00656754
chr20	62439797	20:62439797:G:T									-0.00483817	-0.00561893	-0.000780761
chr20	62652419	20:62652419:G:A	EBOX_2	1	-1	6	0.0194577	0.759204	0.00039351	0.00120103	-0.0100295	-0.0161888	-0.00615925
chr20	63027855	20:63027855:A:G									-0.00395018	-0.00902188	-0.0050717
chr20	63028733	20:63028733:A:T									-0.00212645	-0.00352723	-0.00140077
chr20	63179066	20:63179066:G:A									0.0156501	0.0160668	0.000416704
chr20	63179195	20:63179195:A:G									0.00644534	0.0059381	-0.000507239
chr21	17454798	21:17454798:C:T									-0.00455731	-0.00058192	0.00397539
chr21	17488674	21:17488674:T:C									0.000778023	-0.000475168	-0.00125319
chr21	17688963	21:17688963:T:G									0.0220941	-0.0255163	-0.0476104
chr21	17689406	21:17689406:G:T									-0.0223577	0.0023681	0.0247257
chr21	17689898	21:17689898:G:A									-7.61152e-05	0.000182569	0.000258684
chr21	17689924	21:17689924:T:G									-0.000269354	-0.000131667	0.000137687
chr21	17690068	21:17690068:G:A									4.11272e-06	-4.17234e-07	-4.52995e-06
chr21	25451846	21:25451846:A:G	AP1	1	-7	8	0.671851	0.876263	0.00614309	0.091259	0.0431126	0.233504	0.190392
chr21	25451846	21:25451846:A:G	AP1	2	-6	8	0.412893	0.845134	0.00570452	0.0924416	0.0431126	0.233504	0.190392
chr21	29024157	21:29024157:C:G	NRF1	1	-2	11	0.747082	0.2873	0.000330269	0.000125885	0.000946284	0.000144243	-0.000802041
chr21	29506817	21:29506817:G:A									0.0124944	-0.000199436	-0.0126938
chr21	29506845	21:29506845:T:C	IRF_2	1	-5	10	0.696531	0.887682	0.021389	0.0534852	0.0758308	0.0905501	0.0147193
chr21	29506845	21:29506845:T:C	IRF_1	2	-6	9	0.701764	0.827561	0.0182781	0.0420811	0.0758308	0.0905501	0.0147193
chr21	29506845	21:29506845:T:C	IRF_1	3	0	9	0.585248	0.761137	0.0116423	0.0335693	0.0758308	0.0905501	0.0147193
chr21	29507028	21:29507028:C:G									-0.0118598	0.00140344	0.0132633
chr21	31327268	21:31327268:C:T									-0.00473016	-0.00281071	0.00191945
chr21	37257187	21:37257187:G:A									0	0	0
chr21	37257335	21:37257335:G:A									-9.01222e-05	-2.4736e-05	6.53862e-05
chr21	37258260	21:37258260:C:A									-0.00123507	-0.00379336	-0.00255829
chr21	37258389	21:37258389:G:T									0.0453885	0.0364843	-0.00890411
chr21	39385901	21:39385901:C:T									0.00318937	0.00465417	0.0014648
chr21	39385961	21:39385961:G:A									0.0452033	0.0636078	0.0184045
chr21	39386047	21:39386047:T:G									0.0832026	0.0896405	0.00643794
chr21	41928303	21:41928303:T:C									0.0066157	0.00811571	0.00150001
chr21	41928546	21:41928546:CAA:C									0.00701374	0.00984138	0.00282765
chr21	41928931	21:41928931:G:A									0.00353008	0.0185657	0.0150356
chr21	41928979	21:41928979:T:TA									-0.00490868	-0.00438702	0.000521663
chr21	43362104	21:43362104:T:C									-3.23648e-05	-0.00281167	-0.00277931
chr21	43362171	21:43362171:T:C									-0.00338137	-0.00317347	0.000207898
chr21	43362581	21:43362581:C:T									-0.00412935	-0.00725752	-0.00312817
chr21	43362852	21:43362852:A:C									0.000586089	-0.0023495	-0.00293558
chr21	43776442	21:43776442:CGCGCGGGGC:C	SP	1	4	11	0.88189	-0.244642	0.0185488	0.000547468	0.0225681	-0.0036642	-0.0262323
chr21	43776747	21:43776747:T:C									0.0251915	0.0254368	0.000245284
chr21	43776984	21:43776984:CTT:C									-0.00347847	-0.00414932	-0.000670852
chr21	43776991	21:43776991:T:C									-0.00361669	-0.00403398	-0.000417294
chr21	43777064	21:43777064:T:C									4.65013e-06	0.00041914	0.00041449
chr21	43777071	21:43777071:G:A									0.00019783	0.00116068	0.000962852
chr21	43921851	21:43921851:C:G									-0.00159097	-0.00389385	-0.00230289
chr21	43921965	21:43921965:G:A									-6.30612e-05	-0.0202326	-0.0201695
chr21	43921973	21:43921973:G:T									-0.000966967	-0.0220462	-0.0210792
chr21	43922040	21:43922040:T:C									-0.00495219	-0.017758	-0.0128058
chr21	43922471	21:43922471:C:G									0.00115537	-0.00270993	-0.0038653
chr21	44845655	21:44845655:G:C									-0.000139059	0.000622928	0.000761987
chr21	44846151	21:44846151:G:A									0.00212443	-0.000733198	-0.00285763
chr21	44846941	21:44846941:C:T									8.94071e-07	-3.93391e-06	-4.82798e-06
chr21	45643207	21:45643207:C:T									0.000600933	0.00547057	0.00486964
chr21	45643786	21:45643786:C:T									6.05584e-05	0.000427306	0.000366747
chr22	17131628	22:17131628:C:A									0.00177711	-0.00454365	-0.00632076
chr22	17131682	22:17131682:G:A									-0.0279308	-0.0188979	0.00903291
chr22	17131714	22:17131714:T:C									-0.00841898	-0.0145006	-0.00608165
chr22	17131854	22:17131854:G:A									-0.00688631	-0.00984925	-0.00296294
chr22	17131860	22:17131860:C:T									-0.00334561	-0.0119082	-0.00856256
chr22	17131925	22:17131925:C:G									-0.00346619	-0.0104167	-0.00695056
chr22	17768116	22:17768116:C:T									-0.00144184	-0.000393209	0.00104863
chr22	17768202	22:17768202:T:A									-0.00958943	-0.0089246	0.000664826
chr22	18024007	22:18024007:T:C									-0.000141322	-0.000803649	-0.000662327
chr22	18024809	22:18024809:T:G									0.010339	0.00986529	-0.000473734
chr22	18024963	22:18024963:GTGAAAT:G									0.00150579	0.00329155	0.00178575
chr22	20576704	22:20576704:T:G	ETS_1	1	-7	9	0.847219	-0.670114	0.0158586	0.00589443	0.0549452	0.00187975	-0.0530654
chr22	20576704	22:20576704:T:G	ETS_5	2	-6	8	0.779856	-0.715769	0.0149484	0.00566054	0.0549452	0.00187975	-0.0530654
chr22	20576704	22:20576704:T:G	ETS_2	3	-5	9	0.747643	-0.507462	0.0145258	0.00577194	0.0549452	0.00187975	-0.0530654
chr22	20576807	22:20576807:T:C									-0.00506902	-6.59827e-05	0.00500304
chr22	20576836	22:20576836:G:C	IRF_1	1	-4	9	0.713751	0.195855	0.0153608	0.000890137	0.0136332	-0.0013566	-0.0149898
chr22	21766866	22:21766866:A:G									-0.000581795	-0.00848585	-0.00790406
chr22	21767265	22:21767265:T:C	AP1	1	-7	8	0.7146	0.608435	0.0102537	0.00860285	0.0410958	0.0285691	-0.0125267
chr22	22554694	22:22554694:A:G									0.0266499	-0.00582481	-0.0324747
chr22	22554840	22:22554840:G:A									0.0128005	0.0108925	-0.00190795
chr22	22554901	22:22554901:A:G									-0.00444966	-0.00587219	-0.00142253
chr22	22720693	22:22720693:C:T									0.00173026	-0.00150067	-0.00323093
chr22	22721355	22:22721355:G:A									-0.00722468	-0.00514198	0.0020827
chr22	22943875	22:22943875:A:G									-9.34004e-05	-0.000191152	-9.77517e-05
chr22	28679331	22:28679331:G:C									-0.00123268	0.000643246	0.00187592
chr22	28679930	22:28679930:C:A									0.00516492	0.00535167	0.000186744
chr22	28679990	22:28679990:G:C									-0.00493431	-0.000983359	0.00395095
chr22	28679994	22:28679994:C:T									-0.00512236	-0.00078565	0.00433671
chr22	28679997	22:28679997:C:T									-0.00462914	0.0007053	0.00533444
chr22	28680009	22:28680009:C:T									-0.00655687	-0.000370623	0.00618624
chr22	37150088	22:37150088:G:GCACA	SP	1	-7	11	0.842002	0.7505	0.00720185	0.00602412	0.0407473	0.0429586	0.00221121
chr22	37150088	22:37150088:G:GCACA	EGR1	2	2	9	0.818249	0.583653	0.00397271	0.00333977	0.0407473	0.0429586	0.00221121
chr22	37150088	22:37150088:G:GCACA	EGR1	3	-8	9	0.729842	0.638553	0.0072037	0.00694394	0.0407473	0.0429586	0.00221121
chr22	39099496	22:39099496:G:C									-0.00256771	-0.00611806	-0.00355035
chr22	39099558	22:39099558:C:T	EBOX_2	1	-4	6	0.71708	0.415033	0.00298548	0.00183141	0.011202	0.0121073	0.000905269
chr22	39100080	22:39100080:G:A									0.00777578	0.00380207	-0.00397372
chr22	39100317	22:39100317:TAAC:T									-0.006419	-0.00654721	-0.000128209
chr22	39100331	22:39100331:G:T									-0.00269616	-0.00369555	-0.000999389
chr22	42500344	22:42500344:GGCTGGAGTT:G									0.019562	0.0288555	0.00929357
chr22	42500468	22:42500468:T:C									0.0188226	0.0176871	-0.00113547
chr22	42509675	22:42509675:T:C									-0.00424659	-0.00239581	0.00185078
chr22	42509964	22:42509964:CTT:C									-0.00725043	0.000186801	0.00743723
chr22	42510832	22:42510832:C:T									0.0013833	-0.000932037	-0.00231534
chr22	42510855	22:42510855:T:A									0.00135279	-0.00547141	-0.00682419
chr22	42511335	22:42511335:C:T									0	0	0
chr22	42529125	22:42529125:A:G	AP1	1	-2	8	-0.0706129	0.952737	0.00477683	0.0732078	0.00719296	0.141822	0.134629
chr22	42529125	22:42529125:A:G	AP1	2	-3	8	-0.182818	0.832624	0.00484383	0.0696353	0.00719296	0.141822	0.134629
chr22	42537365	22:42537365:G:A									-0.000327589	0.0233785	0.0237061
chr22	42537486	22:42537486:C:G									0.00508045	0.000385405	-0.00469505
chr22	42551836	22:42551836:GGAGA:G									-0.00777126	-0.00129539	0.00647587
chr22	42552166	22:42552166:C:T									-0.00764996	-0.00820285	-0.000552894
chr22	42581295	22:42581295:A:G									-0.00122893	-0.0018124	-0.00058347
chr22	42581709	22:42581709:G:C									-0.00882388	-0.00913411	-0.000310236
chr22	42581901	22:42581901:C:T									0.00716055	0.00526673	-0.00189382
chr22	42582069	22:42582069:G:A									0.0702979	0.0655268	-0.00477114
chr22	42863309	22:42863309:CAAA:C	IRF_1	1	-4	9	0.777584	0.663039	0.00614088	0.0027985	0.0309379	0.0198211	-0.0111168
chr22	42863535	22:42863535:A:C	RUNX	1	-3	7	0.844779	-0.0558026	0.00353509	0.000729798	-0.00234735	-0.00454736	-0.00220001
chr22	43884370	22:43884370:C:T									-0.0052616	-0.000923396	0.0043382
chr22	43884514	22:43884514:C:T									-0.00161177	-0.00110507	0.000506698
chr22	43884532	22:43884532:G:T									0.00151056	-0.0168815	-0.0183921
chr22	43884621	22:43884621:A:G									0.00174314	-0.00578899	-0.00753213
chr22	43884729	22:43884729:C:CA	AP1	1	-5	8	0.710005	0.482745	0.0440798	0.0133256	0.152577	0.0934772	-0.0590994
chr22	43884853	22:43884853:A:G									-0.00539935	-0.00987667	-0.00447732
chr22	43884952	22:43884952:A:G									-0.00820762	-0.00192493	0.00628269
chr22	43885193	22:43885193:T:C									0.025379	0.0401567	0.0147777
chr22	43885281	22:43885281:C:T									-0.000467779	-0.000384986	8.27929e-05
chr22	43885354	22:43885354:C:A									-0.000359475	0.000469208	0.000828682
chr22	46035708	22:46035708:A:C	EGR1	1	-7	9	0.777467	0.686642	0.0109518	0.00884925	0.0258959	0.0354447	0.00954877
chr22	46035709	22:46035709:G:C	EGR1	1	-8	9	0.777467	0.686642	0.0109518	0.00884925	0.0261053	0.0359684	0.00986306
chr22	49975791	22:49975791:CAT:C									-0.00509083	0.00127208	0.00636291
chr22	50526017	22:50526017:A:T									-0.000898421	-0.00130153	-0.000403106
chr22	50628204	22:50628204:CG:C	EBF	1	-3	9	0.648501	0.746567	0.0153131	0.0171725	0.0940007	0.0874042	-0.00659646
chr22	50628493	22:50628493:G:A									-0.0040654	-0.00381148	0.000253917
chr3	111885	3:111885:A:G									-0.0031358	-0.024973	-0.0218372
chr3	299736	3:299736:A:T									-0.0247737	-0.00912953	0.0156442
chr3	300153	3:300153:A:G									0.0316405	0.0713182	0.0396777
chr3	300372	3:300372:T:C									-0.00422615	-0.0078947	-0.00366855
chr3	2770888	3:2770888:T:C									-0.00294525	-0.000975194	0.00197005
chr3	2771071	3:2771071:C:G									-0.00697809	-0.00296783	0.00401026
chr3	2771432	3:2771432:C:G	RUNX	1	-3	7	0.875751	-0.0294197	0.0387306	0.00542497	0.0766869	-0.00521535	-0.0819023
chr3	2771432	3:2771432:C:G	EGR1	2	-5	9	0.750054	0.147053	0.0405884	0.00704527	0.0766869	-0.00521535	-0.0819023
chr3	4061691	3:4061691:G:A	ETS_1	1	-6	9	0.737475	-0.523489	0.00809973	0.00125241	-0.00945958	-0.00646734	0.00299224
chr3	4062072	3:4062072:C:A	ETS_1	1	0	9	-0.747311	0.906119	0.00480831	0.0671168	-0.0236188	0.0867357	0.110355
chr3	4062072	3:4062072:C:A	ETS_2	2	-2	9	-0.624146	0.801458	0.00380021	0.0650568	-0.0236188	0.0867357	0.110355
chr3	4062072	3:4062072:C:A	ETS_5	3	0	8	-0.561909	0.778765	0.00456393	0.0656967	-0.0236188	0.0867357	0.110355
chr3	4474183	3:4474183:A:G									6.86649e-05	-0.00396329	-0.00403196
chr3	4474209	3:4474209:C:CT									0.000364363	-0.00218159	-0.00254595
chr3	4474260	3:4474260:T:G									-7.14065e-05	-0.000281095	-0.000209689
chr3	4474307	3:4474307:A:C									0.000243127	-0.000419975	-0.000663102
chr3	4474432	3:4474432:T:A									-0.000820935	-0.00187987	-0.00105894
chr3	4474687	3:4474687:A:G									0.0421721	0.0363742	-0.00579786
chr3	4474732	3:4474732:T:C									0.0014019	-0.00777483	-0.00917673
chr3	4474856	3:4474856:C:T	SP	1	-4	11	0.719185	-0.22667	0.00461447	0.00268364	0.00608063	-0.0138352	-0.0199158
chr3	4474862	3:4474862:C:G	SP	1	-10	11	0.719185	-0.22667	0.00461447	0.00268364	0.00404739	-0.0146146	-0.018662
chr3	4475230	3:4475230:G:A									0.00209337	0.00325787	0.0011645
chr3	4831128	3:4831128:T:TCACACACAC	EGR1	1	12	9	0.768976	0.647931	0.00665546	0.00366485	0.0323691	0.0125346	-0.0198345
chr3	4831128	3:4831128:T:TCACACACAC	EGR1	2	4	9	0.746549	0	0.00544238	0	0.0323691	0.0125346	-0.0198345
chr3	4831128	3:4831128:T:TCACACACAC	EGR1	3	6	9	0.706426	0.064055	0.00559998	0.00043869	0.0323691	0.0125346	-0.0198345
chr3	4831128	3:4831128:T:TCACACACAC	EGR1	4	2	9	0.700388	0	0.00535369	0	0.0323691	0.0125346	-0.0198345
chr3	4831170	3:4831170:G:C									-0.00196808	-0.00218517	-0.000217081
chr3	4831612	3:4831612:C:T									-0.00381339	0.00024128	0.00405467
chr3	4831690	3:4831690:G:A									-0.0106708	-0.0030399	0.00763094
chr3	4927804	3:4927804:A:T	EGR1	1	-8	9	0.738815	0.7526	0.0154936	0.0169048	0.105613	0.119505	0.0138919
chr3	4927804	3:4927804:A:T	EGR1	2	-6	9	0.711072	0.73433	0.0142524	0.0180387	0.105613	0.119505	0.0138919
chr3	9642668	3:9642668:C:CA									0.0325946	0.0292458	-0.00334876
chr3	9642709	3:9642709:A:G									0.0820301	0.0805472	-0.00148289
chr3	14216041	3:14216041:T:C									-0.0115545	-0.00150258	0.0100519
chr3	14216171	3:14216171:A:G									0.00567645	0.00492978	-0.000746671
chr3	14216316	3:14216316:T:G									0.0292758	0.101461	0.0721851
chr3	14216317	3:14216317:CCCCTCG:C	EBOX_2	1	0	6	0.34796	0.751664	0.00262379	0.00596667	0.0603763	0.105912	0.0455356
chr3	14216317	3:14216317:CCCCTCG:C	RUNX	2	5	7	0.73123	0.379381	0.00912475	0.00571442	0.0603763	0.105912	0.0455356
chr3	14216326	3:14216326:G:C	RUNX	1	-4	7	0.73123	0.366253	0.00912475	0.00606245	0.0821806	0.103944	0.021763
chr3	14216329	3:14216329:ACAGGATG:A									0.117427	0.102156	-0.0152711
chr3	14216478	3:14216478:C:A	RUNX	1	-1	7	0.419747	0.715523	0.00189847	0.00389379	0.0143626	0.0427396	0.028377
chr3	14216496	3:14216496:G:C									-0.0150073	0.0177123	0.0327196
chr3	14216607	3:14216607:T:C									0.00383383	0.00117576	-0.00265806
chr3	14439130	3:14439130:G:A									-0.00252086	-0.00162339	0.00089747
chr3	14439766	3:14439766:A:T									0.000342249	-0.00199246	-0.00233471
chr3	14440324	3:14440324:A:G	NFI	1	-4	13	0.853841	0.764285	0.00227612	0.000862062	0.00405192	0.00153601	-0.00251591
chr3	14440672	3:14440672:G:A									3.03984e-06	1.01328e-06	-2.02656e-06
chr3	14486520	3:14486520:T:C									-0.00235605	-0.00331593	-0.000959874
chr3	14486576	3:14486576:TC:T									-0.00108725	0.00935514	0.0104424
chr3	15467561	3:15467561:A:G									6.45499e-05	-0.0151854	-0.0152499
chr3	15636360	3:15636360:G:A									-0.00062281	0.000186743	0.000809554
chr3	16142355	3:16142355:G:A									-0.00482005	-0.00182366	0.00299639
chr3	16142441	3:16142441:A:G	EBOX_1	1	-5	9	0.129596	0.799136	0.00359267	0.0088551	-0.0029099	0.00642519	0.00933509
chr3	16142523	3:16142523:A:C									0.0798967	0.0330654	-0.0468313
chr3	16741371	3:16741371:A:C									-0.00359607	-0.0013954	0.00220066
chr3	16741792	3:16741792:T:C									0.00336379	0.00411022	0.000746429
chr3	16741926	3:16741926:C:T	AP1	1	-5	8	0.896065	-0.0149678	0.0654025	0.00156695	0.15312	0.0102667	-0.142854
chr3	16741926	3:16741926:C:T	AP1	2	-6	8	0.865805	0.249659	0.061315	0.00151235	0.15312	0.0102667	-0.142854
chr3	23842199	3:23842199:GT:G	EGR1	1	-4	9	-0.368101	0.750162	0.000841618	0.00174868	0.0037434	0.0116707	0.00792731
chr3	23842249	3:23842249:G:GT									-0.00595856	0.000887157	0.00684572
chr3	27632864	3:27632864:G:GGAGCCCAGC									0.0148146	0.0104184	-0.00439614
chr3	27632956	3:27632956:G:GCCGCCGCTG									0.00758785	0.00657535	-0.0010125
chr3	35596855	3:35596855:A:G									-0.00376009	-0.0270994	-0.0233393
chr3	35596951	3:35596951:T:C	NFKB	1	-8	10	-0.277321	0.927959	0.00593125	0.159391	0.000194808	0.260215	0.260021
chr3	42490447	3:42490447:G:A	ETS_1	1	-6	9	0.810753	-0.44683	0.139679	0.00262678	0.248706	0.0109435	-0.237762
chr3	42490447	3:42490447:G:A	ETS_4	2	-9	11	0.763732	-0.312742	0.144545	0.00267196	0.248706	0.0109435	-0.237762
chr3	42490447	3:42490447:G:A	ETS_5	3	-5	8	0.711414	-0.491409	0.131104	0.00248301	0.248706	0.0109435	-0.237762
chr3	51967531	3:51967531:G:GCCCCCCCCC	SP	1	0	11	0.274907	0.727098	0.00192666	0.0131602	0.0137797	0.0322651	0.0184854
chr3	51967531	3:51967531:G:GCCCCCCCCC	SP	2	11	11	0.534312	0.704243	0.00673408	0.0127354	0.0137797	0.0322651	0.0184854
chr3	53218322	3:53218322:G:A	ETS_1	1	-4	9	0.938113	0.694918	0.136665	0.0164605	0.233152	0.0366173	-0.196534
chr3	53218322	3:53218322:G:A	ETS_4	2	-7	11	0.829644	0.646236	0.134586	0.0172136	0.233152	0.0366173	-0.196534
chr3	53218322	3:53218322:G:A	ETS_5	3	-3	8	0.79411	0.63387	0.127579	0.0151864	0.233152	0.0366173	-0.196534
chr3	53218322	3:53218322:G:A	ETS_2	4	-2	9	0.77318	0.491186	0.142731	0.0185767	0.233152	0.0366173	-0.196534
chr3	53218352	3:53218352:G:GGAGCTGGGC									0.0611029	0.0194482	-0.0416548
chr3	53744594	3:53744594:G:A	AP1	1	-6	8	0.355162	0.908061	0.00265992	0.0955773	0.00938398	0.14505	0.135666
chr3	53744594	3:53744594:G:A	AP1	2	-7	8	0.328566	0.79518	0.00224078	0.0929261	0.00938398	0.14505	0.135666
chr3	59986051	3:59986051:C:T									0.106277	0.0847169	-0.0215605
chr3	59986130	3:59986130:C:G									-0.00691479	0.00650364	0.0134184
chr3	60010942	3:60010942:G:A	EBOX_2	1	-5	6	0.644114	0.782301	0.00268567	0.0111336	0.0167444	0.0638619	0.0471174
chr3	60010942	3:60010942:G:A	RUNX	2	-1	7	0.704802	0.762585	0.00547397	0.0388203	0.0167444	0.0638619	0.0471174
chr3	60011153	3:60011153:A:AATTTT									0.0113069	0.0197577	0.00845073
chr3	60011243	3:60011243:C:T									0.000141918	0.000669183	0.000527265
chr3	64996028	3:64996028:G:T	EBF	1	-7	9	0.704769	0.871605	0.0583629	0.103316	0.135488	0.213102	0.0776147
chr3	64996028	3:64996028:G:T	NFKB	2	-2	10	0.671704	0.868108	0.048203	0.10127	0.135488	0.213102	0.0776147
chr3	64996028	3:64996028:G:T	EBF	3	-8	9	0.675203	0.84532	0.0587444	0.10403	0.135488	0.213102	0.0776147
chr3	64996028	3:64996028:G:T	EBF	4	-6	9	0.624461	0.776191	0.0561237	0.0907822	0.135488	0.213102	0.0776147
chr3	64996374	3:64996374:C:T									-0.000930545	-0.00311739	-0.00218684
chr3	64996449	3:64996449:C:A									0.00933928	0.00550402	-0.00383526
chr3	66287045	3:66287045:C:G									-0.00182658	-0.00475711	-0.00293052
chr3	66287438	3:66287438:C:G	IRF_1	1	-6	9	0.58042	0.751965	0.00508732	0.00533128	0.00232166	0.00316846	0.000846799
chr3	66287438	3:66287438:C:G	IRF_2	2	-5	10	0.466677	0.702864	0.00527424	0.00537741	0.00232166	0.00316846	0.000846799
chr3	66469390	3:66469390:T:C	AP1	1	-5	8	0.879183	0.621523	0.100044	0.0198579	0.193618	0.0808559	-0.112762
chr3	66469390	3:66469390:T:C	AP1	2	-4	8	0.843732	0.423811	0.0999889	0.0174444	0.193618	0.0808559	-0.112762
chr3	73332764	3:73332764:C:A									0.0877283	0.00963765	-0.0780906
chr3	73332768	3:73332768:T:TCC									0.0698478	-0.00209086	-0.0719387
chr3	73332808	3:73332808:C:T	RUNX	1	-3	7	0.7095	0.542312	0.042099	0.00323242	0.0978607	0.00681865	-0.0910421
chr3	73332853	3:73332853:G:T									0.0486926	0.017241	-0.0314516
chr3	73332939	3:73332939:C:A									-0.00281728	-0.0140236	-0.0112063
chr3	81779079	3:81779079:A:C									0.0913039	0.0997301	0.00842617
chr3	84958768	3:84958768:C:T									-0.00651669	0.00415635	0.010673
chr3	97765209	3:97765209:GGGGT:G									-0.000883937	-0.000589788	0.000294149
chr3	99111106	3:99111106:A:G									-0.0103339	-0.00737256	0.00296139
chr3	99111450	3:99111450:G:A									0.192419	0.23905	0.0466311
chr3	100641425	3:100641425:A:T									-0.00514311	-0.00254798	0.00259513
chr3	100641504	3:100641504:C:T	AP1	1	-5	8	0.862613	0.444544	0.00889886	0.00351816	0.0190787	0.00265306	-0.0164257
chr3	100641504	3:100641504:C:T	EBOX_1	2	-2	9	0.726103	0.423992	0.00855387	0.0057624	0.0190787	0.00265306	-0.0164257
chr3	101925212	3:101925212:A:G									-0.0113327	-0.00447437	0.00685837
chr3	101925241	3:101925241:G:T									-0.00116097	0.0115348	0.0126958
chr3	101925269	3:101925269:A:G	EBF	1	-6	9	0.523501	0.777104	0.00498163	0.0176493	0.0102204	0.0701841	0.0599637
chr3	101925269	3:101925269:A:G	RUNX	2	-1	7	0.0788086	0.76548	0.00299966	0.0151974	0.0102204	0.0701841	0.0599637
chr3	101925301	3:101925301:T:C	NFKB	1	-9	10	0.615401	0.702487	0.0122598	0.0638354	-0.00706076	0.0714038	0.0784646
chr3	102016728	3:102016728:A:G									0	0	0
chr3	102017820	3:102017820:A:G									-0.00175262	-0.00559479	-0.00384218
chr3	102017858	3:102017858:C:T									-0.00295448	-0.036464	-0.0335095
chr3	102017961	3:102017961:A:G									0.000441248	0.0146378	0.0141965
chr3	102018640	3:102018640:G:T									-0.000537871	0.00132561	0.00186348
chr3	105836499	3:105836499:C:T									-0.000212491	-0.000570833	-0.000358342
chr3	107697842	3:107697842:C:T									0.00127965	-0.0027687	-0.00404834
chr3	108388857	3:108388857:C:T									-0.00575358	0.00130605	0.00705963
chr3	108389104	3:108389104:C:T									0.000819504	0.000604272	-0.000215231
chr3	108406767	3:108406767:C:T	CTCF	1	-3	13	0.861102	0.715134	0.456421	0.012987	0.547255	0.0315618	-0.515693
chr3	108406767	3:108406767:C:T	YY1	2	-5	11	0.700994	0.414635	0.338751	0.00942933	0.547255	0.0315618	-0.515693
chr3	108674287	3:108674287:T:C									0.00666094	0.0770637	0.0704028
chr3	108674317	3:108674317:G:A									-0.000758947	0.0467255	0.0474844
chr3	108674529	3:108674529:C:A									-0.00071752	-0.00596946	-0.00525194
chr3	112303294	3:112303294:A:G									-0.00770998	-0.00308019	0.00462979
chr3	112304023	3:112304023:A:C									-0.000749049	-0.00100571	-0.000256662
chr3	112304231	3:112304231:G:A									-0.00198531	-0.00308013	-0.00109482
chr3	115146925	3:115146925:A:G									-0.00627148	-0.00714534	-0.000873863
chr3	115147613	3:115147613:A:C									-0.00108975	-0.00272751	-0.00163776
chr3	122326130	3:122326130:CCA:C									-0.0112552	-0.00185805	0.00939715
chr3	122646823	3:122646823:C:G	IRF_2	1	-6	10	-0.0252819	0.893172	0.00682407	0.0284557	-0.0139697	0.0356362	0.049606
chr3	122646823	3:122646823:C:G	IRF_1	2	-4	9	-0.101894	0.84212	0.00644982	0.0242996	-0.0139697	0.0356362	0.049606
chr3	124629154	3:124629154:C:T	NFKB	1	-6	10	0.72987	-0.149875	0.0570794	0.00482082	0.0840308	-0.00655519	-0.090586
chr3	124629154	3:124629154:C:T	IRF_1	2	-2	9	0.713104	-0.0690386	0.0266219	0.00478995	0.0840308	-0.00655519	-0.090586
chr3	124639670	3:124639670:G:T									-0.00776267	-0.00432623	0.00343644
chr3	124639866	3:124639866:G:A									0.258435	0.124255	-0.13418
chr3	124639868	3:124639868:A:G	ETS_4	1	-1	11	0.835285	0.829794	0.126263	0.0366449	0.260203	0.125883	-0.13432
chr3	124639879	3:124639879:C:A	RUNX	1	0	7	0.858338	0.844686	0.047824	0.0284824	0.20739	0.0959336	-0.111456
chr3	124640060	3:124640060:A:G									-0.00174707	-0.00852977	-0.0067827
chr3	124640245	3:124640245:A:G									-0.0181261	-0.00503081	0.0130953
chr3	124640286	3:124640286:C:CT									-0.00554299	-0.0139629	-0.00841994
chr3	125148969	3:125148969:CG:C									-0.00154381	-0.00113851	0.000405305
chr3	125148994	3:125148994:G:A	AP1	1	-7	8	0.732501	-0.0614327	0.00861073	0.000826359	-0.0188003	-0.00671995	0.0120804
chr3	126955242	3:126955242:A:T	EBOX_2	1	-1	6	0.839311	0.328703	0.00204325	0.000871241	0.0114245	0.0108179	-0.0006066
chr3	126955290	3:126955290:T:G									0.00224548	-0.000705363	-0.00295085
chr3	126955531	3:126955531:T:C									-0.00735336	-0.00746489	-0.000111523
chr3	130727224	3:130727224:C:CT									0.00474203	0.0108341	0.00609206
chr3	130727345	3:130727345:C:CT									0.0132389	0.00290531	-0.0103336
chr3	130727518	3:130727518:C:T									-0.00310981	-0.00158453	0.00152528
chr3	130727540	3:130727540:T:TC									-0.00125623	-0.000817537	0.00043869
chr3	133480636	3:133480636:T:C	OCT	1	-1	8	0.786366	0.93912	0.00821382	0.0639649	0.0229164	0.100595	0.0776782
chr3	138082371	3:138082371:T:C									0.000674609	0.000418727	-0.000255882
chr3	138082932	3:138082932:T:G	ETS_4	1	-1	11	0.72992	-0.280858	0.016619	0.0036242	0.0323484	-0.012358	-0.0447064
chr3	138082932	3:138082932:T:G	ETS_4	2	-7	11	0.70439	-0.265729	0.00753713	0.0039047	0.0323484	-0.012358	-0.0447064
chr3	138082937	3:138082937:A:G	ETS_5	1	-2	8	0.738801	-0.471505	0.0132201	0.00244319	0.0308279	-0.0124446	-0.0432725
chr3	138082937	3:138082937:A:G	IRF_1	2	-4	9	0.73492	-0.025802	0.0154994	0.00217176	0.0308279	-0.0124446	-0.0432725
chr3	138082937	3:138082937:A:G	ETS_4	3	-6	11	0.72992	-0.280858	0.016619	0.0036242	0.0308279	-0.0124446	-0.0432725
chr3	146117596	3:146117596:A:G									-0.0210887	-0.0253775	-0.00428873
chr3	146117722	3:146117722:T:G									0.00111526	-0.000105911	-0.00122117
chr3	146117955	3:146117955:T:C									0.0145673	0.00970102	-0.0048663
chr3	146156995	3:146156995:G:A									0.00615239	-0.00507939	-0.0112318
chr3	152021197	3:152021197:C:T									-0.000368774	0.00068748	0.00105625
chr3	152021709	3:152021709:T:C									-0.00104445	-0.0080623	-0.00701785
chr3	152022084	3:152022084:G:C									0.0153728	0.0176792	0.00230636
chr3	154120967	3:154120967:GACC:G									-0.0038448	-0.00327319	0.000571606
chr3	154121226	3:154121226:C:G									-0.00631899	-0.00205344	0.00426555
chr3	154121418	3:154121418:C:G									0.015248	0.0184427	0.00319469
chr3	154121585	3:154121585:A:C									-0.00316143	-0.00113612	0.00202531
chr3	154121835	3:154121835:T:C									-0.00827962	-0.00409442	0.0041852
chr3	154122170	3:154122170:C:T									-0.00112301	-0.00058657	0.000536442
chr3	154122373	3:154122373:C:T									-0.000335872	3.02791e-05	0.000366151
chr3	155805406	3:155805406:C:T									0.000357032	0.000189185	-0.000167846
chr3	155805586	3:155805586:GCGCA:G									-0.00260556	-0.00368327	-0.00107771
chr3	155806061	3:155806061:T:A									0.000776412	0.000816107	3.9695e-05
chr3	156957811	3:156957811:A:C									-0.000793576	0.00164688	0.00244046
chr3	156957914	3:156957914:A:G									0.0434387	0.0118958	-0.031543
chr3	157618223	3:157618223:G:A	AP1	1	-3	8	0.915409	0.186423	0.0259414	0.00560319	0.0309028	0.0015745	-0.0293283
chr3	157618329	3:157618329:A:C	CTCF	1	-11	13	0.861601	0.836209	0.610107	0.518234	0.699234	0.615908	-0.0833256
chr3	157618329	3:157618329:A:C	YY1	2	-7	11	0.724879	0.633419	0.43203	0.344425	0.699234	0.615908	-0.0833256
chr3	157618677	3:157618677:C:T									0.000716083	-0.0151852	-0.0159013
chr3	161044134	3:161044134:G:A									0.00186264	-0.0113601	-0.0132227
chr3	165806451	3:165806451:G:T									0.00733464	0.00707644	-0.000258192
chr3	166612521	3:166612521:T:A									0.012091	0.00123155	-0.0108594
chr3	166612754	3:166612754:T:G									0.00216454	-0.00125522	-0.00341976
chr3	166612773	3:166612773:G:T									-0.00550902	-0.00776041	-0.00225139
chr3	166612941	3:166612941:A:T	ETS_1	1	-6	9	0.813305	0.148722	0.0515032	0.0123968	0.104413	0.0156416	-0.0887712
chr3	166612941	3:166612941:A:T	ETS_4	2	-9	11	0.771824	0.307413	0.0748196	0.0189772	0.104413	0.0156416	-0.0887712
chr3	166612941	3:166612941:A:T	IRF_2	3	-9	10	0.723241	0.512114	0.0700283	0.0168619	0.104413	0.0156416	-0.0887712
chr3	166613162	3:166613162:G:C									0.00677817	0.00298518	-0.00379299
chr3	166613448	3:166613448:G:A									-0.000164328	0.00117606	0.00134039
chr3	170010631	3:170010631:T:G	RUNX	1	-3	7	0.799244	0.400547	0.0200448	0.0033319	0.014626	-0.00936346	-0.0239894
chr3	173065487	3:173065487:C:T									0.0017171	0.00298286	0.00126576
chr3	173065721	3:173065721:G:A									0.0209646	0.00952535	-0.0114392
chr3	173065930	3:173065930:G:A									-0.00236196	-0.00857282	-0.00621086
chr3	173065993	3:173065993:T:C									-0.00937396	-0.00706577	0.00230819
chr3	173066373	3:173066373:A:G									-0.00978499	-0.00985336	-6.83695e-05
chr3	173395251	3:173395251:G:A									0.00463504	0.00284332	-0.00179172
chr3	173395316	3:173395316:C:T									-0.0089137	-0.00425154	0.00466216
chr3	173395890	3:173395890:C:G									-0.00797629	-0.00531793	0.00265836
chr3	173396377	3:173396377:T:C									0.000113726	0.000250161	0.000136435
chr3	174440538	3:174440538:C:G									0.000785471	0.000177324	-0.000608147
chr3	174440722	3:174440722:C:T									-0.000472486	-0.00271153	-0.00223905
chr3	174441285	3:174441285:T:C									0.00428915	0.00452483	0.000235676
chr3	175484990	3:175484990:G:A									-0.00245523	0.00805653	0.0105118
chr3	175485151	3:175485151:C:T									0.00121183	-0.0100253	-0.0112371
chr3	175486317	3:175486317:C:T									0.0132311	-0.0025915	-0.0158226
chr3	175486630	3:175486630:T:C	SP	1	-7	11	0.844642	0.418845	0.0174289	0.00374061	0.0496491	0.0146688	-0.0349803
chr3	175486630	3:175486630:T:C	EGR1	2	-4	9	0.764092	0.401283	0.0122037	0.00226855	0.0496491	0.0146688	-0.0349803
chr3	175486804	3:175486804:T:C									0.00142616	0.00256735	0.00114119
chr3	175486921	3:175486921:C:A									0.00571912	0.0069881	0.00126898
chr3	175489607	3:175489607:C:T									0.0791515	0.154822	0.0756701
chr3	175489830	3:175489830:A:G									-0.00387126	-0.00795884	-0.00408758
chr3	175489878	3:175489878:C:A									-0.0024364	-0.0122501	-0.00981373
chr3	177201518	3:177201518:T:G									0.00858313	0.00182593	-0.0067572
chr3	182814151	3:182814151:C:T									0.000953555	-0.000976503	-0.00193006
chr3	182814210	3:182814210:C:T									-0.00126946	-0.000315129	0.00095433
chr3	182814745	3:182814745:G:C									0.116945	0.0310197	-0.0859253
chr3	182905977	3:182905977:G:A									-0.00101143	0.00433278	0.00534422
chr3	182906223	3:182906223:T:C	IRF_1	1	-4	9	0.731094	0.203373	0.112761	0.00897467	0.16902	0.010196	-0.158824
chr3	182906324	3:182906324:G:A									-0.0022291	-0.000436189	0.00179291
chr3	185961746	3:185961746:C:T									-0.00655919	-0.00122732	0.00533187
chr3	185961929	3:185961929:C:A									0.017988	0.0254742	0.00748616
chr3	185962091	3:185962091:A:G									0.0870537	0.164426	0.0773719
chr3	185962355	3:185962355:C:T									-0.00200021	-0.0051431	-0.00314289
chr3	190038125	3:190038125:T:C									-0.0048098	-0.0128925	-0.00808275
chr3	190038234	3:190038234:TAAA:T									0.0390704	0.0413605	0.00229014
chr3	190038387	3:190038387:C:T									0.00187403	0.00597573	0.00410169
chr3	190038486	3:190038486:GAAAAAA:G									0.0362112	0.0654757	0.0292644
chr3	190038567	3:190038567:T:C	IRF_2	1	-3	10	0.192162	0.790659	0.0108024	0.0693474	-0.00435462	0.0630423	0.0673969
chr3	190038567	3:190038567:T:C	IRF_1	2	-4	9	-0.0227443	0.765297	0.00706076	0.0570803	-0.00435462	0.0630423	0.0673969
chr3	190038644	3:190038644:C:T									-0.0278156	-0.0102321	0.0175834
chr3	192063428	3:192063428:C:A	IRF_3	1	0	14	0.728997	0.214088	0.00668377	0.00511682	0.00512344	-0.00530964	-0.0104331
chr3	192063744	3:192063744:C:G									0.0586346	0.0599526	0.00131803
chr3	192063785	3:192063785:G:A	ETS_5	1	-2	8	0.83536	0.305199	0.0139456	0.00672578	0.066295	0.036968	-0.029327
chr3	192063797	3:192063797:C:G									0.0574166	0.0326565	-0.0247601
chr3	193693800	3:193693800:A:C									-0.00269538	-0.00875592	-0.00606054
chr3	193693916	3:193693916:T:C									0.00429496	0.00941127	0.00511631
chr3	193694086	3:193694086:G:A									-0.00950844	-0.00642156	0.00308688
chr3	194134397	3:194134397:T:G									-0.000183821	-0.000564575	-0.000380754
chr3	194134822	3:194134822:G:A									-0.00733733	-0.0192481	-0.0119108
chr3	196096569	3:196096569:A:C									0.0810192	0.00356529	-0.077454
chr3	196096917	3:196096917:C:T									-0.0176691	-0.0175056	0.000163431
chr4	2291194	4:2291194:A:G									0.00224422	0.00251507	0.000270851
chr4	2354912	4:2354912:G:A	IRF_1	1	-5	9	-0.163559	0.763666	0.0161136	0.0219972	0.049533	0.0773184	0.0277854
chr4	2402144	4:2402144:G:A									-0.000870585	-0.0112284	-0.0103578
chr4	2402356	4:2402356:T:C	SP	1	-1	11	0.421292	0.741216	0.00526595	0.0101053	0.0148983	0.0468006	0.0319023
chr4	2402393	4:2402393:A:G									-0.0151578	-0.00444103	0.0107168
chr4	2402398	4:2402398:A:G									-0.0166723	-0.00335443	0.0133179
chr4	2402423	4:2402423:T:C									-0.0110263	-0.00446903	0.00655729
chr4	2402540	4:2402540:C:G									-0.00551522	-0.00111472	0.00440049
chr4	2402547	4:2402547:G:A									-0.00553107	-0.000381705	0.00514937
chr4	2761344	4:2761344:A:G									0.029662	0.0228091	-0.00685288
chr4	3257338	4:3257338:T:C									-7.68304e-05	-5.04255e-05	2.64048e-05
chr4	3257831	4:3257831:T:C									-0.00598449	-0.00657063	-0.000586148
chr4	3257905	4:3257905:G:C									0.00194699	0.00422782	0.00228083
chr4	3257944	4:3257944:G:A									-0.00342321	0.000629009	0.00405222
chr4	3258330	4:3258330:A:G	EBOX_2	1	-1	6	0.714382	0.263408	0.00312579	0.00301683	0.0337066	0.0336674	-3.92281e-05
chr4	3258345	4:3258345:G:A									0.0304885	0.0328444	0.00235592
chr4	6917934	4:6917934:G:A									0.0282356	0.00209332	-0.0261422
chr4	6917947	4:6917947:C:T	ETS_5	1	-1	8	0.907983	-0.595122	0.0202818	0.00155509	0.0259529	0.00245571	-0.0234972
chr4	6917947	4:6917947:C:T	ETS_1	2	-2	9	0.791461	-0.556778	0.0209451	0.00163436	0.0259529	0.00245571	-0.0234972
chr4	6917947	4:6917947:C:T	ETS_4	3	-5	11	0.72311	-0.540789	0.0206213	0.00196278	0.0259529	0.00245571	-0.0234972
chr4	6918105	4:6918105:C:G									0.0022189	-0.00604981	-0.00826872
chr4	8533560	4:8533560:A:AT									0.0021472	0.000490308	-0.00165689
chr4	10040023	4:10040023:C:T									-0.00178283	-0.00367654	-0.0018937
chr4	10040476	4:10040476:C:T									-0.00747643	-0.0055725	0.00190393
chr4	10040536	4:10040536:C:T									-0.00213498	-0.00770021	-0.00556523
chr4	10040938	4:10040938:A:T									-0.00356072	-0.00185567	0.00170505
chr4	10096568	4:10096568:G:A									0.0563736	0.0548608	-0.00151278
chr4	10096584	4:10096584:GC:G	NFKB	1	-5	10	0.925243	0.932066	0.0446816	0.0485986	0.054807	0.0426365	-0.0121705
chr4	10096797	4:10096797:G:GAGA									-0.00371802	-0.00901359	-0.00529557
chr4	10664328	4:10664328:C:T									-0.0151704	-0.00983363	0.00533676
chr4	10664492	4:10664492:G:A	RUNX	1	-3	7	0.750318	0.30126	0.0044862	0.00429845	0.0609857	0.0625146	0.00152881
chr4	11368968	4:11368968:T:C									-0.00492912	-0.00686102	-0.0019319
chr4	11369211	4:11369211:T:C									0.000471771	-0.00378942	-0.00426119
chr4	17577177	4:17577177:C:T									0.0134429	0.00976479	-0.00367815
chr4	17577192	4:17577192:G:GCA	NRF1	1	-8	11	0.569841	0.798321	0.00315213	0.00382721	0.00718403	0.0030148	-0.00416923
chr4	17577192	4:17577192:G:GCA	NRF1	2	-9	11	0.543382	0.78034	0.00338781	0.00393814	0.00718403	0.0030148	-0.00416923
chr4	24856163	4:24856163:TC:T									-0.00263065	-0.0036757	-0.00104505
chr4	25123476	4:25123476:G:A	NFKB	1	-2	10	-0.595194	0.725503	0.0382757	0.0698491	-0.0506355	0.0733005	0.123936
chr4	25123476	4:25123476:G:A	NFKB	2	-1	10	-0.494758	0.716737	0.0322551	0.0623341	-0.0506355	0.0733005	0.123936
chr4	26293799	4:26293799:C:G									0.00139314	-0.00959056	-0.0109837
chr4	26293812	4:26293812:C:T									-0.000518802	-0.00968348	-0.00916468
chr4	26293918	4:26293918:C:G									-0.00244176	-0.00959092	-0.00714916
chr4	26293919	4:26293919:A:T									-0.00266129	-0.00961989	-0.0069586
chr4	26294063	4:26294063:GTTGTTT:G									-0.000994802	-0.000911294	8.35078e-05
chr4	30716893	4:30716893:AAGC:A									0.00409997	0.00362068	-0.000479281
chr4	30717442	4:30717442:T:TG									-0.00598359	0.00082743	0.00681102
chr4	31614110	4:31614110:T:C									-0.00299382	-0.00604266	-0.00304884
chr4	31614200	4:31614200:T:C									-0.00286996	-0.00719691	-0.00432695
chr4	31614450	4:31614450:T:C	RUNX	1	-5	7	0.738946	0.35639	0.00684357	0.0042063	0.0391198	0.0476356	0.00851577
chr4	31614451	4:31614451:G:C	RUNX	1	-6	7	0.738946	0.35639	0.00684357	0.0042063	0.0381098	0.0452819	0.00717217
chr4	33184897	4:33184897:C:T	ETS_5	1	-5	8	0.915582	0.465961	0.0348473	0.00796007	0.0585292	0.0397648	-0.0187644
chr4	33973377	4:33973377:C:T									0	0	0
chr4	33974483	4:33974483:C:T									0.188217	0.302701	0.114484
chr4	34006398	4:34006398:A:G									-0.0106816	-0.0348403	-0.0241587
chr4	34006786	4:34006786:T:C	IRF_1	1	-1	9	0.17636	0.831908	0.00687772	0.0753985	0.0404202	0.138907	0.0984865
chr4	34006786	4:34006786:T:C	IRF_2	2	0	10	0.129997	0.800073	0.00674098	0.076879	0.0404202	0.138907	0.0984865
chr4	36320054	4:36320054:T:A									-0.00596446	-0.00301415	0.00295031
chr4	36320936	4:36320936:A:G									-0.0138378	-0.00490177	0.00893599
chr4	37632345	4:37632345:AT:A									-0.00242096	-0.0104893	-0.00806837
chr4	37632445	4:37632445:T:C									-0.0128929	-0.05504	-0.0421471
chr4	37632570	4:37632570:C:T	ETS_5	1	-5	8	0.381351	0.749008	0.00940186	0.034441	0.0336416	0.0670016	0.03336
chr4	37716412	4:37716412:T:C									0.00141495	0.013066	0.011651
chr4	37716475	4:37716475:A:G									-0.00496888	-0.020205	-0.0152361
chr4	39037045	4:39037045:C:T									-0.00744683	-0.00606471	0.00138211
chr4	39037061	4:39037061:C:T									-0.00895161	-0.00382024	0.00513137
chr4	39037067	4:39037067:A:C									-0.00800872	-0.0046857	0.00332302
chr4	39037638	4:39037638:C:T									-0.00196552	-0.00345319	-0.00148767
chr4	39125164	4:39125164:G:GA									-0.0157816	-0.0132132	0.00256849
chr4	39125289	4:39125289:CAAT:C									0.0100151	0.00954174	-0.000473393
chr4	39125401	4:39125401:T:C									0.0447338	0.0797527	0.035019
chr4	39154103	4:39154103:T:C									0.0153478	0.0101519	-0.00519599
chr4	39154262	4:39154262:G:A									0.148819	0.140089	-0.00873023
chr4	39154266	4:39154266:C:G	IRF_1	1	0	9	0.709314	0.644733	0.0267241	0.0226451	0.111399	0.110807	-0.000592243
chr4	39568975	4:39568975:T:A	AP1	1	-5	8	0.0264111	0.82363	0.0051713	0.00895702	0.0153932	0.02176	0.0063669
chr4	39569002	4:39569002:A:C									0.0136676	0.0160726	0.00240493
chr4	39569417	4:39569417:C:T	IRF_2	1	-3	10	0.698197	0.949949	0.00966073	0.0941429	0.00623215	0.0827276	0.0764955
chr4	39569417	4:39569417:C:T	IRF_1	2	-4	9	0.531241	0.899538	0.00689697	0.081974	0.00623215	0.0827276	0.0764955
chr4	39569594	4:39569594:A:G									-0.00174075	-0.000790475	0.000950278
chr4	39618649	4:39618649:C:CA									0.0620641	0.0513104	-0.0107537
chr4	39706834	4:39706834:AG:A									0.00542976	-0.000939504	-0.00636927
chr4	39706967	4:39706967:C:A									0.00444601	-0.00905235	-0.0134984
chr4	39706975	4:39706975:C:T									0.000619749	-0.0261672	-0.0267869
chr4	39707188	4:39707188:G:A									-0.00160766	-0.000801324	0.000806333
chr4	40265224	4:40265224:G:A									-0.00776351	-0.00829685	-0.000533341
chr4	40265366	4:40265366:A:C	NFI	1	-11	13	0.858787	-0.323786	0.0462437	0.00307471	0.0616435	0.00177681	-0.0598666
chr4	41256670	4:41256670:A:G									0.0223677	0.0160265	-0.00634118
chr4	41256953	4:41256953:A:G									-0.0109636	-0.00802643	0.00293718
chr4	41256961	4:41256961:C:T									-0.00702052	-0.00724912	-0.000228598
chr4	41257223	4:41257223:C:G									-0.00880516	-0.0113562	-0.00255102
chr4	41257616	4:41257616:C:A									-0.00660717	-0.00512612	0.00148105
chr4	41647537	4:41647537:G:A	ETS_1	1	0	9	0.812254	0.895145	0.0573816	0.143101	0.11663	0.244413	0.127784
chr4	41647537	4:41647537:G:A	ETS_5	2	0	8	0.685882	0.82596	0.0560837	0.138863	0.11663	0.244413	0.127784
chr4	41647537	4:41647537:G:A	ETS_2	3	-2	9	0.677743	0.804329	0.062664	0.162426	0.11663	0.244413	0.127784
chr4	41647537	4:41647537:G:A	IRF_1	4	-5	9	0.675586	0.744192	0.0531902	0.128539	0.11663	0.244413	0.127784
chr4	41647537	4:41647537:G:A	IRF_2	5	-4	10	0.707394	0.738592	0.0672035	0.178928	0.11663	0.244413	0.127784
chr4	41647700	4:41647700:G:C									-0.00489348	-0.00750393	-0.00261045
chr4	41647926	4:41647926:A:G									-0.00666142	-0.00164652	0.0050149
chr4	44662816	4:44662816:G:A	SP	1	-5	11	0.625622	0.749728	0.0195922	0.0247674	0.107945	0.151253	0.0433078
chr4	44663135	4:44663135:G:A									0.00115007	0.00246971	0.00131964
chr4	44663206	4:44663206:A:C									-0.0196238	-0.0445848	-0.024961
chr4	44663224	4:44663224:A:G									-0.00689721	-0.00814271	-0.0012455
chr4	44663325	4:44663325:T:C									-0.00716484	0.00338917	0.010554
chr4	53004567	4:53004567:T:C									-3.0874e-05	-0.011267	-0.0112361
chr4	53005221	4:53005221:G:A									-0.0127286	-0.00477249	0.00795616
chr4	54360455	4:54360455:C:T									0.0248827	0.0253641	0.000481386
chr4	55500224	4:55500224:A:G									0.0293846	0.0332722	0.00388757
chr4	56821545	4:56821545:T:C									-0.00397086	-0.00228739	0.00168347
chr4	56821553	4:56821553:C:T									-0.00369543	-0.00121629	0.00247914
chr4	56821683	4:56821683:C:G									0.0178788	0.0222081	0.00432934
chr4	56821685	4:56821685:T:A									0.0186503	0.0228297	0.00417938
chr4	56821746	4:56821746:A:AGGGCGGGGA	SP	1	-1	11	0.824681	0.0675232	0.0305562	0.00273323	0.160523	0.118692	-0.0418308
chr4	56821746	4:56821746:A:AGGGCGGGGA	EGR1	2	-2	9	0.71677	0.15665	0.0280385	0.00280571	0.160523	0.118692	-0.0418308
chr4	56821772	4:56821772:A:G									0.106742	0.0981511	-0.00859106
chr4	56821841	4:56821841:G:T									-0.00735635	-0.00588096	0.00147539
chr4	56821867	4:56821867:A:G									-0.00409573	-0.00407677	1.89613e-05
chr4	56821978	4:56821978:A:G									-0.001378	-0.0011822	0.000195799
chr4	56821989	4:56821989:G:C									-0.00279551	-0.00092715	0.00186836
chr4	56860108	4:56860108:C:T									0.00558001	-0.00033021	-0.00591022
chr4	56860893	4:56860893:C:CAAA									-0.0301712	-0.0109614	0.0192099
chr4	56861145	4:56861145:C:T									-0.00556219	2.19946e-05	0.00558418
chr4	68668785	4:68668785:A:G	EBOX_1	1	-7	9	0.639389	0.757919	0.00608873	0.00752902	0.00623405	0.00582117	-0.000412878
chr4	75127134	4:75127134:T:C									0.00236285	0.00306875	0.000705896
chr4	75127160	4:75127160:T:G									0.00143362	0.00795991	0.00652629
chr4	75127167	4:75127167:C:G									0.000145739	0.010084	0.00993824
chr4	77367219	4:77367219:G:A									-0.00135928	-0.00057709	0.000782192
chr4	77367388	4:77367388:T:C									-0.00101906	0.00287408	0.00389314
chr4	77367482	4:77367482:C:A									-0.00792509	-0.0135002	-0.00557506
chr4	77367548	4:77367548:G:A									-0.00365084	-0.0118006	-0.0081498
chr4	77367569	4:77367569:T:C									-0.00302202	-0.0139438	-0.0109218
chr4	77367873	4:77367873:T:C									-0.00496131	-0.0159882	-0.0110269
chr4	80875664	4:80875664:C:A									0.0417526	0.0347497	-0.00700295
chr4	81921908	4:81921908:T:C	MEF2	1	-7	10	0.725917	0.687936	0.0125175	0.00970692	0.0507376	0.045844	-0.00489355
chr4	88158234	4:88158234:T:C	RUNX	1	-3	7	0.73157	-0.125318	0.00754339	0.00282878	0.0265179	-0.0336432	-0.0601611
chr4	93748707	4:93748707:A:ATAACTT									-0.000442386	-0.000435173	7.21311e-06
chr4	93749141	4:93749141:C:G									0.0824098	0.133272	0.0508623
chr4	95289011	4:95289011:A:G									-0.00238955	-0.00110268	0.00128687
chr4	95289022	4:95289022:C:G									-0.00204563	-0.00210124	-5.56096e-05
chr4	95289174	4:95289174:C:G									0.0666897	0.0926521	0.0259624
chr4	95289210	4:95289210:G:GC	ETS_4	1	-9	11	0.683193	0.703931	0.0472505	0.0536261	0.0991908	0.121627	0.0224365
chr4	95289322	4:95289322:T:A									0.000352561	0.00172466	0.0013721
chr4	100208993	4:100208993:C:G									-0.00261259	-0.00677282	-0.00416023
chr4	100209088	4:100209088:A:AT	IRF_2	1	-5	10	0.521143	0.703905	0.00165176	0.00189495	0.00102746	-0.000974232	-0.0020017
chr4	100209090	4:100209090:C:A	IRF_2	1	-7	10	0.0374968	0.703905	0.00181902	0.00189495	0.00219738	-0.000897818	-0.0030952
chr4	100209094	4:100209094:G:A									0.00559902	0.00366307	-0.00193595
chr4	100209204	4:100209204:C:T									0.0771012	0.0696263	-0.00747486
chr4	100209299	4:100209299:T:C									-0.000635017	0.013776	0.014411
chr4	104719715	4:104719715:G:A	RUNX	1	-3	7	0.65338	0.810072	0.0135239	0.0313685	-0.000703687	-0.0134235	-0.0127199
chr4	104719749	4:104719749:T:C	AP1	1	-1	8	0.755132	0.941827	0.0360241	0.194351	0.13285	0.335744	0.202894
chr4	104719749	4:104719749:T:C	AP1	2	0	8	0.591432	0.744518	0.0375671	0.18895	0.13285	0.335744	0.202894
chr4	104719953	4:104719953:C:G									-0.00165528	-0.00234711	-0.000691829
chr4	104720016	4:104720016:T:G									0.000589726	-0.00552058	-0.0061103
chr4	104770603	4:104770603:A:T									-8.94069e-07	2.98023e-07	1.19209e-06
chr4	104770777	4:104770777:A:G									0.00286675	-0.000844121	-0.00371087
chr4	104771209	4:104771209:G:C									-0.0124249	-0.00444078	0.00798411
chr4	104771470	4:104771470:CTG:C									0.00380349	0.00457632	0.00077283
chr4	104771490	4:104771490:G:A	EGR1	1	-5	9	0.800221	0.582283	0.00300974	0.00240618	0.0176919	0.0172276	-0.000464334
chr4	104771490	4:104771490:G:A	EGR1	2	-1	9	0.798274	0.607135	0.0037902	0.00236702	0.0176919	0.0172276	-0.000464334
chr4	104771490	4:104771490:G:A	EGR1	3	-7	9	0.783817	0.600716	0.00268161	0.00248152	0.0176919	0.0172276	-0.000464334
chr4	104771490	4:104771490:G:A	EGR1	4	-3	9	0.754732	0.624445	0.00336665	0.00236064	0.0176919	0.0172276	-0.000464334
chr4	104771643	4:104771643:T:C	ETS_1	1	-1	9	0.794367	0.813766	0.0349784	0.100227	0.0911045	0.197553	0.106449
chr4	104771643	4:104771643:T:C	ETS_5	2	0	8	0.703564	0.753113	0.0340357	0.0948333	0.0911045	0.197553	0.106449
chr4	109648725	4:109648725:CAAA:C									0.00990385	0.00163251	-0.00827134
chr4	112273519	4:112273519:G:A									0.00453454	-0.0012979	-0.00583244
chr4	113052796	4:113052796:G:A									-0.0176026	-0.00265497	0.0149476
chr4	118265266	4:118265266:C:CA									-0.00755954	0.00188357	0.00944311
chr4	118265999	4:118265999:G:A									-0.00638276	-0.00521964	0.00116313
chr4	118419672	4:118419672:T:C									0.0010361	-0.00416244	-0.00519854
chr4	118419781	4:118419781:G:C	NFKB	1	0	10	-0.491237	0.771452	0.00978446	0.0322652	0.0024885	0.0493319	0.0468434
chr4	118419781	4:118419781:G:C	ETS_4	2	-6	11	0.0149049	0.709624	0.00492895	0.0144656	0.0024885	0.0493319	0.0468434
chr4	118419781	4:118419781:G:C	ETS_1	3	-3	9	0.144804	0.702628	0.00432205	0.015687	0.0024885	0.0493319	0.0468434
chr4	118419782	4:118419782:G:T	NFKB	1	-1	10	-0.491237	0.771452	0.00978446	0.0322652	0.00142205	0.0486862	0.0472642
chr4	118419782	4:118419782:G:T	ETS_4	2	-7	11	0.0149049	0.709624	0.00492895	0.0144656	0.00142205	0.0486862	0.0472642
chr4	118419782	4:118419782:G:T	ETS_1	3	-4	9	0.144804	0.702628	0.00432205	0.015687	0.00142205	0.0486862	0.0472642
chr4	119096522	4:119096522:C:T									1.60934e-06	-0.00014621	-0.00014782
chr4	119096526	4:119096526:T:C									-5.06638e-06	-0.000142932	-0.000137866
chr4	119096609	4:119096609:C:T									0.000225425	0.0003286	0.000103176
chr4	119096631	4:119096631:A:G									0.000315845	0.000486255	0.00017041
chr4	119096927	4:119096927:A:C									0.00622928	4.01151e-05	-0.00618917
chr4	120719217	4:120719217:C:G									0.0177073	0.0178898	0.000182467
chr4	120719477	4:120719477:C:A									-0.020492	-0.0238096	-0.00331766
chr4	132124317	4:132124317:C:A	NFKB	1	-4	10	0.924341	0.854289	0.126198	0.0378399	0.189955	0.101557	-0.088397
chr4	132124641	4:132124641:A:G									-0.0063144	-0.00380331	0.00251109
chr4	139232139	4:139232139:A:G									-0.00214851	-0.00145507	0.000693439
chr4	139232213	4:139232213:CTT:C									2.29481e-05	-0.00383354	-0.00385648
chr4	142645884	4:142645884:T:C	ETS_5	1	-1	8	0.501273	0.702482	0.0308875	0.041852	0.0224717	0.0372425	0.0147708
chr4	142645985	4:142645985:A:T									0.00055862	0.00313496	0.00257634
chr4	147292580	4:147292580:C:T									-0.00615067	-0.00405311	0.00209756
chr4	147292986	4:147292986:G:A	ETS_1	1	-6	9	-0.54293	0.791138	0.00362361	0.00418967	-0.00954634	-0.00331664	0.0062297
chr4	147292986	4:147292986:G:A	ETS_5	2	-6	8	-0.500567	0.789078	0.00361323	0.00405496	-0.00954634	-0.00331664	0.0062297
chr4	147293311	4:147293311:C:T									-0.00387007	-0.0121235	-0.0082534
chr4	147408199	4:147408199:G:C									0.000247419	0.000713646	0.000466228
chr4	147408230	4:147408230:G:T									0.000287772	-0.000108361	-0.000396133
chr4	147408494	4:147408494:C:T									0.000881973	-0.00376916	-0.00465113
chr4	147408917	4:147408917:T:C									0.000432788	-0.00234914	-0.00278192
chr4	147409193	4:147409193:G:C									-0.00964016	-0.0107005	-0.00106037
chr4	147409228	4:147409228:G:T									-0.00146204	-0.00503522	-0.00357318
chr4	147409362	4:147409362:T:G									-0.0303068	-0.00430304	0.0260038
chr4	147409818	4:147409818:G:A									-2.01465e-05	-0.000158906	-0.000138759
chr4	147455228	4:147455228:G:T	AP1	1	-2	8	0.710524	0.361932	0.0111814	0.00095272	0.0132184	-0.000935436	-0.0141538
chr4	147455517	4:147455517:A:C									-0.0141544	-0.010051	0.00410342
chr4	147455671	4:147455671:C:G									-0.00282985	0.00274557	0.00557542
chr4	147455809	4:147455809:TC:T									0.00231654	-0.00417739	-0.00649393
chr4	147455811	4:147455811:TC:T									0.00189269	-0.00449991	-0.0063926
chr4	147455843	4:147455843:A:C									0.00314313	-0.00420272	-0.00734586
chr4	147455917	4:147455917:T:C									-0.00682056	-0.00772673	-0.000906168
chr4	147456310	4:147456310:C:CA									-0.0126892	-0.0032748	0.00941444
chr4	150326142	4:150326142:C:A	IRF_2	1	-4	10	0.841047	0.926307	0.0678859	0.141263	0.106186	0.217192	0.111006
chr4	150326142	4:150326142:C:A	IRF_1	2	-8	9	0.859439	0.873938	0.0347319	0.0920211	0.106186	0.217192	0.111006
chr4	150326142	4:150326142:C:A	IRF_3	3	-5	14	0.588172	0.752216	0.0789147	0.17379	0.106186	0.217192	0.111006
chr4	150326258	4:150326258:T:C									-0.00523466	-0.00299263	0.00224203
chr4	151408252	4:151408252:A:G									0.00314647	0.00144482	-0.00170165
chr4	151409142	4:151409142:C:T									0.00954438	0.00628281	-0.00326157
chr4	151409342	4:151409342:G:C									-0.00161499	-0.00184339	-0.000228407
chr4	151882591	4:151882591:C:CA									0.00803066	-0.0011086	-0.00913925
chr4	151882711	4:151882711:T:A									0.247216	0.207194	-0.0400227
chr4	151882859	4:151882859:C:A									-0.00373602	-0.00583309	-0.00209707
chr4	151882988	4:151882988:T:C									-0.0078907	-0.0028981	0.0049926
chr4	153809187	4:153809187:T:C									0.000721211	0.00357425	0.00285304
chr4	153809571	4:153809571:A:G									0.0475972	0.0516883	0.00409114
chr4	153962448	4:153962448:A:G	IRF_2	1	-9	10	0.60182	0.918931	0.00285006	0.0698852	0.00725025	0.0991273	0.091877
chr4	153962448	4:153962448:A:G	IRF_1	2	-7	9	0.430922	0.912256	0.00228143	0.0661392	0.00725025	0.0991273	0.091877
chr4	153962830	4:153962830:A:AGGAGAGGTG									-0.0202504	-0.000955112	0.0192953
chr4	153962836	4:153962836:T:C									-0.022641	-0.00289232	0.0197486
chr4	154024262	4:154024262:A:G	ETS_5	1	-7	8	0.786838	0.575688	0.0216522	0.00929511	0.100812	0.115278	0.0144657
chr4	154024347	4:154024347:C:A									0.049256	0.0458042	-0.00345181
chr4	154024616	4:154024616:G:A									-0.00116283	0.00101364	0.00217646
chr4	154024634	4:154024634:T:C									-0.0021258	-0.00400412	-0.00187832
chr4	154024663	4:154024663:C:T									-0.00528532	-0.0131179	-0.00783259
chr4	154119394	4:154119394:A:T									-2.38418e-07	3.57627e-07	5.96045e-07
chr4	154119536	4:154119536:G:C									-0.00260705	0.000226736	0.00283378
chr4	155197973	4:155197973:C:T	ETS_1	1	-5	9	0.700049	0.523815	0.0385461	0.0377062	0.182213	0.196889	0.0146761
chr4	155198120	4:155198120:A:G									0.002209	-0.00566071	-0.00786972
chr4	156629060	4:156629060:A:G	AP1	1	-2	8	0.759433	0.432049	0.0360962	0.00831246	0.059019	0.0305618	-0.0284571
chr4	156629060	4:156629060:A:G	CRE	2	-1	8	0.703026	0.416375	0.0358749	0.0074079	0.059019	0.0305618	-0.0284571
chr4	161359757	4:161359757:C:G	CRE	1	-4	8	0.355207	0.784745	0.0104229	0.0314999	0.0824446	0.0868932	0.00444861
chr4	161359757	4:161359757:C:G	EBOX_1	2	-4	9	0.244493	0.706061	0.0123131	0.0336037	0.0824446	0.0868932	0.00444861
chr4	161359785	4:161359785:T:TA									-0.00423155	0.0296693	0.0339008
chr4	161555930	4:161555930:T:C									-0.00868052	-0.00569993	0.00298059
chr4	163815424	4:163815424:A:G									-0.0235366	-0.0236802	-0.000143549
chr4	163815640	4:163815640:G:A									-0.00673449	-0.00400674	0.00272775
chr4	163815873	4:163815873:G:T	EBOX_2	1	-5	6	0.737267	0.288071	0.00949252	0.00895357	0.0794563	0.0653189	-0.0141374
chr4	173536871	4:173536871:T:A	ETS_1	1	-6	9	-0.127605	0.826198	0.0146891	0.0538836	0.103029	0.220915	0.117886
chr4	173536871	4:173536871:T:A	ETS_5	2	-5	8	-0.156655	0.719514	0.014452	0.0529099	0.103029	0.220915	0.117886
chr4	173536871	4:173536871:T:A	IRF_2	3	-3	10	0.226377	0.70142	0.0185289	0.0647774	0.103029	0.220915	0.117886
chr4	173536991	4:173536991:C:G									-0.0152514	-0.0115174	0.00373398
chr4	179128503	4:179128503:G:A	ETS_5	1	-2	8	0.380579	0.773986	0.0303029	0.055399	0.183394	0.20963	0.026236
chr4	179128503	4:179128503:G:A	ETS_4	2	-6	11	0.554009	0.734063	0.0378025	0.0701084	0.183394	0.20963	0.026236
chr4	179130401	4:179130401:A:C									-0.00792784	-0.033789	-0.0258611
chr4	180169685	4:180169685:A:G									-0.00229811	-0.00528544	-0.00298733
chr4	180169909	4:180169909:T:G									-0.00222009	0.000332952	0.00255305
chr4	180170430	4:180170430:A:T									-0.00467462	-0.0013032	0.00337142
chr4	180170651	4:180170651:G:A									0.0011515	-0.00647478	-0.00762629
chr4	180449399	4:180449399:A:G									0.013965	-0.0016139	-0.0155789
chr4	180449584	4:180449584:G:A									0.356396	0.355687	-0.00070886
chr4	182717925	4:182717925:C:G									0.00354111	-0.00994545	-0.0134866
chr4	182718238	4:182718238:CAA:C									-0.0026868	-0.00171525	0.000971551
chr4	182718242	4:182718242:TGATGACACC:T									0.000413239	-0.00189996	-0.0023132
chr4	183746899	4:183746899:C:T									-0.00433546	0.00957477	0.0139102
chr4	183747100	4:183747100:A:G									0.0582241	0.0777509	0.0195268
chr4	183747364	4:183747364:T:C									-0.00285059	-0.00303769	-0.0001871
chr4	184504008	4:184504008:G:C									-0.00676978	-0.00344019	0.00332958
chr4	186137389	4:186137389:C:T									0.0732859	0.0972053	0.0239194
chr5	431097	5:431097:T:A									-0.0076409	-0.00868779	-0.00104689
chr5	692907	5:692907:G:C									-0.000993609	0.00143701	0.00243062
chr5	692910	5:692910:T:C									-0.00141358	0.00112468	0.00253826
chr5	693820	5:693820:C:T									0.00118327	-0.00126082	-0.00244409
chr5	693964	5:693964:A:C									-0.00555551	0.000904082	0.00645959
chr5	693996	5:693996:T:C									-0.00141537	-0.00250089	-0.00108552
chr5	694002	5:694002:G:C									-0.00212646	-0.0021776	-5.11427e-05
chr5	694003	5:694003:T:G									-0.00219625	-0.00211066	8.55908e-05
chr5	694016	5:694016:A:C									-0.000870764	-0.00365371	-0.00278294
chr5	694022	5:694022:G:A									-0.00078094	-0.00210738	-0.00132644
chr5	694025	5:694025:T:C									-0.000601947	-0.00047386	0.000128087
chr5	694030	5:694030:G:A									-0.00231397	-0.000549857	0.00176411
chr5	694034	5:694034:G:A									-0.00291067	-0.0011766	0.00173407
chr5	694037	5:694037:GCGCGCACCC:G									-0.00258297	-0.00596524	-0.00338227
chr5	694048	5:694048:TGA:T									-0.00240439	-0.00476248	-0.00235808
chr5	694207	5:694207:C:G									0.00101924	0.00301844	0.0019992
chr5	963697	5:963697:G:A									-0.00965893	-0.00321603	0.0064429
chr5	1133559	5:1133559:G:T									0	0	0
chr5	1133674	5:1133674:G:A									-2.80142e-06	1.19209e-07	2.92063e-06
chr5	1133930	5:1133930:T:C									0.000230789	0.00073725	0.00050646
chr5	1134052	5:1134052:G:A									0.00366181	0.00119859	-0.00246322
chr5	1134236	5:1134236:A:G									0.00499648	0.000429812	-0.00456667
chr5	1134285	5:1134285:C:G									0.0130161	0.00401252	-0.00900358
chr5	1134326	5:1134326:C:T									-0.00536805	-0.00595206	-0.000584006
chr5	1134610	5:1134610:C:T									0.000980191	-0.00731332	-0.00829351
chr5	1134719	5:1134719:G:A									0.0359514	0.0532247	0.0172733
chr5	1134799	5:1134799:A:G									-0.00684977	-0.0151274	-0.00827766
chr5	1135011	5:1135011:C:CT									-0.00569248	-0.00213372	0.00355876
chr5	1135014	5:1135014:CTACT:C									-0.00525797	-0.00150156	0.00375641
chr5	1594549	5:1594549:C:G									0.0314746	0.0217966	-0.00967798
chr5	1594764	5:1594764:C:G									-0.00963938	-0.00285381	0.00678557
chr5	5364748	5:5364748:C:T									-0.00654685	-0.00727868	-0.000731827
chr5	5365127	5:5365127:G:A									0.108121	0.150008	0.0418873
chr5	5365177	5:5365177:T:C	RUNX	1	0	7	0.555796	0.719275	0.0142174	0.0178404	0.0345785	0.0516136	0.0170351
chr5	6837727	5:6837727:C:T									0.399058	0.354367	-0.0446915
chr5	6837760	5:6837760:A:G									0.00290824	-0.000500969	-0.00340921
chr5	6838332	5:6838332:G:A									-0.00293791	-0.00168508	0.00125283
chr5	10643602	5:10643602:G:A									0.00207728	-0.0059241	-0.00800138
chr5	10643784	5:10643784:T:C									-0.00483734	-0.00663613	-0.00179879
chr5	10643819	5:10643819:CAAA:C									0.0855964	0.0555791	-0.0300174
chr5	13411964	5:13411964:C:T									-0.00261158	-0.00461346	-0.00200188
chr5	13412204	5:13412204:C:CCA	EGR1	1	-4	9	0.786524	0.91082	0.0143299	0.0253425	0.0298624	0.0399603	0.0100979
chr5	13412204	5:13412204:C:CCA	SP	2	-7	11	0.688351	0.705938	0.0138333	0.0285115	0.0298624	0.0399603	0.0100979
chr5	13412305	5:13412305:C:T									0.0184788	0.016238	-0.00224079
chr5	13412310	5:13412310:AATAG:A	IRF_1	1	0	9	0.701432	0.122387	0.0085516	0.00441885	0.00486065	0.00329106	-0.00156959
chr5	13412492	5:13412492:A:C	ETS_1	1	0	9	0.830996	0.602133	0.103027	0.00144952	0.114214	0.000518088	-0.113695
chr5	13412492	5:13412492:A:C	IRF_1	2	-5	9	0.810468	0.538859	0.107562	0.00205273	0.114214	0.000518088	-0.113695
chr5	13412492	5:13412492:A:C	IRF_2	3	-4	10	0.76046	0.61341	0.146133	0.00206661	0.114214	0.000518088	-0.113695
chr5	13412492	5:13412492:A:C	ETS_5	4	0	8	0.726269	0.415401	0.096714	0.00124305	0.114214	0.000518088	-0.113695
chr5	13412497	5:13412497:C:CT	ETS_1	1	-5	9	0.830996	0.602133	0.103027	0.00144952	0.146156	-0.00172412	-0.14788
chr5	13412497	5:13412497:C:CT	IRF_2	2	-9	10	0.76046	0.61341	0.146133	0.00206661	0.146156	-0.00172412	-0.14788
chr5	13412497	5:13412497:C:CT	ETS_5	3	-5	8	0.726544	0.415401	0.0933609	0.00124305	0.146156	-0.00172412	-0.14788
chr5	13412506	5:13412506:A:T									0.144146	0.00189084	-0.142255
chr5	14177269	5:14177269:A:G	IRF_1	1	0	9	0.802268	-0.426648	0.0148103	0.00287175	0.0540772	0.0139598	-0.0401174
chr5	14177558	5:14177558:T:C									-0.00117535	-0.00378489	-0.00260955
chr5	16561864	5:16561864:C:T	AP1	1	-1	8	0.721766	0.706475	0.0699883	0.0477562	0.266599	0.246736	-0.0198625
chr5	16562251	5:16562251:G:T									0.000249688	0.000894723	0.000645036
chr5	16562400	5:16562400:A:G									-0.00410682	-0.00337613	0.000730696
chr5	17118818	5:17118818:A:G									0.000666741	0.0170384	0.0163717
chr5	17118821	5:17118821:C:T	EGR1	1	-2	9	0.472584	0.897323	0.00999689	0.0179683	0.00458064	0.0157682	0.0111875
chr5	31470443	5:31470443:A:G									0.000827848	-0.00586408	-0.00669193
chr5	31470462	5:31470462:A:AC									0.000775993	-0.00532961	-0.0061056
chr5	31470678	5:31470678:C:G									0.00133711	0.00088304	-0.000454071
chr5	31470831	5:31470831:C:A	RUNX	1	-2	7	0.399636	0.776951	0.00464934	0.00914645	0.00477882	0.0237625	0.0189837
chr5	31470855	5:31470855:G:C									0.0337307	0.0618077	0.028077
chr5	32020356	5:32020356:CTG:C	IRF_1	1	-8	9	0.135243	0.891555	0.00148809	0.0224671	0.00115824	0.0180125	0.0168542
chr5	32020356	5:32020356:CTG:C	IRF_2	2	-4	10	0.240408	0.714204	0.00127363	0.0257154	0.00115824	0.0180125	0.0168542
chr5	32020642	5:32020642:C:CT									-0.0119117	-0.0220432	-0.0101315
chr5	32020654	5:32020654:C:CT	OCT	1	-5	8	0.285247	0.717452	0.00402832	0.00535369	0.0103628	0.0128145	0.00245177
chr5	32020836	5:32020836:G:A									0.000120699	0.00187868	0.00175798
chr5	33892130	5:33892130:G:GC	SP	1	0	11	-0.573447	0.861575	0.00770242	0.00968576	-0.0162698	0.00630754	0.0225774
chr5	34480901	5:34480901:C:T									0.0399697	0.0265485	-0.0134212
chr5	34481058	5:34481058:T:G									0.0550108	0.0318012	-0.0232096
chr5	36423829	5:36423829:G:T	RUNX	1	-3	7	0.732103	0.148239	0.0288544	0.00180382	0.0503082	0.0176953	-0.0326129
chr5	36423993	5:36423993:G:GA									-0.0150852	0.00896245	0.0240477
chr5	36424179	5:36424179:G:C									-0.00642693	-0.00981861	-0.00339168
chr5	40277223	5:40277223:C:G									-0.00775539	0.0388767	0.0466321
chr5	40653125	5:40653125:C:T									-0.00629192	-0.00341129	0.00288063
chr5	40653350	5:40653350:GCTGGTA:G									0.00490707	0.00351769	-0.00138938
chr5	40653641	5:40653641:G:C									-0.0102584	-0.00386751	0.00639093
chr5	40653740	5:40653740:C:CAAA	IRF_3	1	2	14	-0.150792	0.735393	0.00130451	0.00417048	-0.00267458	0.00620305	0.00887763
chr5	40653752	5:40653752:C:A	IRF_3	1	-13	14	-0.117039	0.735393	0.00186574	0.00417048	-0.00173932	0.00921517	0.0109545
chr5	40653786	5:40653786:A:G									-0.00290853	-0.00526005	-0.00235152
chr5	50564284	5:50564284:C:A									0.153799	0.167722	0.013923
chr5	52995357	5:52995357:T:C	IRF_1	1	-4	9	0.905592	0.690819	0.128826	0.0490217	0.169535	0.0716633	-0.0978713
chr5	52995357	5:52995357:T:C	IRF_2	2	-3	10	0.824981	0.709856	0.134306	0.0522089	0.169535	0.0716633	-0.0978713
chr5	52995567	5:52995567:G:A									-0.00327146	-0.00317699	9.44718e-05
chr5	55421097	5:55421097:T:C	IRF_1	1	-1	9	0.484509	0.7765	0.0158054	0.0845412	0.0651386	0.184079	0.11894
chr5	56909530	5:56909530:A:G	SP	1	-3	11	0.834997	0.0590902	0.0176718	0.000620186	0.0195991	-0.000520169	-0.0201193
chr5	56909530	5:56909530:A:G	EGR1	2	-4	9	0.705287	-0.0894389	0.0151946	0.00061357	0.0195991	-0.000520169	-0.0201193
chr5	56983618	5:56983618:C:T									-0.0149142	-0.00155282	0.0133613
chr5	56983831	5:56983831:T:G	IRF_1	1	-1	9	0.739114	0.769696	0.0243852	0.060239	0.0862917	0.133506	0.0472143
chr5	59563248	5:59563248:G:C									-0.00356166	-0.00103289	0.00252877
chr5	59609174	5:59609174:T:C									-0.0206422	-0.00232381	0.0183184
chr5	59609180	5:59609180:G:A									-0.0255714	-0.00396848	0.0216029
chr5	59609378	5:59609378:T:TACACACACA	EGR1	1	9	9	-0.451332	0.819749	0.000788331	0.00281864	-0.00797683	0.00034565	0.00832248
chr5	59609378	5:59609378:T:TACACACACA	EGR1	2	13	9	-0.425989	0.77035	0.00118536	0.00336981	-0.00797683	0.00034565	0.00832248
chr5	59609378	5:59609378:T:TACACACACA	EGR1	3	11	9	-0.383844	0.754249	0.00104725	0.00323677	-0.00797683	0.00034565	0.00832248
chr5	59609401	5:59609401:T:C									-0.00820821	-0.00674153	0.00146667
chr5	59609419	5:59609419:C:T									-0.0128472	-0.018674	-0.00582679
chr5	59609807	5:59609807:T:C									0.0108187	0.0047158	-0.00610292
chr5	62236064	5:62236064:T:TA	EGR1	1	-2	9	0.746701	-0.250625	0.000668824	0.000461757	-0.000429749	-0.00147074	-0.00104099
chr5	71740466	5:71740466:T:G									-0.00446325	-0.00480926	-0.000346008
chr5	71740707	5:71740707:A:T									-0.00842905	-0.00517416	0.00325489
chr5	74324091	5:74324091:G:A									-0.00258142	-0.00136548	0.00121594
chr5	74324295	5:74324295:C:T	NFKB	1	-6	10	-0.223532	0.820264	0.0119032	0.062418	0.0103135	0.128677	0.118364
chr5	74324295	5:74324295:C:T	RUNX	2	-2	7	-0.157113	0.737223	0.0112869	0.0439262	0.0103135	0.128677	0.118364
chr5	74324295	5:74324295:C:T	NFKB	3	-7	10	-0.122819	0.735731	0.0115379	0.0563526	0.0103135	0.128677	0.118364
chr5	74324445	5:74324445:A:C									-0.000216664	-0.006531	-0.00631434
chr5	76938115	5:76938115:A:AAAAC									-0.00334251	0.00555128	0.00889379
chr5	76938467	5:76938467:CAG:C	IRF_1	1	-3	9	-0.0814892	0.703011	0.0193877	0.0635669	-0.0041177	0.11915	0.123268
chr5	76938467	5:76938467:CAG:C	ETS_5	2	-1	8	-0.2794	0.700887	0.0180702	0.059639	-0.0041177	0.11915	0.123268
chr5	78367577	5:78367577:C:T									-0.000886261	-0.000917732	-3.14711e-05
chr5	78367612	5:78367612:C:A									-0.00111502	-0.00201201	-0.000896989
chr5	78367847	5:78367847:A:G									-0.0295964	-0.00255905	0.0270373
chr5	78367848	5:78367848:T:C									-0.0296857	-0.00308381	0.0266019
chr5	78367977	5:78367977:A:G									-0.00707531	-0.00905752	-0.00198221
chr5	80037592	5:80037592:G:T									0.098701	0.114737	0.016036
chr5	80102036	5:80102036:A:T									-0.00483316	-0.00547069	-0.000637532
chr5	80102193	5:80102193:A:T	AP1	1	0	8	0.754116	0.850285	0.0425081	0.136307	0.166802	0.30882	0.142018
chr5	80102193	5:80102193:A:T	AP1	2	-1	8	0.66746	0.801412	0.0382686	0.132038	0.166802	0.30882	0.142018
chr5	80102404	5:80102404:C:A									-0.00294405	-0.00102097	0.00192308
chr5	80102571	5:80102571:T:C									-0.000906947	0.00741284	0.00831979
chr5	80102592	5:80102592:A:G									-6.23538e-05	0.0078073	0.00786965
chr5	80102636	5:80102636:C:G									-0.00408268	0.000603019	0.0046857
chr5	80102744	5:80102744:C:A									0.000846446	0.000376404	-0.000470043
chr5	89433046	5:89433046:A:AACACACACA	EGR1	1	9	9	0.395121	0.782759	0.000633835	0.00374293	0.0106163	0.0131276	0.00251127
chr5	89433046	5:89433046:A:AACACACACA	EGR1	2	3	9	0	0.756162	0	0.00167507	0.0106163	0.0131276	0.00251127
chr5	89433046	5:89433046:A:AACACACACA	EGR1	3	7	9	0.441391	0.743552	0.000235676	0.00301063	0.0106163	0.0131276	0.00251127
chr5	89433046	5:89433046:A:AACACACACA	EGR1	4	11	9	0.586545	0.733552	0.00134623	0.00427031	0.0106163	0.0131276	0.00251127
chr5	89433046	5:89433046:A:AACACACACA	EGR1	5	5	9	0.148447	0.718903	0.00013411	0.00223249	0.0106163	0.0131276	0.00251127
chr5	89445260	5:89445260:A:G	EBOX_2	1	-5	6	0.183548	0.711204	0.000577509	0.001059	-0.000797094	-0.00657374	-0.00577665
chr5	91189868	5:91189868:G:T									-0.00939834	-0.000839	0.00855934
chr5	91189897	5:91189897:C:T									0.00702161	0.0304328	0.0234112
chr5	97363363	5:97363363:A:G									-0.00324082	-0.00554013	-0.00229932
chr5	97363708	5:97363708:C:T									-0.0378393	-0.0144349	0.0234044
chr5	97364000	5:97364000:A:G									-0.00178963	0.00105291	0.00284254
chr5	100790515	5:100790515:G:T									0.0544014	0.0577616	0.00336016
chr5	102747160	5:102747160:A:C									-0.00066942	-0.00012803	0.00054139
chr5	102747190	5:102747190:G:T									-0.00105601	-0.00156456	-0.000508547
chr5	102747312	5:102747312:G:T									0.000312625	-0.000792681	-0.00110531
chr5	102747650	5:102747650:A:C									-0.0163901	-0.0236139	-0.00722371
chr5	102747717	5:102747717:T:C									-0.00423974	-0.00497097	-0.00073123
chr5	102748076	5:102748076:T:A									0.0384769	0.0477874	0.00931046
chr5	103345560	5:103345560:T:C									-0.0261905	0.00348419	0.0296747
chr5	103345583	5:103345583:C:T									-0.0141454	0.00665551	0.0208009
chr5	103345680	5:103345680:C:T	IRF_1	1	-1	9	0.534451	0.811438	0.0242639	0.141245	0.121895	0.321812	0.199917
chr5	103345680	5:103345680:C:T	IRF_2	2	0	10	0.575859	0.751992	0.030766	0.165712	0.121895	0.321812	0.199917
chr5	106860648	5:106860648:C:A									0.0455899	0.0467727	0.00118281
chr5	106860806	5:106860806:G:T									-0.000272515	-0.000379625	-0.00010711
chr5	107365594	5:107365594:G:A									-0.00501836	-0.00406831	0.000950043
chr5	110716624	5:110716624:G:A	ETS_1	1	-5	9	0.843982	0.327891	0.061142	0.0237732	0.154311	0.105298	-0.0490137
chr5	110716624	5:110716624:G:A	ETS_2	2	-3	9	0.832532	0.441968	0.0643521	0.0258536	0.154311	0.105298	-0.0490137
chr5	110716624	5:110716624:G:A	ETS_5	3	-4	8	0.76098	0.291566	0.0563088	0.0228343	0.154311	0.105298	-0.0490137
chr5	110716624	5:110716624:G:A	ETS_4	4	-8	11	0.736656	0.260738	0.061205	0.0272336	0.154311	0.105298	-0.0490137
chr5	110716700	5:110716700:G:A	RUNX	1	-6	7	0.770827	0.738197	0.0187526	0.0127612	0.120019	0.118487	-0.00153222
chr5	118572296	5:118572296:C:G									0.000481822	0.00451487	0.00403305
chr5	118572450	5:118572450:TAC:T									-0.0106141	0.00544304	0.0160572
chr5	118572478	5:118572478:CACACACAT:C	EGR1	1	-5	9	0.72039	0.511004	0.00401163	0.00262207	0.00633746	0.010462	0.00412453
chr5	118572579	5:118572579:C:T									-0.02245	-0.0100143	0.0124357
chr5	118572700	5:118572700:A:G	EBOX_1	1	-5	9	0.715379	0.849761	0.0139022	0.0404887	0.0499297	0.150268	0.100338
chr5	118572700	5:118572700:A:G	EBOX_1	2	-4	9	0.7337	0.817234	0.0139148	0.0446992	0.0499297	0.150268	0.100338
chr5	118572709	5:118572709:C:T	RUNX	1	-5	7	0.550571	0.84049	0.0101573	0.0617561	0.0402059	0.124578	0.0843721
chr5	118572861	5:118572861:G:T									-0.0109665	-0.0025553	0.00841117
chr5	120103410	5:120103410:A:C									-0.0071584	9.02414e-05	0.00724864
chr5	120103529	5:120103529:A:G									-0.000352442	-0.00185144	-0.001499
chr5	120103654	5:120103654:A:G									-0.0101897	-0.00112253	0.00906717
chr5	120104218	5:120104218:G:T									0.00019747	0.000424206	0.000226737
chr5	120104248	5:120104248:A:G									-0.000184536	-0.00022471	-4.01741e-05
chr5	124910840	5:124910840:A:C									0.132209	0.167793	0.0355838
chr5	125829498	5:125829498:G:A	IRF_1	1	-2	9	0.857533	0.886063	0.184766	0.221527	0.304771	0.330092	0.0253218
chr5	125829498	5:125829498:G:A	ETS_1	2	-7	9	0.775619	0.862578	0.0960092	0.141186	0.304771	0.330092	0.0253218
chr5	125829498	5:125829498:G:A	IRF_2	3	-4	10	0.789286	0.850058	0.187001	0.241943	0.304771	0.330092	0.0253218
chr5	125829498	5:125829498:G:A	ETS_5	4	-6	8	0.648574	0.797261	0.0917291	0.137461	0.304771	0.330092	0.0253218
chr5	125829539	5:125829539:T:G									0.0909354	0.0823642	-0.00857116
chr5	127603162	5:127603162:CGT:C									-0.0061481	-0.006733	-0.0005849
chr5	127603212	5:127603212:C:T									-0.00320649	-0.00585806	-0.00265157
chr5	127603214	5:127603214:TGG:T									-0.00335866	-0.00635397	-0.00299531
chr5	127603217	5:127603217:AGCG:A									-0.00234956	-0.00627059	-0.00392103
chr5	127603222	5:127603222:G:A									-0.00169784	-0.00617999	-0.00448215
chr5	127603224	5:127603224:G:C									-0.00189346	-0.00570613	-0.00381267
chr5	127603225	5:127603225:A:T									-0.00244498	-0.00555068	-0.0031057
chr5	127603228	5:127603228:T:A									-0.00181222	-0.00537532	-0.00356311
chr5	128192551	5:128192551:C:CTG	RUNX	1	1	7	0.921087	0.615143	0.0566445	0.00452279	0.0743527	0.0153686	-0.058984
chr5	128538265	5:128538265:G:T	RUNX	1	-2	7	-0.0359295	0.839767	0.00162691	0.00237286	0.00207084	0.00985336	0.00778252
chr5	129002489	5:129002489:GTTCC:G									-0.000687302	0.000840068	0.00152737
chr5	129002554	5:129002554:CTTTCTTCCT:C									-0.00132161	0.00164521	0.00296682
chr5	129003291	5:129003291:C:G									-0.00282078	-0.00808818	-0.00526741
chr5	129003532	5:129003532:T:A									-0.0187523	-0.0206473	-0.00189501
chr5	129003553	5:129003553:G:A									-0.00130206	-0.00698257	-0.00568051
chr5	129460135	5:129460135:G:C									-0.0251819	-0.00676602	0.0184159
chr5	129460237	5:129460237:A:AC									-0.00312078	-0.00758552	-0.00446474
chr5	129461412	5:129461412:G:A									9.41753e-06	1.62721e-05	6.85453e-06
chr5	129461463	5:129461463:C:G									0	0	0
chr5	129461622	5:129461622:T:TCCCGGC									0	0	0
chr5	132468176	5:132468176:A:G									0	0	0
chr5	133105610	5:133105610:A:G									-0.00276732	-0.00467193	-0.00190461
chr5	133106105	5:133106105:AATTTTTTTT:A									0.0020929	0.000329907	-0.00176299
chr5	133530947	5:133530947:A:C									0.00503182	-0.00671614	-0.011748
chr5	133530956	5:133530956:G:A									0.00112676	-0.0101472	-0.011274
chr5	133531038	5:133531038:C:G									0.00319433	-0.00216043	-0.00535476
chr5	133531042	5:133531042:C:G									0.0024547	-0.0016405	-0.00409519
chr5	133531057	5:133531057:T:C									-0.0016976	-0.00218153	-0.000483928
chr5	133531096	5:133531096:G:T									-0.00534379	-0.00585633	-0.00051254
chr5	133531284	5:133531284:G:C	RUNX	1	-4	7	0.816489	0.517816	0.0168838	0.00323027	0.0720206	0.020169	-0.0518516
chr5	133531311	5:133531311:A:G	ETS_1	1	-6	9	0.872299	0.619801	0.0532722	0.00971138	0.12662	0.0498859	-0.0767342
chr5	133531311	5:133531311:A:G	ETS_5	2	-5	8	0.779384	0.559409	0.0509662	0.00868237	0.12662	0.0498859	-0.0767342
chr5	133531311	5:133531311:A:G	ETS_4	3	-9	11	0.725491	0.436098	0.0535936	0.0121642	0.12662	0.0498859	-0.0767342
chr5	133531311	5:133531311:A:G	ETS_2	4	-4	9	0.700162	0.554677	0.057785	0.0103871	0.12662	0.0498859	-0.0767342
chr5	133531447	5:133531447:T:G									-0.0277027	-0.0219301	0.00577259
chr5	133531746	5:133531746:C:T									-0.0123989	-0.00651729	0.00588161
chr5	137857357	5:137857357:A:T	AP1	1	-5	8	-0.0881299	0.840884	0.00145721	0.042937	-0.0042029	0.0281089	0.0323118
chr5	137857357	5:137857357:A:T	AP1	2	-4	8	-0.264385	0.775897	0.00148261	0.0406587	-0.0042029	0.0281089	0.0323118
chr5	138214162	5:138214162:T:C									-0.00236654	-0.00253105	-0.000164509
chr5	139637353	5:139637353:AC:A									-0.000106931	-5.73396e-05	4.95911e-05
chr5	140157447	5:140157447:G:T									-0.0166989	-0.00766593	0.00903296
chr5	140157733	5:140157733:T:C									-0.00386035	-0.00712615	-0.0032658
chr5	140180913	5:140180913:T:G									-0.00059396	-0.00177198	-0.00117802
chr5	140181431	5:140181431:G:A									-0.0084551	-0.00367332	0.00478178
chr5	141513843	5:141513843:A:G									-0.00470918	-0.000119506	0.00458968
chr5	141513923	5:141513923:C:G	RUNX	1	-2	7	0.772231	-0.665986	0.00489807	0.00063628	0.00371176	-0.0117052	-0.0154169
chr5	141682850	5:141682850:GC:G									9.10154e-05	-0.00744492	-0.00753593
chr5	141683093	5:141683093:G:GT									-0.00430519	0.00162775	0.00593294
chr5	142095613	5:142095613:T:C									-0.000418903	-0.00290751	-0.00248861
chr5	142095896	5:142095896:C:A	AP1	1	-2	8	0.397489	0.701258	0.013767	0.0449004	0.0404922	0.124616	0.084124
chr5	143124747	5:143124747:A:G									-0.00326991	0.00211834	0.00538825
chr5	143124835	5:143124835:T:A									0.0435569	-0.00249279	-0.0460497
chr5	146173129	5:146173129:C:T									-0.000305831	-0.00485754	-0.00455171
chr5	146173213	5:146173213:G:A									0.00752646	0.0338849	0.0263585
chr5	146173217	5:146173217:A:G									0.00922078	0.0368942	0.0276734
chr5	146173343	5:146173343:T:C									-0.00309432	0.0166984	0.0197927
chr5	146173839	5:146173839:G:C	EBOX_1	1	-7	9	0.731801	0.425911	0.00128728	0.000931084	0.00146329	-0.00422084	-0.00568414
chr5	147658327	5:147658327:A:G									-0.000752926	0.00791424	0.00866717
chr5	147658772	5:147658772:G:C									0.10812	0.0600005	-0.0481196
chr5	147659094	5:147659094:G:GAAA									-0.0113722	-0.00458402	0.00678819
chr5	148320038	5:148320038:C:T									0.00060022	-0.00304169	-0.0036419
chr5	148320049	5:148320049:G:T									0.000992837	-0.000610948	-0.00160379
chr5	148320262	5:148320262:T:C									-0.000433564	0.00334805	0.00378162
chr5	148320263	5:148320263:G:T									-0.0004583	0.00311255	0.00357085
chr5	148320423	5:148320423:C:T									-0.00835531	-0.00560796	0.00274736
chr5	149398933	5:149398933:A:G									0.0483928	0.0167281	-0.0316646
chr5	149399052	5:149399052:G:A	ZBTB33	1	-6	10	0.86902	0.896005	0.0282785	0.0583229	0.051194	0.075746	0.024552
chr5	149431183	5:149431183:T:C	NFI	1	-5	13	0.851921	0.879978	0.00960076	0.0464388	0.0122094	0.0533469	0.0411376
chr5	149431240	5:149431240:G:T	CTCF	1	-1	13	0.847377	0.877857	0.018843	0.454513	0.0196626	0.494996	0.475333
chr5	149431498	5:149431498:C:A									0.00173736	0.00226939	0.000532032
chr5	150459073	5:150459073:CGTGGAGGGT:C									0.0218423	0.00975246	-0.0120898
chr5	150459154	5:150459154:G:T									-0.00591492	-0.0042007	0.00171422
chr5	150459359	5:150459359:G:C									-0.0126497	-0.0128587	-0.000209033
chr5	150459404	5:150459404:G:T									-0.00819272	-0.00517166	0.00302107
chr5	150801368	5:150801368:C:T									-0.00486815	-0.00890809	-0.00403994
chr5	150801636	5:150801636:G:T									-0.0117528	-0.00846464	0.00328815
chr5	150846471	5:150846471:T:TGTGG	ETS_2	1	-4	9	0.8822	0.918591	0.000579536	0.00178945	-0.000293493	-0.00100309	-0.000709595
chr5	150846471	5:150846471:T:TGTGG	RUNX	2	0	7	0.682535	0.762431	0.000461638	0.00124121	-0.000293493	-0.00100309	-0.000709595
chr5	150846471	5:150846471:T:TGTGG	ETS_1	3	-6	9	0.660314	0.715437	0.000434816	0.0012781	-0.000293493	-0.00100309	-0.000709595
chr5	150846512	5:150846512:A:G									-0.000447333	-0.00187576	-0.00142842
chr5	150846533	5:150846533:A:G									-0.00048977	-0.00264877	-0.002159
chr5	150846546	5:150846546:T:C									-0.000139951	-0.00207251	-0.00193256
chr5	150846561	5:150846561:G:GT									-0.00349444	-0.0018568	0.00163764
chr5	150846579	5:150846579:G:A									-0.00157672	-0.000971797	0.000604925
chr5	150846598	5:150846598:A:AT									-0.00218564	-0.00477952	-0.00259388
chr5	150846601	5:150846601:C:T									-0.00144839	-0.00358152	-0.00213313
chr5	150846610	5:150846610:C:T									-0.00230378	-0.00195867	0.000345113
chr5	150846642	5:150846642:T:C									-0.00868517	0.00212097	0.0108061
chr5	150846668	5:150846668:A:G	IRF_1	1	-7	9	0.00375632	0.744947	0.0017364	0.00942539	-0.00767791	0.0136126	0.0212905
chr5	150846682	5:150846682:G:T									-0.00911712	0.010221	0.0193381
chr5	150846690	5:150846690:CG:C									-0.0093758	0.00498955	0.0143653
chr5	150846699	5:150846699:A:G									-0.0104811	-0.00349612	0.00698499
chr5	150846701	5:150846701:G:A									-0.0115966	-0.00560898	0.00598757
chr5	150846730	5:150846730:C:T	EBOX_2	1	-3	6	0.415345	0.73073	0.00197267	0.0030694	0.00379277	0.00178538	-0.0020074
chr5	150846783	5:150846783:C:T	RUNX	1	-5	7	0.563157	0.822155	0.0025965	0.0221887	0.0123044	0.0333449	0.0210405
chr5	150846823	5:150846823:A:G									0.000988007	-0.0275343	-0.0285223
chr5	150846862	5:150846862:T:C									-0.00557988	-0.000542111	0.00503777
chr5	150847024	5:150847024:A:G									-0.0180265	-0.00418842	0.0138381
chr5	150847077	5:150847077:T:C									-0.00335747	-0.00589949	-0.00254202
chr5	150847160	5:150847160:A:C									-0.0158005	-0.0064227	0.00937784
chr5	150847337	5:150847337:T:C									0.00866461	-0.00182146	-0.0104861
chr5	150905246	5:150905246:C:T									-0.00248408	-0.00624371	-0.00375963
chr5	157048162	5:157048162:A:G	AP1	1	-3	8	0.746412	0.920239	0.0174876	0.0842428	0.0322929	0.138896	0.106603
chr5	157048162	5:157048162:A:G	AP1	2	-4	8	0.745903	0.857732	0.0174724	0.0901795	0.0322929	0.138896	0.106603
chr5	157048371	5:157048371:T:G									-0.00652504	-0.0132486	-0.00672353
chr5	157747993	5:157747993:CTG:C	EBOX_2	1	-3	6	0.76342	0.586127	0.00139844	0.000901878	0.00816891	0.0165113	0.00834241
chr5	159453388	5:159453388:C:T									-0.00889933	0.0074063	0.0163056
chr5	159593872	5:159593872:C:A	ETS_1	1	0	9	0.740727	0.852588	0.017959	0.101658	0.0280131	0.151414	0.123401
chr5	159593902	5:159593902:T:C									-0.00501561	0.0638103	0.0688259
chr5	160199237	5:160199237:G:A									-0.0044899	-0.00911718	-0.00462728
chr5	160199785	5:160199785:T:C									-0.000795127	-0.00831563	-0.0075205
chr5	160199814	5:160199814:C:T									-2.75376e-05	-0.0026952	-0.00266767
chr5	160507154	5:160507154:A:G									-0.00380511	-0.00227875	0.00152636
chr5	160959909	5:160959909:T:A									0.00609072	0.0459652	0.0398745
chr5	160960143	5:160960143:G:A									-0.00970912	-0.00274765	0.00696147
chr5	162392034	5:162392034:A:T	IRF_1	1	-7	9	0.766567	0.818112	0.0540519	0.148014	0.23801	0.372206	0.134196
chr5	162392034	5:162392034:A:T	IRF_2	2	-6	10	0.633904	0.777105	0.0531711	0.184677	0.23801	0.372206	0.134196
chr5	162392034	5:162392034:A:T	ETS_1	3	-2	9	0.302748	0.726555	0.016968	0.117005	0.23801	0.372206	0.134196
chr5	168228600	5:168228600:G:GCACT									-0.00399744	0.00412882	0.00812626
chr5	172314622	5:172314622:C:CAA									0	0	0
chr5	172314948	5:172314948:A:C									0	0	0
chr5	172314950	5:172314950:C:T									0	0	0
chr5	172315288	5:172315288:C:T									0.000613987	0.0015282	0.000914216
chr5	172315357	5:172315357:G:A									-0.00126815	6.56249e-05	0.00133377
chr5	172315509	5:172315509:A:G									-0.00310862	7.34313e-05	0.00318205
chr5	172315686	5:172315686:A:G									-0.012205	-0.00712448	0.00508054
chr5	172315866	5:172315866:C:G									-0.00985712	-0.0187407	-0.0088836
chr5	172315880	5:172315880:ACCCTCTCTT:A									-0.0126049	-0.0254962	-0.0128913
chr5	172316398	5:172316398:A:G									0.0376625	0.0149469	-0.0227156
chr5	172985087	5:172985087:C:T									0	0	0
chr5	172985110	5:172985110:T:C									0	0	0
chr5	176672330	5:176672330:A:G									-0.00728625	-0.014567	-0.0072807
chr5	176672726	5:176672726:A:G									0.046223	0.110429	0.064206
chr5	176672727	5:176672727:A:G	NFKB	1	0	10	0.777923	0.888243	0.0315304	0.079052	0.0440024	0.107531	0.0635284
chr5	176672739	5:176672739:A:G	EBF	1	-6	9	0.704315	0.713961	0.0150552	0.0392723	0.0287966	0.0917771	0.0629805
chr5	178216136	5:178216136:T:C									-0.00785482	-0.00762605	0.000228766
chr5	178216386	5:178216386:TAA:T									0.0793469	0.127109	0.0477623
chr5	178216541	5:178216541:A:G	ETS_1	1	-1	9	0.774768	0.534706	0.0496855	0.0108345	0.0657646	-0.00184888	-0.0676134
chr5	178216541	5:178216541:A:G	ETS_3	2	-3	11	0.728033	0.53311	0.0640173	0.0127075	0.0657646	-0.00184888	-0.0676134
chr5	178216541	5:178216541:A:G	ETS_4	3	-4	11	0.715812	0.586183	0.0653801	0.0126503	0.0657646	-0.00184888	-0.0676134
chr5	180313606	5:180313606:T:TAAAATA	IRF_2	1	6	10	0.769222	0.658096	0.00386757	0.00340605	0.0173938	0.018855	0.0014612
chr5	180313640	5:180313640:C:T									0.0125536	0.00192488	-0.0106287
chr5	180313827	5:180313827:T:C									0.00290222	0.00974394	0.00684172
chr5	180314374	5:180314374:C:A									-0.00547809	-0.00845301	-0.00297492
chr5	180314411	5:180314411:A:C									-0.0142757	-0.0190791	-0.00480336
chr5	181160494	5:181160494:G:A									-0.0136218	-0.0135558	6.59342e-05
chr6	604719	6:604719:T:C									0.00906623	0.00341999	-0.00564623
chr6	604751	6:604751:A:G									0.0114653	0.00719803	-0.00426728
chr6	604888	6:604888:T:A									0.0125541	0.0452197	0.0326656
chr6	604945	6:604945:G:C	NFI	1	-6	13	0.73968	0.720235	0.0275101	0.0220807	0.127895	0.143995	0.0160993
chr6	604954	6:604954:C:G	EBOX_2	1	-2	6	0.203287	0.720233	0.00350118	0.00575852	0.104366	0.108908	0.00454187
chr6	605003	6:605003:T:C									-0.0277789	-0.0120121	0.0157669
chr6	2898362	6:2898362:A:G	IRF_1	1	0	9	0.834632	-0.323723	0.0366673	0.0137892	0.128891	0.0499984	-0.078893
chr6	2898444	6:2898444:G:A									0.0110688	0.00229383	-0.00877498
chr6	6643222	6:6643222:C:T									-0.0193139	-0.0161381	0.00317575
chr6	6643424	6:6643424:A:G									0.0327814	0.0295845	-0.00319689
chr6	6643671	6:6643671:T:C									-0.0100388	-0.00202036	0.00801845
chr6	7938540	6:7938540:G:A									-0.00459647	-0.00363433	0.000962142
chr6	7938662	6:7938662:C:T	ETS_1	1	-7	9	0.929941	0.688379	0.111611	0.00623155	0.0929853	0.00028962	-0.0926957
chr6	7938662	6:7938662:C:T	ETS_4	2	-6	11	0.787774	0.618133	0.124918	0.00631201	0.0929853	0.00028962	-0.0926957
chr6	7938662	6:7938662:C:T	ETS_5	3	-7	8	0.779972	0.6468	0.100014	0.00599051	0.0929853	0.00028962	-0.0926957
chr6	7938662	6:7938662:C:T	ETS_3	4	-7	11	0.747479	0.417022	0.129036	0.0068903	0.0929853	0.00028962	-0.0926957
chr6	8017342	6:8017342:A:C									-0.0131081	-0.0133908	-0.000282701
chr6	8017615	6:8017615:G:C									0.0406058	0.0277866	-0.0128192
chr6	8030828	6:8030828:C:T									-0.00558776	-0.00318843	0.00239932
chr6	8030865	6:8030865:C:CAAAAAAAAA									0.00886631	0.0141641	0.00529778
chr6	8031259	6:8031259:C:T									-0.00477396	-0.00369297	0.001081
chr6	8031390	6:8031390:A:C									-0.000738976	0.000799952	0.00153893
chr6	11423136	6:11423136:A:T									-0.0155232	-0.0154478	7.53997e-05
chr6	11423234	6:11423234:G:A									0.00299346	-0.0130929	-0.0160864
chr6	11423273	6:11423273:G:A	EGR1	1	-5	9	0.885104	0.318661	0.0146427	0.00163209	0.0271549	0.000627339	-0.0265276
chr6	11423273	6:11423273:G:A	RUNX	2	-5	7	0.745017	0.187174	0.0125585	0.00130486	0.0271549	0.000627339	-0.0265276
chr6	11423605	6:11423605:G:A									0.00244056	0.00242322	-1.73366e-05
chr6	13375398	6:13375398:A:G	RUNX	1	-3	7	0.409714	0.801608	0.00214076	0.0060789	0.0120551	0.0191697	0.00711465
chr6	13375679	6:13375679:C:G									-0.0174832	0.000612497	0.0180957
chr6	15387027	6:15387027:G:A									0.00210028	0.000100432	-0.00199984
chr6	15387053	6:15387053:G:A									-0.00279607	-0.000107822	0.00268825
chr6	15387164	6:15387164:G:A									-0.000625491	-0.00157195	-0.000946462
chr6	16043177	6:16043177:T:C									-0.00186199	-0.00835401	-0.00649202
chr6	16043287	6:16043287:C:T									-0.00381649	0.0290647	0.0328812
chr6	16043333	6:16043333:T:A	IRF_2	1	-9	10	0.811299	0.701013	0.12007	0.0627518	0.199683	0.109191	-0.0904921
chr6	16043333	6:16043333:T:A	ETS_1	2	-5	9	0.704602	0.599625	0.06631	0.0382824	0.199683	0.109191	-0.0904921
chr6	16043354	6:16043354:C:A									0.159482	0.133096	-0.0263861
chr6	16043462	6:16043462:TTCTC:T	RUNX	1	-5	7	0.61191	0.757205	0.00192535	0.00635027	0.0271796	0.0166039	-0.0105757
chr6	16043692	6:16043692:G:T									-0.00180006	-0.00122863	0.000571427
chr6	16043707	6:16043707:A:T									-0.0027067	-0.00210762	0.000599082
chr6	16043714	6:16043714:T:G	IRF_1	1	-1	9	0.702439	0.38242	0.00226229	0.00148577	-0.0036065	-0.00208181	0.00152469
chr6	17580458	6:17580458:A:T									-0.00886411	-0.0174953	-0.00863117
chr6	17580640	6:17580640:G:A									0.00368199	-0.00766907	-0.0113511
chr6	17580721	6:17580721:A:G									-0.0036409	0.00673295	0.0103738
chr6	17580766	6:17580766:G:C									0.0143924	0.0183933	0.00400096
chr6	17580825	6:17580825:G:C									0.0107184	0.001158	-0.00956035
chr6	17580832	6:17580832:G:A	SP	1	-5	11	0.826174	0.413342	0.00706596	0.00349873	0.0129535	0.00428182	-0.00867171
chr6	23713429	6:23713429:C:CTTCAAGATT	IRF_2	1	19	10	0.947791	0.332346	0.1231	0.00762176	0.34369	0.210067	-0.133623
chr6	23713429	6:23713429:C:CTTCAAGATT	OCT	2	7	8	0.940741	0	0.0454197	0	0.34369	0.210067	-0.133623
chr6	23713429	6:23713429:C:CTTCAAGATT	IRF_1	3	18	9	0.92165	-0.199834	0.107109	0.000339508	0.34369	0.210067	-0.133623
chr6	23713429	6:23713429:C:CTTCAAGATT	IRF_1	4	24	9	0.804946	0.252006	0.0732007	0.0251999	0.34369	0.210067	-0.133623
chr6	26568245	6:26568245:A:T									0.00826877	0.00270563	-0.00556314
chr6	26568513	6:26568513:C:T									0.00515605	0.00124294	-0.00391311
chr6	26568956	6:26568956:A:ATTT									0.0343859	0.0365058	0.00211993
chr6	27019989	6:27019989:AG:A									-0.0152739	-0.0138148	0.00145908
chr6	27020121	6:27020121:A:T	IRF_2	1	0	10	0.526922	0.75399	0.00568008	0.0151792	-0.000874404	0.00305048	0.00392488
chr6	28350085	6:28350085:A:ATG									0.00273222	0.00166804	-0.00106418
chr6	29016069	6:29016069:A:G									2.4557e-05	-9.36985e-05	-0.000118256
chr6	29016139	6:29016139:A:C									2.30073e-05	0.000461996	0.000438988
chr6	29016371	6:29016371:G:A									0.00226796	0.00202453	-0.000243425
chr6	29016858	6:29016858:G:GC									0.00101602	0.0078094	0.00679338
chr6	29702589	6:29702589:C:T									-0.0155791	0.000715314	0.0162944
chr6	29702621	6:29702621:A:G									-0.00413454	0.00309717	0.00723171
chr6	29702666	6:29702666:G:A									0.140821	0.180441	0.0396202
chr6	29702701	6:29702701:C:T									0.649275	0.536228	-0.113047
chr6	29702735	6:29702735:G:T									0.0464144	-0.00755307	-0.0539674
chr6	29702784	6:29702784:A:T	RUNX	1	-1	7	0.877648	-0.521454	0.00773693	0.00675977	0.0112936	0.000949011	-0.0103446
chr6	29834899	6:29834899:A:C									-0.00274187	-0.00138932	0.00135255
chr6	29834913	6:29834913:G:C									-0.00205332	-0.00339127	-0.00133795
chr6	29834960	6:29834960:A:T									-0.0148077	-0.0279967	-0.013189
chr6	29835009	6:29835009:T:TGGGCGCCTT									0.728737	0.68829	-0.040447
chr6	29835116	6:29835116:A:G									0.000401444	0.00435632	0.00395488
chr6	29835194	6:29835194:T:C									0.00532026	0.00262391	-0.00269634
chr6	29835201	6:29835201:A:C									0.0008834	-0.000847041	-0.00173044
chr6	30781935	6:30781935:T:G									-0.00128531	0.000155267	0.00144058
chr6	31053044	6:31053044:A:G	ETS_5	1	-1	8	0.0540493	0.706914	0.000677825	0.00538212	-0.00458229	-0.00666064	-0.00207835
chr6	31053151	6:31053151:C:A									-0.00395429	-0.00535834	-0.00140405
chr6	31053156	6:31053156:A:G									-0.00152016	-0.00457322	-0.00305307
chr6	31053240	6:31053240:C:G	CRE	1	-6	8	0.714521	0.745656	0.00823879	0.014555	0.0435138	0.0443932	0.000879411
chr6	31053240	6:31053240:C:G	RUNX	2	-5	7	0.447652	0.732427	0.00758982	0.0126333	0.0435138	0.0443932	0.000879411
chr6	31053384	6:31053384:C:G									0.0684557	0.0585766	-0.00987912
chr6	31053497	6:31053497:C:CG									0.00311464	0.00228745	-0.000827191
chr6	31053548	6:31053548:T:C									0.00326615	-0.00372207	-0.00698822
chr6	31053727	6:31053727:T:C									-0.00197035	-0.0136892	-0.0117188
chr6	31053765	6:31053765:C:T									-0.000994622	-0.0133798	-0.0123852
chr6	31053853	6:31053853:C:T									-0.00346678	-0.00785005	-0.00438327
chr6	31164872	6:31164872:A:C									-0.0101931	-0.00884843	0.00134463
chr6	31164912	6:31164912:T:TGA									-0.0058949	-0.0104548	-0.00455993
chr6	31165179	6:31165179:G:C	IRF_2	1	-3	10	0.71107	0.621366	0.0202064	0.0160613	0.0219624	0.00669498	-0.0152674
chr6	31165732	6:31165732:G:A									-0.0106338	-0.0122311	-0.00159728
chr6	31178538	6:31178538:T:TGATC									0.00952555	-0.0133364	-0.022862
chr6	31178563	6:31178563:C:T	EGR1	1	-7	9	0.700533	0.102327	0.0075366	0.00726968	0.0372506	0.00846619	-0.0287844
chr6	31178626	6:31178626:C:T									-0.0389925	-0.00280392	0.0361885
chr6	31178700	6:31178700:T:C									0.047046	0.0388253	-0.00822066
chr6	31178736	6:31178736:A:G									0.0499624	0.0481164	-0.00184603
chr6	31178807	6:31178807:G:T									-0.0153013	-0.0127704	0.00253094
chr6	31180829	6:31180829:C:T									0.138976	0.143734	0.00475761
chr6	31185771	6:31185771:C:T									0.000265479	-0.0001719	-0.000437379
chr6	31185816	6:31185816:C:CAGGTAAAA									-0.00206679	-0.000206352	0.00186044
chr6	31186485	6:31186485:T:C									0.0165541	0.0233765	0.00682236
chr6	31186581	6:31186581:G:T	AP1	1	-1	8	-0.407973	0.845391	0.00156397	0.00714123	-0.00268858	-0.0108903	-0.00820167
chr6	31186843	6:31186843:T:C									-0.00409597	-0.00579619	-0.00170022
chr6	31196912	6:31196912:C:T									0	0	0
chr6	31196962	6:31196962:C:A									0	0	0
chr6	31196973	6:31196973:T:G									1.19209e-07	-5.96046e-08	-1.78814e-07
chr6	31196986	6:31196986:A:G									-6.55651e-07	-1.78814e-07	4.76837e-07
chr6	31196993	6:31196993:C:T									-1.13249e-06	-1.13249e-06	8e-13
chr6	31197017	6:31197017:T:C									2.94447e-05	1.22785e-05	-1.71662e-05
chr6	31197051	6:31197051:C:A									0.000253916	5.47171e-05	-0.000199199
chr6	31197166	6:31197166:G:A									-0.00403309	-0.00239646	0.00163662
chr6	31197228	6:31197228:A:ATTTTT									-0.000861644	-0.000310839	0.000550806
chr6	31197235	6:31197235:G:T									-0.000789285	-0.000310362	0.000478923
chr6	31197237	6:31197237:G:T									-0.00104851	-0.00034386	0.000704645
chr6	31197239	6:31197239:G:T									-0.000988006	-0.000348091	0.000639915
chr6	31197241	6:31197241:G:T									-0.000860035	-0.000412822	0.000447213
chr6	31197254	6:31197254:T:TCTCA									-0.000427246	-0.000602246	-0.000175
chr6	31197312	6:31197312:T:C									-0.00231344	-0.000974297	0.00133914
chr6	31197441	6:31197441:C:T									-0.000573932	-0.000134588	0.000439345
chr6	31197492	6:31197492:G:A									-0.000876129	-0.0016399	-0.000763772
chr6	31197582	6:31197582:G:C									-0.00639945	-0.00214058	0.00425887
chr6	31197584	6:31197584:C:G									-0.00695306	-0.00211752	0.00483554
chr6	31197750	6:31197750:G:A	SP	1	-9	11	0.565465	0.78615	0.00371402	0.0169146	0.00465691	0.0330253	0.0283684
chr6	31197820	6:31197820:AT:A									-0.0101781	-0.0033257	0.00685239
chr6	31198069	6:31198069:C:T									0.0331538	0.0201077	-0.0130462
chr6	31198445	6:31198445:A:ATTT									0.0107151	0.00583243	-0.0048827
chr6	32589340	6:32589340:T:A									-0.000710606	-0.00286442	-0.00215381
chr6	32589353	6:32589353:C:A									0.000310481	-0.00162071	-0.00193119
chr6	32589397	6:32589397:A:T									-0.00179356	-0.00194657	-0.000153009
chr6	32590091	6:32590091:G:A									-0.00224733	0.000436961	0.00268429
chr6	32590250	6:32590250:T:C									-0.00490916	0.00140375	0.00631291
chr6	32590280	6:32590280:G:A									0.00325882	0.000110984	-0.00314783
chr6	32590282	6:32590282:A:T									0.00412517	-0.000989079	-0.00511425
chr6	32627819	6:32627819:G:C									-0.021125	-0.0135031	0.00762189
[truncated: 2,712 more rows]

## Sheet: HG01241_annotation
Supplementary Data 5. Motif disruptions by variants within allele-specific open chromatin peaks identified using the predicted ChromBPNet contribution scores.
chrom	start	variant_id	pattern_id	rank	relative_pos_start	pattern_length	r_hap1	r_hap2	cs_motif_hap1	cs_motif_hap2	cs_flank_hap1	cs_flank_hap2	delta_cs_flank
chr1	828014	1:828014:G:A									0.00168336	-0.000930661	-0.00261402
chr1	1746452	1:1746452:A:AC	SP	1	-5	11	0.689146	0.813899	0.0127622	0.0211618	0.0281598	0.0503511	0.0221912
chr1	1746452	1:1746452:A:AC	EGR1	2	-2	9	0.748004	0.758935	0.011588	0.01753	0.0281598	0.0503511	0.0221912
chr1	1746485	1:1746485:C:G									0.0136502	0.0177768	0.00412659
chr1	2189598	1:2189598:TGCGGGGGAG:T	NRF1	1	-6	11	0.704596	0.89176	0.0471382	0.0587826	0.126457	0.139964	0.0135061
chr1	2189598	1:2189598:TGCGGGGGAG:T	NRF1	2	-5	11	0.655758	0.868948	0.0434875	0.0555533	0.126457	0.139964	0.0135061
chr1	2189598	1:2189598:TGCGGGGGAG:T	SP	3	13	11	0	0.80904	0	0.0326478	0.126457	0.139964	0.0135061
chr1	2189679	1:2189679:C:T									0.00860728	-0.00509447	-0.0137018
chr1	9864095	1:9864095:G:A									0.00144887	-0.00560952	-0.00705839
chr1	9864462	1:9864462:A:G									-0.00739354	0.000689685	0.00808323
chr1	9864619	1:9864619:T:C									-0.00265592	-0.00246745	0.00018847
chr1	15455633	1:15455633:C:T									0.0765262	0.0367884	-0.0397379
chr1	15455888	1:15455888:GTCTCTGC:G									0.00115317	-0.00498819	-0.00614136
chr1	16534613	1:16534613:A:C									-0.00367528	-0.00189489	0.00178039
chr1	16535125	1:16535125:C:T									0.00557327	0.00498957	-0.000583701
chr1	16544672	1:16544672:G:A									0.114844	0.138354	0.0235096
chr1	16544698	1:16544698:C:T									0.0707767	0.0781831	0.0074064
chr1	16544803	1:16544803:C:T									-0.00842327	-0.0106486	-0.00222534
chr1	16544821	1:16544821:G:A									-0.00342101	7.66514e-05	0.00349766
chr1	27341713	1:27341713:G:T									0.00891266	0.0138678	0.00495514
chr1	27343108	1:27343108:C:T									0	0	0
chr1	27343398	1:27343398:G:A									0	0	0
chr1	27343479	1:27343479:TGAG:T									0	0	0
chr1	37690169	1:37690169:A:T									0.00593442	-0.00464648	-0.0105809
chr1	37690671	1:37690671:G:A	NFY	1	-4	11	0.718895	-0.0151019	0.0510352	0.0137119	0.0315689	-0.0204039	-0.0519728
chr1	37690933	1:37690933:C:T									-0.00496215	-0.00208354	0.00287861
chr1	37820000	1:37820000:C:CATATT	OCT	1	3	8	0.801639	-0.30982	0.0273695	0.0066986	0.170354	0.115449	-0.0549054
chr1	37820221	1:37820221:G:T									0.00107187	-0.000848771	-0.00192064
chr1	39559787	1:39559787:A:AT									0.0216142	0.0185992	-0.00301499
chr1	43349193	1:43349193:T:C									0.0383623	0.0374982	-0.000864037
chr1	43649406	1:43649406:A:AT									-0.000454665	-0.00156367	-0.001109
chr1	64827272	1:64827272:C:T									0.00754195	0.022931	0.0153891
chr1	64827766	1:64827766:A:T									0.00105131	0.00121534	0.000164032
chr1	70033414	1:70033414:T:C									-0.00413036	-0.0052669	-0.00113654
chr1	70033690	1:70033690:C:A	ETS_5	1	-5	8	0.751057	0.108534	0.0302305	0.0103861	0.105425	0.040768	-0.064657
chr1	75375718	1:75375718:T:C									-0.00210142	-0.00135356	0.000747859
chr1	75375895	1:75375895:T:C									0.00301617	-0.00392461	-0.00694078
chr1	75375977	1:75375977:T:C									0.00047481	-0.00392056	-0.00439537
chr1	75375979	1:75375979:T:C									0.00050342	-0.00373972	-0.00424314
chr1	75376093	1:75376093:T:C									0.00163305	-0.00271017	-0.00434321
chr1	75376380	1:75376380:G:A									0.0155535	0.00566983	-0.0098837
chr1	75376790	1:75376790:G:A									-0.00784016	0.000587164	0.00842732
chr1	79777431	1:79777431:C:T									0.00146413	0.00159287	0.000128746
chr1	79777637	1:79777637:T:G									-0.00820971	-0.0157505	-0.00754076
chr1	79777919	1:79777919:A:G									0.00399931	0.0210865	0.0170872
chr1	79777939	1:79777939:G:A	RUNX	1	-2	7	0.736142	0.830378	0.00890392	0.0240049	0.0300071	0.0496555	0.0196485
chr1	83860568	1:83860568:A:C	EBOX_2	1	-2	6	0.71143	0.792021	0.00375438	0.00401258	0.00218731	0.00265312	0.000465813
chr1	83860755	1:83860755:C:A									0.00201208	0.00349206	0.00147998
chr1	83860864	1:83860864:C:A									0.00362861	0.000876548	-0.00275206
chr1	83860867	1:83860867:G:T									0.00283128	0.000717166	-0.00211411
chr1	84944861	1:84944861:C:T	CTCF	1	-11	13	-0.591519	0.781125	0.0104349	0.119328	-0.0180601	0.138005	0.156065
chr1	84945071	1:84945071:TA:T									0.0228002	0.0177897	-0.00501047
chr1	107950090	1:107950090:C:T									-0.000296588	-0.0109241	-0.0106275
chr1	107950112	1:107950112:A:G									0.0373766	0.00547	-0.0319066
chr1	107950130	1:107950130:C:CA									0.0594224	0.0203269	-0.0390955
chr1	111229637	1:111229637:A:G									0.0107629	-0.00569231	-0.0164552
chr1	111229639	1:111229639:A:G									0.0106192	-0.00498426	-0.0156034
chr1	111229660	1:111229660:C:A									0.0206448	0.00217652	-0.0184683
chr1	111230252	1:111230252:A:AT									-0.000673056	-0.0036692	-0.00299614
chr1	120354574	1:120354574:G:A									-0.00264299	-0.00462812	-0.00198513
chr1	120354581	1:120354581:A:G									-0.00385887	-0.00428283	-0.000423964
chr1	120354596	1:120354596:G:C									-0.00779629	-0.00644051	0.00135577
chr1	120354712	1:120354712:C:T									0.0536665	0.0571293	0.0034628
chr1	120355032	1:120355032:T:C	ETS_5	1	-4	8	0.701306	0.331745	0.00384647	0.00149947	0.00292766	-0.000298683	-0.00322634
chr1	120355162	1:120355162:C:T									-0.00801033	-0.00592655	0.00208378
chr1	144560554	1:144560554:C:T									-0.00936883	-0.0125809	-0.00321203
chr1	145215049	1:145215049:G:A									-0.000158369	-0.00288052	-0.00272215
chr1	145215162	1:145215162:G:A									0.00868606	0.000525176	-0.00816089
chr1	147541189	1:147541189:T:G	EGR1	1	-4	9	0.765946	0.862624	0.00393629	0.00452209	0.0228932	0.0233634	0.000470221
chr1	147541189	1:147541189:T:G	RUNX	2	-4	7	0.583668	0.750182	0.00328565	0.00340795	0.0228932	0.0233634	0.000470221
chr1	147541592	1:147541592:G:A									0.00837129	0.00722951	-0.00114178
chr1	147542066	1:147542066:A:C									-0.000311792	-0.000639975	-0.000328183
chr1	149708648	1:149708648:CA:C									-0.00849086	-0.00384086	0.00465
chr1	149708727	1:149708727:C:G									-0.00929773	-0.0133743	-0.00407654
chr1	149708739	1:149708739:G:A									-0.00524795	-0.00564885	-0.0004009
chr1	154809115	1:154809115:G:A									0.00617732	0.0132374	0.00706005
chr1	155745850	1:155745850:G:A									0.0116327	0.0153149	0.00368214
chr1	156106647	1:156106647:CTCTGT:C	SP	1	5	11	0.147324	0.70436	0.00149041	0.00513429	0.00877666	0.0279538	0.0191772
chr1	169116290	1:169116290:G:C									0.0237424	0.00270695	-0.0210354
chr1	170240616	1:170240616:G:A	OCT	1	-2	8	0.164059	0.916921	0.00615549	0.0730381	0.0933099	0.212294	0.118984
chr1	170853074	1:170853074:C:T									0.0183917	0.0192982	0.000906514
chr1	170853541	1:170853541:C:T									-0.00407738	0.00656192	0.0106393
chr1	170853776	1:170853776:T:A									-0.0025301	0.00145405	0.00398415
chr1	181430143	1:181430143:A:G									-0.000754416	-0.00290531	-0.00215089
chr1	181430482	1:181430482:G:T									0.0174726	0.0275686	0.010096
chr1	181430507	1:181430507:G:A	NFKB	1	-4	10	-0.476475	0.776343	0.00204212	0.00767541	0.00607657	0.0193098	0.0132332
chr1	181430547	1:181430547:G:A									-0.0145335	-0.00860858	0.00592494
chr1	181430639	1:181430639:G:A									0.00347805	0.00186318	-0.00161487
chr1	181430744	1:181430744:C:T									0.0022909	0.00159681	-0.000694093
chr1	183897319	1:183897319:A:C									0.00870997	-0.000633179	-0.00934314
chr1	183897951	1:183897951:C:T									0.000189604	0.000931442	0.000741838
chr1	184917202	1:184917202:CT:C									-0.00367039	-0.000471715	0.00319868
chr1	184917345	1:184917345:A:G									-0.000591336	0.002707	0.00329834
chr1	184917347	1:184917347:A:G									-0.000511764	0.00232524	0.002837
chr1	184917368	1:184917368:AT:A									0.0022735	0.00437105	0.00209755
chr1	184917604	1:184917604:C:A	OCT	1	-3	8	0.0201298	0.740641	0.0090738	0.0196848	0.156843	0.203981	0.0471376
chr1	200628522	1:200628522:C:T	IRF_1	1	-4	9	0.380003	0.819237	0.00181723	0.0264673	0.0117398	0.0576789	0.0459391
chr1	200628560	1:200628560:T:C	RUNX	1	0	7	0.229216	0.82021	0.00107932	0.00560903	0.00456995	0.0192167	0.0146467
chr1	203006728	1:203006728:C:T									0.0018726	0.0059061	0.0040335
chr1	207670558	1:207670558:T:C									0.0129272	-0.00399446	-0.0169217
chr1	220769818	1:220769818:G:C									-0.00079322	0.00146252	0.00225574
chr1	220770459	1:220770459:T:C									-0.00281811	-0.00119823	0.00161988
chr1	228446017	1:228446017:C:T									0.0122817	0.00110722	-0.0111745
chr1	228446093	1:228446093:A:G									0.000846446	-0.000772952	-0.0016194
chr1	228446366	1:228446366:C:T									-0.00152635	0.0424145	0.0439409
chr1	228446377	1:228446377:ACCCG:A	SP	1	-1	11	0.167112	0.819934	0.00332123	0.0407887	-0.00267213	0.0426783	0.0453504
chr1	228486817	1:228486817:G:A									-0.00451618	-0.00101411	0.00350207
chr1	228635264	1:228635264:C:G									-0.00585484	-0.00585222	2.62228e-06
chr1	232590632	1:232590632:T:C									-0.00421518	-0.00542283	-0.00120765
chr1	232590707	1:232590707:T:C									0.00255972	-0.00857574	-0.0111355
chr1	232590710	1:232590710:A:G									0.00138462	-0.00804187	-0.00942648
chr1	232590797	1:232590797:G:A									0.0519132	0.0400677	-0.0118455
chr1	232591167	1:232591167:C:G									0.000662626	0.000889657	0.000227031
chr1	232591448	1:232591448:A:G									3.37366e-05	-0.000766158	-0.000799894
chr1	244863395	1:244863395:GAC:G									-0.00259352	0.00301659	0.00561011
chr1	244863420	1:244863420:A:G									0.00453032	0.0125029	0.00797254
chr1	244864047	1:244864047:C:T									0.000187158	-0.00017631	-0.000363469
chr1	247322352	1:247322352:T:C									-9.79305e-05	-3.44515e-05	6.3479e-05
chr1	247322630	1:247322630:A:G									0.00318652	-0.000791788	-0.00397831
chr1	247322771	1:247322771:C:G									-0.00520623	0.000775396	0.00598162
chr1	247323376	1:247323376:T:C									0.00443822	0.0136505	0.00921232
chr1	248406922	1:248406922:A:G									8.9246e-07	0.00435322	0.00435233
chr1	248407250	1:248407250:A:AGAGT									0.0276808	0.0196873	-0.00799354
chr1	248407252	1:248407252:A:AT									0.0274931	0.018762	-0.00873115
chr1	248407473	1:248407473:C:G									-0.00293273	-0.00497532	-0.00204259
chr1	248432166	1:248432166:G:A									-0.00242275	-0.00241584	6.91201e-06
chr1	248432380	1:248432380:A:G	IRF_1	1	-7	9	0.861424	-0.0241342	0.0792541	0.00214106	0.126435	-0.00893319	-0.135368
chr1	248432380	1:248432380:A:G	IRF_2	2	-3	10	0.832475	0.00853431	0.10163	0.00189328	0.126435	-0.00893319	-0.135368
chr1	248432591	1:248432591:CTA:C									3.90437e-05	-0.00313956	-0.0031786
chr1	248450578	1:248450578:G:C									0.0185138	0.0260429	0.00752911
chr1	248450797	1:248450797:T:C	ETS_1	1	-1	9	0.0424516	0.734486	0.000594914	0.00259405	0.000413297	0.000220725	-0.000192573
chr1	248450801	1:248450801:C:T	ETS_1	1	-5	9	0.0424516	0.734486	0.000594914	0.00259405	0.000727235	0.000677534	-4.97008e-05
chr1	248450907	1:248450907:G:A									-0.0109651	-0.00335109	0.007614
chr10	5852177	10:5852177:G:A									0.00353914	-0.000183822	-0.00372296
chr10	5852199	10:5852199:A:G									0.00347614	0.00118697	-0.00228917
chr10	5852217	10:5852217:C:A									0.000724607	-0.00117612	-0.00190073
chr10	5852537	10:5852537:A:G	IRF_2	1	-9	10	0.638044	0.890159	0.0156448	0.0794487	0.0165971	0.103408	0.0868113
chr10	5852537	10:5852537:A:G	IRF_1	2	-7	9	0.571248	0.870469	0.010915	0.0654202	0.0165971	0.103408	0.0868113
chr10	5852687	10:5852687:C:T									0.02343	0.0180126	-0.0054174
chr10	5852976	10:5852976:A:G									0.000209093	-0.00889111	-0.0091002
chr10	9535570	10:9535570:C:A									0.000137271	0.000946935	0.000809664
chr10	9535747	10:9535747:T:C									0.0076468	0.00419331	-0.00345349
chr10	9536000	10:9536000:T:C									0.0396431	0.0658759	0.0262328
chr10	9536043	10:9536043:C:T	OCT	1	-1	8	-0.0115491	0.724629	0.00372696	0.0114763	0.00894302	0.0256717	0.0167287
chr10	9536045	10:9536045:T:TA	OCT	1	-3	8	-0.0627108	0.724629	0.00323629	0.0114763	0.00578969	0.0216223	0.0158326
chr10	9536097	10:9536097:A:T									-0.00355554	-0.000715077	0.00284046
chr10	9536143	10:9536143:CAAAAAAAAA:C									-0.00165558	-0.00090587	0.000749709
chr10	12605368	10:12605368:A:G									-0.000812649	-0.000228823	0.000583826
chr10	12606150	10:12606150:C:T									0.00263548	0.0379363	0.0353009
chr10	12606183	10:12606183:T:TGG									-0.00805891	0.0447432	0.0528021
chr10	12606186	10:12606186:T:G									-0.00759935	0.0392067	0.0468061
chr10	12606187	10:12606187:C:CGGGGGG	EGR1	1	1	9	-0.272472	0.77439	0.00120091	0.0159784	-0.00792676	0.0355306	0.0434574
chr10	12606187	10:12606187:C:CGGGGGG	SP	2	2	11	-0.323165	0.731439	0.00197089	0.0159073	-0.00792676	0.0355306	0.0434574
chr10	26468523	10:26468523:G:A									-0.00490248	-0.0101439	-0.00524139
chr10	26468900	10:26468900:C:T									-0.00302988	-0.000814258	0.00221562
chr10	26469094	10:26469094:CT:C									0.00248855	-0.0024283	-0.00491685
chr10	26469260	10:26469260:T:TTTC	IRF_3	1	-3	14	0.65399	0.708936	0.00478405	0.00615406	0.00939995	0.00927317	-0.000126782
chr10	26469405	10:26469405:G:A									-0.00668556	-0.0023948	0.00429076
chr10	26469454	10:26469454:C:T									-0.00187963	-0.00164211	0.000237525
chr10	30750857	10:30750857:C:T									0	0	0
chr10	30752051	10:30752051:A:G	CTCF	1	-10	13	0.827877	0.763135	0.302437	0.0691695	0.353534	0.104302	-0.249232
chr10	30752205	10:30752205:A:G									-0.00426346	-0.00626099	-0.00199753
chr10	30752292	10:30752292:G:A									0.00131828	-0.00187832	-0.0031966
chr10	34615566	10:34615566:G:A									0.00311184	-0.000388861	-0.0035007
chr10	34615914	10:34615914:T:C	EBOX_2	1	0	6	0.555775	0.90838	0.00621874	0.0221672	0.0376237	0.0664312	0.0288074
chr10	34616335	10:34616335:T:TA									0.00736296	0.0168348	0.00947189
chr10	46106042	10:46106042:C:G									-0.00255799	-0.00570983	-0.00315183
chr10	46106155	10:46106155:A:G									0.00114423	-0.000836617	-0.00198085
chr10	46106262	10:46106262:G:A									0.00476485	0.00246781	-0.00229704
chr10	46106521	10:46106521:T:C									0.000339802	0.00329136	0.00295156
chr10	46106565	10:46106565:A:G									-0.00472176	-0.00418598	0.000535785
chr10	46106598	10:46106598:C:T									-0.00559694	-0.00192016	0.00367677
chr10	46106675	10:46106675:G:A									0.0725887	0.0784519	0.00586315
chr10	46228732	10:46228732:T:C	CTCF	1	-8	13	-0.625439	0.785457	0.00193846	0.0590347	-0.00367844	0.0808191	0.0844976
chr10	46229144	10:46229144:T:G									-0.00214797	-0.00208044	6.75347e-05
chr10	46229173	10:46229173:T:C									-0.000277756	-0.00107092	-0.00079316
chr10	46229228	10:46229228:G:A									0.00460833	0.00263452	-0.00197381
chr10	46229240	10:46229240:T:C									0.00274753	-0.000876785	-0.00362432
chr10	46268571	10:46268571:G:A									0.00211251	0.00192851	-0.000183993
chr10	46268580	10:46268580:A:C									0.00803131	0.0117127	0.00368144
chr10	46268581	10:46268581:G:A									0.00860154	0.0128685	0.00426693
chr10	46268619	10:46268619:T:C	IRF_1	1	0	9	0.23877	0.713995	0.00130898	0.0346842	0.00574857	0.0670207	0.0612721
chr10	46268626	10:46268626:T:C	ETS_1	1	-2	9	-0.0850857	0.829171	0.000923513	0.0246153	0.00431538	0.0647678	0.0604525
chr10	46268626	10:46268626:T:C	IRF_2	2	-6	10	0.12488	0.815232	0.0014292	0.0374365	0.00431538	0.0647678	0.0604525
chr10	46268626	10:46268626:T:C	ETS_5	3	-2	8	-0.213919	0.733654	0.000840961	0.0241094	0.00431538	0.0647678	0.0604525
chr10	46268626	10:46268626:T:C	IRF_1	4	-7	9	0.23877	0.713995	0.00130898	0.0346842	0.00431538	0.0647678	0.0604525
chr10	46268654	10:46268654:A:C	CRE	1	0	8	0.734869	0.825314	0.00287134	0.0113936	-0.000372528	0.023535	0.0239075
chr10	46268884	10:46268884:T:C									0.000491443	-1.10868e-05	-0.000502529
chr10	46268924	10:46268924:A:G									-0.00381697	-0.00160432	0.00221265
chr10	46268933	10:46268933:G:A									-0.00205386	-0.00153804	0.000515825
chr10	46269369	10:46269369:G:A									0.00292599	0.00420052	0.00127453
chr10	46269490	10:46269490:C:T									-0.00247824	-0.00388128	-0.00140303
chr10	46269521	10:46269521:T:C									-0.00268436	-0.00330341	-0.00061905
chr10	46269537	10:46269537:AAAGCTGAGT:A									-0.000192406	0.00325156	0.00344397
chr10	46269709	10:46269709:C:G									0.0255628	0.0199038	-0.00565898
chr10	46269895	10:46269895:T:C									-0.00268465	-6.6578e-05	0.00261808
chr10	46270038	10:46270038:A:G									-0.00404763	-0.000267565	0.00378007
chr10	46270060	10:46270060:T:C									-0.00466722	-0.000958861	0.00370836
chr10	46270128	10:46270128:G:C									-0.00248551	-0.00542563	-0.00294012
chr10	46270183	10:46270183:T:G									-0.00371951	-0.000941752	0.00277776
chr10	47553887	10:47553887:G:A									0.00407612	-0.000517966	-0.00459409
chr10	47554026	10:47554026:T:C									0.00378519	0.00276261	-0.00102258
chr10	47554101	10:47554101:A:G									0.00102264	0.0014025	0.00037986
chr10	47554111	10:47554111:A:AAAATAAAT									0.00104952	0.00212109	0.00107157
chr10	47554112	10:47554112:A:AATAAATAAA									0.00183868	0.00209188	0.0002532
chr10	47554113	10:47554113:A:ATAAATAAAT									0.00230724	0.00217456	-0.00013268
chr10	50067649	10:50067649:T:C									-0.00183606	0.00330668	0.00514275
chr10	50067852	10:50067852:G:C									0.106142	0.090601	-0.0155408
chr10	50068079	10:50068079:T:C									0.00362468	0.00774318	0.0041185
chr10	50068422	10:50068422:G:A									0.000505449	-0.00179804	-0.00230349
chr10	50068437	10:50068437:C:T									0.0017674	-0.00203264	-0.00380004
chr10	50068466	10:50068466:T:C									-0.000486017	-0.00056565	-7.96329e-05
chr10	70170920	10:70170920:CTTTT:C									-0.000830292	0.00320816	0.00403845
chr10	70234098	10:70234098:C:T									-0.000924886	-0.00104523	-0.000120341
chr10	80234633	10:80234633:C:T									0.00385141	-0.00700164	-0.0108531
chr10	80234756	10:80234756:T:C									0.173477	0.209955	0.0364781
chr10	80235232	10:80235232:G:T									-0.00406301	-7.98096e-05	0.0039832
chr10	80235237	10:80235237:G:A	ETS_1	1	-3	9	0.19504	0.725268	0.00222492	0.00598478	-0.00300127	0.0011015	0.00410277
chr10	80235237	10:80235237:G:A	ETS_5	2	-2	8	0.192788	0.717874	0.0021168	0.0055964	-0.00300127	0.0011015	0.00410277
chr10	80235302	10:80235302:G:A									6.36591e-05	0.00125211	0.00118846
chr10	103908285	10:103908285:A:AG									-0.00798715	-0.00856024	-0.000573094
chr10	103908421	10:103908421:C:CTT									0.120886	0.150266	0.0293802
chr10	107441914	10:107441914:G:A									-0.0172614	-0.00620472	0.0110567
chr10	107441935	10:107441935:T:C									-0.0130203	-0.00620359	0.00681675
chr10	107442158	10:107442158:A:C	IRF_1	1	-5	9	0.843101	0.502278	0.0688687	0.011217	0.152745	0.0799553	-0.0727895
chr10	107442452	10:107442452:C:T									-0.00940919	-0.00400293	0.00540626
chr10	113960755	10:113960755:G:C									-0.00028795	-0.000168681	0.000119269
chr10	113960915	10:113960915:G:A									-0.000747204	-0.000738084	9.12009e-06
chr10	113961426	10:113961426:T:TCACA									-0.000925897	-0.000519632	0.000406265
chr10	113961605	10:113961605:A:G									-0.0079096	-0.00991922	-0.00200963
chr10	113961610	10:113961610:G:T									-0.00946087	-0.0101606	-0.000699755
chr10	113961669	10:113961669:C:G	ETS_1	1	-1	9	0.856848	-0.334081	0.0252361	0.00665492	0.032934	9.44655e-05	-0.0328395
chr10	113961669	10:113961669:C:G	ETS_5	2	-1	8	0.787872	-0.415679	0.0234594	0.00608749	0.032934	9.44655e-05	-0.0328395
chr10	113961669	10:113961669:C:G	ETS_4	3	0	11	0.739398	-0.263697	0.0296974	0.0085643	0.032934	9.44655e-05	-0.0328395
chr10	113961671	10:113961671:T:G	ETS_1	1	-3	9	0.856848	-0.334081	0.0252361	0.00665492	0.0378066	0.00507599	-0.0327307
chr10	113961671	10:113961671:T:G	ETS_5	2	-3	8	0.787872	-0.415679	0.0234594	0.00608749	0.0378066	0.00507599	-0.0327307
chr10	113961671	10:113961671:T:G	ETS_4	3	-2	11	0.739398	-0.263697	0.0296974	0.0085643	0.0378066	0.00507599	-0.0327307
chr10	117342394	10:117342394:T:TACACAC									0.0325211	0.0343892	0.00186813
chr10	122374526	10:122374526:C:T									0.00287133	0.00553465	0.00266332
chr10	122375348	10:122375348:C:G									-0.000218689	-1.43075e-06	0.000217259
chr10	122375488	10:122375488:C:CGTCT									-5.8055e-05	-4.673e-05	1.13249e-05
chr10	124063706	10:124063706:A:G									0.00124574	0.00663667	0.00539094
chr10	124063777	10:124063777:A:G									0.00741166	-0.00844037	-0.015852
chr10	124064074	10:124064074:A:G									-0.00496656	-0.00315529	0.00181127
chr10	124064272	10:124064272:C:T	IRF_2	1	-9	10	0.717857	0.902668	0.00545984	0.0909762	0.00408685	0.077692	0.0736051
chr10	124064272	10:124064272:C:T	IRF_1	2	-4	9	0.355328	0.790036	0.00409252	0.0488777	0.00408685	0.077692	0.0736051
chr10	124064272	10:124064272:C:T	IRF_3	3	-12	14	0.629987	0.700214	0.00756484	0.0987506	0.00408685	0.077692	0.0736051
chr10	124065150	10:124065150:G:A									0	0	0
chr10	124065578	10:124065578:G:A									0	0	0
chr11	2385415	11:2385415:C:T									-0.000462709	6.71141e-05	0.000529823
chr11	2385420	11:2385420:T:G									-0.000303624	0.000314355	0.000617979
chr11	2385630	11:2385630:C:CTGTTGT									-0.00833803	-0.00155687	0.00678116
chr11	2385633	11:2385633:C:CTGTGTGGCA									-0.00910473	0.000308931	0.00941366
chr11	2385640	11:2385640:G:GTGCACCCGT									-0.00886691	0.00333512	0.012202
chr11	2385665	11:2385665:C:CGTCTGTGTG									-0.00851566	0.00147432	0.00998998
chr11	2385677	11:2385677:C:T									-0.00574666	0.00089675	0.00664341
chr11	2622062	11:2622062:GT:G									0.0519541	0.0645071	0.012553
chr11	2622147	11:2622147:C:A									0.0844112	0.0681411	-0.0162702
chr11	2622250	11:2622250:G:A									-0.00428838	-0.00493926	-0.000650882
chr11	2622398	11:2622398:T:C									0.068094	0.0571243	-0.0109697
chr11	2699445	11:2699445:A:G									0.00119853	0.000166536	-0.00103199
chr11	2699487	11:2699487:GGGAGAGTGC:G									0.00187558	-0.000733197	-0.00260878
chr11	2699618	11:2699618:G:GAACCGCGCC									-0.0105211	-0.00458896	0.0059321
chr11	2699697	11:2699697:C:T									-0.0115407	-0.00727749	0.00426323
chr11	2700338	11:2700338:T:C									-0.00643033	-0.00592697	0.000503363
chr11	2700779	11:2700779:A:C									-0.00756818	-0.0056113	0.00195689
chr11	6469276	11:6469276:C:A	SP	1	-5	11	0.727502	0.177443	0.0170152	0.00502997	0.0112628	-0.00568533	-0.0169481
chr11	11089703	11:11089703:C:T									-0.00770289	-0.00210506	0.00559783
chr11	11089978	11:11089978:T:C	RUNX	1	-2	7	0.82578	0.972193	0.00743246	0.0313301	0.0188043	0.0699708	0.0511665
chr11	11089988	11:11089988:T:C	IRF_1	1	-7	9	0.56974	0.705067	0.0040397	0.025364	0.0175837	0.0711638	0.0535801
chr11	18247174	11:18247174:T:C									0.0111733	0.0178888	0.00671553
chr11	22285109	11:22285109:A:G									-0.000355067	0.0041387	0.00449377
chr11	22285135	11:22285135:G:A									-0.00358969	0.000728246	0.00431794
chr11	22285318	11:22285318:C:T									0.00140333	-0.00190437	-0.0033077
chr11	45102693	11:45102693:GAC:G									0.000854075	0.00370598	0.0028519
chr11	45103016	11:45103016:C:CAG									0.0915627	0.0639647	-0.027598
chr11	45103305	11:45103305:A:T	IRF_1	1	0	9	0.652196	0.732246	0.0143938	0.0195141	0.239771	0.329299	0.0895274
chr11	65169248	11:65169248:A:C									0.00349962	0.00346207	-3.75543e-05
chr11	65169339	11:65169339:C:T									0.01053	0.00206471	-0.00846529
chr11	65169460	11:65169460:T:G									0.011513	0.0479496	0.0364366
chr11	66958580	11:66958580:T:C	SP	1	-10	11	0.902811	0.875809	0.0297661	0.0257547	0.0318137	0.0325878	0.000774054
chr11	66958605	11:66958605:A:T									0.000787329	0.00636965	0.00558232
chr11	66958817	11:66958817:T:A									0.00749225	0.00607151	-0.00142075
chr11	67715957	11:67715957:C:T									-0.00282395	-0.0011549	0.00166905
chr11	67716129	11:67716129:G:A									-0.00063473	-0.000621202	1.35277e-05
chr11	67716206	11:67716206:G:A									0.00111646	0.000951947	-0.000164509
chr11	67716269	11:67716269:G:C									-0.00536215	-0.0013864	0.00397575
chr11	67716396	11:67716396:C:T	OCT	1	-7	8	0.919063	0.60202	0.0549697	0.00215811	0.0903395	0.00629365	-0.0840459
chr11	67716422	11:67716422:G:T									-0.000888647	0.000569284	0.00145793
chr11	67716501	11:67716501:T:C									-0.00422514	-0.00945842	-0.00523328
chr11	74492904	11:74492904:C:A									-0.00104487	-0.00307214	-0.00202727
chr11	82971416	11:82971416:A:G									-0.00580096	-0.00794476	-0.0021438
chr11	82971902	11:82971902:T:G									-0.00339532	0.0230065	0.0264018
chr11	82971996	11:82971996:A:C									0.00475651	0.00192529	-0.00283122
chr11	93279791	11:93279791:T:A									-0.00671905	-0.000240922	0.00647813
chr11	93280221	11:93280221:T:G									-0.00463396	-0.00754398	-0.00291002
chr11	93280365	11:93280365:C:T									-0.000529823	0.006351	0.00688082
chr11	110209105	11:110209105:G:C									-0.00864976	-0.00840849	0.000241273
chr11	111194880	11:111194880:C:T	OCT	1	-7	8	0.896654	0.970054	0.00657284	0.0930976	0.0244951	0.147934	0.123439
chr11	111194971	11:111194971:AAAG:A									0.0493413	0.057929	0.00858775
chr11	111372029	11:111372029:TAC:T									-0.00372833	-0.00436294	-0.000634613
chr11	111372053	11:111372053:C:G									-0.00458223	-0.0064826	-0.00190037
chr11	111372055	11:111372055:C:G									-0.00488985	-0.00695211	-0.00206226
chr11	111372057	11:111372057:C:G									-0.00512421	-0.00747901	-0.0023548
chr11	111372059	11:111372059:C:G									-0.00526488	-0.00748604	-0.00222116
chr11	111372061	11:111372061:C:G									-0.00535888	-0.0075221	-0.00216323
chr11	111372063	11:111372063:C:G									-0.0053671	-0.00737411	-0.002007
chr11	111372065	11:111372065:C:G									-0.00528956	-0.00728065	-0.00199109
chr11	111372067	11:111372067:C:G									-0.00530356	-0.00719183	-0.00188827
chr11	111372069	11:111372069:C:G									-0.00531674	-0.00701534	-0.00169861
chr11	111372091	11:111372091:T:G									-0.0016011	-0.00212425	-0.000523149
chr11	134331718	11:134331718:G:C									0.0101408	0.0205165	0.0103756
chr12	553672	12:553672:T:C	ETS_5	1	-1	8	0.874333	-0.722764	0.0151482	0.00360429	0.0422589	0.00133145	-0.0409275
chr12	630843	12:630843:C:G	ETS_5	1	-5	8	0.389855	0.931247	0.00216371	0.028039	0.0100052	0.0592615	0.0492563
chr12	630843	12:630843:C:G	ETS_1	2	-5	9	0.473205	0.729924	0.00229794	0.0289392	0.0100052	0.0592615	0.0492563
chr12	630843	12:630843:C:G	ETS_4	3	-4	11	0.379118	0.709627	0.00294637	0.0298533	0.0100052	0.0592615	0.0492563
chr12	6839663	12:6839663:G:C									-0.00301862	0.000621736	0.00364035
chr12	6839847	12:6839847:A:C	CTCF	1	-1	13	0.756319	0.137249	0.083889	0.00147593	0.111563	0.00199532	-0.109568
chr12	8226945	12:8226945:A:G									-0.00274581	-0.00388885	-0.00114304
chr12	8226957	12:8226957:T:G									-0.00236106	-0.00396222	-0.00160116
chr12	8227199	12:8227199:G:C									0.0929022	0.173573	0.0806705
chr12	8227217	12:8227217:A:G	ETS_5	1	-2	8	0.643272	0.838875	0.012753	0.0422955	0.0782814	0.140529	0.0622476
chr12	8227217	12:8227217:A:G	ETS_4	2	-6	11	0.585001	0.820039	0.0165809	0.0479093	0.0782814	0.140529	0.0622476
chr12	8227217	12:8227217:A:G	ETS_1	3	-3	9	0.613196	0.807644	0.0129312	0.0449658	0.0782814	0.140529	0.0622476
chr12	8227371	12:8227371:G:T									-0.000736774	-0.0039261	-0.00318933
chr12	8227523	12:8227523:G:T									-0.008232	-0.00712699	0.00110501
chr12	8231869	12:8231869:G:A	CTCF	1	-11	13	0.656009	0.808329	0.0387463	0.316788	0.099145	0.485648	0.386503
chr12	8231888	12:8231888:G:A	CRE	1	-4	8	0.742487	0.817006	0.0236186	0.0549593	0.174407	0.396981	0.222574
chr12	8231929	12:8231929:G:T	RUNX	1	-6	7	0.958289	0.237279	0.0322056	0.010396	0.0421172	-0.00957804	-0.0516953
chr12	8231979	12:8231979:G:A									0.0831886	0.0436493	-0.0395393
chr12	8231980	12:8231980:T:C									0.0805655	0.0421899	-0.0383756
chr12	8232005	12:8232005:G:A									0.0225822	0.00919741	-0.0133848
chr12	8232006	12:8232006:C:T									0.0216474	0.00869173	-0.0129557
chr12	8232066	12:8232066:A:C									-0.00070929	-0.00237364	-0.00166435
chr12	8232076	12:8232076:C:A									0.00159312	-0.000463301	-0.00205642
chr12	8232081	12:8232081:G:T									0.000954155	-0.000937814	-0.00189197
chr12	8232095	12:8232095:T:C									0.00278211	0.00151754	-0.00126457
chr12	8232097	12:8232097:A:G									0.00275678	0.00168366	-0.00107312
chr12	9362151	12:9362151:G:A	EBOX_2	1	-1	6	0.865032	0.686212	0.0195475	0.0129309	0.043352	0.0287437	-0.0146082
chr12	10102413	12:10102413:G:A									-0.000936746	-0.00290161	-0.00196487
chr12	10102577	12:10102577:G:T									-0.000688492	0.000386654	0.00107515
chr12	13592252	12:13592252:A:G									-0.000480951	9.77549e-06	0.000490726
chr12	13592414	12:13592414:C:T									-0.0049802	-0.00125301	0.0037272
chr12	13592767	12:13592767:C:A									0.00408703	0.00510377	0.00101673
chr12	17642061	12:17642061:CGTGTGTGTG:C									0.00661957	0.0087558	0.00213623
chr12	24127866	12:24127866:T:A									-0.000418008	-0.00113255	-0.00071454
chr12	24128689	12:24128689:C:T									0.0204565	0.024926	0.00446956
chr12	28460501	12:28460501:G:C									0.00326002	0.00033308	-0.00292694
chr12	28460704	12:28460704:GATAA:G									0.0523504	0.0581928	0.00584238
chr12	28460793	12:28460793:GTA:G									-0.0131651	-0.00612306	0.007042
chr12	28461130	12:28461130:A:G									-0.00919354	-0.00228822	0.00690532
chr12	31117237	12:31117237:T:C									0.0635882	0.0468081	-0.0167801
chr12	31117654	12:31117654:C:T									-0.00344503	-0.0064031	-0.00295806
chr12	31117768	12:31117768:A:G									-0.000810444	-0.00114703	-0.000336586
chr12	31362239	12:31362239:T:C									0.000303864	0.000881493	0.000577629
chr12	31362513	12:31362513:G:C									0.00023049	-0.000546693	-0.000777184
chr12	31362575	12:31362575:T:C									-0.0221012	0.00102401	0.0231252
chr12	38905786	12:38905786:C:A									-2e-13	-5.96046e-08	-5.96044e-08
chr12	39145424	12:39145424:G:C									-0.00182968	0.0012123	0.00304198
chr12	39145452	12:39145452:C:T									-0.00225353	0.00158912	0.00384265
chr12	39145581	12:39145581:A:AG	CTCF	1	-5	13	0.838017	-0.245227	0.168096	0.00125164	0.186692	-0.00325364	-0.189945
chr12	44847987	12:44847987:G:A	RUNX	1	-4	7	0.122858	0.707143	0.00312877	0.00821663	0.0587577	0.0737475	0.0149898
chr12	44848030	12:44848030:C:A									0.052079	0.0405	-0.011579
chr12	47755137	12:47755137:T:C									0.00053525	-0.000489295	-0.00102454
chr12	52104383	12:52104383:A:C									-0.00183362	-0.00124031	0.000593304
chr12	52104422	12:52104422:T:C									-0.000836013	0.000231383	0.0010674
chr12	52104429	12:52104429:C:T									-0.000762043	-0.000313879	0.000448164
chr12	52104438	12:52104438:T:C									-0.000154255	-0.000146092	8.16289e-06
chr12	52104443	12:52104443:T:C									-0.000433504	0.000378428	0.000811931
chr12	52104469	12:52104469:G:A									-0.00288546	0.000516592	0.00340205
chr12	52104472	12:52104472:A:G									-0.00315928	0.000312685	0.00347197
chr12	52104480	12:52104480:G:A									-0.00521886	-0.000732065	0.0044868
chr12	52104491	12:52104491:C:T									-0.00648713	0.000158251	0.00664538
chr12	52104543	12:52104543:C:T									-0.00722069	-0.00331151	0.00390917
chr12	52104545	12:52104545:G:A									-0.00714529	-0.00303054	0.00411475
chr12	52104564	12:52104564:A:T									-0.0164349	-0.00931906	0.00711585
chr12	52104578	12:52104578:GAA:G									-0.0149071	-0.00174309	0.013164
chr12	52104582	12:52104582:A:C									-0.0143165	-0.00219757	0.0121189
chr12	52104584	12:52104584:A:G									-0.0134879	-0.00223393	0.011254
chr12	52104617	12:52104617:C:T									0.0158308	0.0263179	0.0104871
chr12	52104621	12:52104621:C:T									0.0182688	0.0273195	0.00905069
chr12	52104789	12:52104789:T:C									-0.01354	-0.0187698	-0.00522973
chr12	52104793	12:52104793:A:T									-0.00772554	-0.0143376	-0.00661201
chr12	52104799	12:52104799:A:G									-0.0102345	-0.0142372	-0.0040027
chr12	52104800	12:52104800:T:C									-0.0101548	-0.0139923	-0.00383748
chr12	52104806	12:52104806:G:C									-0.0102027	-0.0151794	-0.0049767
chr12	52104811	12:52104811:T:A									-0.010107	-0.0124996	-0.00239266
chr12	52104820	12:52104820:T:A									-0.0119809	-0.0100323	0.00194859
chr12	52104844	12:52104844:C:T									-0.0114836	-0.0114141	6.95527e-05
chr12	52104877	12:52104877:G:T									-0.00695359	-0.00207746	0.00487613
chr12	52104885	12:52104885:A:C									0.00557514	0.00554264	-3.25031e-05
chr12	52104916	12:52104916:A:T	EBOX_2	1	-1	6	0.71912	0.525638	0.00472807	0.00130159	0.0814377	0.0100911	-0.0713465
chr12	52104921	12:52104921:G:A	IRF_1	1	0	9	0.929874	0.244104	0.0447407	0.00126594	0.0696468	0.00978219	-0.0598646
chr12	52104931	12:52104931:C:A	ETS_1	1	-5	9	0.854146	0.278462	0.0319634	0.00138593	0.0599505	0.00482893	-0.0551216
chr12	52104931	12:52104931:C:A	IRF_2	2	-9	10	0.797865	0.234266	0.0520458	0.00135601	0.0599505	0.00482893	-0.0551216
chr12	52104931	12:52104931:C:A	ETS_4	3	-4	11	0.755818	0.231443	0.0284624	0.00176173	0.0599505	0.00482893	-0.0551216
chr12	52104931	12:52104931:C:A	ETS_5	4	-5	8	0.727749	0.0974132	0.0307808	0.000984907	0.0599505	0.00482893	-0.0551216
chr12	52104937	12:52104937:G:A	ETS_4	1	-10	11	0.755818	0.231443	0.0284624	0.00176173	0.0539321	-0.00018263	-0.0541147
chr12	52104945	12:52104945:C:A									0.0454661	-0.00296724	-0.0484333
chr12	52104946	12:52104946:C:A									0.0448107	-0.0027265	-0.0475372
chr12	52104958	12:52104958:C:G									-0.0116189	-0.00393671	0.00768215
chr12	52105027	12:52105027:G:A									-0.00307089	-0.00133866	0.00173223
chr12	52105170	12:52105170:T:C									-0.00280851	-0.00681847	-0.00400996
chr12	52105220	12:52105220:C:T									-0.0150739	-0.0113658	0.00370813
chr12	56116167	12:56116167:AAAAG:A									0.00927275	0.00685727	-0.00241548
chr12	63668676	12:63668676:C:G									0.0169878	0.0178794	0.000891559
chr12	63668907	12:63668907:C:T									-0.00230908	-0.00225711	5.19722e-05
chr12	83005566	12:83005566:C:G									0.00474489	0.0133733	0.00862844
chr12	83005720	12:83005720:G:T	NFKB	1	-7	10	0.656693	0.920115	0.00637096	0.052166	0.00961679	0.0693998	0.0597831
chr12	83005720	12:83005720:G:T	NFKB	2	-6	10	0.649816	0.76823	0.00642008	0.0508976	0.00961679	0.0693998	0.0597831
chr12	83005720	12:83005720:G:T	ETS_1	3	-3	9	0.539256	0.750802	0.00545461	0.034512	0.00961679	0.0693998	0.0597831
chr12	83005720	12:83005720:G:T	EBF	4	0	9	0.696641	0.746327	0.00617886	0.0268765	0.00961679	0.0693998	0.0597831
chr12	83005747	12:83005747:A:G									0.00538319	0.0198629	0.0144797
chr12	83005892	12:83005892:T:G									0.00109726	-0.00124788	-0.00234514
chr12	83006096	12:83006096:C:A									-0.00277626	0.00177038	0.00454664
chr12	83006185	12:83006185:G:A									-0.00156159	-0.00567871	-0.00411712
chr12	117567537	12:117567537:A:C									-0.00272125	-0.00467402	-0.00195277
chr12	117567836	12:117567836:C:A	IRF_3	1	-6	14	0.774894	0.434518	0.0884133	0.0191141	0.0916866	-0.00132737	-0.093014
chr12	117567836	12:117567836:C:A	RUNX	2	-3	7	0.714485	0.69805	0.0558262	0.00945961	0.0916866	-0.00132737	-0.093014
chr12	117568329	12:117568329:C:A									0.00320405	-0.000754355	-0.0039584
chr12	120710102	12:120710102:C:G									-0.00212115	-0.00425804	-0.00213689
chr12	120710176	12:120710176:C:T									-0.00161886	-0.00026357	0.00135529
chr12	120710944	12:120710944:CACGCTAGG:C									-0.000784397	-0.000285864	0.000498533
chr12	120711261	12:120711261:T:G									0.000123322	0.000157297	3.39747e-05
chr12	121797201	12:121797201:C:G									-0.0152764	-0.00214153	0.0131349
chr12	121797301	12:121797301:G:C	SP	1	-4	11	0.338781	0.715577	0.0247016	0.0359818	0.0919285	0.0819388	-0.00998971
chr12	124608628	12:124608628:G:A	EBF	1	0	9	-0.137908	0.708807	0.00332403	0.00616503	0.0056911	0.0251617	0.0194706
chr12	124608770	12:124608770:G:C									0.0203319	0.019565	-0.00076687
chr12	124609771	12:124609771:A:G									4.87557e-05	-0.00137472	-0.00142347
chr12	124609819	12:124609819:C:T									-0.000860215	0.000559329	0.00141954
chr12	131035116	12:131035116:G:A									0.000532209	-0.00227719	-0.0028094
chr12	131035119	12:131035119:C:A									0.000747978	-0.00262165	-0.00336963
chr12	131035139	12:131035139:T:C									0.00132078	-0.0022856	-0.00360638
chr12	131035158	12:131035158:C:G									-0.00284201	-0.0022974	0.000544613
chr12	131035625	12:131035625:G:T	RUNX	1	-2	7	-0.306032	0.903819	0.00778627	0.044117	0.0367454	0.0875793	0.0508339
chr12	131035626	12:131035626:GGT:G	RUNX	1	-3	7	-0.306032	0.903819	0.00778627	0.044117	0.0391634	0.0866084	0.047445
chr12	131035626	12:131035626:GGT:G	RUNX	2	-1	7	0.530407	0.747229	0.00701284	0.0364762	0.0391634	0.0866084	0.047445
chr12	131035663	12:131035663:T:C									0.0504608	0.058819	0.00835818
chr12	131682594	12:131682594:C:CA									0.00229347	0.00258166	0.00028819
chr12	131682710	12:131682710:G:A									0.00271076	0.00190252	-0.000808242
chr12	132430467	12:132430467:A:G									0.0133563	0.0163445	0.0029882
chr12	132430607	12:132430607:A:G									0.00021977	0.00492186	0.00470209
chr12	132430608	12:132430608:G:A									-0.000381642	0.00454886	0.0049305
chr12	132430609	12:132430609:C:T									-0.000667863	0.00452102	0.00518888
chr12	132430621	12:132430621:G:A									-0.00794482	-0.00312155	0.00482327
chr12	132430649	12:132430649:T:A									-0.0144588	-0.0125344	0.00192434
chr12	132430653	12:132430653:C:T									-0.00964803	-0.00911802	0.000530007
chr12	132430675	12:132430675:G:A									-0.0067414	-0.0053283	0.00141311
chr12	132430955	12:132430955:A:G									-0.00182343	-0.00388402	-0.00206059
chr12	132431006	12:132431006:G:A									-0.00427741	-0.00884575	-0.00456834
chr13	19344725	13:19344725:T:G									0.00477958	0.00204832	-0.00273126
chr13	19345102	13:19345102:T:C									0.0139847	0.0127183	-0.00126637
chr13	19345131	13:19345131:CAG:C									0.00487339	-0.0052607	-0.0101341
chr13	19345144	13:19345144:G:A									0.00150281	-0.00867766	-0.0101805
chr13	19345176	13:19345176:C:G									-0.00186551	-0.00633752	-0.00447202
chr13	19345177	13:19345177:C:T									-0.00209719	-0.00619817	-0.00410098
chr13	21477064	13:21477064:C:CAA									-0.000465931	-0.0031904	-0.00272447
chr13	52599953	13:52599953:C:G									0.000475408	-0.0042153	-0.00469071
chr13	52600285	13:52600285:T:G									0.00387394	-0.00601977	-0.00989372
chr13	52600422	13:52600422:G:C									0.0381463	0.0309025	-0.0072438
chr13	52600456	13:52600456:C:G									0.0330953	0.0177847	-0.0153106
chr13	52861245	13:52861245:A:T									-0.00709701	-0.00402337	0.00307364
chr13	52861440	13:52861440:T:G	IRF_3	1	-8	14	0.784379	0.847173	0.0224839	0.086528	0.0481709	0.146566	0.0983949
chr13	52861440	13:52861440:T:G	IRF_3	2	-2	14	0.557594	0.787936	0.0154723	0.0671029	0.0481709	0.146566	0.0983949
chr13	52861440	13:52861440:T:G	RUNX	3	-4	7	0.54957	0.721643	0.0104225	0.0514316	0.0481709	0.146566	0.0983949
chr13	52861440	13:52861440:T:G	IRF_2	4	-5	10	0.647315	0.712049	0.014083	0.0657902	0.0481709	0.146566	0.0983949
chr13	54029412	13:54029412:G:C									0.0545574	0.0365592	-0.0179982
chr13	66138600	13:66138600:G:A									0.0626052	0.0537161	-0.00888912
chr13	66138658	13:66138658:A:C	ETS_1	1	-1	9	-0.0144426	0.885705	0.00683689	0.0256262	0.0301065	0.0538657	0.0237591
chr13	66138658	13:66138658:A:C	ETS_5	2	-1	8	-0.219803	0.776861	0.00598955	0.0245237	0.0301065	0.0538657	0.0237591
chr13	66138658	13:66138658:A:C	ETS_2	3	-3	9	-0.0970856	0.741479	0.00569772	0.0239954	0.0301065	0.0538657	0.0237591
chr13	66138696	13:66138696:G:A									0.0360408	0.0536572	0.0176164
chr13	66139108	13:66139108:G:A									-0.00202281	0.00314689	0.00516969
chr13	112931066	13:112931066:G:A									-0.00528425	-0.00273049	0.00255376
chr13	112931315	13:112931315:G:A									0.0313343	0.00989825	-0.0214361
chr13	112931346	13:112931346:C:T	ETS_4	1	-5	11	0.767955	0.642317	0.042788	0.00772368	0.0705423	0.0194912	-0.0510511
chr13	112931346	13:112931346:C:T	ETS_1	2	-6	9	0.763584	0.53571	0.0433865	0.00717031	0.0705423	0.0194912	-0.0510511
chr13	112931584	13:112931584:A:G									0.00395304	-0.00703984	-0.0109929
chr14	32076938	14:32076938:T:G	EGR1	1	-1	9	0.714205	0.164188	0.00621074	0.00435841	0.0424703	0.0493829	0.00691262
chr14	34018836	14:34018836:A:G									-0.0110445	-0.00432223	0.00672227
chr14	34019026	14:34019026:T:C									0.000525	-0.0026539	-0.00317889
chr14	34019104	14:34019104:C:A									-0.0147088	-0.0145717	0.000137022
chr14	39229092	14:39229092:C:T									-0.00493711	-0.00553161	-0.000594497
chr14	39229170	14:39229170:TA:T									0.00111098	0.00108481	-2.61726e-05
chr14	39229262	14:39229262:C:A									0.0798581	0.0506584	-0.0291996
chr14	39229574	14:39229574:T:C									-0.00109965	-0.000495372	0.000604273
chr14	39876233	14:39876233:A:G									-0.000130653	6.26445e-05	0.000193298
chr14	39876583	14:39876583:TATC:T									0.00292069	-0.000925957	-0.00384664
chr14	39876589	14:39876589:T:TCACTTTTAA									0.00235659	-0.00024974	-0.00260633
chr14	39876708	14:39876708:G:C									0.0574555	0.0599765	0.00252099
chr14	39877403	14:39877403:G:A									0.00120878	-0.00643057	-0.00763935
chr14	39877408	14:39877408:G:A									0.00348454	-0.00492919	-0.00841373
chr14	39877800	14:39877800:T:C									-2.78952e-05	-0.000607907	-0.000580012
chr14	39877985	14:39877985:A:G									6.16907e-05	5.95754e-08	-6.16311e-05
chr14	42299873	14:42299873:T:C									0.0159894	0.0554249	0.0394355
chr14	42428914	14:42428914:A:T									-0.000272694	-0.0011872	-0.000914509
chr14	42429205	14:42429205:G:T									0.148843	0.154492	0.00564867
chr14	55052118	14:55052118:G:GGCCCCC	SP	1	0	11	0.77234	-0.510571	0.00828116	0.00195616	0.0250192	0.00252562	-0.0224935
chr14	55052118	14:55052118:G:GGCCCCC	SP	2	6	11	0.752515	-0.0424618	0.00806015	0.00140416	0.0250192	0.00252562	-0.0224935
chr14	60649475	14:60649475:C:T									0.0418854	0.0254502	-0.0164353
chr14	80978496	14:80978496:C:T									-0.000951526	0.000724077	0.0016756
chr14	80978623	14:80978623:G:A									0.00524729	0.00246131	-0.00278598
chr14	80978777	14:80978777:C:T	IRF_2	1	-5	10	0.894637	0.59356	0.0298486	0.00454163	0.0590867	0.016834	-0.0422527
chr14	80978777	14:80978777:C:T	IRF_1	2	0	9	0.795763	0.649695	0.0189458	0.00324786	0.0590867	0.016834	-0.0422527
chr14	80978777	14:80978777:C:T	IRF_1	3	-6	9	0.795483	0.481586	0.0232425	0.004143	0.0590867	0.016834	-0.0422527
chr14	80978955	14:80978955:T:C									-0.000227757	-0.010072	-0.00984424
chr14	87397745	14:87397745:C:T									0.108729	0.11216	0.0034308
chr14	87805407	14:87805407:G:A									0.455855	0.492993	0.0371381
chr14	87805457	14:87805457:T:TAG									0.032907	0.0298186	-0.00308832
chr14	87805616	14:87805616:T:C									0.00145185	-0.000710011	-0.00216186
chr14	88209316	14:88209316:C:T	AP1	1	-1	8	0.723838	0.859791	0.00939251	0.0273361	0.00129962	0.0182181	0.0169185
chr14	88209316	14:88209316:C:T	AP1	2	-2	8	0.655489	0.754231	0.00989867	0.0282545	0.00129962	0.0182181	0.0169185
chr14	88209500	14:88209500:C:T									0.0132392	0.0194225	0.00618333
chr14	88209563	14:88209563:G:A									0.00122422	0.00387639	0.00265217
chr14	88209610	14:88209610:C:T									-0.000146509	5.12813e-06	0.000151638
chr14	91836405	14:91836405:C:T									-0.00156796	0.00519812	0.00676608
chr14	91836550	14:91836550:G:A	SP	1	-5	11	0.891141	0.7111	0.0241644	0.00968003	0.0285519	0.0162168	-0.0123351
chr14	91836550	14:91836550:G:A	EGR1	2	-2	9	0.713488	0.587713	0.0195224	0.00756847	0.0285519	0.0162168	-0.0123351
chr14	91871998	14:91871998:G:A									0	0	0
chr14	91873303	14:91873303:A:T									-0.00789583	-0.00638741	0.00150842
chr14	91874102	14:91874102:A:G									-0.00126463	-0.00270557	-0.00144094
chr14	92768381	14:92768381:C:T									0.130229	0.0685791	-0.0616502
chr14	92768538	14:92768538:C:T									-0.00675541	0.000817359	0.00757277
chr14	92768971	14:92768971:C:CTTTTT									0.000353634	-0.00319308	-0.00354671
chr14	92769058	14:92769058:T:C									-0.00468451	-0.00211781	0.00256669
chr14	92769114	14:92769114:T:C									0.000809371	0.00125623	0.000446857
chr14	95620922	14:95620922:C:G									0.0663296	0.0490336	-0.0172959
chr14	95620988	14:95620988:A:G									0.00273729	-0.0100953	-0.0128326
chr14	95621004	14:95621004:C:T									0.00274897	-0.00979656	-0.0125455
chr14	95725845	14:95725845:A:G									-0.00360638	-0.0145745	-0.0109681
chr14	95726385	14:95726385:GT:G									0.0139496	0.00390434	-0.0100453
chr14	95726475	14:95726475:C:T									-0.0101196	-0.00271004	0.00740958
chr14	96381003	14:96381003:T:C									0.103095	0.104997	0.00190214
chr14	100546276	14:100546276:A:G									-0.00364733	-0.0105787	-0.00693137
chr14	100546852	14:100546852:T:C	RUNX	1	-5	7	0.0294044	0.751488	0.000668645	0.00339317	-0.00273723	0.0053795	0.00811672
chr14	105645858	14:105645858:G:A									-0.003528	-0.00602108	-0.00249308
chr14	105699162	14:105699162:C:T									0.00088507	0.000258447	-0.000626623
chr14	105706444	14:105706444:A:G									-0.00190145	-0.00127923	0.000622215
chr14	105706543	14:105706543:G:A									-0.00251854	-0.00196737	0.000551166
chr14	105708181	14:105708181:A:G									-0.00208837	-0.00381762	-0.00172925
chr14	105708189	14:105708189:A:G									-0.00194675	-0.00511062	-0.00316387
chr14	105709520	14:105709520:C:A									4e-13	1.19211e-07	1.1921e-07
chr14	105709586	14:105709586:G:A									0	0	0
chr14	105709777	14:105709777:C:T									0	0	0
chr14	105709826	14:105709826:G:C									0	0	0
chr14	105740363	14:105740363:G:A									-0.0120924	-0.00140649	0.0106859
chr14	105740414	14:105740414:G:A									-0.0060727	-0.00150222	0.00457049
chr14	105740487	14:105740487:C:T									-0.00723397	-0.00353312	0.00370085
chr14	105862451	14:105862451:A:T									0.00429171	0.000425038	-0.00386667
chr14	105862582	14:105862582:T:C									-0.00221836	-0.0186996	-0.0164812
chr14	105862588	14:105862588:T:A									-0.00245362	-0.00793689	-0.00548327
chr14	105862698	14:105862698:C:G									-0.00646251	-8.18368e-05	0.00638067
chr14	106268545	14:106268545:C:A									0.0826498	0.0936773	0.0110274
chr14	106268783	14:106268783:G:A									-0.0134283	-0.0185209	-0.0050926
chr14	106268800	14:106268800:C:G									-0.0118201	-0.0163298	-0.00450972
chr14	106268812	14:106268812:C:A									-0.00562906	-0.00656145	-0.000932386
chr14	106268813	14:106268813:C:T									-0.00568754	-0.00641816	-0.000730624
chr14	106268829	14:106268829:A:T									-0.00407445	-0.00265424	0.00142021
chr14	106268886	14:106268886:C:G									0.00585615	0.00337791	-0.00247824
chr14	106268893	14:106268893:C:T	EBOX_2	1	-3	6	0.900403	0.55456	0.00219989	0.000311434	0.00685739	0.00378859	-0.0030688
chr14	106268897	14:106268897:A:T									0.00754124	0.00376272	-0.00377852
chr14	106268995	14:106268995:T:C	IRF_2	1	-1	10	0.817228	0.0812853	0.00275642	0.00103867	0.0029729	-0.00527793	-0.00825083
chr14	106268995	14:106268995:T:C	IRF_1	2	-2	9	0.755602	0.0713672	0.00216609	0.00111181	0.0029729	-0.00527793	-0.00825083
chr14	106269358	14:106269358:A:G									0.00870907	0.0153951	0.00668603
chr14	106270022	14:106270022:C:T									-0.000285029	-0.000385284	-0.000100255
chr14	106270035	14:106270035:A:G									-0.000197768	-0.000163793	3.39748e-05
chr14	106417403	14:106417403:C:CAGT									-0.000842873	0.00101978	0.00186265
chr14	106417405	14:106417405:G:GTGGTGTCCT									-0.00272161	-0.00549221	-0.0027706
chr14	106417770	14:106417770:A:C									0.179509	0.232882	0.0533734
chr14	106417772	14:106417772:T:C									0.161378	0.206129	0.0447505
chr14	106417806	14:106417806:G:A									0.10254	0.109015	0.00647534
chr14	106417885	14:106417885:T:C									0.00566143	-0.00445438	-0.0101158
chr14	106417897	14:106417897:AGT:A									0.0270567	-0.00596661	-0.0330233
chr14	106417903	14:106417903:T:C									0.0367433	-0.00860465	-0.0453479
chr14	106417904	14:106417904:A:C									0.0421506	-0.0101128	-0.0522634
chr14	106417918	14:106417918:T:A	CTCF	1	0	13	0.875903	-0.857081	0.0487974	0.00954748	0.052892	-0.0110022	-0.0638942
chr14	106417943	14:106417943:A:T									0.0523636	-0.0119163	-0.0642799
chr14	106417947	14:106417947:A:C									0.0395097	-0.0112528	-0.0507625
chr14	106417979	14:106417979:C:G									-0.00354934	-0.00779951	-0.00425017
chr14	106417986	14:106417986:G:A									-0.00409705	-0.00713205	-0.00303501
chr14	106417991	14:106417991:T:A									-0.00586808	-0.00795382	-0.00208574
chr14	106417999	14:106417999:T:C									-0.00634808	-0.00699574	-0.000647661
chr14	106418045	14:106418045:T:C									-0.0122501	0.000237824	0.012488
chr14	106418054	14:106418054:C:T									-0.0109343	0.000580491	0.0115148
chr14	106418060	14:106418060:T:A									-0.0103858	0.000785233	0.0111711
chr14	106418127	14:106418127:C:A									0.000104249	-0.0101079	-0.0102121
chr14	106530766	14:106530766:C:T	CTCF	1	0	13	0.768452	-0.721435	0.0482049	0.00402975	0.0460432	-0.00200748	-0.0480507
chr14	106530883	14:106530883:G:A	EBOX_2	1	-1	6	0.806215	-0.451797	0.00312269	0.00131369	0.00801372	-0.00273198	-0.0107457
chr14	106530883	14:106530883:G:A	CTCF	2	-4	13	0.777353	-0.53176	0.00599974	0.00234371	0.00801372	-0.00273198	-0.0107457
chr14	106530966	14:106530966:G:A									0.00881266	-0.00143248	-0.0102451
chr14	106802583	14:106802583:T:C									0.00120557	0.0021146	0.000909033
chr14	106802601	14:106802601:C:T									0.0740603	0.144359	0.0702984
chr14	106802634	14:106802634:C:T									0.0890256	0.165784	0.0767583
chr14	106802637	14:106802637:C:T									0.0865972	0.162537	0.07594
chr14	106802639	14:106802639:C:T									0.0846856	0.159257	0.0745711
chr14	106802663	14:106802663:C:T									0.00712466	0.00207239	-0.00505228
chr14	106802938	14:106802938:T:C									-0.00293803	0.000562787	0.00350082
chr14	106802973	14:106802973:G:A									-0.00773669	-0.00104457	0.00669211
chr14	106803046	14:106803046:G:A									-0.00119406	-0.00261813	-0.00142407
chr14	106803573	14:106803573:G:A									-0.000378907	-0.000123501	0.000255406
chr14	106803837	14:106803837:A:AT									0	0	0
chr14	106804039	14:106804039:G:C									0	0	0
chr14	106804049	14:106804049:G:A									0	0	0
chr14	106804061	14:106804061:T:A									0	0	0
chr14	106804184	14:106804184:G:C									0	0	0
chr14	106804312	14:106804312:T:G									0	0	0
chr14	106850980	14:106850980:T:C									0.000146864	0.00719178	0.00704492
chr14	106851213	14:106851213:T:C									-0.00755555	-0.0035367	0.00401885
chr15	24954845	15:24954845:C:G									0	0	0
chr15	24956355	15:24956355:C:CGGG									0.0459593	0.0372986	-0.00866067
chr15	24956406	15:24956406:T:G									0.00476634	0.00251192	-0.00225442
chr15	28136118	15:28136118:G:GA									-0.0148092	-0.0144768	0.000332351
chr15	28136334	15:28136334:A:AG									0.0371101	0.0392471	0.00213697
chr15	28136390	15:28136390:T:C									0.137981	0.0696305	-0.0683502
chr15	28136391	15:28136391:G:A									0.12718	0.0561418	-0.0710381
chr15	28136400	15:28136400:C:A	SP	1	-7	11	0.873085	-0.0156372	0.0567503	0.00729984	0.0602684	-0.0044682	-0.0647366
chr15	28136400	15:28136400:C:A	EGR1	2	-4	9	0.8384	-0.180166	0.0438518	0.00418454	0.0602684	-0.0044682	-0.0647366
chr15	28136419	15:28136419:C:T									0.0855526	0.0251652	-0.0603874
chr15	28136577	15:28136577:C:A									0.00108147	-0.00995188	-0.0110333
chr15	28136627	15:28136627:GC:G									-0.00144106	-0.00486285	-0.00342178
chr15	28136666	15:28136666:C:G									-0.00256616	-0.0057826	-0.00321644
chr15	47301537	15:47301537:C:A									0.0151314	-0.0099619	-0.0250933
chr15	47301712	15:47301712:G:A									0.0345521	0.0533233	0.0187712
chr15	67102046	15:67102046:C:T									0.000516475	0.000554919	3.84441e-05
chr15	67102247	15:67102247:A:AGTGTGT									-4.55379e-05	-7.1764e-05	-2.62261e-05
chr15	71508615	15:71508615:C:T	ETS_1	1	-4	9	0.556012	0.810977	0.0397625	0.10737	0.0822943	0.202747	0.120453
chr15	71508615	15:71508615:C:T	ETS_4	2	-3	11	0.515272	0.707295	0.0429745	0.114347	0.0822943	0.202747	0.120453
chr15	76181885	15:76181885:A:G									0.0467389	0.0605383	0.0137994
chr15	76182004	15:76182004:T:C									0.00284636	0.000525	-0.00232136
chr15	77953721	15:77953721:G:A	RUNX	1	-4	7	-0.309998	0.881666	0.000908494	0.00100028	-0.00318897	0.00168502	0.00487399
chr15	77953977	15:77953977:G:A	ETS_1	1	-6	9	0.75967	-0.604137	0.0112174	0.00566709	0.0456981	0.00560433	-0.0400938
chr15	77953977	15:77953977:G:A	ETS_5	2	-5	8	0.722134	-0.57248	0.0109761	0.0049113	0.0456981	0.00560433	-0.0400938
chr15	77954023	15:77954023:C:T									-0.000275381	-0.00426793	-0.00399255
chr15	77954077	15:77954077:C:T	RUNX	1	-2	7	0.973589	0.594568	0.0397034	0.00167257	0.0881365	0.0103376	-0.0777989
chr15	77954276	15:77954276:G:A									-0.00491554	-0.00015712	0.00475842
chr15	89971658	15:89971658:A:G									-0.00806487	-0.0239655	-0.0159006
chr15	89971662	15:89971662:A:G									-0.00763053	-0.0225314	-0.0149009
chr15	89971715	15:89971715:T:C									0.0659383	0.0661013	0.000163
chr15	90786002	15:90786002:T:C									0.00224501	0.000546753	-0.00169826
chr15	90786848	15:90786848:C:T									-0.00308144	-0.00183159	0.00124985
chr15	90786865	15:90786865:A:G									-0.000572629	0.00103056	0.00160319
chr15	90922974	15:90922974:A:C									-0.00907561	0.00609458	0.0151702
chr15	90923032	15:90923032:C:T	IRF_1	1	0	9	0.821284	0.752949	0.0465498	0.0151434	0.132076	0.0736331	-0.058443
chr15	90923032	15:90923032:C:T	IRF_2	2	-2	10	0.717044	0.715627	0.0455675	0.0146999	0.132076	0.0736331	-0.058443
chr15	90923371	15:90923371:GT:G									0.00190693	0.00510913	0.0032022
chr15	90923390	15:90923390:CAG:C									0.00450379	-0.00223446	-0.00673825
chr15	94325095	15:94325095:T:C									-0.012467	-0.00641531	0.00605166
chr15	94325266	15:94325266:C:G									0.0187168	0.0445358	0.025819
chr15	94325284	15:94325284:G:T	EGR1	1	0	9	0.834922	0.85736	0.0128003	0.0206804	0.0399144	0.0710744	0.03116
chr15	94325418	15:94325418:T:A									-0.000669895	0.000828801	0.0014987
chr15	94325538	15:94325538:C:T	SP	1	-8	11	0.802491	0.695966	0.0143882	0.00544047	0.0157566	0.0126121	-0.00314451
chr15	94325538	15:94325538:C:T	EGR1	2	-5	9	0.780423	0.68723	0.0120366	0.004381	0.0157566	0.0126121	-0.00314451
chr15	94325545	15:94325545:G:A									0.0228832	0.0175171	-0.00536609
chr15	94325580	15:94325580:T:G	EGR1	1	-7	9	0.811422	0.248104	0.0127902	0.00354075	0.0449144	0.0303646	-0.0145497
chr15	94325671	15:94325671:ACT:A									0.0197632	0.016962	-0.0028012
chr15	94325843	15:94325843:C:T									0.001854	0.00149334	-0.000360668
chr15	94325847	15:94325847:G:A									0.000844837	0.00112796	0.000283123
chr15	98952308	15:98952308:A:AACACACACA									0.000132319	-0.00256335	-0.00269567
chr15	98953019	15:98953019:C:T									-0.0173213	-0.00329989	0.0140214
chr15	99806054	15:99806054:CT:C									0.00395846	0.00568938	0.00173092
chr15	99806819	15:99806819:A:G									-0.00144494	0.00127149	0.00271643
chr15	99806974	15:99806974:G:GCCC	SP	1	-5	11	0.881067	0.562872	0.049603	0.0390339	0.121458	0.138285	0.0168273
chr15	99806974	15:99806974:G:GCCC	SP	2	0	11	0.611127	0.80119	0.0320581	0.0518489	0.121458	0.138285	0.0168273
chr15	99806974	15:99806974:G:GCCC	SP	3	3	11	0.249061	0.746601	0.0131377	0.0450816	0.121458	0.138285	0.0168273
chr15	99806974	15:99806974:G:GCCC	EGR1	4	-2	9	0.71208	0.289682	0.0429249	0.0402145	0.121458	0.138285	0.0168273
chr15	99806980	15:99806980:G:T	SP	1	-10	11	0.424801	0.838687	0.0452831	0.0535331	0.0744141	0.0972074	0.0227932
chr15	99806980	15:99806980:G:T	SP	2	-5	11	0.249061	0.80119	0.0131377	0.0518489	0.0744141	0.0972074	0.0227932
chr15	99806980	15:99806980:G:T	EGR1	3	-2	9	0.345979	0.713537	0.0065192	0.0275669	0.0744141	0.0972074	0.0227932
chr15	99806990	15:99806990:T:A									0.0782893	0.0829859	0.00469665
chr15	99807013	15:99807013:G:A	ETS_1	1	-6	9	0.808768	0.583279	0.0145328	0.0118713	0.0406954	0.0203144	-0.0203809
chr15	99807013	15:99807013:G:A	ETS_5	2	-5	8	0.727477	0.576749	0.0139072	0.0114725	0.0406954	0.0203144	-0.0203809
chr15	100833830	15:100833830:C:A									0.000180542	-0.0155087	-0.0156892
chr15	100849466	15:100849466:A:G									-0.00839519	-0.00549614	0.00289905
chr15	100849830	15:100849830:T:G									0.0015834	0.00364393	0.00206053
chr15	100850010	15:100850010:G:A									-0.00304967	-0.00124514	0.00180453
chr15	101210254	15:101210254:C:T	OCT	1	-2	8	0.183037	0.92018	0.00130552	0.0195294	-2.83725e-05	0.0321382	0.0321666
chr15	101210572	15:101210572:G:C									0.0260642	0.000507121	-0.0255571
chr15	101210996	15:101210996:A:T									-0.000695885	-0.000268102	0.000427783
chr16	3364937	16:3364937:C:T	IRF_1	1	-1	9	0.701919	0.118429	0.00971066	0.0037182	0.0720239	0.0553025	-0.0167214
chr16	3365063	16:3365063:C:T									0.0558422	0.0509164	-0.0049258
chr16	3365227	16:3365227:A:G									0.00146323	0.00256312	0.00109988
chr16	3365512	16:3365512:T:C									-0.0076955	-0.00439864	0.00329686
chr16	3443495	16:3443495:G:A									0.0279516	0.0238293	-0.00412231
chr16	4748071	16:4748071:C:G									0.0110663	0.0057441	-0.00532222
chr16	4748200	16:4748200:C:T									0.00561243	0.00615746	0.000545022
chr16	4748218	16:4748218:AT:A									0.00370282	0.00409901	0.000396192
chr16	5205490	16:5205490:A:G									0.0109444	-0.00221145	-0.0131559
chr16	5205873	16:5205873:C:G	AP1	1	-2	8	0.752908	0.401567	0.00731348	0.00475377	0.0221386	0.0045029	-0.0176357
chr16	5206154	16:5206154:G:A									0.00164509	0.000354531	-0.00129056
chr16	10600416	16:10600416:G:A									0.00169027	0.00191855	0.000228286
chr16	10600946	16:10600946:A:G									0.0231283	0.0373472	0.0142189
chr16	14912220	16:14912220:C:T									0.00104094	-0.00127733	-0.00231826
chr16	14975626	16:14975626:C:T									5.56707e-05	-0.000831366	-0.000887037
chr16	14976010	16:14976010:C:T									-1.1921e-05	-3.63588e-06	8.28507e-06
chr16	21501826	16:21501826:T:TGCCGCC									0.00282759	0.00138288	-0.0014447
chr16	49463419	16:49463419:TA:T									0.00271571	-0.000989556	-0.00370526
chr16	49463840	16:49463840:G:A	ETS_5	1	-6	8	0.856011	-0.246524	0.0856476	0.0103433	0.143919	0.00621779	-0.137702
chr16	49463840	16:49463840:G:A	ETS_2	2	-8	9	0.854617	0.216925	0.096428	0.0155864	0.143919	0.00621779	-0.137702
chr16	49463840	16:49463840:G:A	ETS_1	3	-6	9	0.759324	-0.242582	0.0949021	0.0106266	0.143919	0.00621779	-0.137702
chr16	50011928	16:50011928:G:A									0.00291002	0.00321317	0.00030315
chr16	50012053	16:50012053:G:T	ETS_1	1	-8	9	-0.565172	0.863673	0.00312311	0.0081867	0.000985976	0.0119733	0.0109873
chr16	50012053	16:50012053:G:T	ETS_5	2	-7	8	-0.594819	0.828294	0.00289661	0.00814438	0.000985976	0.0119733	0.0109873
chr16	50012053	16:50012053:G:T	ETS_2	3	-6	9	-0.435481	0.821568	0.00321168	0.00847197	0.000985976	0.0119733	0.0109873
chr16	50012055	16:50012055:G:A	ETS_2	1	-8	9	-0.435481	0.821568	0.00321168	0.00847197	0.0015592	0.0135183	0.0119591
chr16	50012887	16:50012887:A:G	OCT	1	-2	8	0.796944	0.454233	3.5584e-05	1.88947e-05	8.64266e-05	3.94583e-05	-4.69683e-05
chr16	53823351	16:53823351:C:T	IRF_1	1	-2	9	-0.179025	0.792696	0.00504447	0.0423422	0.0073657	0.0868839	0.0795182
chr16	53823351	16:53823351:C:T	RUNX	2	-6	7	-0.0308358	0.766461	0.00445998	0.0342417	0.0073657	0.0868839	0.0795182
chr16	53823351	16:53823351:C:T	IRF_2	3	-1	10	-0.232786	0.744624	0.0071404	0.0368919	0.0073657	0.0868839	0.0795182
chr16	53823872	16:53823872:C:T									0.00017333	0.000396372	0.000223043
chr16	66522362	16:66522362:A:C	RUNX	1	-6	7	0.965214	0.707142	0.0313377	0.0107257	0.12299	0.08339	-0.0396
chr16	73036101	16:73036101:T:C	RUNX	1	0	7	0.858878	0.672651	0.00149399	0.00134969	0.0140497	0.0130165	-0.00103319
chr16	73036184	16:73036184:C:G									0.035501	0.0279684	-0.00753259
chr16	74893049	16:74893049:A:G	ETS_5	1	-6	8	0.258909	0.908215	0.0132253	0.0424633	0.0661545	0.112388	0.0462337
chr16	74893049	16:74893049:A:G	ETS_1	2	-6	9	0.240227	0.795499	0.0164602	0.045042	0.0661545	0.112388	0.0462337
chr16	74893049	16:74893049:A:G	ETS_4	3	-5	11	0.143752	0.705759	0.0180939	0.045239	0.0661545	0.112388	0.0462337
chr16	84194593	16:84194593:G:T	EGR1	1	-5	9	0.742949	0.165243	0.0067991	0.00364518	0.015856	0.000464552	-0.0153914
chr16	84194593	16:84194593:G:T	SP	2	-4	11	0.712957	-0.0285213	0.0073148	0.00465083	0.015856	0.000464552	-0.0153914
chr16	84194631	16:84194631:A:C									0.0119348	0.00722843	-0.00470635
chr16	84194699	16:84194699:C:G	RFX	1	-9	14	0.531299	0.727682	0.00761401	0.036026	0.0277701	0.0734354	0.0456653
chr16	84194699	16:84194699:C:G	IRF_1	2	-4	9	0.596771	0.726611	0.00476074	0.0266123	0.0277701	0.0734354	0.0456653
chr16	84194736	16:84194736:C:A									0.023915	0.0346578	0.0107428
chr16	84194800	16:84194800:C:T									-0.00115454	-0.00311059	-0.00195604
chr16	89039809	16:89039809:G:C									-0.00337034	-0.00120115	0.00216919
chr16	89040014	16:89040014:C:T									-0.00414026	-0.00826472	-0.00412446
chr16	89040047	16:89040047:G:C									-0.00718593	-0.00348168	0.00370425
chr16	89040202	16:89040202:A:G									0.00418085	0.00500523	0.000824378
chr16	89040233	16:89040233:T:C									0.00571931	-0.00767684	-0.0133961
chr16	89040661	16:89040661:G:T									0.00082934	-0.00121826	-0.0020476
chr16	89948298	16:89948298:C:G									-0.00629628	0.00841994	0.0147162
chr16	89948324	16:89948324:T:C									0.0013653	0.0113659	0.0100006
chr16	89948363	16:89948363:A:C									0.00878364	0.0186479	0.00986429
chr17	17305607	17:17305607:C:T									0.00536787	0.0153551	0.00998725
chr17	18039299	17:18039299:C:T									0.0543148	0.0575462	0.00323139
chr17	18039591	17:18039591:T:C									0.00576163	-0.00138825	-0.00714988
chr17	18476830	17:18476830:T:C									0.0179364	0.0239993	0.00606294
chr17	18476849	17:18476849:GGA:G									0.00697237	0.0103974	0.00342507
chr17	20540625	17:20540625:T:C									0.00596153	0.000994807	-0.00496672
chr17	20540634	17:20540634:G:A									0.0122389	0.00290024	-0.00933868
chr17	20540710	17:20540710:C:G									-0.00207168	-0.00579542	-0.00372374
chr17	20540766	17:20540766:C:T									-0.00675368	-0.00228202	0.00447166
chr17	20540812	17:20540812:T:C									0.00273371	-0.00418448	-0.00691819
chr17	20540824	17:20540824:T:C									0.00305385	-0.00352043	-0.00657427
chr17	20540856	17:20540856:C:A									-0.00150115	-0.00492465	-0.00342351
chr17	20540873	17:20540873:T:A									-0.000527025	-0.0036869	-0.00315988
chr17	20540881	17:20540881:T:C									0.000794648	-0.00365186	-0.00444651
chr17	20540991	17:20540991:T:C									-0.00106317	-0.00267797	-0.00161481
chr17	20541002	17:20541002:G:A									-0.000775812	-0.00179982	-0.00102401
chr17	20541022	17:20541022:T:TTG									-0.00179476	-0.00274432	-0.000949562
chr17	20541161	17:20541161:A:G									0.00288308	-0.00112087	-0.00400394
chr17	20676286	17:20676286:A:G									0	0	0
chr17	20676300	17:20676300:G:GCACA									0	0	0
chr17	20677588	17:20677588:G:A	IRF_1	1	-4	9	0.806883	0.424643	0.0653115	0.00985408	0.129481	0.0292945	-0.100187
chr17	20677588	17:20677588:G:A	IRF_2	2	-6	10	0.728921	0.454557	0.0750087	0.0128161	0.129481	0.0292945	-0.100187
chr17	20677710	17:20677710:G:C									0.0165961	0.00191892	-0.0146771
chr17	20677798	17:20677798:T:C									0.00106341	0.00224823	0.00118482
chr17	20677991	17:20677991:G:A									-0.00329894	-0.000331877	0.00296706
chr17	35244290	17:35244290:G:T									0.00135946	0.00206161	0.000702154
chr17	35244527	17:35244527:G:A	IRF_1	1	-7	9	0.796782	-0.0383907	0.0282654	0.0042386	0.0235505	-0.013401	-0.0369515
chr17	36149124	17:36149124:A:C									0.586444	0.598202	0.0117571
chr17	36210681	17:36210681:T:A									-0.00233263	0.000795781	0.00312841
chr17	36210898	17:36210898:G:A									0.0116013	-0.0216305	-0.0332318
chr17	43593884	17:43593884:T:G	OCT	1	-2	8	0.490228	0.963927	0.00647711	0.0750008	0.00389063	0.0869732	0.0830825
chr17	44199989	17:44199989:A:C	SP	1	-10	11	0.871715	0.111176	0.00706386	0.00232542	0.0205514	0.00550931	-0.0150421
chr17	44199989	17:44199989:A:C	EGR1	2	-7	9	0.768805	0.0380168	0.00515937	0.00139463	0.0205514	0.00550931	-0.0150421
chr17	46146788	17:46146788:C:A									-0.00658298	-0.00177777	0.00480521
chr17	46146906	17:46146906:G:A	ETS_1	1	-4	9	0.71295	0.0109193	0.00382483	0.000532747	-0.00255859	-0.00132251	0.00123608
chr17	50200385	17:50200385:C:T									-0.00125748	-0.00432384	-0.00306636
chr17	50200441	17:50200441:C:T									-0.00653749	0.00302201	0.00955951
chr17	50200998	17:50200998:C:G									-0.0108126	-0.00742221	0.00339043
chr17	50887530	17:50887530:C:T	MEF2	1	-3	10	0.712816	0.319372	0.0244761	0.00613797	0.0474101	0.014686	-0.032724
chr17	63702017	17:63702017:T:G	EGR1	1	-4	9	0.824409	0.535185	0.00801968	0.00660569	0.0447519	0.0559375	0.0111856
chr17	65229201	17:65229201:T:C	AP1	1	0	8	0.687901	0.916221	0.00825995	0.0413055	-0.00103354	0.0494785	0.0505121
chr17	65229201	17:65229201:T:C	AP1	2	-1	8	0.596118	0.907991	0.00722546	0.0385952	-0.00103354	0.0494785	0.0505121
chr17	67035819	17:67035819:A:G									0.0147409	0.0126089	-0.00213195
chr17	67035898	17:67035898:G:C									0.0424555	0.0274925	-0.014963
chr17	67035910	17:67035910:A:G	EBOX_2	1	-5	6	0.547844	0.891412	0.00536055	0.00703906	0.119699	0.0881155	-0.0315833
chr17	68180709	17:68180709:C:T									-0.000121176	-0.00772249	-0.00760131
chr17	68180741	17:68180741:GT:G									-0.000669897	-0.0129191	-0.0122492
chr17	68180854	17:68180854:C:A									0.00565678	0.0529027	0.0472459
chr17	68180967	17:68180967:C:T									0.00181764	-0.000594916	-0.00241256
chr17	80737810	17:80737810:G:C	SP	1	-3	11	-0.450423	0.746533	0.0018326	0.00184405	-0.0039826	0.000807824	0.00479043
chr17	82967764	17:82967764:AAATAAT:A									-0.00120598	-0.000241935	0.000964045
chr17	82967797	17:82967797:T:A									-0.00208527	-0.000220955	0.00186432
chr17	82967924	17:82967924:G:A									-0.00112069	0.000385045	0.00150573
chr17	82968758	17:82968758:T:C									-0.000642179	-0.00508398	-0.0044418
chr17	82968782	17:82968782:T:C									0.000931622	-0.0051614	-0.00609303
chr17	82969070	17:82969070:G:A									0.000476599	0.000101506	-0.000375093
chr17	82969134	17:82969134:GAA:G									-0.0005427	-0.00183445	-0.00129175
chr17	82969252	17:82969252:C:T									0.00033468	0.000256002	-7.86781e-05
chr17	82969334	17:82969334:A:ATTTTAGTAG									-0.000681698	-9.59619e-06	0.000672102
chr17	82969444	17:82969444:G:C	EBOX_2	1	-2	6	0.773696	0.259316	2.40207e-05	1.78218e-05	0.000219703	-0.000109732	-0.000329435
chr17	82969511	17:82969511:G:A									-7.45057e-06	1.2517e-06	8.70227e-06
chr18	2628038	18:2628038:G:T									0.071536	0.116849	0.045313
chr18	2636515	18:2636515:A:G									-1.32911e-05	-0.00139421	-0.00138092
chr18	2636606	18:2636606:C:T									0.000247956	-0.00528723	-0.00553518
chr18	2638145	18:2638145:T:A									3.20077e-05	2.51532e-05	-6.85453e-06
chr18	2638215	18:2638215:C:T									0	0	0
chr18	2638217	18:2638217:T:C									0	0	0
chr18	2638320	18:2638320:G:A									0	0	0
chr18	2638366	18:2638366:G:C									0	0	0
chr18	2638519	18:2638519:A:AGT									0	0	0
chr18	10702371	18:10702371:C:T									0.0293019	0.0143285	-0.0149735
chr18	10702395	18:10702395:T:C									0.0504085	0.0198144	-0.0305941
chr18	10702466	18:10702466:A:G									0.0697533	0.0262802	-0.0434731
chr18	10702487	18:10702487:A:G									-0.0174092	-0.0243968	-0.00698756
chr18	10702618	18:10702618:T:C									-0.000609053	0.00261229	0.00322134
chr18	10702677	18:10702677:A:G	ETS_3	1	-3	11	0.798136	0.449606	0.0146222	0.00448078	0.027958	0.0139106	-0.0140474
chr18	10702725	18:10702725:G:A									0.0122466	0.00701505	-0.00523155
chr18	10702747	18:10702747:C:T	RUNX	1	0	7	0.760262	-0.302322	0.0011639	0.000808716	0.00535697	0.00237209	-0.00298488
chr18	10702838	18:10702838:C:T									0.00794017	-0.00263649	-0.0105767
chr18	10702900	18:10702900:C:T									-0.00823998	-0.00771773	0.000522253
chr18	10951075	18:10951075:A:G									0.0362832	0.0544359	0.0181528
chr18	10952223	18:10952223:T:A									0	0	0
chr18	11293655	18:11293655:C:T									-0.00621581	-0.00355584	0.00265997
chr18	11293811	18:11293811:T:TA									0.103188	0.133828	0.0306402
chr18	11293891	18:11293891:T:G									0.0353332	0.0160942	-0.019239
chr18	11293982	18:11293982:T:C	IRF_2	1	-1	10	0.912559	0.707838	0.0190406	0.00486439	0.025412	0.00960547	-0.0158065
chr18	11293982	18:11293982:T:C	IRF_1	2	-2	9	0.878242	0.651309	0.0176778	0.00364369	0.025412	0.00960547	-0.0158065
chr18	36534217	18:36534217:A:G									0.0631233	0.0855517	0.0224284
chr18	36534286	18:36534286:T:C									0.0178035	0.0649211	0.0471176
chr18	46754533	18:46754533:A:G									-0.00964403	-0.01757	-0.00792599
chr18	46755727	18:46755727:T:C									0	0	0
chr18	52391989	18:52391989:A:T									-0.0022155	0.000199617	0.00241512
chr18	52392413	18:52392413:C:A									0.134417	0.109147	-0.0252694
chr18	70037713	18:70037713:T:C									-0.000693619	-0.000363767	0.000329852
chr18	76989002	18:76989002:G:A									-0.00401676	-0.00203622	0.00198054
chr18	76989236	18:76989236:C:T									-0.00271112	-0.0032838	-0.000572682
chr18	76989373	18:76989373:G:A	RUNX	1	-4	7	0.895298	-0.0992823	0.015646	0.000581444	0.0145094	-0.00381171	-0.0183211
chr18	76990028	18:76990028:G:A									-8.44593e-05	-0.000724257	-0.000639797
chr18	76990036	18:76990036:C:T									4.3333e-05	-0.001225	-0.00126833
chr18	79275320	18:79275320:T:C									0.00233108	0.00342274	0.00109166
chr18	79275719	18:79275719:C:T									-0.00077116	0.0115438	0.0123149
chr18	79275946	18:79275946:A:G									-0.0138178	-0.0103491	0.00346869
chr18	79276493	18:79276493:T:C									0.0110315	0.00645639	-0.00457507
chr18	79784980	18:79784980:T:C	ETS_1	1	-1	9	0.789609	-0.393394	0.0244207	0.00492906	0.0335566	-0.000703447	-0.03426
chr18	79784980	18:79784980:T:C	ETS_4	2	-4	11	0.770321	-0.407411	0.024327	0.00524974	0.0335566	-0.000703447	-0.03426
chr18	79785202	18:79785202:T:C									0.00605684	0.0149501	0.00889325
chr18	79785229	18:79785229:T:C									0.000818551	0.00761497	0.00679642
chr18	79785248	18:79785248:G:A									-0.003169	0.00171047	0.00487947
chr18	79785322	18:79785322:G:A									-0.00581646	-0.00778019	-0.00196373
chr18	80147460	18:80147460:G:GCTGTGGTGC									-0.00260287	-0.000898781	0.00170409
chr18	80147982	18:80147982:C:T									-0.0125035	-0.0150275	-0.00252402
[truncated: 1,318 more rows]

## Sheet: HG02601_annotation
Supplementary Data 5. Motif disruptions by variants within allele-specific open chromatin peaks identified using the predicted ChromBPNet contribution scores.
[truncated: 2,598 more rows]

[truncated: 1 more sheets: HG03464_annotation]
